# Supplementary material for: Trancriptional landscape of Aspergillus niger at breaking of conidial dormancy revealed by RNA-sequencing
Source: BMC Genomics. 2013 Apr 11;14:246. doi: 10.1186/1471-2164-14-246 (PMC3635940; doi:10.1186/1471-2164-14-246)
Supplement: Additional file 2 — Differentially expressed genes at T0-T6. Fold-changes of transcript levels from GeneChips between examined time points (T0-T1, T1-T2, T2-T4, T4-T6) as generated by GeneSpring using CEL.files as inputs, and groupings into KEGG categories. [file 1471-2164-14-246-S2.xls]

## Sheet: T0-T1 DOWN
Probe Set ID	Fold changeT0-T1	Regulation T0-T1	CBS ID	CADRE annotation
An00g00277_at	650.3	down	An01g03010	hypothetical protein
An00g12469_at	447.011	down	An08g06620	weak similarity to drought-induced protein Det11-24 - Craterostigma plantagineum
An00g01851_at	437.429	down	An18g01110	hypothetical protein
An00g07408_at	404.035	down	An09g03130	strong similarity to catalase catA - Emericella nidulans
An00g02617_at	332.605	down	An16g05030	hypothetical protein
An00g12696_at	326.979	down	An01g09900	weak similarity to hypothetical protein Y2H9A.3 - Caenorhabditis elegans
An00g12177_at	324.952	down	An17g01980	weak similarity to the IgA-specific metalloendopeptidase type 1 precursor IGA - Haemophilus influenzae
An00g07411_at	301.455	down	An12g10720	strong similarity to catalase kat - Methanosarcina barkeri
An00g13360_at	298.318	down	An15g04670	weak similarity to protein fragment SEQ ID NO: 12835 from patent EP1033405-A2 - Arabidopsis thaliana
An00g02213_at	274.265	down	An18g04120	hypothetical protein
An00g00320_at	258.162	down	An14g06050	hypothetical protein
An00g12588_at	253.57	down	An02g07350	weak similarity to group 3 Lea protein MGL3 - Zea mays
An00g10641_at	248.908	down	An03g04860	strong similarity to protein involved in non-classical protein export pathway NCE102 - Saccharomyces cerevisiae
An00g05595_at	248.229	down	An01g11440	similarity to probable UDPglucose 4-epimerase GAL10 - Saccharomyces cerevisiae
An00g09210_at	220.445	down	An01g01230	strong similarity to hypothetical protein SPAC869.06c - Schizosaccharomyces pombe
An00g10750_s_at	200.986	down	An16g00690	strong similarity to putative oxidoreductase SMc02428 - Sinorhizobium meliloti [truncated ORF]
An00g06946_at	194.727	down	An08g01520	strong similarity to alcohol dehydrogenase (NADP(+)) ALR - Sus scrofa
An00g10192_at	190.822	down	An14g05550	strong similarity to patent WO0100844-A/703 - Corynebacterium glutamicum
An00g08758_s_at	182.32	down	An16g00700	strong similarity to hypothetical iron-sulfur binding oxidoreductase - Streptomyces coelicolor
An00g10742_at	172.433	down	An09g06270	strong similarity to putative glutathione-dependent formaldehyde dehydrogenase SPBC1198.01 - Schizosaccharomyces pombe
An00g12770_at	159.396	down	An03g01640	weak similarity to hypothetical protein An14g06170 - Aspergillus niger
An00g10133_at	153.467	down	An12g01460	strong similarity to opsin nop-1 - Neurospora crassa
An00g09286_at	147.043	down	An03g00920	strong similarity to hypothetical protein SPCC757.02c - Schizosaccharomyces pombe
An00g10223_at	145.969	down	An09g05110	strong similarity to peptide-polyketide synthetase McyG - Microcystis aeruginosa
An00g12278_at	145.511	down	An02g13110	weak similarity to aortic carboxypeptidase-like protein ACLP of patent AAY13446 - Homo sapiens
An00g08215_at	140.778	down	An04g07500	strong similarity to expressed sequence tag from cDNA clone 2778 in pYES2 - Aspergillus niger
An00g02965_at	139.711	down	An12g05850	hypothetical protein
An00g08857_at	139.101	down	An01g12030	strong similarity to hypothetical protein An01g12040 - Aspergillus niger
An00g10080_at	137.912	down	An11g08140	strong similarity to nuclease S1 gene nucS - Aspergillus oryzae
An00g09211_at	134.743	down	An12g10710	strong similarity to hypothetical protein SPAC869.06c - Schizosaccharomyces pombe
An00g13816_at	134.242	down	An16g03500	weak similarity to the slow myosin heavy chain myoHC-A4 - Notothenia coriiceps
An00g09723_at	134.024	down	An08g10030	strong similarity to MF-7 antigenic protein from patent WO9721817-A1 - Malassezia sp.
An00g12771_at	130.995	down	An05g01140	weak similarity to hypothetical protein An14g07170 - Aspergillus niger
An00g12849_at	126.503	down	An02g00510	weak similarity to hypothetical protein encoded by YDL218w - Saccharomyces cerevisiae
An00g09977_at	122.652	down	An13g01130	strong similarity to NADPH-dependent beta-ketoacyl reductase RhlG - Pseudomonas aeruginosa
An00g01134_at	118.673	down	An07g03930	hypothetical protein
An00g11797_at	118.284	down	An12g09950	strong similarity to thermostable alcohol dehydrogenase adhT - Bacillus stearothermophilus
An00g08216_at	116.981	down	An04g01070	strong similarity to expressed sequence tag pYES2 cDNA clone 2651 - Aspergillus niger
An00g09805_at	114.889	down	An08g08910	strong similarity to mitochondrial sulfite oxidase SUOX - Homo sapiens
An00g13428_at	111.74	down	An15g06100	weak similarity to putative protein B21O8.60 - Neurospora crassa
An00g13194_at	110.669	down	An12g05920	weak similarity to negative regulatory protein HEX2 - Saccharomyces cerevisiae
An00g00689_at	110.662	down	An07g06170	hypothetical protein
An00g04949_at	110.245	down	An11g01750	similarity to hypothetical protein YGR086c - Saccharomyces cerevisiae
An00g08164_at	110.017	down	An10g00260	strong similarity to EST EMBLEST:BE760291 an_1399 - Aspergillus niger
An00g01653_at	107.155	down	An12g07920	hypothetical protein
An00g09563_at	104.943	down	An04g05880	strong similarity to linoleate diol synthase - Gaeumannomyces graminis
An00g07588_at	102.744	down	An08g05030	strong similarity to conserved hypothetical protein aq_2146 - Aquifex aeolicus
An00g12521_at	102.058	down	An08g06630	weak similarity to eyelid protein osa - Drosophila melanogaster
An00g09883_at	101.441	down	An07g06530	strong similarity to multicopy suppressor sur7 - Saccharomyces cerevisiae
An00g03329_at	99.8899	down	An13g03080	questionable ORF
An00g04671_at	99.7397	down	An09g03560	similarity to hypothetical protein CC3092 - Caulobacter crescentus
An00g12608_at	99.1317	down	An08g06600	weak similarity to heterochromatin-specific nonhistone protein CBX1 - Homo sapiens
An00g00886_at	97.5963	down	An02g10280	hypothetical protein
An00g04701_at	97.4477	down	An16g02450	similarity to hypothetical protein F17F16.3 - Arabidopsis thaliana
An00g08028_at	93.2345	down	An13g01680	strong similarity to D-xylulose 5-phosphate/D-fructose 6-phosphate phosphoketolase (xfp) - Bifidobacterium lactis
An00g12422_at	92.3006	down	An11g06690	weak similarity to cytoplasmic protein encore enc - Drosophila melanogaster
An00g06454_at	91.0078	down	An02g06430	similarity to transketolase TKT1 - Saccharomyces cerevisiae
An00g13189_at	89.1269	down	An10g00090	weak similarity to NADP-specific glutamate dehydrogenase of patent A27119 - Glycine max
An00g07546_at	88.7498	down	An07g04400	strong similarity to class V zygote-specific protein - Chlamydomonas reinhardtii
An00g12503_at	87.8834	down	An18g03600	weak similarity to erythromycin esterase type II ereB - Escherichia coli [truncated ORF]
An00g06775_at	86.5213	down	An11g02200	strong similarity to 4-hydroxyphenylpyruvate dioxygenase tcrP - Coccidioides immitis
An00g09227_at	85.7237	down	An03g02610	strong similarity to hypothetical protein SPBC1604.01 - Schizosaccharomyces pombe
An00g04275_at	84.6747	down	An12g03430	similarity to glucose oxidase goxC - Aspergillus niger [truncated ORF]
An00g05501_at	80.779	down	An15g07300	similarity to predicted protein An03g06670 - Aspergillus niger
An00g11655_at	80.6297	down	An11g02550	strong similarity to the phosphoenolpyruvate carboxykinase KlPck1 - Kluyveromyces lactis
An00g11463_at	79.8895	down	An11g08150	strong similarity to the hypothetical protein encoded by An01g00610 - Aspergillus niger
An00g09621_at	77.6952	down	An04g03590	strong similarity to lysophospholipase from patent WO0127251 - Aspergillus oryzae
An00g13370_at	75.1611	down	An02g14850	weak similarity to protein fragment SEQ ID NO: 8987 from patent EP1033405-A2 - Arabidopsis thaliana
An00g03843_at	73.6303	down	An04g00010	&amp;quot;similarity to ATP synthase regulatory factor, 15K STF2 - Saccharomyces cerevisiae [truncated ORF]&amp;quot;
An00g06165_at	73.3441	down	An13g01110	similarity to the hypothetical protein An14g05070 - Aspergillus niger
An00g08422_at	73.1585	down	An07g08190	strong similarity to glucose dehydrogenase - Hordeum vulgare
An00g09024_at	72.7508	down	An18g04460	strong similarity to hypothetical protein B2O8.250 - Neurospora crassa
An00g02978_at	72.3792	down	An14g06600	hypothetical protein [truncated ORF]
An00g04918_at	72.3512	down	An16g08440	similarity to hypothetical protein T6K22.50 - Arabidopsis thaliana
An00g08273_at	71.7826	down	An18g01780	strong similarity to flavohemoglobin hmp - Escherichia coli [putative frameshift]
An00g03430_at	70.7372	down	An18g01790	questionable ORF
An00g08472_at	70.0277	down	An01g15190	strong similarity to glutathione-dependent formaldehyde dehydrogenase fdh - Methylobacter marinus
An00g04326_at	67.9798	down	An19g00210	similarity to hemolysin ASP-HS - Aspergillus fumigatus
An00g08141_at	66.881	down	An13g02730	strong similarity to EST an_3461 - Aspergillus niger
An00g04275_x_at	66.4898	down	An12g03430	similarity to glucose oxidase goxC - Aspergillus niger [truncated ORF]
An00g05525_at	65.4095	down	An18g01250	similarity to predicted protein An16g00840 - Aspergillus niger
An00g00038_at	65.2385	down	An18g03540	similarity to the hypothetical protein ZK84.2 - Caenorhabditis elegans
An00g10294_at	64.3102	down	An11g06120	strong similarity to phosphogluconate dehydrogenase (decarboxylating) - Medicago sativa
An00g00136_at	64.2537	down	An18g01670	6-phosphofructokinase pfkA - Aspergillus niger
An00g07360_at	63.8323	down	An15g04770	strong similarity to calmodulin-binding glutamate decarboxylase GAD - Petunia x hybrida
An00g11406_at	63.6285	down	An06g01610	strong similarity to the heat shock protein Hsp9p - Schizosaccharomyces pombe
An00g04427_at	61.8641	down	An16g08420	similarity to hypothetical integral membrane protein SC10B7.28 - Streptomyces coelicolor
An00g09192_at	61.1212	down	An05g00900	strong similarity to hypothetical protein SPAC32A11.02c - Schizosaccharomyces pombe
An00g05527_at	60.4685	down	An16g00840	similarity to predicted protein An18g01250 - Aspergillus niger
An00g01737_at	59.4059	down	An12g10730	hypothetical protein
An00g12999_at	59.2678	down	An18g05700	weak similarity to hypothetical protein YNL094w - Saccharomyces cerevisiae
An00g04749_at	56.2634	down	An02g11170	similarity to hypothetical protein PA2706 - Pseudomonas aeruginosa
An00g13881_at	55.8425	down	An11g10870	weak similarity to transcription factor CHA4 - Saccharomyces cerevisiae
An00g04776_at	54.9813	down	An01g02420	similarity to hypothetical protein SC6F7.17c - Streptomyces coelicolor
An00g09978_at	54.8235	down	An15g05450	strong similarity to NADPH-dependent carbonyl reductase S1 - Candida magnoliae
An00g09686_at	54.6898	down	An16g04500	strong similarity to meiosis control kinase Ran1 - Schizosaccharomyces pombe
An00g02622_at	54.6799	down	An14g04480	hypothetical protein
An00g09226_at	54.0509	down	An15g05880	strong similarity to hypothetical protein SPBC1604.01 - Schizosaccharomyces pombe
An00g07887_at	52.8379	down	An01g06970	strong similarity to D-arabinose dehydrogenase ARA1 - Saccharomyces cerevisiae
An00g12978_at	52.6142	down	An12g05640	weak similarity to hypothetical protein Y57A10A.p - Caenorhabditis elegans
An00g09512_at	52.3779	down	An03g00890	strong similarity to ketoreductase krd - Zygosaccharomyces rouxii
An00g13274_at	51.8747	down	An03g04850	weak similarity to p-coumaric acid decarboxylase pdc - Lactobacillus plantarum
An00g09732_at	51.5269	down	An09g01150	strong similarity to mitochondrial apoptogenic protein WOX1 - Mus musculus
An00g11763_at	50.6282	down	An03g01760	strong similarity to the transcription factor ntf1 - Schizosaccharomyces pombe
An00g02587_at	49.9583	down	An05g00030	hypothetical protein
An00g03841_at	49.4619	down	An12g10230	similarity to ATF/CREB-family transcription factor atf21 - Schizosaccharomyces pombe
An00g13626_at	49.2835	down	An14g03600	weak similarity to the histidine kinase homolog DHKB - Dictyostelium discoideum
An00g13029_at	49.0551	down	An12g10200	weak similarity to ice nucleation gene inaX - Xanthomonas campestris
An00g11693_at	48.528	down	An08g03530	strong similarity to the protein phosphatase homolog CaSSD1 - Candida albicans
An00g12173_at	48.492	down	An08g10510	trehalose-6-phosphate synthase subunit 1 tpsA - Aspergillus niger
An00g12610_at	47.8513	down	An14g05070	weak similarity to heterokaryon incompatibility protein HET-C - Neurospora crassa
An00g00162_at	47.8225	down	An16g03740	cAMP-dependent protein kinase regulatory subunit pkaR - Aspergillus niger
An00g03851_at	47.4675	down	An02g01430	similarity to AWI 31 - Arabidopsis thaliana.
An00g03889_at	46.7219	down	An08g07960	similarity to butanediol dehydrogenase Bdh - Saccharomyces cerevisiae
An00g12759_at	45.5734	down	An03g05630	weak similarity to hypothetical protein An11g08750 - Aspergillus niger
An00g13290_at	45.3949	down	An16g00860	weak similarity to phosphoribosylamine--glycine ligase purD - Bacillus subtilis
An00g13575_at	42.9745	down	An16g04340	weak similarity to the AF-9 protein - Homo sapiens
An00g01827_at	41.9314	down	An12g09120	hypothetical protein
An00g05161_at	41.3843	down	An18g03040	similarity to MAP kinase phosphatase XCL100(beta) protein - Xenopus laevis
An00g05605_at	41.067	down	An08g01700	similarity to protease inhibitor of patent WO9820133-A2 - Zea mays
An00g05396_at	40.8307	down	An12g09700	similarity to ovarian-specific phosphoprotein PRAP - Rattus norvegicus
An00g05517_at	40.7303	down	An18g01930	similarity to predicted protein An11g06690 - Aspergillus niger
An00g09644_at	40.6124	down	An15g01860	strong similarity to malate synthase acuE - Emericella nidulans
An00g08824_at	40.4867	down	An03g02660	strong similarity to hypothetical protein 17E5.30 - Neurospora crassa
An00g04436_at	40.159	down	An14g03080	similarity to hypothetical membrane protein YDL218w - Saccharomyces cerevisiae
An00g12193_at	39.5684	down	An01g14630	weak similarity to (A+T)-stretch-binding protein ATBP - Sarcophaga peregrina
An00g04955_at	39.0051	down	An07g03440	similarity to hypothetical protein YHR045w - Saccharomyces cerevisiae
An00g11325_at	38.8625	down	An18g06390	strong similarity to the conserved hypothetical protein encoded by B2F7.170 - Neurospora crassa
An00g07986_at	38.78	down	An03g02890	strong similarity to DNA repair protein rad13 - Schizosaccharomyces pombe [truncated ORF]
An00g05341_at	38.1646	down	An04g09760	similarity to nitrogen assimilation regulatory protein nit-4 - Neurospora crassa [truncated ORF]
An00g05233_at	37.9325	down	An12g00600	similarity to monodehydroascorbate reductase MDA - Cucumis sativus
An00g13742_at	37.8928	down	An01g10950	weak similarity to the intracellular proteinase I PfpI - Pyrococcus furiosus
An00g06667_at	37.3101	down	An09g04070	&amp;quot;strong similarity to 2, 5-diketo-D-gluconate reductase (yqhE) - Escherichia coli&amp;quot;
An00g08591_at	36.5295	down	An14g03990	strong similarity to hexose transport protein hxt5 - Saccharomyces cerevisiae
An00g11753_at	36.3475	down	An03g02190	strong similarity to the sugar transporter Sut1 - Pichia stipitis
An00g09329_at	36.3192	down	An07g08890	strong similarity to hypothetical protein YGR086c - Saccharomyces cerevisiae
An00g04679_at	35.8799	down	An08g03420	similarity to hypothetical protein CG13349 - Drosophila melanogaster
An00g08741_at	35.7873	down	An01g10790	strong similarity to hypothetical conidiation-specific protein con-10 - Neurospora crassa
An00g12460_at	35.7299	down	An01g05890	weak similarity to DNA-binding protein Dof2 - Zea mays
An00g06951_at	35.4616	down	An04g02690	strong similarity to alcohol dehydrogenase ADH from patent EP0845532-A sequence 19 - unclassified organism
An00g03993_at	34.9761	down	An04g02110	similarity to con-8 - Neurospora crassa
An00g06285_at	34.9729	down	An08g08500	similarity to the probable DNA-binding protein SCF43A.34c - Streptomyces coelicolor
An00g11943_at	34.9596	down	An01g05900	strong similarity to trichodiene oxygenase cytochrome P450 CYP58 - Fusarium sporotrichioides
An00g05711_at	34.8706	down	An02g08030	similarity to putative membrane spanning protein RIC1 - Phytophthora infestans
An00g13321_at	34.251	down	An01g14870	weak similarity to probable inner membrane protein - Helicobacter pylori
An00g07334_at	33.9645	down	An07g07970	strong similarity to Ca/calmodulin-dependent ser/thr protein kinase RCK2 - Saccharomyces cerevisiae [truncated ORF]
An00g10340_at	33.8259	down	An09g05950	strong similarity to plasma membrane ATPase PMA1 - Kluyveromyces lactis
An00g10843_at	33.266	down	An01g08900	strong similarity to regulatory protein WetA - Aspergillus nidulans
An00g09257_at	33.2467	down	An08g10750	strong similarity to hypothetical protein SPBC3B8.06 - Schizosaccharomyces pombe
An00g04632_at	33.2055	down	An16g05580	similarity to hypothetical protein B24P11.150 - Neurospora crassa
An00g04655_at	32.9412	down	An08g00410	similarity to hypothetical protein BAA92131.1 - Homo sapiens
An00g02940_at	32.735	down	An03g02590	hypothetical protein
An00g10160_at	32.7334	down	An03g01140	strong similarity to oxalate decarboxylase (APOXD) of patent WO9842827-A2 - Aspergillus phoenices
An00g12972_at	32.4537	down	An18g03590	weak similarity to hypothetical protein W09B7.d - Caenorhabditis elegans
An00g12955_at	32.4071	down	An07g09010	weak similarity to hypothetical protein T17H3.1 - Arabidopsis thaliana
An00g13255_at	32.2846	down	An08g08600	weak similarity to outer membrane transporter tonB - Salmonella typhimurium
An00g09567_at	32.1015	down	An14g05890	strong similarity to Linoleate isomerase protein sequence PCLA591 of patent WO9932604-A1 - Lactobacillus reuteri
An00g08821_at	32.0889	down	An02g00970	strong similarity to hypothetical protein 13E11.200 - Neurospora crassa
An00g11164_at	31.9194	down	An14g02870	strong similarity to succinate-semialdehyde dehydrogenase gabD - Escherichia coli
An00g10606_at	31.8958	down	An15g06030	strong similarity to protein ECM4 - Saccharomyces cerevisiae
An00g07646_at	31.8026	down	An07g03770	&amp;quot;strong similarity to Cu,Zn superoxide dismutase sodC - Aspergillus fumigatus&amp;quot;
An00g05195_at	31.4911	down	An07g07780	similarity to mitochondrial H+-transporting ATP synthase inhibitor precursor INH1 - Saccharomyces cerevisiae
An00g11383_at	31.3982	down	An04g05300	&amp;quot;strong similarity to the fructose-1,6-bisphosphatase fbpA - Aspergillus oryzae&amp;quot;
An00g06331_at	31.2528	down	An04g00560	similarity to the steroid membrane binding protein from patent WO9810291-A1 - Homo sapiens
An00g10981_at	31.1049	down	An18g00470	strong similarity to Sequence 11 from patent WO0073470 - Zea mays
An00g10584_at	31.0426	down	An18g06230	strong similarity to proteasome 19S regulatory particle subunit Rpt4p - Saccharomyces cerevisiae
An00g03523_at	30.8208	down	An12g00010	questionable ORF
An00g12851_at	30.5124	down	An18g02150	weak similarity to hypothetical protein F12F6.1 - Caenorhabditis elegans
An00g07507_at	30.3269	down	An09g00820	strong similarity to chloride peroxidase est - Pseudomonas putida
An00g13966_at	29.5703	down	An15g04870	weak similarity to unnamed ORF FLJ20136 - Homo sapiens
An00g07648_at	29.4268	down	An12g07100	strong similarity to cucumopine synthase cus - Agrobacterium rhizogenes
An00g05858_at	29.2836	down	An14g03020	similarity to secreted protein clone cn922_5 SEQ ID NO:58 of patent WO9957132-A1 - Homo sapiens
An00g12174_at	29.262	down	An14g04920	triose-phosphate-isomerase tpiA of patent WO8704464-A - Aspergillus niger
An00g09292_at	29.1959	down	An04g05320	strong similarity to hypothetical protein TEMO - Rattus norvegicus
An00g12539_at	29.0669	down	An03g04770	weak similarity to forkhead nuclear signaling protein - Schizosaccharomyces pombe
An00g10589_at	29.0238	down	An11g01760	strong similarity to proteasome 20S core subunit Pre2p - Saccharomyces cerevisiae
An00g08344_at	28.9002	down	An11g02100	strong similarity to furostanol glycoside 26-O-beta-glucosidase CSF26G1 - Costus speciosus
An00g10544_at	28.8056	down	An17g01420	strong similarity to probable transport protein SPCC830.08c - Schizosaccharomyces pombe
An00g13617_at	28.8002	down	An13g01640	weak similarity to the gene for subunit I of terminal quinol oxidase (doxB) - Acidianus ambivalens
An00g02474_at	28.7737	down	An11g00890	hypothetical protein
An00g09777_at	28.2124	down	An02g04160	strong similarity to mitochondrial phosphate translocator Mpt1 - Betula pendula
An00g08480_at	28.057	down	An14g06500	strong similarity to glycerone kinase isoform I DAK1 - Schizosaccharomyces pombe
An00g02766_at	27.9281	down	An09g03530	hypothetical protein
An00g12303_at	27.8946	down	An01g12810	weak similarity to B-cell receptor-associated protein BAP31 - Homo sapiens
An00g10580_at	27.6449	down	An11g09690	strong similarity to proteasome 19S regulatory particle subunit Rpn5p - Saccharomyces cerevisiae
An00g05447_at	27.5612	down	An12g00910	similarity to phosphatidylserine decarboxylase2 PSD2 - Saccharomyces cerevisiae
An00g09964_at	27.494	down	An04g03530	strong similarity to NAD-dependent D-arabinitol dehydrogenase ARD - Candida tropicalis
An00g12536_at	27.4685	down	An07g00330	weak similarity to flocculation protein FLO5 - Saccharomyces cerevisiae
An00g10055_at	27.4337	down	An08g09700	strong similarity to norsolorinic acid reductase norA - Aspergillus parasiticus
An00g04752_at	27.2581	down	An08g01540	similarity to hypothetical protein PA4177 - Pseudomonas aeruginosa
An00g09074_at	27.0274	down	An09g05630	strong similarity to hypothetical protein from gene B18D24.80 - Neurospora crassa
An00g09308_at	26.9341	down	An18g05720	strong similarity to hypothetical protein YBR214w - Saccharomyces cerevisiae
An00g08391_s_at	26.8584	down	An02g03120	strong similarity to GDP dissociation inhibitor in the secretory pathway GDI1 - Saccharomyces cerevisiae
An00g06795_at	26.6983	down	An07g00110	strong similarity to 6-aminohexanoate-dimer hydrolase EII nylB - Flavobacterium sp.
An00g01270_at	26.5178	down	An08g00540	hypothetical protein
An00g10705_at	26.3139	down	An11g11260	strong similarity to protein-L-isoaspartate(D-aspartate) O-methyltransferase PCMT1 - Mus musculus
An00g06257_at	26.0118	down	An16g03880	similarity to the multifunctional folic acid synthesis protein Fas - Pneumocystis carinii
An00g08463_at	25.8276	down	An02g06560	strong similarity to glutathione S-transferase isoJ - Rhodococcus sp.
An00g07159_at	25.4449	down	An12g07660	strong similarity to asparagine synthetase asnB - Bacillus subtilis
An00g08112_at	25.337	down	An02g09310	strong similarity to erythrocyte membrane protein stomatin - Homo sapiens
An00g01534_at	25.2906	down	An09g05520	hypothetical protein
An00g10394_at	25.1592	down	An05g00770	strong similarity to polyubiquitin 2 pub2 - Arabidopsis thaliana
An00g09127_at	25.0136	down	An03g00900	strong similarity to hypothetical protein SC6A5.32c - Streptomyces coelicolor
An00g08419_at	24.9729	down	An16g09070	strong similarity to glucosamine-6-phosphate deaminase protein of patent WO9835047-A1 - Escherichia coli
An00g12070_at	24.8713	down	An09g06250	strong similarity to vacuolar aminopeptidase yscI - Saccharomyces cerevisiae
An00g08475_at	24.5329	down	An04g04890	strong similarity to glycerol kinase GK - Mus musculus
An00g06691_at	24.3042	down	An17g00270	strong similarity to 26S ATP/ubiquitin-dependent proteinase chain S4 - Schizosaccharomyces pombe
An00g07574_at	24.2594	down	An12g07910	strong similarity to component of the nucleotide excision repairosome MUS38 - Neurospora crassa
An00g01302_at	24.1853	down	An09g00540	hypothetical protein
An00g12983_at	24.0868	down	An11g01510	weak similarity to hypothetical protein YDR458c - Saccharomyces cerevisiae
An00g09177_at	24.0727	down	An01g05320	strong similarity to hypothetical protein SPAC23C11.06c - Schizosaccharomyces pombe
An00g01126_at	24.0547	down	An02g14170	hypothetical protein
An00g09191_at	23.9397	down	An01g08080	strong similarity to hypothetical protein SPAC32A11.02c - Schizosaccharomyces pombe
An00g08741_x_at	23.7889	down	An01g10790	strong similarity to hypothetical conidiation-specific protein con-10 - Neurospora crassa
An00g02301_at	23.6774	down	An03g01630	hypothetical protein
An00g02835_at	23.4812	down	An12g05880	hypothetical protein
An00g09886_at	23.3106	down	An11g02110	strong similarity to multidrug ATP binding cassette transporter SNQ2 - Saccharomyces cerevisiae
An00g00161_at	23.0784	down	An02g04270	cAMP-dependent protein kinase catalytic subunit pkaC - Aspergillus niger
An00g09559_at	23.0599	down	An12g00030	strong similarity to L-iditol 2-dehydrogenase sor1 - Saccharomyces cerevisiae
An00g04244_at	23.043	down	An18g05850	similarity to fumarase FUM1 - Saccharomyces cerevisiae
An00g06371_at	22.9197	down	An03g04610	similarity to thyroidal receptor for N-acetylglucosamine TGR-CL10C - Homo sapiens
An00g11598_at	22.9196	down	An16g04330	strong similarity to the mannose phospho-dolichol synthase dpm1 - Hypocrea jecorina
An00g07783_at	22.875	down	An03g04230	strong similarity to cytoplasmic form of aminopeptidase P - Homo sapiens
An00g09575_at	22.7205	down	An08g10110	strong similarity to lipid transfer protein POX18 - Candida tropicalis
An00g00703_at	22.4187	down	An14g05580	hypothetical protein
An00g06176_at	22.409	down	An09g06820	similarity to the hypothetical protein B17C10.80 - Neurospora crassa
An00g06110_at	22.3667	down	An01g10860	similarity to the hypothetical protein An04g08050 - Aspergillus niger
An00g05972_at	22.3121	down	An01g03450	similarity to suppressor of DNA-Pol1 mutations PSP1 - Saccharomyces cerevisiae
An00g08523_at	22.3033	down	An14g06610	strong similarity to GTP-binding protein GTPBP1 - Homo sapiens
An00g12089_at	22.2285	down	An04g04950	strong similarity to vacuolar protein sorting-associated protein VPS13 - Saccharomyces cerevisiae
An00g08323_at	22.1521	down	An02g07470	strong similarity to fructose-bisphosphate aldolase FBA1 - Saccharomyces cerevisiae
An00g08906_at	22.136	down	An05g01400	strong similarity to hypothetical protein An08g03760 - Aspergillus niger
An00g00134_at	22.0363	down	An02g07190	26S protease regulatory subunit 6b/RPT3 tbpA - Aspergillus niger
An00g13722_at	22.0238	down	An04g10120	weak similarity to the hypothetical protein encoded by An16g05030 - Aspergillus niger
An00g00116_at	21.8783	down	An01g11100	weak similarity to the malate permease mleP - Leuconostoc oenos
An00g04268_at	21.8753	down	An12g09130	similarity to glucanase ZmGnsN3 of patent WO200073470-A2 - Zea mays
An00g02351_at	21.8028	down	An17g00310	hypothetical protein
An00g06936_at	21.6565	down	An08g05780	strong similarity to adrenoleukodystrophy related protein ALDRP - Homo sapiens
An00g06923_at	21.6174	down	An11g01520	strong similarity to adenylate cyclase MAC1 - Magnaporthe grisea
An00g04898_at	21.5161	down	An16g05070	similarity to hypothetical protein SPCC4G3.03 - Schizosaccharomyces pombe
An00g09224_at	21.5139	down	An07g02820	strong similarity to hypothetical protein SPBC1539.04 - Schizosaccharomyces pombe
An00g09175_at	21.4983	down	An16g04670	strong similarity to hypothetical protein SPAC23A1.17 - Schizosaccharomyces pombe
An00g11070_at	21.4145	down	An16g07150	strong similarity to soluble cytoplasmic fumarate reductase FRDS1 - Saccharomyces cerevisiae
An00g00141_at	21.3578	down	An17g01530	alcohol-dehydrogenase adhA patent WO8704464-A - Aspergillus niger
An00g08731_at	21.1344	down	An08g07240	strong similarity to hypothetical blue-light-inducible protein bli-3 - Neurospora crassa
An00g12935_at	21.0463	down	An14g00640	weak similarity to hypothetical protein SPAC637.03 - Schizosaccharomyces pombe
An00g03894_at	20.9467	down	An03g01650	similarity to C4-dicarboxylate transport protein mae1 - Schizosaccharomyces pombe
An00g08747_at	20.9164	down	An17g00770	strong similarity to hypothetical DnaJ-like heat shock protein 17E5.120 - Neurospora crassa
An00g07393_at	20.7489	down	An08g04990	strong similarity to carnitine acetyl transferase FacC - Emericella nidulans
An00g06486_at	20.7394	down	An05g00810	similarity to tubulin-specific chaperone A TBCA - Oryctolagus cuniculus
An00g00957_at	20.6391	down	An09g02840	hypothetical protein
An00g03999_at	20.5943	down	An11g10780	similarity to conserved hypothetical protein B8L3.60 - Neurospora crassa [truncated ORF]
An00g10844_at	20.5141	down	An13g00400	strong similarity to regulatory subunit of trehalose-6-phosphate synthase/phosphatase complex TPS3 - Saccharomyces cerevisiae
An00g05035_at	20.4791	down	An12g00660	&amp;quot;similarity to indoleamine 2,3-dioxygenase - Mus musculus&amp;quot;
An00g09496_at	20.4747	down	An01g09270	strong similarity to isocitrate lyase acuD - Emericella nidulans
An00g08515_at	20.4028	down	An11g09640	strong similarity to GTPase activating protein homolog (GAP1) - Cochliobolus heterostrophus
An00g08732_at	20.3943	down	An14g00170	strong similarity to hypothetical Ca2+/H+ antiporter YNL321w - Saccharomyces cerevisiae
An00g09320_at	20.2816	down	An11g08400	strong similarity to hypothetical protein YEL023c - Saccharomyces cerevisiae
An00g07413_at	20.249	down	An15g07150	strong similarity to catalytic subunit of DNA-directed DNA polymerase delta (POL3) - Schizosaccharomyces pombe
An00g12127_at	20.1675	down	An08g01110	strong similarity to VTC1 - Saccharomyces cerevisiae
An00g03216_at	20.1591	down	An07g05420	questionable ORF
An00g09159_at	20.1167	down	An04g00100	strong similarity to hypothetical protein SPAC15E1.02c - Schizosaccharomyces pombe
An00g12111_at	20.0975	down	An15g04820	strong similarity to versicolorin B synthase vbs - Aspergillus parasiticus
An00g13117_at	20.0777	down	An11g10620	weak similarity to membrane-associated proteophosphoglycan - Leishmania major
An00g02598_at	19.8025	down	An12g05910	hypothetical protein
An00g09771_at	19.7455	down	An11g09350	strong similarity to mitochondrial NADH dehydrogenase ndh64 - Neurospora crassa
An00g09015_at	19.5377	down	An07g09610	strong similarity to hypothetical protein B24H17.130 - Neurospora crassa
An00g11869_at	19.5353	down	An08g06570	strong similarity to transketolase 1 TKL1 - Saccharomyces cerevisiae
An00g09862_at	19.48	down	An07g10290	strong similarity to MP protein sequence SEQ ID NO:860 of patent WO200100843-A2 - Corynebacterium glutamicum
An00g01064_at	19.4029	down	An02g08740	hypothetical protein
An00g10586_at	19.3761	down	An14g00180	strong similarity to proteasome 19S regulatory particle subunit Rpt6p - Saccharomyces cerevisiae
An00g08469_at	19.3388	down	An07g00520	strong similarity to glutathione transferase GTH5 - Arabidopsis thaliana
An00g08803_at	19.2952	down	An01g06960	strong similarity to hypothetical phosphatidyl synthase SPAC22A12.08c - Schizosaccharomyces pombe
An00g09689_at	19.216	down	An16g04420	strong similarity to meiotic sister-chromatid recombination protein MSC1 - Saccharomyces cerevisiae
An00g07786_at	19.1596	down	An07g01970	strong similarity to cytoplasmic metalloproteinase mepB - Aspergillus fumigatus
An00g06235_at	19.0382	down	An05g02420	similarity to the integral membrane protein pth11 - Magnaporthe grisea
An00g10297_at	19.0113	down	An08g02260	strong similarity to phosphoglycerate kinase pgkA - Aspergillus nidulans
An00g05238_at	18.8698	down	An09g05130	similarity to monophenol monooxygenase melC2 - Streptomyces antibioticus
An00g00130_at	18.8682	down	An11g06780	weak similarity to variable surface lipoprotein VlpD - Mycoplasma hyorhinis
An00g06679_at	18.8352	down	An13g01210	strong similarity to 20S proteasome subunit pre3 - Saccharomyces cerevisiae
An00g01255_at	18.7572	down	An14g00760	hypothetical protein
An00g03177_at	18.5983	down	An09g01230	questionable ORF
An00g08279_at	18.3939	down	An02g01480	strong similarity to fluconazole resistance protein FLU1 - Candida albicans
An00g05707_at	18.2459	down	An07g03050	similarity to putative integral membrane protein SCC53.26c - Streptomyces coelicolor
An00g11592_at	18.2059	down	An09g06800	strong similarity to the leucyl aminopeptidase Ape2 - Saccharomyces cerevisiae
An00g00287_at	18.2058	down	An03g04260	hypothetical protein
An00g10199_at	18.1421	down	An04g09720	strong similarity to pathogenicity gene PEP2 - Nectria haematococca
An00g07118_at	18.1249	down	An11g07650	strong similarity to antioxidant protein AOP2 - Mus musculus
An00g09223_at	18.0913	down	An02g01390	strong similarity to hypothetical protein SPBC14F5.11c - Schizosaccharomyces pombe
An00g07579_at	18.0287	down	An12g10240	strong similarity to conidiation-specific protein pCon-10a - Neurospora crassa
An00g10854_at	17.9872	down	An07g03680	strong similarity to repressor protein qutR - Aspergillus nidulans
An00g09583_at	17.9196	down	An04g03290	strong similarity to long-chain acyl-CoA dehydrogenase - Rattus norvegicus
An00g09041_at	17.7701	down	An08g03250	strong similarity to hypothetical protein BAB27989.1 - Mus musculus
An00g07406_at	17.6593	down	An08g08920	strong similarity to catalase C catC - Emericella nidulans
An00g10786_at	17.565	down	An02g06820	strong similarity to pyruvate decarboxylase pdcA - Aspergillus oryzae
An00g10153_at	17.3573	down	An08g05850	strong similarity to osomotic sensitivity MAP kinase OSM1 - Pyricularia grisea
An00g05624_at	17.2478	down	An02g05230	similarity to protein fragment SEQ ID NO: 65270 of patent EP1033405-A2 - Arabidopsis thaliana
An00g10585_at	17.1896	down	An18g05230	strong similarity to proteasome 19S regulatory particle subunit Rpt5p - Saccharomyces cerevisiae
An00g05641_at	17.1718	down	An06g01890	similarity to protein kinase C inhibitor (mPKCI) - Mus musculus
An00g12822_at	17.1623	down	An01g12940	weak similarity to hypothetical protein CAC17479.1 - Homo sapiens
An00g00198_at	17.1573	down	An11g11300	histone H2A httA - Aspergillus niger
An00g06470_at	17.1365	down	An13g00480	similarity to triacylglycerol lipase B precursor - Candida antarctica
An00g10703_at	17.1184	down	An07g10060	strong similarity to proteinase B inhibitor 2 PBI2 - Saccharomyces cerevisiae
An00g09331_at	17.0953	down	An16g06810	strong similarity to hypothetical protein YGR127w - Saccharomyces cerevisiae
An00g12150_at	17.0862	down	An07g07170	strong similarity to Yippee - Drosophila melanogaster
An00g01736_at	16.9411	down	An13g00130	hypothetical protein
An00g13623_at	16.9394	down	An01g13500	weak similarity to the hexose carrier protein from patent WO9953082-A2 - Glycine max
An00g06318_at	16.9141	down	An18g06490	similarity to the ribosome-associated DnaJ protein Sis1 - Cryptococcus curvatus
An00g12836_at	16.9036	down	An14g02990	weak similarity to hypothetical protein CG8735 - Drosophila melanogaster
An00g04790_at	16.8906	down	An12g02590	similarity to hypothetical protein SPAC10F6.16 - Schizosaccharomyces pombe
An00g11153_at	16.8794	down	An01g07100	strong similarity to subunit TaGST1 of glutathione transferase from patent Y05537 - Triticum aestivum
An00g09707_at	16.8649	down	An02g10660	strong similarity to methionine adenosyltransferase regulatory beta subunit MAT II - Homo sapiens
An00g10285_at	16.8517	down	An07g08980	strong similarity to phosphatidylinositol 3-phosphate 5-kinase Fab1 - Saccharomyces cerevisiae
An00g08479_at	16.7602	down	An08g00210	strong similarity to glycerol-3-phosphate dehydrogenase gdm1 - Mus musculus
An00g00631_at	16.7478	down	An14g07150	hypothetical protein
An00g07140_at	16.7338	down	An18g06590	strong similarity to Arp2/3 complex chain sop2 - Schizosaccharomyces pombe
An00g05787_at	16.7282	down	An07g06190	similarity to related to COP1-interacting protein CIP8 - Neurospora crassa
An00g10592_at	16.6408	down	An18g06700	strong similarity to proteasome 20S core subunit Pre7p - Saccharomyces cerevisiae
An00g10588_at	16.6368	down	An04g01870	strong similarity to proteasome 20S core subunit Pre1p - Saccharomyces cerevisiae [putative sequencing error]
An00g08706_at	16.5669	down	An07g07280	&amp;quot;strong similarity to hydroxyquinol 1,2-dioxygenase dxnF - Sphingomonas sp.&amp;quot;
An00g00830_at	16.5648	down	An04g05410	hypothetical protein
An00g05633_at	16.5365	down	An12g04620	similarity to protein involved in cephalosporin C biosynthesis of patent JP09009966-A - Acremonium chrysogenum
An00g09433_at	16.5219	down	An07g01470	strong similarity to hypothetical v-snare binding protein SPAC56F8.08 - Schizosaccharomyces pombe
An00g07221_at	16.4464	down	An07g03860	strong similarity to beige protein homolog lvsA - Dictyostelium discoideum
An00g05259_at	16.4414	down	An16g03720	similarity to mucin-like protein MUC1 - Saccharomyces cerevisiae
An00g05038_at	16.4303	down	An03g00530	similarity to inducible salicylate hydroxylase NahW - Pseudomonas stutzeri
An00g10601_at	16.4182	down	An14g06430	strong similarity to protein associated with ferric reductase activity UTR1 - Saccharomyces cerevisiae
An00g05792_at	16.3547	down	An08g04300	similarity to resistance protein ROD1 - Saccharomyces cerevisiae
An00g13755_at	16.2892	down	An18g06410	weak similarity to the neural tissue secreted protein s195_10 of patent WO9857976-A1 - Homo sapiens
An00g06885_at	16.2411	down	An04g03360	strong similarity to acidic Ca(2+)-independent phospholipase A2 aiPLA2 - Rattus norvegicus
An00g13597_at	15.9088	down	An15g01410	weak similarity to the D-amino-acid dehydrogenase small chain DadA - Escherichia coli
An00g11375_at	15.8967	down	An18g00940	strong similarity to the FAD dependent L-sorbose dehydrogenase SDH - Gluconobacter oxydans
An00g03644_at	15.8941	down	An01g12490	similarity to 64 kD NADH dehydrogenase ndh64 - Neurospora crassa
An00g05102_at	15.8804	down	An11g00400	similarity to isovaleryl-CoA dehydrogenase IVD - Homo sapiens
An00g11719_at	15.849	down	An11g04550	strong similarity to the pyruvate dehydrogenase alpha subunit E1 alpha PDA1 - Saccharomyces cerevisiae
An00g07354_at	15.8059	down	An16g00710	strong similarity to calcium-binding protein RD20 - Arabidopsis thaliana
An00g05394_at	15.7684	down	An04g06570	similarity to osmosensing phosphorelay signal transduction protein YPD1 - Saccharomyces cerevisiae
An00g12979_at	15.7441	down	An13g01530	weak similarity to hypothetical protein ycnE - Bacillus subtilis
An00g06033_at	15.6061	down	An02g09390	similarity to the capacitative calcium entry channel Trp6 - Mus musculus
An00g13363_at	15.4672	down	An07g04840	weak similarity to protein fragment SEQ ID NO: 33868 - Arabidopsis thaliana
An00g00976_at	15.379	down	An04g07280	hypothetical protein
An00g08487_at	15.1555	down	An08g05790	strong similarity to glycogen phosphorylase GPH1 - Saccharomyces cerevisiae
An00g11173_at	15.0763	down	An17g01560	strong similarity to sucrose transport protein SUT1 - Oryza sativa
An00g07115_at	15.0252	down	An12g07110	strong similarity to anthranilate synthase component I ybtS - Yersinia pestis
An00g05724_at	15.0181	down	An07g04040	similarity to putative protein mlr7324 - Mesorhizobium loti
An00g12015_at	15.0141	down	An15g06020	strong similarity to ubiquitin--protein ligase UBA1 - Saccharomyces cerevisiae
An00g01825_at	14.9281	down	An07g02750	hypothetical protein
An00g04445_at	14.9006	down	An07g00090	similarity to hypothetical meta-cleavage compound hydrolase gene ren71 - Streptomyces aureofaciens
An00g03720_at	14.862	down	An08g03610	similarity to acid sphingomyelinase phosphodiesterase ASM1 - Homo sapiens
An00g01429_at	14.8565	down	An13g00200	hypothetical protein
An00g07782_at	14.8268	down	An08g01140	strong similarity to cytoplasmic dynein light chain Dlc1 - Schizosaccharomyces pombe
An00g13519_at	14.7942	down	An08g06670	weak similarity to silencing mediator of retinoic acid and thyroid hormone receptor alpha mSMRT alpha - Mus musculus
An00g00195_at	14.7586	down	An16g01830	glyceraldehyde-3-phosphate dehydrogenase gpdA - Aspergillus niger
An00g08586_at	14.747	down	An15g05940	strong similarity to hexokinase-like protein xprF- Aspergillus nidulans
An00g07141_at	14.7216	down	An12g08380	strong similarity to Arp2/Arp3 complex subunit p20-Arc - Homo sapiens
An00g11198_at	14.7054	down	An04g04870	strong similarity to superoxide dismutase SOD2 - Saccharomyces cerevisiae
An00g00195-3_at	14.6965	down	An16g01830	&amp;quot;glyceraldehyde-3-phosphate dehydrogenase gpdA - Aspergillus niger (5, M, 3 represent transcript regions 5 prime, Middle, and 3 prime respectively)&amp;quot;
An00g10593_at	14.6888	down	An11g06720	strong similarity to proteasome 20S core subunit Pre9p - Saccharomyces cerevisiae
An00g04446_at	14.688	down	An04g00750	similarity to hypothetical mitochondrial carrier protein SPBC29A3.11c - Schizosaccharomyces pombe
An00g11611_at	14.6237	down	An08g03480	strong similarity to the mitochondrial heat shock protein Hsp78p - Saccharomyces cerevisiae
An00g09658_at	14.6159	down	An03g02430	strong similarity to mannitol dehydrogenase mtlD - Pseudomonas fluorescens
An00g11256_at	14.5955	down	An11g10380	strong similarity to the 26S proteasome regulatory subunit rpn3 - Schizosaccharomyces pombe
An00g09751_at	14.5476	down	An04g06160	strong similarity to mitochondrial frataxin YFH1 - Saccharomyces cerevisiae
An00g03556_at	14.4928	down	An07g10340	secretion related GTPase srgD - Aspergillus niger
An00g10196_at	14.4401	down	An08g03010	strong similarity to patent WO200056762-A2 EST 4179 - Aspergillus niger
An00g06841_at	14.3913	down	An07g07500	strong similarity to ABC-type vacuolar membrane protein HMT1 - Schizosaccharomyces pombe
An00g10310_at	14.3363	down	An14g04770	strong similarity to phosphoprotein phosphatase 2C (ptc1) - Schizosaccharomyces pombe
An00g10594_at	14.3048	down	An11g04620	strong similarity to proteasome 20S core subunit Pup1p - Saccharomyces cerevisiae
An00g06485_at	14.1709	down	An16g02430	similarity to tubulin-folding cofactor C - Homo sapiens
An00g09507_at	14.1554	down	An01g06030	strong similarity to ketohexokinase khk - Homo sapiens
An00g08391_at	14.1428	down	An02g03120	strong similarity to GDP dissociation inhibitor in the secretory pathway GDI1 - Saccharomyces cerevisiae
An00g07581_at	14.1035	down	An16g04910	strong similarity to conserved hypothetical PFAM UPF0031 containing protein SPCC61.03 - Schizosaccharomyces pombe
An00g11801_at	14.0867	down	An11g01630	strong similarity to thiazole biosynthesis protein nmt2 - Schizosaccharomyces pombe
An00g12750_at	14.0187	down	An02g14070	weak similarity to hypothetical protein An11g01490 - Aspergillus niger
An00g10031_at	13.959	down	An02g06180	strong similarity to nitrogen assimilation regulatory protein nit-4 - Neurospora crassa
An00g13329_at	13.9356	down	An14g06810	weak similarity to probable membrane protein YLR326w - Saccharomyces cerevisiae
An00g04800_at	13.8428	down	An15g00090	similarity to hypothetical protein SPAC1687.07 - Schizosaccharomyces pombe
An00g04450_at	13.8265	down	An04g06880	similarity to hypothetical myoinositol-dehydrogenase spcB - Streptomyces spectabilis
An00g01019_at	13.8036	down	An10g00810	hypothetical protein
An00g05050_at	13.7876	down	An14g05870	similarity to integral membrane protein PTH11 - Magnaporthe grisea
An00g08894_at	13.7728	down	An07g00070	strong similarity to hypothetical protein An07g00010 - Aspergillus niger
An00g13378_at	13.7189	down	An03g02600	weak similarity to protein phosphatase 2C ptc3+ - Schizosaccharomyces pombe
An00g11925_at	13.6536	down	An02g07770	strong similarity to trehalose synthase TSase - Grifola frondosa
An00g06328_at	13.6405	down	An18g04430	similarity to the soluble epoxide hydrolase sEH clone EH3.1 - Solanum tuberosum
An00g04291_at	13.5602	down	An04g01450	similarity to glycolate oxidase GOX - Mus musculus
An00g00160_at	13.5405	down	An01g14130	beta-isopropylmalate dehydrogenase A leu2A - Aspergillus niger
An00g10628_at	13.534	down	An11g11320	strong similarity to protein involved in autophagy Aut2p - Saccharomyces cerevisiae
An00g09190_at	13.462	down	An01g04180	strong similarity to hypothetical protein SPAC31G5.20c - Schizosaccharomyces pombe
An00g01291_at	13.3673	down	An15g07820	hypothetical protein
An00g10547_at	13.3407	down	An09g00810	strong similarity to probable zinc-binding oxidoreductase mll2116 - Mesorhizobium loti
An00g11927_at	13.2966	down	An14g02180	strong similarity to trehalose-6-phosphate synthase tpsB - Aspergillus niger
An00g14001_at	13.2933	down	An02g06220	weak similarity with megakaryocyte stimulating factor - Homo sapiens
An00g13157_at	13.2744	down	An09g05430	weak similarity to mucin-like protein EMUCt-2 - Trypanosoma cruzi
An00g05853_at	13.2527	down	An07g07240	similarity to SCF ubiquitin ligase (E3) F-box subunit FBL3 - Homo sapiens
An00g09923_at	13.2466	down	An11g06860	strong similarity to multidrug transporter bmr3 - Bacillus subtilis
An00g12083_at	13.2241	down	An02g02020	strong similarity to vacuolar H+-transporting ATPase subunit B (vma-2) - Saccharomyces cerevisiae
An00g11270_at	13.1757	down	An18g03200	strong similarity to the actin like protein Act2 - Schizosaccharomyces pombe
An00g08271_at	13.1635	down	An08g08060	strong similarity to flavin-containing monooxygenase FMO5 - Cavia porcellus
An00g13764_at	13.0543	down	An09g06860	weak similarity to the nucleolin-related protein NRP - Rattus norvegicus
An00g07080_at	13.0307	down	An14g00620	strong similarity to aminopeptidase from patent W05589 - Aspergillus oryzae
An00g11070_s_at	13.0251	down	An16g07150	strong similarity to soluble cytoplasmic fumarate reductase FRDS1 - Saccharomyces cerevisiae
An00g02903_at	13.0215	down	An12g09180	hypothetical protein
An00g10837_at	12.9656	down	An08g06750	strong similarity to regulatory protein RAV1 - Saccharomyces cerevisiae
An00g08563_s_at	12.9633	down	An07g09990	strong similarity to heat shock protein 70 hsp70 - Ajellomyces capsulata [putative frameshift]
An00g11235_at	12.9399	down	An11g00600	strong similarity to taurine dioxygenase tauD - Escherichia coli
An00g03539_at	12.8699	down	An08g02250	questionable ORF [putative sequencing error]
An00g00083_at	12.8608	down	An18g02470	strong similarity to the vacuolar ATPase subunit D Vma-8 - Neurospora crassa
An00g06259_at	12.8548	down	An16g01770	similarity to the NAD(P)H-dependent xylose reductase XYL1 - Pachysolen tannophilus
An00g04623_at	12.7751	down	An16g01990	similarity to hypothetical protein B18D24.50 - Neurospora crassa
An00g00933_at	12.7594	down	An16g09170	hypothetical protein
An00g13005_at	12.7215	down	An03g04760	weak similarity to hypothetical protein yxaG - Bacillus subtilis
An00g07227_at	12.7128	down	An12g04510	strong similarity to benzoate 4-monooxygenase bphA - Aspergillus niger
An00g07658_at	12.6602	down	An15g07070	strong similarity to cyanate lyase (cynS) - Escherichia coli
An00g10464_at	12.6339	down	An07g09890	strong similarity to pre-rRNA maturation protein RNA12 - Saccharomyces cerevisiae
An00g05437_at	12.6147	down	An02g11140	similarity to phenylcoumaran benzylic ether reductase PT1 - Pinus taeda
An00g04602_at	12.5083	down	An07g04410	similarity to hypothetical protein An16g01460 - Aspergillus niger
An00g00732_at	12.4657	down	An07g06140	hypothetical protein
An00g10010_at	12.4218	down	An03g02000	strong similarity to nitrate assimilation regulatory protein nirA - Aspergillus nidulans
An00g08682_at	12.4115	down	An18g05000	strong similarity to host infection protein cap20 - Colletotrichum gloeosporioides
An00g03847_at	12.3506	down	An11g01410	similarity to atrazine chlorohydrolase atzA - Pseudomonas sp.
An00g08514_at	12.3294	down	An15g01560	strong similarity to GTPase activating protein GYP7 - Saccharomyces cerevisiae
An00g12809_at	12.281	down	An02g07790	weak similarity to hypothetical protein B3E4.280 - Neurospora crassa
An00g06973_at	12.2221	down	An15g05890	strong similarity to aldehyde dehydrogenase AHD-M1 - Mus musculus
An00g08180_x_at	12.1802	down	An01g07980	strong similarity to EST SEQ ID NO:4248 - Aspergillus niger
An00g08302_at	12.1337	down	An04g07680	strong similarity to fluconazole resistance protein FLU1 - Candida albicans
An00g11732_at	12.1081	down	An04g05260	strong similarity to the saccharopine reductase LYS3 - Magnaporthe grisea
An00g08700_at	12.0914	down	An14g06340	strong similarity to hydroxyacylglutathione hydrolase RSP29 - Rattus norvegicus
An00g04472_at	12.0632	down	An16g06480	similarity to hypothetical protein - Synechocystis sp.
An00g05139_s_at	11.9984	down	An01g14320	similarity to lipid phosphoinositide phosphatase Sac1 - Saccharomayces cerevisiae
An00g03572_at	11.9766	down	An14g05430	&amp;quot;similarity to meso-2,3-butanediol dehydrogenase (D-acetoin forming) budC - Klebsiella pneumoniae&amp;quot;
An00g11697_at	11.9661	down	An02g09560	strong similarity to the protein regulating gene expression PRGE-6 from patent WO9964596-A2 - Homo sapiens
An00g00786_at	11.9436	down	An02g04060	hypothetical protein
An00g07163_at	11.9333	down	An16g05570	strong similarity to aspartate transaminase - Sus scrofa
An00g12122_at	11.9155	down	An16g05060	strong similarity to viral mRNA translation inhibitor SKI2 - Saccharomyces cerevisiae
An00g08696_at	11.9066	down	An13g03490	strong similarity to hydrolase of unknown specificity ycaC - Escherichia coli
An00g07702_at	11.9058	down	An03g06870	strong similarity to cytidine deaminase - Homo sapiens
An00g02025_at	11.905	down	An11g02190	hypothetical protein
An00g09702_at	11.8768	down	An04g05680	strong similarity to metal transporter SMF1 - Saccharomyces cerevisiae
An00g07649_at	11.8765	down	An08g05870	strong similarity to cullin 1 - Homo sapiens
An00g00058_at	11.849	down	An02g02930	strong similarity to ribose-5-phosphate isomerase RpiB - Escherichia coli
An00g07461_at	11.8472	down	An04g05380	strong similarity to cell wall antigen 6C5 of patent WO200048620-A1 - Candida albicans
An00g10525_at	11.7997	down	An16g01040	strong similarity to probable MFS multidrug efflux transporter - Schizosaccharomyces pombe
An00g04496_at	11.7934	down	An08g03030	similarity to hypothetical protein AF1265 - Archaeoglobus fulgidus
An00g08436_at	11.7415	down	An18g03980	strong similarity to glutamate carboxypeptidase II - Rattus norvegicus
An00g08564_at	11.6679	down	An01g13350	strong similarity to heat shock protein HSP104 - Saccharomyces cerevisiae
An00g10532_at	11.6596	down	An08g02240	strong similarity to probable peroxisomal organisation and biogenesis protein SPAC3G6.05 - Schizosaccharomyces pombe
An00g08999_at	11.6586	down	An07g10280	strong similarity to hypothetical protein B17C10.170 - Neurospora crassa
An00g08431_at	11.6186	down	An16g05420	strong similarity to glucose-6-phosphate isomerase PGI1 - Saccharomyces cerevisiae
An00g04597_at	11.6131	down	An01g12350	similarity to hypothetical protein An15g02640 - Aspergillus niger [truncated ORF]
An00g03750_at	11.5977	down	An09g03140	similarity to alcohol dehydrogenase II adhB - Zymomonas mobilis
An00g13176_at	11.5399	down	An12g07160	weak similarity to myosin heavy chain - Gallus gallus
An00g09215_at	11.515	down	An16g09020	strong similarity to hypothetical protein SPAC922.05c - Schizosaccharomyces pombe
An00g00194_at	11.5071	down	An02g12140	glucose-6-phosphat 1-dehydrogenase gsdA - Aspergillus niger
An00g03767_at	11.4301	down	An13g02780	similarity to alpha-adducin alpha-ADD - Rattus norvegicus
An00g04847_at	11.4191	down	An16g07370	similarity to hypothetical protein SPBC146.10 - Schizosaccharomyces pombe
An00g12243_at	11.3904	down	An12g02490	weak similarity to aflatoxin biosynthesis regulatory protein aflR - Aspergillus flavus
An00g12391_at	11.374	down	An09g00830	weak similarity to conserved hypothetical protein DR0152 - Deinococcus radiodurans
An00g04495_at	11.3637	down	An14g04530	similarity to hypothetical protein actVA-ORF4 - Streptomyces coelicolor
An00g04518_at	11.3596	down	An08g03700	similarity to hypothetical protein An02g03380 - Aspergillus niger
An00g08630_at	11.336	down	An17g01450	strong similarity to high-affinity nicotinic acid permease TNA1 - Saccharomyces cerevisiae
An00g11038_at	11.2618	down	An02g14980	strong similarity to single-stranded DNA-binding protein 68k chain ssb1(+) - Schizosaccharomyces pombe
An00g11427_at	11.219	down	An12g06060	strong similarity to the hypothetical protein An02g13280 - Aspergillus niger
An00g08823_at	11.1811	down	An03g02780	strong similarity to hypothetical protein 15E6.170 - Neurospora crassa
An00g10581_at	11.1771	down	An11g02610	strong similarity to proteasome 19S regulatory particle subunit Rpn7p - Saccharomyces cerevisiae
An00g05657_at	11.107	down	An14g06330	similarity to protein of fragment SEQ ID No 498 of patent EP1033405-A2 - Arabidopsis thaliana
An00g10590_at	11.1018	down	An18g06680	strong similarity to proteasome 20S core subunit Pre4p - Saccharomyces cerevisiae
An00g04733_at	11.0961	down	An13g02070	similarity to hypothetical protein MUK11 - Arabidopsis thaliana
An00g08809_at	11.091	down	An01g05850	strong similarity to hypothetical protein - Aspergillus nidulans
An00g02588_at	11.0694	down	An04g02700	hypothetical protein
An00g10395_at	11.0687	down	An04g06510	strong similarity to polyubiquitin 5 UBI4 - Saccharomyces cerevisiae
An00g10492_at	11.0447	down	An18g05180	strong similarity to probable membrane protein YCR044c - Saccharomyces cerevisiae
An00g10038_at	11.0372	down	An02g10320	strong similarity to nmt1 protein - Aspergillus parasiticus
An00g05558_at	10.9944	down	An15g06990	similarity to probable membrane protein YGL060w - Saccharomyces cerevisiae
An00g07590_at	10.9756	down	An07g10320	strong similarity to conserved hypothetical protein B13I18.30 - Neurospora crassa
An00g07126_at	10.9181	down	An18g05940	&amp;quot;strong similarity to arabinogalactan endo-1,4-beta-galactosidase gal1- Aspergillus aculeatus&amp;quot;
An00g13229_at	10.8987	down	An01g13960	weak similarity to nucleolin DNCHNL - Gallus gallus
An00g01265_at	10.8656	down	An08g02640	hypothetical protein
An00g03664_at	10.8332	down	An15g00200	&amp;quot;similarity to 6-phosphofructo-2-kinase/fructose 2,6-bisphosphatase, PFKFB4 product - Homo sapiens&amp;quot;
An00g07122_at	10.8011	down	An16g02090	strong similarity to antiviral protein SKI3 - Saccharomyces cerevisiae
An00g11952_at	10.7881	down	An14g00990	strong similarity to trifunctional protein of the beta-oxidation fox-2 - Neurospora crassa
An00g04325_at	10.7868	down	An04g08620	similarity to heme activator protein HAP1 - Saccharomyces cerevisiae
An00g06464_at	10.7828	down	An12g01490	similarity to transport regulator lin-10 - Rattus norvegicus
An00g13602_at	10.7558	down	An17g00550	&amp;quot;weak similarity to the dTDP-glucose 4,6-dehydratase protein_id CAB05932.1 - Streptococcus pneumoniae&amp;quot;
An00g13827_at	10.7209	down	An14g03650	weak similarity to the syndecan-1 gene Xsyn-1 - Xenopus laevis
An00g10293_at	10.71	down	An02g07650	strong similarity to phosphoglucomutase pgmB - Aspergillus nidulans
An00g11063_at	10.7095	down	An18g04240	strong similarity to Snf1 interacting protein Sip3 - Saccharomyces cerevisiae
An00g09991_at	10.529	down	An18g04610	strong similarity to neuron-specific vesicle coat protein and cerebellar degeneration antigen beta-NAP - Homo sapiens
An00g04715_at	10.4834	down	An18g03020	similarity to hypothetical protein from P1 clone (MUP24) - Arabidopsis thaliana
An00g07924_at	10.4618	down	An07g02180	strong similarity to dihydrolipoamide acetyltransferase LAT1 - S. cerevisiae
An00g12425_at	10.4576	down	An02g00980	weak similarity to cytoskeletal protein radixin - Homo sapiens
An00g09259_at	10.4545	down	An09g01160	strong similarity to hypothetical protein SPBC409.17c - Schizosaccharomyces pombe
An00g03929_at	10.413	down	An11g09440	similarity to cDNA LEC14B - Lithospermum erythrorhizon
An00g10591_at	10.4116	down	An02g10790	strong similarity to proteasome 20S core subunit Pre6p - Saccharomyces cerevisiae
An00g10640_at	10.3912	down	An03g02670	strong similarity to protein involved in mating Fig4p - Saccharomyces cerevisiae
An00g03071_at	10.3844	down	An04g02090	pyruvate carboxylase pyc - Aspergillus niger
An00g12613_at	10.363	down	An01g07860	&amp;quot;weak similarity to high affinity sulfate transport protein 2, shst2 - Stylosanthes hamata&amp;quot;
An00g10201_at	10.356	down	An07g09160	strong similarity to pattern formation protein cni - Drosophila melanogaster
An00g12413_at	10.3558	down	An01g14710	weak similarity to cytochrome b Cytb - Anthophora pacifica
An00g08091_at	10.3523	down	An12g06300	strong similarity to enoyl reductase LovC - Aspergillus terreus
An00g06357_at	10.3437	down	An18g04670	similarity to the UDP-N-acetylglucosamine transporter SLC35A3 - Homo sapiens
An00g11993_at	10.341	down	An02g14990	strong similarity to ubiquitin carboxyl-terminal hydrolase T UBP1 - Homo sapiens
An00g10503_at	10.3382	down	An02g05740	strong similarity to probable membrane protein YLR087c - Saccharomyces cerevisiae
An00g04408_at	10.3182	down	An08g06850	similarity to hypothetical C2H2 zinc-finger protein SPBC1105.14 - Schizosaccharomyces pombe
An00g08109_at	10.263	down	An02g07570	strong similarity to ergosterol biosynthesis protein KES1 - Saccharomyces cerevisiae
An00g13174_at	10.2548	down	An04g07560	weak similarity to Myb1 protein of patent WO9813486-A1 - Nicotiana tabacum
An00g10819_at	10.2479	down	An18g02210	strong similarity to ras related protein Rab7 - Homo sapiens [putative sequencing error]
An00g08563_at	10.2297	down	An07g09990	strong similarity to heat shock protein 70 hsp70 - Ajellomyces capsulata [putative frameshift]
An00g12074_at	10.1927	down	An11g00940	strong similarity to vacuolar biogenesis protein PEP5 - Saccharomyces cerevisiae
An00g07224_at	10.1817	down	An18g01720	strong similarity to benomyl/methotrexate resistance protein MDR1 - Candida albicans
An00g10921_at	10.1671	down	An04g08500	strong similarity to rodletless protein rodA - Emericella nidulans
An00g12023_at	10.0846	down	An08g10400	strong similarity to UDP-galactose transport protein SpUGT - Schizosaccharomyces pombe
An00g04716_at	10.076	down	An03g04310	similarity to hypothetical protein FUN14 - Saccharomyces cerevisiae
An00g08477_at	10.0314	down	An15g07390	strong similarity to glycerol-3-phosphate dehydrogenase (NAD+) precursor GPD1 - Saccharomyces cerevisiae
An00g09349_at	9.98643	down	An01g08590	strong similarity to hypothetical protein YKR088c - Saccharomyces cerevisiae
An00g05181_at	9.93198	down	An12g09510	similarity to mercury(II) reductase MerA - Bacillus sp. [truncated orf]
An00g11575_at	9.90777	down	An11g06830	strong similarity to the hypothetical protein SPBC31F10.07 - Schizosaccharomyces pombe
An00g09726_at	9.8943	down	An07g10020	strong similarity to microtubule-associated protein AUT7 - Saccharomyces cerevisiae
An00g04063_at	9.89026	down	An02g08200	similarity to developmental abscission/dehiscence protein SAC25 - Brassica napus
An00g10438_at	9.87068	down	An16g01740	strong similarity to predicted protein An14g02280 - Aspergillus niger
An00g05202_at	9.84834	down	An01g00120	similarity to mitochondrial respiratory function protein MRF1 - Saccharomyces cerevisiae
An00g08626_at	9.84078	down	An11g01720	strong similarity to high-affinity nicotinic acid permease TNA1 - Saccharomyces cerevisiae
An00g10649_at	9.78593	down	An04g09250	strong similarity to protein involved in vacuolar protein sorting Mvp1p - Saccharomyces cerevisiae
An00g10295_at	9.7837	down	An11g02040	strong similarity to phosphogluconate dehydrogenase gnd1 - Saccharomyces cerevisiae
An00g12483_at	9.71972	down	An14g05420	weak similarity to Ena-VASP-like protein - Homo sapiens
An00g05552_at	9.6876	down	An14g06580	similarity to probable magnesium/cobalt transport protein sll0671 - Synechocystis sp.
An00g07434_at	9.67366	down	An09g06520	strong similarity to cDNA sirtuin type 4 protein SIRT4 - Homo sapiens
An00g02108_at	9.666	down	An12g06000	hypothetical protein
An00g00088_at	9.56006	down	An02g04310	&amp;quot;weak similarity to cAMP-dependent protein kinase type II regulatory chain, uac1 - Ustilago maydis&amp;quot;
An00g08650_at	9.55882	down	An15g02120	strong similarity to histidine kinase tcsA - Aspergillus nidulans
An00g07633_at	9.55346	down	An02g11700	strong similarity to copper transport protein CTR2 - Saccharomyces cerevisiae
An00g10938_at	9.54709	down	An01g07130	strong similarity to salicylate 1-monooxygenase sal1 - Pseudomonas putida
An00g09195_at	9.50331	down	An16g04410	strong similarity to hypothetical protein SPAC4C5.03 - Schizosaccharomyces cerevisiae
An00g00888_at	9.46149	down	An01g09400	hypothetical protein
An00g07605_at	9.45027	down	An01g04440	strong similarity to conserved hypothetical protein SMc00345 - Sinorhizobium meliloti
An00g09339_at	9.35942	down	An06g01400	strong similarity to hypothetical protein YIL105c - Saccharomyces cerevisiae [truncated ORF]
An00g11281_at	9.32454	down	An15g06230	strong similarity to the aminonitrophenyl propanediol resistance protein Anp1 - Saccharomyces cerevisiae
An00g11069_at	9.32019	down	An01g05150	strong similarity to SOL1 - Saccharomyces cerevisiae
An00g08294_at	9.30136	down	An15g05530	strong similarity to fluconazole resistance protein FLU1 - Candida albicans
An00g01320_at	9.29037	down	An02g08680	hypothetical protein
An00g01781_at	9.28852	down	An16g01930	hypothetical protein
An00g07082_at	9.28062	down	An02g11940	strong similarity to aminopeptidase METPRO02 of patent EP939131-A2 - Homo sapiens
An00g10306_at	9.27271	down	An08g06350	strong similarity to phosphomannose isomerase manA - Aspergillus nidulans
An00g02641_at	9.26897	down	An03g04480	hypothetical protein
An00g06017_at	9.26211	down	An09g03250	similarity to the amino acid transport system SN2 - Homo sapiens
An00g07812_at	9.2491	down	An04g02260	strong similarity to cytoplasmic ribosomal protein of the large subunit L38 - Rattus norvegicus
An00g09361_at	9.23085	down	An02g04540	strong similarity to hypothetical protein YMR196w - Saccharomyces cerevisiae
An00g10754_at	9.21835	down	An07g09800	strong similarity to putative polyphosphate synthetase VTC3 - Saccharomyces cerevisiae
An00g04152_at	9.2114	down	An12g01950	similarity to EST an_2509 - Aspergillus niger
An00g09778_at	9.19185	down	An02g12070	strong similarity to mitochondrial phosphate transport protein G7 - Glycine max
An00g10583_at	9.18366	down	An02g12760	strong similarity to proteasome 19S regulatory particle subunit Rpt1p - Saccharomyces cerevisiae
An00g13954_at	9.16654	down	An01g04650	weak similarity to UDPglucose 4-epimerase galE - Neisseria gonorrhoeae
An00g08820_at	9.15296	down	An01g08860	strong similarity to hypothetical protein 12F11.240 - Neurospora crassa
An00g10507_at	9.14924	down	An02g02260	strong similarity to probable membrane protein YMR155w - Saccharomyces cerevisiae
An00g00142_at	9.14832	down	An08g07290	aldehyde dehydrogenase aldA - Aspergillus niger
An00g02118_at	9.1177	down	An08g02480	hypothetical protein
An00g04987_at	9.07008	down	An14g04100	similarity to hypothetical protein ZK632.10 - Caenorhabditis elegans
An00g08180_at	9.06453	down	An01g07980	strong similarity to EST SEQ ID NO:4248 - Aspergillus niger
An00g06845_at	9.05922	down	An02g11030	strong similarity to ACC synthase acs - Penicillium citrinum
An00g11786_at	9.0572	down	An12g08760	strong similarity to the vacuolar ATPase subunit E Vma-4 - Neurospora crassa
An00g00471_at	9.05637	down	An04g02390	hypothetical protein
An00g12952_at	8.99315	down	An01g05970	weak similarity to hypothetical protein T10P11.1 - Arabidopsis thaliana
An00g08989_at	8.97245	down	An15g00540	strong similarity to hypothetical protein B13O20.120 - Neurospora crassa
An00g07884_at	8.96939	down	An15g05990	strong similarity to D-arabinitol 2-dehydrogenase ARDH - Pichia stipitis
An00g10718_at	8.9587	down	An07g01950	&amp;quot;strong similarity to purine permease, broad specificity uapC - Emericella nidulans&amp;quot;
An00g10011_at	8.94558	down	An14g01200	strong similarity to nitrate assimilation regulatory protein nirA - Aspergillus nidulans
An00g09906_at	8.9428	down	An16g08170	strong similarity to multidrug resistance protein HOL1 - Saccharomyces cerevisiae
An00g11624_at	8.93625	down	An02g09090	strong similarity to the mutarotase enzyme from patent JP07039380-A - Sus scrofa
An00g10046_at	8.91708	down	An02g07400	strong similarity to nonhistone chromosomal protein NHP6B - Saccharomyces cerevisiae
An00g08954_at	8.89498	down	An01g01000	strong similarity to hypothetical protein An12g09860 - Aspergillus niger
An00g09035_at	8.88345	down	An07g09850	strong similarity to hypothetical protein B9J10.230 - Neurospora crassa
An00g05918_at	8.85629	down	An11g06980	similarity to sirtuin type 5 SIRT5 - Homo sapiens
An00g13114_at	8.8558	down	An16g04040	weak similarity to membrane protein yeeO - Escherichia coli
An00g09045_at	8.8472	down	An02g00270	strong similarity to hypothetical protein binA - Aspergillus nidulans
An00g13101_at	8.83734	down	An08g05410	weak similarity to LIS1-interacting protein Nude1 - Rattus norvegicus
An00g02944_at	8.81188	down	An11g05180	hypothetical protein
An00g06607_at	8.79057	down	An07g02010	strong similarity to multicatalytic endopeptidase complex chain Y7 PRE8 - Saccharomyces cerevisiae
An00g09384_at	8.78325	down	An05g00090	strong similarity to hypothetical protein YPR040w - Saccharomyces cerevisiae
An00g11895_at	8.76302	down	An01g06810	strong similarity to transmembrane protein of patent WO9927105-A2 - Chlamydia pneumoniae
An00g04098_s_at	8.76298	down	An11g00720	similarity to DNA-directed DNA polymerase delta chain CDM1 - Schizosaccharomyces pombe
An00g00192_at	8.7432	down	An12g08610	glucokinase GlkA - Aspergillus niger
An00g04713_at	8.74144	down	An08g05900	similarity to hypothetical protein from gene SPAC23H3.12c- Schizosaccharomyces pombe
An00g08927_at	8.71649	down	An01g13520	strong similarity to hypothetical protein An09g02060 - Aspergillus niger
An00g09724_at	8.71098	down	An12g03580	strong similarity to microsomal glutathione S-transferase 3 MGST3 - Homo sapiens
An00g13080_at	8.70977	down	An18g00170	weak similarity to kinesin - Syncephalastrum racemosum
An00g10781_at	8.70119	down	An08g02180	strong similarity to pyridoxine 4-dehydrogenase PLR - Schizosaccharomyces pombe
An00g10620_at	8.69709	down	An02g11190	strong similarity to protein fragment SEQ ID NO: 75556 of patent EP1033405-A2 - Zea mays
An00g06329_at	8.69648	down	An03g02360	similarity to the spore-wall fungal hydrophobin DewA - Emericella nidulans
An00g09864_at	8.69371	down	An14g06800	strong similarity to mRNA decapping protein DCP2 - Saccharomyces cerevisiae
An00g08698_at	8.68884	down	An07g08300	strong similarity to hydrophobin HYP1 - Aspergillus fumigatus
An00g11654_at	8.68585	down	An15g06310	strong similarity to the phosphatidylethanolamine methyltransferase Cho2 - Schizosaccharomyces pombe
An00g09453_at	8.66609	down	An08g10820	strong similarity to indole-3-acetaldehyde dehydrogenase iad1 - Ustilago maydis
An00g08597_at	8.66305	down	An06g00260	strong similarity to hexose transporter HXT5 - Saccharomyces cerevisiae
An00g09961_at	8.66046	down	An07g03720	strong similarity to NAD-dependent 15-hydroxyprostaglandin dehydrogenase hpgd - Rattus norvegicus
An00g05901_at	8.6572	down	An14g01050	similarity to serine/threonine protein kinase YAK1 - Saccharomyces cerevisiae
An00g08513_at	8.63279	down	An11g10060	strong similarity to GTPase activating protein GAP1 - Cochliobolus heterostrophus
An00g04624_at	8.62258	down	An04g00820	similarity to hypothetical protein B1D1.40 - Neurospora crassa
An00g11820_at	8.61934	down	An07g03850	strong similarity to transaldolase tal1 - Saccharomyces cerevisiae
An00g10550_at	8.61395	down	An14g03180	strong similarity to profilin cdc3 - Schizosaccharomyces pombe
An00g05435_at	8.60734	down	An07g03520	similarity to phenylcoumaran benzylic ether reductase pcbera - Populus trichocarpa [truncated ORF]
An00g08686_at	8.57164	down	An12g01710	strong similarity to human breast tumour-associated protein 77 of patent DE19813839-A1 - Homo sapiens
An00g05508_at	8.56143	down	An15g06860	similarity to predicted protein An06g02540 - Aspergillus niger
An00g08443_at	8.50052	down	An11g07960	strong similarity to glutaminase A gene gtaA - Aspergillus oryzae
An00g12076_at	8.48432	down	An14g02010	strong similarity to vacuolar Ca2+/H+-exchanging protein Hum1 - Saccharomyces cerevisiae
An00g05675_at	8.47891	down	An02g04050	similarity to protein-tyrosine phosphatase P-TEN - Homo sapiens
An00g13067_at	8.44063	down	An16g00930	weak similarity to intracellular protease PfpI - Pyrococcus furiosus
An00g08710_at	8.43134	down	An18g06670	&amp;quot;strong similarity to hypothetical 2-hydroxyhepta-2,4-diene-1,7-dioate isomerase BH2000 - Bacillus halodurans&amp;quot;
An00g07953_at	8.42596	down	An05g00640	strong similarity to divalent cation transprter ALR2 - Saccharomyces cerevisiae
An00g12228_at	8.41287	down	An02g08590	weak similarity to acetylcholine receptor protein beta chain - Xenopus laevis
An00g09729_at	8.40702	down	An11g02540	strong similarity to mitochondrial 2-oxoglutarate/malate translocator clone OMT103 - Panicum miliaceum
An00g13474_at	8.40494	down	An12g10470	weak similarity to retinitis pigmentosa GTPase regulator RPGR - Homo sapiens
An00g08665_at	8.35624	down	An11g10430	strong similarity to histone H1 hhoA - Aspergillus nidulans
An00g12120_at	8.34818	down	An16g05020	strong similarity to vip1 protein - Schizosaccharomyces pombe
An00g06694_at	8.33454	down	An18g03010	&amp;quot;strong similarity to 26S proteasome regulatory subunit S2 (p97, PSMD2 or TRAP2) - Homo sapiens&amp;quot;
An00g09772_at	8.3336	down	An02g09810	strong similarity to mitochondrial nicotinamide nucleotide transhydrogenase NNTM - Bos taurus
An00g09228_at	8.3327	down	An16g02150	strong similarity to hypothetical protein SPBC1685.14c - Schizosaccharomyces pombe
An00g06031_at	8.32635	down	An04g01300	similarity to the calmodulin- and actin-binding protein h-caldesmon - Gallus gallus
An00g12020_at	8.30079	down	An12g08370	strong similarity to ubiquitin-specific protease UBP6 - Saccharomyces cerevisiae
An00g09957_at	8.25325	down	An16g09040	strong similarity to N-acetylglucosamine-6-phosphate deacetylase CaNAG2 - Candida albicans
An00g11827_at	8.22364	down	An11g02150	strong similarity to transcription factor ARO80 - Saccharomyces cerevisiae
An00g09388_at	8.20398	down	An06g00590	strong similarity to hypothetical protein yrkC - Bacillus subtilis
An00g06870_at	8.20364	down	An05g00390	strong similarity to acetyl coenzyme A synthetase - Tetrahymena pyriformis
An00g10823_at	8.20143	down	An07g03210	strong similarity to ras-related GTPase ragA - Homo sapiens
An00g13413_at	8.19144	down	An07g00540	weak similarity to putative dTDP-glucose enzyme ybjT - Escherichia coli
An00g13206_at	8.18779	down	An09g05660	weak similarity to NH3-dependent NAD synthetase adgA protein - Rhodobacter capsulatus
An00g12868_at	8.17975	down	An16g00970	weak similarity to hypothetical protein FB19 - Homo sapiens
An00g05924_at	8.15658	down	An16g07230	similarity to SMAD interacting protein SIP2 of patent WO9855512-A2 - Mus musculus
An00g12494_at	8.12216	down	An02g02500	weak similarity to ent-kaurene synthase GA2 - Arabidopsis thaliana
An00g11576_at	8.10602	down	An02g04580	strong similarity to the hypothetical protein YAL049c - Saccharomyces cerevisiae
An00g00596_at	8.10473	down	An08g02960	hypothetical protein
An00g02263_at	8.05721	down	An04g07530	hypothetical protein
An00g06783_at	8.05345	down	An04g02060	strong similarity to 5-aminoimidazole-4-carboxamide ribotide transformylase Ade17p - Saccharomyces cerevisiae [putative sequencing error]
An00g10304_at	8.04564	down	An07g02240	strong similarity to phospholipase PLD1 - Saccharomyces cerevisiae
An00g12962_at	8.0393	down	An10g00240	weak similarity to hypothetical protein T8P19.230 - Arabidopsis thaliana
An00g04463_at	8.03156	down	An12g01540	similarity to hypothetical protei dJ1042K10 - Homo sapiens
An00g10433_at	8.02266	down	An18g01890	strong similarity to predicted protein An12g10470 - Aspergillus niger
An00g10834_at	8.00418	down	An03g06810	strong similarity to regulatory protein QUTA - Aspergillus nidulans
An00g02138_at	8.00094	down	An11g04930	hypothetical protein
An00g07812_x_at	7.9941	down	An04g02260	strong similarity to cytoplasmic ribosomal protein of the large subunit L38 - Rattus norvegicus
An00g10949_at	7.98885	down	An03g06690	strong similarity to salicylate hydroxylase nahG - Pseuodmonas stutzeri
An00g01228_at	7.98572	down	An03g04710	hypothetical protein
An00g09217_at	7.95302	down	An16g00850	strong similarity to hypothetical protein SPAC9E9.15 - Schizosaccharomyces pombe
An00g10579_at	7.9425	down	An04g03270	strong similarity to proteasome 19S regulatory particle subunit Rpn2p - Saccharomyces cerevisiae
An00g07662_at	7.92714	down	An15g07530	strong similarity to cyclic peptide AM-toxin synthetase AMT - Alternaria alternata
An00g06526_at	7.9192	down	An07g04830	similarity to unnamed ORF clone ADKA01794 - Homo sapiens
An00g04352_at	7.90039	down	An01g09300	similarity to high-affinity potassium uptake transporter trk1 - Schwanniomyces occidentalis
An00g12019_at	7.88333	down	An06g01380	strong similarity to ubiquitin-specific protease UBP2 - Saccharomyces cerevisiae
An00g05743_at	7.88264	down	An11g01970	similarity to pyroglutamyl-peptidase I PGPI - Pyrococcus furiosus
An00g08352_at	7.86663	down	An07g08810	strong similarity to G protein-coupled receptor gpr1 - Saccharomyces cerevisiae
An00g13338_at	7.85534	down	An02g04870	weak similarity to probable phosphatidylinositol-4-phosphate 5-kinase - Schizosaccharomyces pombe
An00g04910_at	7.8445	down	An06g01600	similarity to hypothetical protein T22D1.2 - Caenorhabditis elegans
An00g10527_at	7.84302	down	An18g05640	strong similarity to probable mold-specific protein MS8 - Ajellomyces capsulatus
An00g06678_at	7.81809	down	An14g03930	strong similarity to 20S core proteasome maturation factor Ump1p - Saccharomyces cerevisiae
An00g12632_at	7.81161	down	An08g09880	weak similarity to hydrophobin CoH1 - Coprinus cinereus
An00g08994_at	7.76681	down	An02g14350	strong similarity to hypothetical protein B14D6.530 - Neurospora crassa
An00g05887_at	7.75051	down	An17g01180	similarity to Ser/Thr protein kinase KSP1 - Saccharomyces cerevisiae
An00g12153_at	7.74512	down	An11g08410	strong similarity to zeta-crystallin / quinone reductase CYGPZ - Cavia porcellus
An00g01798_at	7.72373	down	An01g06050	hypothetical protein
An00g04868_at	7.72014	down	An04g07030	similarity to hypothetical protein SPBC337.03 - Schizosaccharomyces pombe
An00g05673_at	7.714	down	An04g01990	similarity to protein ZW10 homolog HZW10 - Homo sapiens
An00g08425_at	7.70885	down	An02g03940	strong similarity to glucose repression mediator protein SSN6 - Saccharomyces cerevisiae
An00g10595_at	7.70719	down	An02g03400	strong similarity to proteasome 20S core subunit Pup2p - Saccharomyces cerevisiae
An00g06911_at	7.69384	down	An04g01460	strong similarity to acyl-CoA thioesterase act48.1 - Mus musculus
An00g13605_at	7.68513	down	An02g08990	weak similarity to the eukaryotic initiation factor 4B Eif4B - Triticum aestivum
An00g07954_at	7.68184	down	An12g00020	strong similarity to D-lactate dehydrogenase dld - Kluyveromyces marxianus
An00g05981_at	7.68034	down	An01g06240	similarity to SWI/SNF complex subunit BAF60a - Mus musculus
An00g09926_at	7.67717	down	An07g00060	strong similarity to multidrug transporter bmr3 - Bacillus subtilis
An00g06428_at	7.67527	down	An16g06530	similarity to transcriptional activator CMR1 - Colletotrichum lagenarium
An00g13845_at	7.63441	down	An12g02110	weak similarity to the vegetative cell wall protein GP1 - Chlamydomonas reinhardtii
An00g12007_at	7.62831	down	An08g10310	strong similarity to ubiquitin-conjugating enzyme Ubc11p - Saccharomyces cerevisiae
An00g10098_at	7.6258	down	An09g06710	strong similarity to O-acetylhomoserine (thiol)-lyase cysD - Aspergillus nidulans
An00g13249_at	7.62526	down	An12g10460	weak similarity to Orf10 - Yersinia enterocolitica
An00g11649_at	7.61531	down	An09g06780	strong similarity to the peroxisomal membrane protein 47 Pmp47 - Candida boidinii
An00g09970_at	7.61342	down	An07g09920	strong similarity to NADH-dependent glutamate synthase NADH-GOGAT - Medicago sativa
An00g13787_at	7.58341	down	An11g08940	weak similarity to the protein required for nuclear-protein import Moc1 - Saccharomyces cerevisiae
An00g06855_at	7.55633	down	An02g06420	strong similarity to acetate kinase ackA - Escherichia coli
An00g12940_at	7.5292	down	An07g06700	weak similarity to hypothetical protein SPBC24C6.08c - Schizosaccharomyces pombe
An00g12656_at	7.5032	down	An03g03570	weak similarity to hypothetical farnesyl cysteine carboxyl methyltransferase - Arabidopsis thaliana
An00g09444_at	7.4747	down	An15g07240	strong similarity to icosapentaenoic acid synthase of patent WO9621735-A1 - Shewanella putrefaciens
An00g05387_at	7.4733	down	An18g00870	similarity to O-pyrocatechuate decarboxylase - Aspergillus niger
An00g04791_at	7.46525	down	An02g06610	similarity to hypothetical protein SPAC11E3.10 - Schizosaccharomyces pombe
An00g09413_at	7.46158	down	An15g05770	strong similarity to hypothetical sulphite reductase SPAC4C5.05c - Schizosaccharomyces pombe
An00g09641_at	7.46114	down	An12g00160	strong similarity to malate dehydrogenase homolog mae1 - Saccharomyces cerevisiae
An00g05324_at	7.46112	down	An16g08410	similarity to neurofilament subunit NF-180 - Petromyzon marinus
An00g02602_x_at	7.45513	down	An02g14960	hypothetical protein
An00g10578_at	7.44715	down	An16g02210	strong similarity to proteasome 19S regulatory particle subunit Rpn12p - Saccharomyces cerevisiae
An00g10663_at	7.44061	down	An13g00100	strong similarity to protein kinase DUN1 - Saccharomyces cerevisiae
An00g06278_at	7.43319	down	An02g11290	similarity to the phosphoinositide-specific phospholipase C plc1 - Schizosaccharomyces pombe
An00g00169_at	7.43313	down	An07g08300	cyclophilin-like peptidyl prolyl cis-trans isomerase cypH - Aspergillus niger
An00g10767_at	7.42984	down	An16g01080	strong similarity to putative short chain dehydrogenase SPAC521.03 - Schizosaccharomyces pombe
An00g07418_at	7.40897	down	An01g02620	strong similarity to CCAAT-binding protein HAPC - Aspergillus oryzae
An00g10215_at	7.38928	down	An07g07560	strong similarity to peptide methionine sulfoxide reductase MXR1 - Saccharomyces cerevisiae
An00g03752_at	7.34507	down	An18g05840	similarity to alcohol-acetaldehyde dehydrogenase adhE - Lactococcus lactis
An00g08884_at	7.33507	down	An02g13120	strong similarity to hypothetical protein An04g08050 - Aspergillus niger
An00g01442_at	7.32732	down	An02g11650	hypothetical protein
An00g06881_at	7.32685	down	An02g08270	strong similarity to acetylspermidine oxidase ASOD - Candida boidinii
An00g06327_at	7.32377	down	An09g03440	similarity to the S-layer protein CipA - Clostridium thermocellum
An00g10596_at	7.3179	down	An04g01800	strong similarity to proteasome 20S core subunit PUP3 - Saccharomyces cerevisiae
An00g12995_at	7.31761	down	An04g08750	weak similarity to hypothetical protein YMR098c - Saccharomyces cerevisiae
An00g09416_at	7.31052	down	An04g04040	strong similarity to hypothetical thioredoxin SPAC577.08c - Schizosaccharomyces pombe
An00g06561_at	7.30324	down	An16g04900	similarity to yeast phase specific gene yps-3 - Histoplasma capsulatum
An00g13593_at	7.29207	down	An04g01430	weak similarity to the chitinase ChiA - Emericella nidulans
An00g05556_at	7.28563	down	An02g04730	similarity to probable membrane protein YDL237w - Saccharomyces cerevisiae
An00g06810_at	7.25834	down	An13g00620	strong similarity to 80K protein H precursor G19P1 - Homo sapiens
An00g07072_at	7.2437	down	An13g00840	strong similarity to amino acid transport protein GAP1 - Saccharomyces cerevisiae
An00g11213_at	7.23449	down	An02g05210	strong similarity to synexin (annexin VII) - Mus musculus
An00g03818_at	7.23123	down	An11g10190	similarity to apurinic/apyrimidinic (AP) endonuclease APN2 - Saccharomyces cerevisiae
An00g04142_at	7.2214	down	An07g08340	similarity to ergosterol synthesis protein HES1 - Saccharomyces cerevisiae
An00g12034_at	7.22121	down	An11g10950	strong similarity to unc-50 related protein UNCL - Rattus norvegicus
An00g07049_at	7.21811	down	An09g05880	strong similarity to alpha-glucosidase ModA - Dictyostelium discoideum
An00g00951_at	7.19583	down	An08g01750	hypothetical protein
An00g01404_at	7.18835	down	An02g06450	hypothetical protein
An00g11894_at	7.18551	down	An02g08100	strong similarity to translin-like protein TRAX - Gallus gallus
An00g12047_at	7.17362	down	An08g06240	strong similarity to uracil transport protein FUR4 - Schizosaccharomyces pombe
An00g12785_at	7.1297	down	An02g11160	weak similarity to hypothetical protein An18g05340 - Aspergillus niger
An00g05686_at	7.10854	down	An16g05780	similarity to purine utilization transcriptional regulator UaY - Aspergillus nidulans
An00g11717_at	7.10075	down	An04g02800	strong similarity to the pyrroline-5-carboxylate reductase ProC - Pseudomonas aeruginosa
An00g08537_at	7.07502	down	An02g08380	strong similarity to guanine nucleotide-releasing factor LTE1 - Saccharomyces cerevisiae
An00g09437_at	7.04878	down	An01g03610	strong similarity to hypothetical zf-C3HC4 zinc finger protein - Schizosaccharomyces pombe
An00g11077_at	7.01426	down	An01g08520	strong similarity to sorting nexin protein SNX4 - Saccharomyces cerevisiae
An00g12346_at	7.00865	down	An08g08190	&amp;quot;weak similarity to CDP-3,6-dideoxy-L-glycero-D-glycero-4-hexulose-4-reductase - Yersinia pseudotuberculosis&amp;quot;
An00g10314_at	7.00601	down	An07g08600	strong similarity to phosphoprotein phosphatase PPZ2 - Saccharomyces cerevisiae
An00g07098_at	6.9924	down	An11g00460	strong similarity to amyloid precursor protein-binding protein 1 APP-B1 - Homo sapiens
An00g07577_at	6.98406	down	An11g11110	strong similarity to condensin complex component cnd1 - Schizosaccharomyces pombe
An00g07292_at	6.97817	down	An01g14970	strong similarity to bifunctional oleate 12-hydroxylase:desaturase LFAH12 - Lesquerella fendleri
An00g09212_at	6.9481	down	An18g02900	strong similarity to hypothetical protein SPAC8A4.09c - Schizosaccharomyces pombe
An00g10848_at	6.94301	down	An15g00650	strong similarity to replacement histone H3.2 - Medicago sativa
An00g00195-5_at	6.92936	down	An16g01830	&amp;quot;glyceraldehyde-3-phosphate dehydrogenase gpdA - Aspergillus niger (5, M, 3 represent transcript regions 5 prime, Middle, and 3 prime respectively)&amp;quot;
An00g10065_at	6.89769	down	An08g10360	strong similarity to nuclear pore complex associated protein TPR - Homo sapiens
An00g10159_at	6.89205	down	An15g03980	strong similarity to oxalate decarboxylase - Collybia velutipes
An00g03560-M_at	6.89006	down	An07g03880	&amp;quot;serine proteinase pepC - Aspergillus niger [putative frameshift] (5, M, 3 represent transcript regions 5 prime, Middle, and 3 prime respectively)&amp;quot;
An00g08801_at	6.85551	down	An04g07380	strong similarity to hypothetical peptidase 48 family protein SPAP14E8.04 - Schizosaccharomyces pombe [truncated ORF]
An00g05120_at	6.84456	down	An18g05550	similarity to L-2-haloalkanoic acid dehalogenase hadL - Pseudomonas putida
An00g04444_at	6.81603	down	An02g14280	similarity to hypothetical membrane protein YPR157w - Saccharomyces cerevisiae
An00g08405_at	6.80502	down	An08g06160	strong similarity to geranylgeranyl pyrophosphate synthetase al-3 - Neurospora crassa
An00g11604_at	6.80054	down	An11g03110	strong similarity to the methanol dehydrogenase Mdh - Bacillus methanolicus C1
An00g03761_at	6.78914	down	An03g03300	similarity to almond N-glycosidase from patent R80982 - Prunus dulcis
An00g05171_at	6.75192	down	An08g10440	similarity to meiosis-specific protein HOP1 - Kluyveromyces lactis
An00g09701_at	6.74496	down	An16g04430	strong similarity to membrane steroid hormone-binding protein MSBP - Bos taurus
An00g11209_at	6.74331	down	An07g07980	strong similarity to SV2 related protein SVOP - Rattus norvegicus
An00g06834_at	6.73487	down	An03g04600	strong similarity to a WD repeat protein required for ubiquitin-mediated proteolysis Doa1p - Saccharomyces cerevisiae
An00g10960_at	6.73255	down	An15g01840	strong similarity to secoisolariciresinol dehydrogenase SMDEHY511 patent WO9955846-A1 - Forsythia intermedia
An00g01747_at	6.71319	down	An17g02360	hypothetical protein
An00g10683_at	6.70677	down	An01g03720	strong similarity to protein phosphatase type1 regulatory subunit SDS22 - Saccharomyces cerevisiae
An00g09185_at	6.69113	down	An07g03740	strong similarity to hypothetical protein SPAC25H1.07 - Schizosaccharomyces pombe
An00g06693_at	6.69016	down	An07g10110	strong similarity to 26S proteasome regulatory chain 12 rpn12 - Homo sapiens
An00g09478_at	6.68537	down	An04g07070	strong similarity to intracellular membrane protein FUN26 involved in nucleoside transport - Saccharomyces cerevisiae
An00g12133_at	6.67325	down	An03g01530	strong similarity to xanthine dehydrogenase (hxA) - Aspergillus nidulans
An00g04613_at	6.66648	down	An01g08600	similarity to hypothetical protein At2g26280 - Arabidopsis thaliana
An00g00409_at	6.66511	down	An15g03460	hypothetical protein
An00g08768_at	6.65222	down	An17g00320	strong similarity to hypothetical membrane protein YDR326c - Saccharomyces cerevisiae
An00g09860_at	6.64814	down	An03g04560	strong similarity to morphine dehydrogenase - Pseudomonas putida M10
An00g07427_at	6.62352	down	An11g08860	strong similarity to cDNA clone o0f12a1 - Aspergillus nidulans
An00g13825_at	6.6177	down	An15g01300	weak similarity to the suppressor of telomeric repression-7 STR7 from patent WO9612811-A2 - Saccharomyces cerevisiae
An00g04879_at	6.6136	down	An04g04280	similarity to hypothetical protein SPBC800.14c - Schizosaccharomyces pombe
An00g11363_at	6.59942	down	An01g10930	strong similarity to the enzyme with sugar transferase activity from patent JP11009276-A - Acremonium sp.
An00g09082_at	6.59516	down	An11g11120	strong similarity to hypothetical protein involved in ergosterol biosynthesis SPBC646.08c - Schizosaccharomyces pombe
An00g02436_at	6.59212	down	An12g05940	hypothetical protein
An00g08500_at	6.57872	down	An11g02860	strong similarity to glyoxalase I GloIp - Saccharomyces cerevisiae
An00g05129_at	6.56976	down	An07g07610	similarity to leucine-rich repeats containing F-box protein FBL6 - Homo sapiens
An00g11036_at	6.56784	down	An01g03630	strong similarity to Sin3p binding protein STB2 - Saccharomyces cerevisiae
An00g05567_at	6.56428	down	An02g06850	similarity to probable membrane protein YLR077w - Saccharomyces cerevisiae
An00g11397_at	6.56243	down	An07g06430	strong similarity to the glycoprotein glucosyltransferase gpt1 - Schizosaccharomyces pombe
An00g10634_at	6.52886	down	An02g03670	strong similarity to protein involved in cephalosporin C biosynthesis patent JP09009966-A - Acremonium chrysogenum
An00g12486_at	6.52684	down	An16g02100	weak similarity to endoglycoceramidase II - Rhodococcus sp.
An00g04370_at	6.49614	down	An02g14910	similarity to human peptidase HPEP-14 from patent WO200042201-A2 - Homo sapiens [truncated orf]
An00g08560_at	6.49344	down	An18g06650	strong similarity to heat shock protein 30 hsp30 - Aspergillus nidulans
An00g08394_at	6.4721	down	An16g02570	strong similarity to gene involved in the regulation of penicillin biosynthesis suAprgA1 - Aspergillus nidulans
An00g09160_at	6.46963	down	An02g02000	strong similarity to hypothetical protein SPAC167.05 - Schizosaccharomyces pombe
An00g11305_at	6.46804	down	An19g00140	strong similarity to the carnitine dehydrogenase from patent JP05161492-A - Alkaligenes sp.
An00g05565_at	6.45873	down	An15g07710	similarity to probable membrane protein YJR085c - Saccharomyces cerevisiae
An00g08805_at	6.44638	down	An12g08020	strong similarity to hypothetical phosphoglycerate mutase YKR043c - Saccharomyces cerevisiae
An00g06586_at	6.42532	down	An16g05310	strong similarity GABA permease gabA - Aspergillus nidulans
An00g11646_at	6.41272	down	An02g01870	strong similarity to the peripheral-type benzodiazepine receptor 1 isoquinoline-binding protein MBR - Mus musculus
An00g04305_at	6.40229	down	An18g02220	similarity to GTPase associated protein-22 patent WO200031263-A2 - Homo sapiens
An00g08027_at	6.39939	down	An07g03140	strong similarity to D-xylulokinase XKS1 - Saccharomyces cerevisiae
An00g03819_at	6.39791	down	An13g02350	similarity to aquaporin 3 AQP3 - Homo sapiens
An00g06907_at	6.38897	down	An09g03730	strong similarity to acyl CoA dehydrogenase aidB - Escherichia coli
An00g06930_at	6.38225	down	An11g01790	strong similarity to ADP ribosylation factor 1 ARF1 - Toxoplasma gondii
An00g07110_at	6.37631	down	An04g00230	strong similarity to ankyrin repeat protein Nuc-2 protein - Neurospora crassa [putative sequencing error]
An00g04969_at	6.36257	down	An18g02240	similarity to hypothetical protein YML020w - Saccharomyces cerevisiae
An00g08148_at	6.35979	down	An15g05960	strong similarity to EST EMBLEST:BE758842 - Aspergillus niger
An00g02633_at	6.33308	down	An07g08510	hypothetical protein
An00g07336_at	6.28432	down	An08g03090	strong similarity to Ca2+-transporting ATPase Pmc1p - Saccharomyces cerevisiae
An00g07306_at	6.28387	down	An02g05610	strong similarity to branched-chain alpha-ketoacid dehydrogenase kinase (BCKDK) - Rattus norvegicus
An00g06294_at	6.27964	down	An04g05230	similarity to the protein fragment SEQ ID NO: 2344 of patent EP1033405-A2 - Arabidopsis thaliana
An00g00197_at	6.26804	down	An02g14380	hexokinase hxk - Aspergillus niger
An00g06728_at	6.25871	down	An02g04640	strong similarity to 3-hydroxy-3-methylglutaryl CoA lyase HMG-CoA lyase - Rattus norvegicus
An00g12073_at	6.25548	down	An02g03300	strong similarity to vacuolar ATPase subunit F - Neurospora crassa
An00g06621_at	6.25207	down	An14g04190	&amp;quot;strong similarity to 1,4-alpha-glucan branching enzyme glc3 - Saccharomyces cerevisiae&amp;quot;
An00g08106_at	6.25058	down	An03g04340	strong similarity to ER membrane translocation facilitator Sec61 - Yarrowia lipolytica
An00g10761_at	6.24981	down	An01g10740	strong similarity to putative Ras-like GTP-binding protein Rag C - Homo sapiens
An00g11078_at	6.24745	down	An01g08400	strong similarity to sorting nexin-1-like protein VPS5- Saccharomyces cerevisiae
An00g07971_at	6.24616	down	An02g06890	strong similarity to DNA ligase CDC17 - Schizosaccharomyces pombe
An00g06675_at	6.24141	down	An05g01380	&amp;quot;strong similarity to 2,5-dichloro-2,5-cyclohexadiene-1,4-diol dehydrogenase linX - Sphingomonas paucimobilis&amp;quot;
An00g08099_at	6.2413	down	An02g08170	strong similarity to epoxidase subunit A epoA - Penicillium decumbens
An00g04895_at	6.23454	down	An01g12370	similarity to hypothetical protein SPCC285.11 - Schizosaccharomyces pombe
An00g13431_at	6.23066	down	An11g01480	weak similarity to putative RNA polymerase - Pelargonium leaf curl virus
An00g04271_at	6.22903	down	An15g01110	similarity to gluconate transport-inducing protein gti1 - Schizosaccharomyces pombe
An00g10033_at	6.22677	down	An03g05420	strong similarity to nitrogen metabolic repression regulator protein hNmrr patent CN1269419-A - Homo sapiens
An00g03560-3_at	6.21519	down	An07g03880	&amp;quot;serine proteinase pepC - Aspergillus niger [putative frameshift] (5, M, 3 represent transcript regions 5 prime, Middle, and 3 prime respectively)&amp;quot;
An00g08771_at	6.21204	down	An15g00520	strong similarity to hypothetical membrane protein YJR044c - Saccaromyces cerevisiae
An00g09745_at	6.20288	down	An18g05500	strong similarity to mitochondrial ceramidase AAF86240.1 - Homo sapiens
An00g06659_at	6.17041	down	An13g00040	strong similarity to 1-acylglycerol-3-phosphate O-acyltransferase of patent WO200001713-A2 - Mortierella ramanniana
An00g10508_at	6.16548	down	An14g01420	strong similarity to probable membrane protein YMR221c - Saccharomyces cerevisiae
An00g05717_at	6.14652	down	An11g09650	similarity to putative NIPSNAP1 protein - Danio rerio
An00g08015_at	6.14614	down	An07g04190	strong similarity to dolichyl-diphosphooligosaccharide--protein glycosyltransferase (DDOST) 48kD chain - Gallus gallus
An00g08439_at	6.13588	down	An02g14590	strong similarity to glutamate dehydrogenase Gdh2p - Saccharomyces cerevisiae
An00g06839_at	6.11554	down	An15g02930	strong similarity to ABC transporter CDR4 - Candida albicans
An00g13534_at	6.10088	down	An02g09030	weak similarity to SRP40 protein - Saccharomyces cerevisiae
An00g13964_at	6.09356	down	An09g06330	weak similarity to unknown protein ycbS - Bacillus subtilis
An00g10955_at	6.09238	down	An14g00630	strong similarity to salt tolerance protein MET22 - Saccharomyces cerevisiae
An00g01219_at	6.07834	down	An08g02650	hypothetical protein
An00g12068_at	6.07701	down	An07g07520	strong similarity to vacuolar alkaline phosphatase PHO8 - Saccharomyces cerevisiae
An00g09240_at	6.07357	down	An11g10730	strong similarity to hypothetical protein SPBC20F10.03 - Schizosaccharomyces pombe
An00g06620_at	6.07296	down	An08g03580	&amp;quot;strong similarity to 1,3-beta-glucanosyltransferase BGT1 - Aspergillus fumigatus&amp;quot;
An00g12118_at	6.07006	down	An07g09190	strong similarity to very long-chain fatty acyl-CoA synthetase FAT1 - Saccharomyces cerevisiae
An00g13522_at	6.05892	down	An02g02760	weak similarity to skeleton binding protein 1 Pfsbp1 - Plasmodium falciparum
An00g08631_at	6.04917	down	An10g00690	strong similarity to high-affinity nicotinic acid permease TNA1 - Saccharomyces cerevisiae
An00g08878_at	6.04856	down	An04g04320	strong similarity to hypothetical protein An04g03250 - Aspergillus niger
An00g08546_at	6.04159	down	An02g10440	strong similarity to H+-transporting ATPase vma-1 - Neurospora crassa
An00g06597_at	6.03465	down	An02g07040	strong similarity to 20S proteasome subunit SCL1 - Saccharomyces cerevisiae
An00g13178_at	6.03256	down	An04g03260	weak similarity to myosin heavy chain - Homo sapiens
An00g12745_at	6.02778	down	An08g04360	weak similarity to hypothetical protein An08g09090 - Aspergillus niger
An00g04499_at	6.01591	down	An04g06870	similarity to hypothetical protein An01g00660 - Aspergillus niger
An00g06584_at	6.01016	down	An04g01320	strong similarity fatty acid desaturase from patent WO9846764-A1 - Homo sapiens
An00g10614_at	6.00986	down	An05g00350	strong similarity to protein fragment SEQ ID NO: 4378 of patent EP1033405-A2 - Arabidopsis thaliana
An00g04964_at	6.00909	down	An01g12110	similarity to hypothetical protein YLL056c - Saccharomyces cerevisiae
An00g10522_at	6.00511	down	An11g10330	strong similarity to probable membrane protein YPR091c - Saccharomyces cerevisiae
An00g05988_at	6.00173	down	An11g00910	similarity to TATA-Binding protein-interacting protein TIP120 - Rattus norvegicus [possible pseudogene]
An00g07281_at	5.99888	down	An16g09090	strong similarity to beta-N-acetylglucosaminidase nagA - Streptomyces thermoviolaceus
An00g10668_at	5.99055	down	An02g01290	strong similarity to protein kinase PRR1 - Saccharomyces cerevisiae
An00g06064_at	5.98877	down	An18g03330	&amp;quot;similarity to the exo-1,3-beta-glucanase Exg1p - Saccharomyces cerevisiae&amp;quot;
An00g07386_at	5.98718	down	An03g06880	strong similarity to carboxypeptidase Y-sorting protein PEP1 precursor - Saccharomyces cerevisiae
An00g08136_at	5.97926	down	An15g05930	strong similarity to EST an_3119 - Aspergillus niger
An00g07682_at	5.95035	down	An01g07150	strong similarity to cycloheximide resistance protein CYHR - Candida maltosa
An00g12321_at	5.92937	down	An09g02230	weak similarity to Brt1 - Schizophyllum commune
An00g12323_at	5.92533	down	An02g01470	weak similarity to C2H2 zinc finger transcription factor D-Sp1 - Drosophila melanogaster
An00g05773_at	5.91726	down	An02g09780	similarity to regulatory protein involved in control of sterol uptake UPC2 - Saccharomyces cerevisiae
An00g00154_at	5.91372	down	An02g07210	aspartic protease pepE - Aspergillus niger
An00g06461_at	5.91228	down	An04g03320	similarity to transparent testa glabra1 ttg1 - Arabidopsis thaliana
An00g09062_at	5.8998	down	An01g07760	strong similarity to hypothetical protein F12A12.10 - Arabidopsis thaliana
An00g06565_at	5.89827	down	An18g01840	similarity to zinc cluster transcription factor fcr1 - Candida albicans
An00g09003_at	5.89117	down	An04g01600	strong similarity to hypothetical protein B1D1.80 - Neurospora crassa
An00g09918_at	5.88935	down	An08g03300	strong similarity to multidrug resistance protein Pdr5p of patent WO200052144-A1 - Saccharomyces cerevisiae
An00g00317_at	5.88605	down	An01g02850	hypothetical protein
An00g04381_at	5.87115	down	An08g06450	similarity to hydantoin racemase hyuA - Arthrobacter aurescens
An00g10359_at	5.86547	down	An15g05460	strong similarity to polyamine transport protein Tpo1 - Saccharomyces cerevisiae
An00g10247_at	5.86236	down	An01g04690	strong similarity to peroxisomal transporter Ant1 - Saccharomyces cerevisiae
An00g07404_at	5.8604	down	An14g00690	strong similarity to catalase A catA - Aspergillus nidulans
An00g05975_at	5.85066	down	An11g00120	similarity to suppressor of snf3 mutant RGT2 - Saccharomyces cerevisiae
An00g06897_at	5.85015	down	An01g05290	strong similarity to actin-capping protein beta chain - Gallus gallus [possible sequencing error]
An00g09803_at	5.82948	down	An04g09030	strong similarity to mitochondrial succinate-fumarate transporter SFC1 - Saccharomyces cerevisiae
An00g13427_at	5.82634	down	An12g00100	weak similarity to putative polysaccharide synthase homolog cap3B - Streptococcus pneumoniae
An00g05001_at	5.82118	down	An01g03500	similarity to hypothetical serine-rich zinc-finger protein RZF - Schizosaccharomyces pombe
An00g13877_at	5.81523	down	An14g06250	weak similarity to transcription factor atf1+ - Schizosaccharomyces pombe
An00g05821_at	5.79027	down	An08g06590	&amp;quot;similarity to ribulose-1,5-bisphosphate carboxylase/oxygenase small subunit N-methyltransferase I rbcL - Spinacia oleracea&amp;quot;
An00g09347_at	5.78826	down	An07g06010	strong similarity to hypothetical protein YKR070w - Saccharomyces cerevisiae
An00g10214_at	5.77967	down	An11g02640	strong similarity to peptide methionine sulfoxide reductase MSRA - Streptococcus pneumoniae
An00g10211_at	5.76966	down	An09g06090	strong similarity to pentalenene synthase - Streptomyces sp. UC5319
An00g04043_at	5.75694	down	An02g04820	similarity to cytokeratin-like protein APG17 - Saccharomyces cerevisiae
An00g05490_at	5.75163	down	An01g08050	similarity to positive regulator of purine utilisation UaY - Aspergillus nidulans
An00g07358_at	5.7475	down	An07g01640	strong similarity to calmodulin 6 (CaM6) - Arabidopsis thaliana
An00g08438_at	5.74293	down	An08g08840	strong similarity to glutamate decarboxylase 1 GAD 1 - Arabidopsis thaliana
An00g08225_s_at	5.74206	down	An01g14300	strong similarity to F12K21.21 - Arabidopsis thaliana
An00g12078_at	5.73362	down	An15g05730	strong similarity to vacuolar H(+)-translocating ATPase V0-complex proteolipid subunit c VMA16 - Saccharomyces cerevisiae
An00g11345_at	5.73351	down	An11g04750	strong similarity to the developmental regulator of asexual and sexual reproduction DopA - Emericella nidulans
An00g04849_at	5.73203	down	An08g00770	similarity to hypothetical protein SPBC16E9.02c - Schizosaccharomyces pombe
An00g08175_at	5.72303	down	An07g03030	strong similarity to EST of patent WO200056762-A2 - Aspergillus niger
An00g00343_at	5.71813	down	An02g00920	hypothetical protein
An00g06862_at	5.71643	down	An04g05620	strong similarity to acetate--CoA ligase facA - Aspergillus nidulans
An00g06828_at	5.7098	down	An09g06020	strong similarity to a regulator of phosphoprotein phosphatase 1 SHP1 - Saccharomyces cerevisiae
An00g00197-3_at	5.70886	down	An02g14380	&amp;quot;hexokinase hxk - Aspergillus niger (5, M, 3 represent transcript regions 5 prime, Middle, and 3 prime respectively)&amp;quot;
An00g09025_at	5.70576	down	An08g04480	strong similarity to hypothetical protein B3E4.60 - Neurospora crassa
An00g07282_at	5.70485	down	An09g02240	strong similarity to beta-N-acetylhexosaminidase of patent WO9839459-A1 - Penicillium chrysogenum
An00g00081_at	5.69645	down	An11g06630	strong similarity to the ubiquitin-protein ligase Ufd4p - Saccharomyces cerevisiae
An00g04318_at	5.68018	down	An18g04300	similarity to h-caldesmon - Gallus gallus
An00g08034_at	5.67424	down	An04g05870	strong similarity to E3 ubiquitin ligase TOM1 - Saccharomyces cerevisiae
An00g11635_at	5.65961	down	An14g02370	strong similarity to the nucleoside diphosphatase Ynd1- Saccharomyces cerevisiae
An00g12470_at	5.63678	down	An16g07960	weak similarity to drug-export protein yniG - Lactococcus lactis
An00g13952_at	5.63336	down	An17g01260	weak similarity to ubiquitin-specific proteinase homolog F24L7.8 - Arabidopsis thaliana
An00g04389_at	5.62694	down	An01g12310	&amp;quot;similarity to hydroxyquinol 1,2-dioxygenase BAA82713.1 - Arthrobacter sp.&amp;quot;
An00g06622_at	5.60861	down	An01g05340	&amp;quot;strong similarity to 1,4-benzoquinone reductase qr - Phanerochaete chrysosporium&amp;quot;
An00g08448_at	5.60591	down	An15g01850	strong similarity to glutamine synthetase glnA - Pyrococcus sp
An00g00064_at	5.59363	down	An11g04760	strong similarity to the EST an_2876 - Aspergillus niger
An00g12088_at	5.59266	down	An08g01030	strong similarity to vacuolar protein sorting protein Vps29p - Saccharomyces cerevisiae
An00g04799_at	5.58335	down	An11g00410	similarity to hypothetical protein SPAC15E1.10 - Schizosaccharomyces pombe
An00g07690_at	5.58106	down	An12g00490	strong similarity to cyclophilin isoform 10 cyp-10 - Caenorhabditis elegans
An00g09551_at	5.57427	down	An05g00070	strong similarity to leukotriene-A4 hydrolase - Mus musculus
An00g05125_at	5.56709	down	An18g05780	similarity to lanthionine synthetase C-like protein 1 LANCL1 - Homo sapiens
An00g04831_at	5.55491	down	An18g04350	similarity to hypothetical protein SPAC5D6.07c - Schizosaccharomyces pombe
An00g12310_at	5.53848	down	An09g01560	&amp;quot;weak similarity to beta-1,3-galactosyltransferase b3Gal-T8 - Homo sapiens&amp;quot;
An00g08662_at	5.52897	down	An16g01840	strong similarity to histone deacetylase A HDA1 - Saccharomyces cerevisiae
An00g06538_at	5.52724	down	An02g12050	similarity to V-ATPase assembly protein Vma21p - Saccharomyces cerevisiae
An00g08314_at	5.52555	down	An02g07900	strong similarity to fork head 2 protein FKH2 - Saccharomyces cerevisiae
An00g09942_at	5.52299	down	An10g00530	strong similarity to myo-inositol-1-phosphate synthase T31P16_10/INO1 - Arabidopsis thaliana
An00g00882_at	5.50997	down	An01g12080	hypothetical protein
An00g08157_at	5.5029	down	An04g06310	strong similarity to EST EMBLEST:BE759539 an_2367 - Aspergillus niger
An00g07016_at	5.49719	down	An12g08950	strong similarity to allantoin transport protein DAL4 - Saccharomyces cerevisiae
An00g12833_x_at	5.47868	down	An01g08290	weak similarity to hypothetical protein CG6115 - Drosophila melanogaster
An00g07327_at	5.47165	down	An16g02930	strong similarity to C-5 sterol desaturase ERG3 - Saccharomyces cerevisiae
An00g00733_at	5.46808	down	An06g00500	hypothetical protein
An00g03006_at	5.46656	down	An14g04500	hypothetical protein [truncated ORF]
An00g08447_at	5.4651	down	An01g08800	strong similarity to glutamine synthetase Gln1 - Saccharomyces cerevisiae
An00g05489_at	5.46241	down	An01g08060	similarity to positive regulator of purine utilisation UaY - Aspergillus nidulans
An00g07278_at	5.46002	down	An07g03950	strong similarity to beta-ketoacyl-ACP reductase Clkr27 - Cuphea lanceolata
An00g10106_at	5.45867	down	An16g00810	strong similarity to oligopeptide transporter OPT1/HGT1 - Saccharomyces cerevisiae
An00g11980_at	5.4522	down	An13g00550	strong similarity to tyr-inhibited DAHP synthase aroF - Aspergillus nidulans
An00g01644_at	5.45109	down	An18g06780	hypothetical protein
An00g04824_at	5.44833	down	An18g06690	similarity to hypothetical protein SPAC3H1.03 - Schizosaccharomyces pombe
An00g09084_at	5.44741	down	An01g00470	strong similarity to hypothetical protein jhp0584 - Helicobacter pylori
An00g09267_at	5.41929	down	An02g11440	strong similarity to hypothetical protein SPCC1450.12 - Schizosaccharomyces pombe
An00g07956_at	5.41366	down	An01g09780	strong similarity to D-lactate dehydrogenase ldhA - Escherischia coli [truncated ORF]
An00g09164_at	5.41244	down	An04g05330	strong similarity to hypothetical protein SPAC18B11.05 - Schizosaccharomyces pombe
An00g13645_at	5.40972	down	An18g04190	weak similarity to the hypothetical protein An04g08520 - Aspergillus niger
An00g07737_at	5.40958	down	An11g01980	strong similarity to cytochrome P450 monooxygenase P450II - Gibberella fujikuroi
An00g06505_at	5.40138	down	An11g03180	similarity to ubiquitin-conjugating enzyme E6AP patent WO9518974-A - Homo sapiens
An00g12662_at	5.37991	down	An16g08670	weak similarity to hypothetical hydroxylase - Aureobasidium pullulans
An00g11521_at	5.36718	down	An02g10630	strong similarity to the hypothetical protein encoded by An08g09830 - Aspergillus niger
An00g00604_at	5.34019	down	An02g03600	hypothetical protein
An00g10009_at	5.3397	down	An11g05000	strong similarity to Niemann-Pick C1 protein - Homo sapiens
An00g06735_at	5.32589	down	An08g07890	strong similarity to 3-hydroxyisobutyrate dehydrogenase MmsB - Pseudomonas aeruginosa
An00g10224_at	5.31941	down	An18g04270	strong similarity to peptidyl prolyl cis/trans isomerase HPAR14 - Homo sapiens
An00g10587_at	5.31281	down	An18g06800	strong similarity to proteasome 20S core subunit Pre10p - Saccharomyces cerevisiae
An00g09169_at	5.30965	down	An04g03330	strong similarity to hypothetical protein SPAC1F12.08 - Schizosaccharomyces pombe
An00g05905_at	5.30668	down	An02g05530	similarity to severin kinase - Dictyostelium discoideum
An00g05974_at	5.30473	down	An04g01670	similarity to suppressor of kinase protein SOK1 - Saccharomyces cerevisiae
An00g08212_at	5.2985	down	An03g02800	strong similarity to expressed sequence tag an_2890 - Aspergillus niger
An00g09183_at	5.28253	down	An11g11090	strong similarity to hypothetical protein SPAC24C9.14 - Schizosaccharomyces pombe
An00g09655_at	5.26012	down	An01g03100	strong similarity to manganese resistance protein 1 MNR1 - Saccharomyces cerevisiae
An00g06553_at	5.25943	down	An15g02280	similarity to WW domain-containing oxidoreductase WOX1 - Mus musculus
An00g07339_at	5.25536	down	An03g04060	strong similarity to cadmium resistance protein YCF1 - Saccharomyces cerevisiae
An00g13744_at	5.24216	down	An18g03450	weak similarity to the kfrA protein - Enterobacter aerogenes plasmid R751
An00g07034_at	5.23743	down	An07g04940	&amp;quot;strong similarity to alpha-1,6-mannosyltransferase HOC1 - Saccharomyces cerevisiae&amp;quot;
An00g10290_at	5.23718	down	An03g02830	strong similarity to phosphatidylserine decarboxylase 2 precursor PSD2 - Saccharomyces cerevisiae
An00g05854_at	5.23217	down	An01g03190	similarity to Sec3p protein - Saccharomyces cerevisiae
An00g11284_at	5.22485	down	An14g02450	strong similarity to the aquaporin water channel protein Aqy2 - Saccharomyces cerevisiae
An00g01066_at	5.22472	down	An18g00580	hypothetical protein
An00g03633_at	5.2232	down	An07g07290	similarity to 3-oxoadipate enol-lactone hydrolase part of the dual specificity protein pcaL - Rhodococcus opacus
An00g05421_at	5.22067	down	An11g00920	similarity to peptidoglycan GlcNAc deacetylase PgdA - Streptococcus pneumoniae
An00g07365_at	5.19975	down	An03g04970	strong similarity to canalicular multidrug resistance protein (cMrp) - Rattus norvegicus
An00g05915_at	5.18688	down	An03g03900	similarity to single-stranded DNA-binding protein RIM1 - Saccharomyces cerevisiae
An00g04902_at	5.18201	down	An12g04920	similarity to hypothetical protein SPCC70.11c - Schizosaccharomyces pombe
An00g09202_at	5.1689	down	An11g02840	strong similarity to hypothetical protein SPAC637.13c - Schizosaccharomyces pombe
An00g00188_at	5.16493	down	An04g06920	extracellular alpha-glucosidase aglU - Aspergillus niger
An00g07645_at	5.16089	down	An04g00140	strong similarity to CTP:phosphoethanolamine cytidylyltransferase ET - Rattus norvegicus
An00g04297_at	5.16037	down	An11g07490	similarity to Golgi membrane mannosyltransferase complexe subunit Hoc1 - Saccharomyces cerevisiae
An00g10757_at	5.1583	down	An02g12360	strong similarity to putative protein csh3 - Schizosaccharomyces pombe
An00g05747_at	5.15091	down	An18g05890	similarity to pyruvate dehydrogenase phosphatase isoenzyme 1 PDP1 - Rattus norvegicus
An00g13574_at	5.14218	down	An11g04790	weak similarity to the acylphosphatase Tu1 - Meleagris gallopavo
An00g13124_at	5.14087	down	An01g09330	weak similarity to methyl chloride transferase - Batis maritima
An00g08800_at	5.13743	down	An16g06820	strong similarity to hypothetical pathogenicity protein PATH531 - Magnaporthe grisea
An00g10077_at	5.13077	down	An01g05330	strong similarity to nuclear transport regulator NPL4 - Saccharomyces cerevisiae
An00g09229_at	5.12951	down	An15g00450	strong similarity to hypothetical protein SPBC16A3.10 - Schizosaccharomyces pombe
An00g10506_at	5.12791	down	An08g10570	strong similarity to probable membrane protein YLR386w - Saccharomyces cerevisiae
An00g12621_at	5.12346	down	An01g13790	weak similarity to homeodomain protein Prep-1 - Homo sapiens
An00g06457_at	5.12261	down	An08g04460	similarity to translation initiation factor IF-3 - Bacillus stearothermophilus
An00g06692_at	5.10975	down	An07g07860	strong similarity to 26S proteasomal subunit pad1+ - Schizosaccharomyces pombe
An00g05823_at	5.10348	down	An02g06060	similarity to RNA binding protein nrd1 - Schizosaccharomyces pombe
An00g11127_at	5.10136	down	An02g04280	strong similarity to stress activated map kinase interacting protein Sin1 - Schizosaccharomyces pombe
An00g05138_at	5.09912	down	An09g05120	similarity to lipase I lip1 - Geotrichum candidum
An00g00608_at	5.09707	down	An12g04880	hypothetical protein
An00g11792_at	5.09428	down	An02g01580	strong similarity to the vesicular transport protein SEC17 - Pichia pastoris
An00g07913_at	5.09394	down	An12g03600	strong similarity to diacylglycerol acyltransferase DAGAT - Arabidopsis thaliana
An00g08799_at	5.09277	down	An12g00120	strong similarity to hypothetical oxysterol binding protein homologue swh1 - Saccharomyces cerevisiae
An00g10347_at	5.08891	down	An16g08040	strong similarity to PMP24 protein - Mus musculus
An00g13250_at	5.0867	down	An07g07960	weak similarity to ORF5 protein patent WO200037629-A2 - Aspergillus terreus
An00g03835_at	5.08416	down	An13g03160	similarity to arylsulfate sulfotransferase astA - Eubacterium rectale IIIH
An00g07620_at	5.08372	down	An08g01020	strong similarity to conserved hypothetical protein YJL055w - Saccharomyces cerevisiae
An00g05425_at	5.08173	down	An04g00370	similarity to peroxin protein PEX20 - Yarrowia lipolytica
An00g08066_at	5.08167	down	An18g02980	&amp;quot;strong similarity to endopeptidase La 2 (lonD, bsgA) - Myxococcus xanthus&amp;quot;
An00g06837_at	5.07108	down	An08g10600	strong similarity to ABC transporter ATM1 - Saccharomyces cerevisiae
An00g10484_at	5.06737	down	An18g05910	strong similarity to probable glycosyl transferase SPCC330.08 - Schizosaccharomyces pombe
An00g04742_at	5.06006	down	An01g12950	similarity to hypothetical protein PA0544 - Pseudomonas aeruginosa
An00g12029_at	5.05523	down	An07g06610	strong similarity to UDP-glucose:sterol glucosyltransferase UGT51B1 - Pichia pastoris
An00g05401_at	5.05284	down	An02g04250	similarity to p58 protein - Rattus norvegicus
An00g06802_at	5.05089	down	An02g04030	strong similarity to 70 kDa exocyst component protein EXO70 - Saccharomyces cerevisiae
An00g12813_at	5.0468	down	An04g02340	weak similarity to hypothetical protein BAB55198.1 - Homo sapiens [truncated ORF]
An00g06941_at	5.04413	down	An07g00590	strong similarity to Akt2 - Alternaria alternata
An00g10237_at	5.03984	down	An01g03680	strong similarity to peroxisomal ABC transporter ALDR - Mus musculus
An00g06370_at	5.03398	down	An01g03310	similarity to thyroid hormone-binding protein mu-crystallin Crym - Homo sapiens
An00g08661_at	5.0262	down	An02g04100	strong similarity to histone acetyltransferase HAT1 - Saccharomyces cerevisiae
An00g08417_at	5.01621	down	An01g07300	strong similarity to gluconokinase gntV - Escherichia coli
An00g04166_at	5.01477	down	An04g04940	similarity to EST of patent WO200056762-A2 - Aspergillus oryzae
An00g07222_at	5.01435	down	An16g02610	strong similarity to benomyl and methotrexate resistance protein Flr1p - Saccharomyces cerevisiae
An00g05334_at	5.01407	down	An11g02870	similarity to nitrate assimilation regulatory protein nirA - Aspergillus nidulans
An00g07181_at	5.01324	down	An14g00040	strong similarity to ATM-related kinase required for DNA damage response uvsB - Aspergillus nidulans
An00g13337_at	5.01259	down	An15g04700	weak similarity to probable phase variable surface lipoprotein P78 - Mycoplasma fermentans
An00g10005_at	5.01219	down	An01g09290	strong similarity to neutral trehalase (treB) - Emericella nidulans
An00g01510_at	5.0075	down	An16g05180	hypothetical protein
An00g00831_at	4.99687	down	An02g08040	hypothetical protein
An00g11632_at	4.97844	down	An16g03430	strong similarity to the novobiocin biosynthetic gene novR - Streptomyces spheroides
An00g11597_at	4.97637	down	An04g01370	strong similarity to the malonyl CoA synthetase MatB - Rhizobium trifolii
An00g05279_at	4.97634	down	An09g06260	similarity to mutanase mutA - Aspergillus oryzae
An00g05643_at	4.96936	down	An15g03140	similarity to protein kinase cek1 - Schizosaccharomyces pombe
An00g07270_at	4.96923	down	An05g02410	strong similarity to beta-glucuronidase GUSB - Canis familiaris
An00g00008_at	4.95825	down	An11g04640	hypothetical protein
An00g11366_at	4.94839	down	An04g00550	strong similarity to the EST an_1834 - Aspergillus niger
An00g10322_at	4.94122	down	An08g06500	strong similarity to phosphotyrosyl phosphatase activator PTPA - Homo sapiens
An00g10254_at	4.93959	down	An12g10250	strong similarity to phenol 2-monooxygenase - Trichosporon beigelii
An00g13097_at	4.93707	down	An05g00040	weak similarity to leukocyte common antigen precursor CD45 - Rattus norvegicus
An00g08681_at	4.9362	down	An02g04680	strong similarity to hormone-sensitive lipase lipe - Rattus norvegicus
An00g03560_at	4.91835	down	An07g03880	serine proteinase pepC - Aspergillus niger [putative frameshift]
An00g11286_at	4.91782	down	An02g01770	strong similarity to the arginyl-tRNA-protein transferase Ate1 - Saccharomyces cerevisiae
An00g08079_at	4.91714	down	An04g04480	strong similarity to enoyl reductase lovC - Aspergillus terreus
An00g07291_at	4.91653	down	An16g05350	strong similarity to bifunctional folic acid synthesis protein precursor - Pisum sativum [putative sequencing error ORF]
An00g00723_at	4.91629	down	An01g10310	hypothetical protein
An00g02749_at	4.9041	down	An07g03590	hypothetical protein
An00g08759_at	4.90286	down	An16g04710	strong similarity to hypothetical ketoreductase YGL157W of patent EP918090-A2 - Saccharomyces cerevisiae
An00g05904_at	4.89242	down	An11g10790	similarity to serum paraoxonase/arylesterase 2 PON2 - Gallus gallus
An00g09989_at	4.88863	down	An02g05450	strong similarity to Nedd8-activating enzyme (hUba3) - Homo sapiens
An00g12737_at	4.88611	down	An06g01180	weak similarity to hypothetical protein An08g01460 - Aspergillus niger
An00g10989_at	4.87789	down	An11g07760	strong similarity to sequence 365 from patent WO0100843 - Corynebacterium glutamicum
An00g09000_at	4.86465	down	An02g01570	strong similarity to hypothetical protein B1D1.130 - Neurospora crassa
An00g03823_at	4.86168	down	An14g01190	similarity to arginase - Bacillus caldovelox
An00g06627_at	4.8603	down	An07g08720	&amp;quot;strong similarity to 123K chain alpha,alpha-trehalose-phosphate synthase (UDP-forming) TSL1 - Saccharomyces cerevisiae&amp;quot;
An00g11165_at	4.85496	down	An04g02610	strong similarity to succinate-semialdehyde dehydrogenase NAD(P)+ gabD - Escherichia coli
An00g06524_at	4.84213	down	An15g05850	similarity to unknown protein of IMAGE clone 4154303 - Homo sapiens
An00g04092_at	4.84002	down	An07g01620	similarity to DNA-binding protein amdA - Aspergillus nidulans
An00g11750_at	4.83622	down	An03g02400	strong similarity to the spore-wall fungal hydrophobin DewA - Emericella nidulans
An00g07693_at	4.82794	down	An14g00930	strong similarity to cystathionine beta-lyase MetG - Emericella nidulans
An00g12877_at	4.81945	down	An16g07140	weak similarity to hypothetical protein K06A9.1a - Caenorhabditis elegans
An00g12126_at	4.81916	down	An04g05980	strong similarity to v-SNARE VTI1 - Saccharomyces cerevisiae
An00g08766_at	4.81823	down	An02g04180	strong similarity to hypothetical membrane protein YDL001w - Saccharomyces cerevisiae
An00g10012_at	4.80832	down	An07g05640	strong similarity to nitrate assimilation regulatory protein nirA - Aspergillus nidulans
An00g04858_at	4.80393	down	An01g11920	similarity to hypothetical protein SPBC1A4.06c - Schizosaccharomyces pombe
An00g09656_at	4.80378	down	An01g12530	strong similarity to manganese superoxide dismutase - Penicillium chrysogenum
An00g01177_at	4.79734	down	An01g05810	hypothetical protein
An00g11392_at	4.79644	down	An15g01420	strong similarity to the glucosidase I Cwh41 - Saccharomyces cerevisiae
An00g07252_at	4.79487	down	An08g03270	strong similarity to beta-COP Sec26p - Saccharomyces cerevisiae
An00g13797_at	4.78673	down	An17g00670	weak similarity to the putative zinc metalloprotease ZmpB - Streptococcus pneumoniae
An00g08462_at	4.78505	down	An01g09830	strong similarity to glutathione S-transferase GTT1 - Saccharomyces cerevisiae
An00g11922_at	4.76291	down	An04g03890	strong similarity to transulphurylase HxB - Emericella nidulans
An00g06695_at	4.76176	down	An18g05070	strong similarity to 26S proteasome subunit 9 - Homo sapiens
An00g04248_at	4.71944	down	An15g06010	similarity to gamma tubulin ring complex protein 76p - Homo sapiens
An00g08543_at	4.7177	down	An08g03000	strong similarity to H+-transporting ATPase chain C VMA5 - Saccharomyces cerevisiae
An00g06414_at	4.71245	down	An01g07830	similarity to transcription factor ste11 - Schizosaccharomyces pombe
An00g05226_at	4.70966	down	An11g10970	similarity to monocarboxylate transporter MCT2 - Mesocricetus auratus
An00g08255_at	4.7076	down	An01g03410	strong similarity to Fe/S cluster assembly factor NFU1 - Saccharomyces cerevisiae
An00g11905_at	4.70739	down	An08g10650	strong similarity to transport protein Sec24p - Saccharomyces cerevisiae
An00g11800_at	4.70654	down	An12g04660	strong similarity to thiamin-phosphate pyrophosphorylase/hydroxyethylthiazole kinase THI6 - Saccharomyces cerevisiae
An00g12005_at	4.69871	down	An02g05480	strong similarity to ubiquitin-conjugating enzyme E2 UBC2-1 - Arabidopsis thaliana
An00g00881_at	4.69523	down	An04g03610	hypothetical protein
An00g07357_at	4.69247	down	An02g06350	strong similarity to calcium-transporting ATPase pmc1 - Saccharomyces cerevisiae [possible sequencing error]
An00g01946_at	4.6917	down	An07g05810	hypothetical protein
An00g06619_at	4.69089	down	An01g03090	&amp;quot;strong similarity to 1,3-beta-glucanosyltransferase (Gel1) - Aspergillus fumigatus&amp;quot;
An00g09194_at	4.68975	down	An15g06820	strong similarity to hypothetical protein SPAC3H5.09c - Schizosaccharomyces pombe
An00g07932_at	4.68801	down	An18g04160	strong similarity to dihydroxy-acid dehydratase Ilv3 - Saccharomyces cerevisiae
An00g08250_at	4.6839	down	An01g06210	strong similarity to F-box protein Rcy1 - Saccharomyces cerevisiae
An00g01817_at	4.68243	down	An17g00180	hypothetical protein
An00g11872_at	4.67446	down	An11g04200	strong similarity to translation elongation factor eEF1 alpha chain - Candida albicans
An00g13813_at	4.66639	down	An11g04740	weak similarity to the sigma factor RpoV - Mycobacterium bovis
An00g12069_at	4.66409	down	An03g01660	strong similarity to vacuolar aminopeptidase Y APE3 - Saccharomyces cerevisiae
An00g03742_at	4.66288	down	An12g06070	similarity to aflatoxin biosynthesis regulator aflR - Aspergillus flavus
An00g12346_s_at	4.65106	down	An08g08190	&amp;quot;weak similarity to CDP-3,6-dideoxy-L-glycero-D-glycero-4-hexulose-4-reductase - Yersinia pseudotuberculosis&amp;quot;
An00g11758_at	4.64374	down	An11g06680	strong similarity to the Tat-interacting protein TIP30 - Homo sapiens
An00g06761_at	4.63882	down	An17g00910	strong similarity to 4-aminobutyrate transaminase (gatA) - Aspergillus nidulans
An00g05593_at	4.63534	down	An08g04700	similarity to probable transcription regulatory protein - Schizosaccharomyces pombe
An00g05939_at	4.62868	down	An07g04590	similarity to splicing coactivator subunit SRm300 - Homo sapiens [truncated ORF]
An00g11351_at	4.62528	down	An18g06510	strong similarity to the DNA repair protein RAD5 - Arabidopsis thaliana
An00g11518_at	4.61694	down	An01g00480	strong similarity to the hypothetical protein encoded by An08g06260 - Aspergillus niger
An00g03699_at	4.61533	down	An01g07450	similarity to acetate regulatory DNA binding protein FacB - Aspergillus nidulans
An00g07655_at	4.60985	down	An16g08980	strong similarity to cutinase transcription factor 1 CTF1 beta - Fusarium solani
An00g03068_at	4.60747	down	An07g10350	protein O-mannosyl transferase pmtA - Aspergillus niger
An00g09063_s_at	4.60138	down	An01g14290	strong similarity to hypothetical protein F12K21.21 - Arabidopsis thaliana
An00g11639_at	4.59488	down	An11g08950	strong similarity to the oxidoreductase protein HORP-4 from patent WO200000622-A2 - Homo sapiens
An00g05458_at	4.58728	down	An11g05750	similarity to phosphotyrosyl phosphatase activator RRD1 - Saccharomyces cerevisiae
An00g05947_at	4.58305	down	An08g10270	similarity to sporulation required protein YNL242W SPO72 - Saccharomyces cerevisiae
An00g11645_at	4.58206	down	An17g00560	strong similarity to the peripheral membrane protein required for vacuolar protein sorting Vps17 - Saccharomyces cerevisiae
An00g10156_at	4.56847	down	An09g04840	strong similarity to outwardly-rectifying potassium channel TOK1 - Saccharomyces cerevisiae
An00g06610_at	4.55999	down	An07g01380	strong similarity to probable transcriptional activator CMR1 - Colletotrichum lagenarium
An00g10722_at	4.55358	down	An07g07380	strong similarity to purine-cytosine permease FCY2 - Saccharomyces cerevisiae
An00g13947_at	4.55283	down	An12g03700	weak similarity to ubiquitin carboxly terminal-hydrolase fat facets - Drosophila melanogaster
An00g10726_at	4.55047	down	An11g06130	strong similarity to putative 3-dehydroshikimate dehydratase - Neurospora crassa
An00g12818_at	4.54764	down	An02g01640	weak similarity to hypothetical protein C01G8.7 - Caenorhabditis elegans
An00g11032_at	4.54602	down	An11g04310	strong similarity to signal transducing adaptor molecule STAM - Homo sapiens
An00g13535_at	4.54527	down	An02g14810	weak similarity to SRT protein sequence SEQ ID NO:268 from patent WO200100804-A2 - Corynebacterium glutamicum
An00g06663_at	4.53448	down	An16g04720	strong similarity to 1-phosphatidylinositol 3-kinase TOR1 - Saccharomyces cerevisiae
An00g04051_at	4.53377	down	An08g07830	similarity to damage-specific DNA binding protein DDB1 - Homo sapiens
An00g01122_at	4.53198	down	An16g08650	hypothetical protein
An00g06535_at	4.53018	down	An04g05670	similarity to vacuolar sorting protein SNF7 - Saccharomyces cerevisiae
An00g11199_at	4.52975	down	An14g03360	strong similarity to suppresses a choline-transport mutant SCT1 protein - Saccharomyces cerevisiae
An00g05315_at	4.52733	down	An12g04710	similarity to negative regulator of Cdc Fourty two VTC1 - Saccharomyces cerevisiae
An00g13654_at	4.52297	down	An13g01700	weak similarity to the hypothetical protein An08g05310 - Aspergillus niger
An00g11033_at	4.49405	down	An11g09610	strong similarity to signalosome subunit SGN2 - Homo sapiens [truncated ORF]
An00g08369_at	4.48876	down	An14g01850	strong similarity to GABA permease UGA4 - Saccharomyces cerevisiae
An00g06702_at	4.48235	down	An15g01780	strong similarity to 2-methylcitrate dehydratase PrpD - Salmonella typhimurium
An00g12921_at	4.4823	down	An12g10450	weak similarity to hypothetical protein SCC88.10c - Streptomyces coelicolor
An00g00234_at	4.47457	down	An08g05810	hypothetical protein
An00g10139_at	4.47028	down	An18g03070	strong similarity to ORFX ORF2319 polynucleotide sequence SEQ ID NO:4637 from patent WO200058473-A2 - Homo sapiens
An00g05647_at	4.46318	down	An03g04960	similarity to protein kinase DYRK2 - Homo sapiens
An00g11155_at	4.46196	down	An11g10200	strong similarity to subunit VIa of cytochrome c oxidase COX13 - Saccharomyces cerevisiae
An00g07966_at	4.46173	down	An04g09290	strong similarity to DNA binding regulatory protein amdX - Emericella nidulans
An00g02279_at	4.46155	down	An02g14010	hypothetical protein
An00g12392_at	4.45705	down	An18g05560	weak similarity to conserved hypothetical protein DR2483 - Deinococcus radiodurans
An00g11828_at	4.45248	down	An02g07070	strong similarity to transcription factor atf1 - Schizosaccharomyces pombe
An00g10521_at	4.44526	down	An14g00250	strong similarity to probable membrane protein YPL109c - Saccharomyces cerevisiae
An00g04880_at	4.44333	down	An07g05410	similarity to hypothetical protein SPBC83.18c - Schizosaccharomyces pombe
An00g03257_at	4.42536	down	An13g00180	questionable ORF
An00g05415_at	4.42091	down	An01g13640	similarity to pathway-specific nitrogen regulator tNir1 - Tolypocladium inflatum
An00g04644_at	4.41864	down	An04g05580	similarity to hypothetical protein B5O22.140 - Neurospora crassa [truncated ORF]
An00g04053_at	4.41689	down	An16g07700	similarity to dapA - Corynebacterium glutamicum
An00g07619_at	4.41206	down	An15g00500	strong similarity to conserved hypothetical protein YJL055w - Saccaromyces cerevisiae
An00g02802_at	4.40567	down	An07g00850	hypothetical protein
An00g05742_at	4.39058	down	An07g08360	similarity to pyrazinamidase/nicotinamidase pncA - Escherichia coli
An00g06791_at	4.38865	down	An06g00660	strong similarity to 5-oxoprolinase OPLA - Rattus norvegicus [truncated orf]
An00g13443_s_at	4.37462	down	An01g13370	weak similarity to putrescine N-methyltransferase NsPMT1 - Nicotiana sylvestris
An00g03596_at	4.36924	down	An01g11270	&amp;quot;similarity to 2,3-dihydroxybenzoic acid decarboxylase patent WO9909048-A1- Aspergillus niger&amp;quot;
An00g05833_at	4.35911	down	An02g13210	similarity to RNA-binding tumour suppressor LUCA15 - Homo sapiens
An00g06042_at	4.3582	down	An05g00430	similarity to the competence-damage inducible protein CinA - Streptococcus pyogenes
An00g05262_at	4.35784	down	An11g04890	similarity to multicatalytic endopeptidase regulator Rpn5 - Drosophila melanogaster
An00g07313_at	4.35721	down	An07g09170	strong similarity to breast cancer resistance protein 1 BCRP1 - Mus musculus
An00g13292_at	4.35707	down	An04g05970	weak similarity to phytoene desaturase crtI - Brevibacterium linens
An00g09586_at	4.35179	down	An16g05150	strong similarity to long-chain-fatty-acid--CoA ligase - Saccharomyces cerevisiae
An00g08831_at	4.34821	down	An07g02800	strong similarity to hypothetical protein 2E4.30 - Neurospora crassa
An00g09246_at	4.34767	down	An14g00490	strong similarity to hypothetical protein SPBC31F10.02 - Schizosaccharomyces pombe
An00g13990_at	4.32905	down	An07g06360	weak similarity to Zinc finger II protein of patent WO200037629-A2 - Aspergillus terreus
An00g09358_at	4.31524	down	An01g08840	strong similarity to hypothetical protein YMR114c - Saccharomyces cerevisiae
An00g08950_at	4.29891	down	An01g13740	strong similarity to hypothetical protein An12g06490 - Aspergillus niger
An00g05664_at	4.29454	down	An18g04290	&amp;quot;similarity to protein required for filamentous growth, cell polarity, and cellular elongation Dfg10 - Saccharomyces cerevisiae&amp;quot;
An00g08318_at	4.29205	down	An07g09600	strong similarity to fructosamine-3-kinase FN3K - Homo sapiens
An00g05293_at	4.29042	down	An12g00530	&amp;quot;similarity to myosin heavy chain, nonmuscle - Gallus gallus&amp;quot;
An00g08846_at	4.29039	down	An16g07420	strong similarity to hypothetical protein AAF27107.1 - Arabidopsis thaliana [possible sequencing error]
An00g08802_at	4.28868	down	An15g05710	strong similarity to hypothetical phosphatidic acid-preferring phospholipase A1 B14D6.220 - Neurospora crassa
An00g11186_at	4.287	down	An02g09350	&amp;quot;strong similarity to sulfate transport protein 2, high affinity shst2 - Stylosanthes hamata&amp;quot;
An00g10298_at	4.28555	down	An16g02990	strong similarity to phosphoglycerate mutase pgm - Bacillus subtilis
An00g11979_at	4.28082	down	An18g01860	strong similarity to two-component sensor/response regulator nik-1 - Neurospora crassa
An00g08339_at	4.28038	down	An11g02170	strong similarity to fumarylacetoacetate hydrolase fahA - Aspergillus nidulans
An00g04279_at	4.27532	down	An08g00600	similarity to glutaredoxin - Oryza sativa
An00g03431_at	4.2645	down	An14g02110	questionable ORF
An00g03558_at	4.26085	down	An02g08450	secretory gene NsfA - Aspergillus niger
An00g07757_at	4.24947	down	An14g03610	strong similarity to cytochrome P450 monooxygenase TRI11 - Fusarium sporotrichioides [putative sequencing error]
An00g10501_at	4.24913	down	An04g03780	strong similarity to probable membrane protein YJL057c - Saccharomyces cerevisiae
An00g04657_at	4.24726	down	An16g04730	similarity to hypothetical protein BAA97377.1 - Arabidopsis thaliana
An00g10708_at	4.23957	down	An14g00130	strong similarity to protein-tyrosine-phosphatase pyp1+ - Schizosaccharomyces pombe
An00g09186_at	4.23858	down	An09g02740	strong similarity to hypothetical protein SPAC26H5.11 - Schizosaccharomyces pombe
An00g10040_at	4.23841	down	An08g00020	strong similarity to nodulation protein nodL - Rhizobium leguminosarum bv. viciae
An00g07442_at	4.23586	down	An14g05320	&amp;quot;strong similarity to cell cycle regulator p21 protein, Wos2 - Schizosaccharomyces pombe&amp;quot;
An00g04961_at	4.23335	down	An07g09790	similarity to hypothetical protein YKL051w - Saccharomyces cerevisiae
An00g05446_at	4.22898	down	An09g04710	similarity to phosphatidylserine decarboxylase 2 PSD2 - Saccharomyces cerevisiae
An00g00898_at	4.22068	down	An02g08810	hypothetical protein
An00g05441_at	4.22058	down	An02g08050	similarity to phosphatidyl synthase - Schizosaccharomyces pombe
An00g08258_at	4.21479	down	An13g02810	strong similarity to ferric enterobactin transporter protein ENB1 - Saccharomyces cerevisiae
An00g11303_at	4.21442	down	An18g04150	strong similarity to the car1 protein - Podospora anserina
An00g00698_at	4.20716	down	An07g06160	hypothetical protein
An00g10812_at	4.20248	down	An02g06870	strong similarity to RAD50-interacting protein 1 RINT-1 - Homo sapiens
An00g01177_x_at	4.20028	down	An01g05810	hypothetical protein
An00g08789_at	4.19758	down	An03g06800	strong similarity to hypothetical negative-acting regulatory protein qutR - Aspergillus nidulans
An00g08689_at	4.19756	down	An08g10520	strong similarity to human prostate tumor EST fragment derived protein #67 patent DE19820190-A1 - Homo sapiens
An00g11833_at	4.18686	down	An14g04590	strong similarity to transcription factor KCS1 - Saccharomyces cerevisiae
An00g07138_at	4.18495	down	An16g01570	strong similarity to Arp2/3 complex 21kDa subunit ARC21 - Homo sapiens
An00g12602_at	4.17885	down	An02g07510	weak similarity to heavy neurofilament subunit NF-H - Rattus norvegicus
An00g12296_at	4.17262	down	An03g04110	weak similarity to atrophin-1 related protein ARP - Rattus norvegicus
An00g07092_at	4.16983	down	An16g03040	strong similarity to AMMECR1 - Homo sapiens
An00g02720_at	4.16534	down	An11g02850	hypothetical protein
An00g09204_at	4.16161	down	An04g01700	strong similarity to hypothetical protein SPAC694.03 - Schizosaccharomyces pombe
An00g04151_at	4.16142	down	An09g00960	similarity to EST an_2381 - Aspergillus niger
An00g06873_at	4.15332	down	An04g05720	strong similarity to acetyl-CoA C-acyltransferase POT1 - Yarrowia lipolytica
An00g08309_at	4.1453	down	An02g13600	strong similarity to Fluconazole resistance transporter Flr1 - Saccharomyces cerevisiae
An00g12108_at	4.13748	down	An15g03100	strong similarity to versicolorin B synthase vbs - Aspergillus parasiticus
An00g07780_at	4.13092	down	An01g05630	strong similarity to cytoplasmic aspartate--tRNA ligase APS - Saccharomyces cerevisiae [possible sequencing error]
An00g03023_at	4.12937	down	An07g07140	hypothetical protein [truncated ORF]
An00g00437_at	4.12506	down	An16g07690	hypothetical protein
An00g11551_at	4.12279	down	An11g02090	strong similarity to the hypothetical protein encoded by An12g09860 - Aspergillus niger
An00g06449_at	4.11994	down	An14g02130	similarity to transcriptional repressor protein atpc-2 - Arabidopsis thaliana
An00g05590_at	4.1103	down	An02g01080	similarity to probable transcription regulator SPAC11D3.07c - Schizosaccharomyces pombe
An00g12833_at	4.10911	down	An01g08290	weak similarity to hypothetical protein CG6115 - Drosophila melanogaster
An00g02051_at	4.10221	down	An02g14050	hypothetical protein
An00g10146_at	4.09936	down	An04g04130	strong similarity to ornithine-2-oxo-acid transaminase YLR438w - Saccharomyces cerevisiae
An00g06536_at	4.09638	down	An08g07470	similarity to VAMP-7 vesicle-associated membrane protein-7 - Rattus norvegicus
An00g04608_at	4.09288	down	An06g02430	similarity to hypothetical protein An18g01770 - Aspergillus niger
An00g04988_at	4.08819	down	An08g08820	similarity to hypothetical protein ZK84.1 - Caenorhabditis elegans
An00g06918_at	4.08615	down	An14g06730	strong similarity to adenine-repressible gene rds1 - Schizosaccharomyces pombe
An00g04058_at	4.08247	down	An14g00750	similarity to defective in vacuolar protein sorting protein VPS36 - Saccharomyces cerevisiae
An00g04118_at	4.08235	down	An15g04620	&amp;quot;similarity to dTDP-glucose-4,6-dehydratase rmlB - Streptococcus mutans&amp;quot;
An00g12402_at	4.08098	down	An08g03720	weak similarity to cutinase transcription factor 1alpha CTF1alpha - Fusarium solani
An00g13798_s_at	4.07914	down	An01g13380	weak similarity to the putrescine N-methyltransferase NsPMT1 - Nicotiana sylvestris
An00g06988_at	4.06139	down	An14g01110	strong similarity to alkane-inducible cytochrome P450 gene ALK1 - Yarrowia lipolytica
An00g11171_at	4.05356	down	An14g06220	strong similarity to sucrose non-fermenting 4 protein of patent WO200036116-A2 SNF4 - Glycine max
An00g10969_at	4.04931	down	An07g00440	strong similarity to secretory lipase LIP2 - Candida albicans
An00g11195_at	4.04822	down	An11g00770	strong similarity to SUMO-1 activating enzyme subunit 2 SAE2 - Homo sapiens
An00g04952_at	4.04031	down	An08g00640	similarity to hypothetical protein YGR266w - Saccharomyces cerevisiae
An00g13775_at	4.03882	down	An02g13510	weak similarity to the primase DnaG from patent WO9937661-A1 - Staphylococcus aureus
An00g10582_at	4.03725	down	An08g10710	strong similarity to proteasome 19S regulatory particle subunit Rpn9p - Saccharomyces cerevisiae
An00g01186_at	4.02156	down	An15g07280	hypothetical protein
An00g10244_at	4.0171	down	An07g10240	strong similarity to peroxisomal membrane protein peroxin-16 pex-16 - Yarrowia lipolytica
An00g08020_at	4.00802	down	An14g00160	strong similarity to D-ribulokinase rbtK - Klebsiella pneumoniae
An00g11690_at	4.00345	down	An01g13530	strong similarity to the protein involved in the attachment of GPI-anchors to proteins Gpi8 - Saccharomyces cerevisiae
An00g04659_at	3.99692	down	An08g01630	similarity to hypothetical protein BcDNA:GH03694 - Drosophila melanogaster
An00g12087_at	3.99537	down	An15g00460	strong similarity to vacuolar protein sorting protein hlVps45 - Homo sapiens
An00g08350_at	3.98042	down	An08g05820	strong similarity to G protein alpha subunit mod-D - Podospora anserina
An00g11997_at	3.97045	down	An01g05760	strong similarity to ubiquitin fusion degradation protein UFD1 - Saccharomyces cerevisiae
An00g13324_at	3.96589	down	An04g02450	weak similarity to probable membrane protein YBR255w - Saccharomyces cerevisiae
An00g11502_at	3.95127	down	An02g03200	strong similarity to the hypothetical protein encoded by An04g09720 - Aspergillus niger
An00g13858_at	3.94602	down	An18g05800	weak similarity to Toll/interleukin-1 receptor-like protein TIL4 - Homo sapiens
An00g07353_at	3.93855	down	An01g08420	strong similarity to calcium-binding protein precursor cnx1 - Schizosaccharomyces pombe
An00g08434_at	3.93672	down	An04g08820	strong similarity to glucosyltransferase ALG8 - Saccharomyces cerevisiae
An00g08531_at	3.93483	down	An04g02470	strong similarity to GTP-binding protein ypt5 - Schizosaccharomyces pombe
An00g11102_at	3.93422	down	An01g12780	strong similarity to split zinc finger protein 1 Sfp1p - Saccharomyces cerevisiae
An00g04289_at	3.92802	down	An18g04420	similarity to glycogenin 1 GYG - Homo sapiens
An00g10233_at	3.92077	down	An08g07540	strong similarity to PER6 gene product - Pichia pastoris
An00g06034_at	3.91878	down	An18g03490	&amp;quot;similarity to the cation-dependent mannose 6-phosphate receptor, cation-dependent, precursor CD-MPR - Bos taurus&amp;quot;
An00g12095_at	3.91318	down	An08g00740	strong similarity to vacuolar sorting protein VPS20 - Saccharomyces cerevisiae
An00g02785_at	3.90754	down	An02g12880	hypothetical protein
An00g04971_at	3.9054	down	An03g04800	similarity to hypothetical protein YMR289w - Saccharomyces cerevisiae
An00g04420_at	3.90536	down	An01g10340	similarity to hypothetical fatty acid elongation protein SUR4 - Saccharomyces cerevisiae
An00g11599_at	3.9048	down	An01g11080	strong similarity to the MAP kinase kinase Wis1 - Schizosaccharomyces pombe
An00g01902_at	3.89796	down	An04g01890	hypothetical protein
An00g05785_at	3.89396	down	An01g11260	similarity to regulatory protein YHR178w STB5 - Saccharomyces cerevisiae
An00g13555_at	3.88765	down	An08g10210	weak similarity to suppressor protein SEF1- Kluyveromyces marxianus var. lactis
An00g04110_at	3.88709	down	An12g07740	similarity to D-oliose 4-ketoreductase mtmU - Streptomyces argillaceus
An00g08753_at	3.88631	down	An01g09390	strong similarity to hypothetical gamma-glutamyl transpeptidase PA0164 - Pseudomonas aeruginosa (strain PAO1)
An00g07937_at	3.87451	down	An07g10090	strong similarity to dimeric dihydrodiol dehydrogenase JMO2DD - Macaca fuscata
An00g10605_at	3.87207	down	An04g07150	strong similarity to protein ECM15 involved in cell wall biogenesis and architecture - Saccharomyces cerevisiae
An00g02330_at	3.86817	down	An11g09800	hypothetical protein
An00g08876_at	3.86685	down	An02g11500	strong similarity to hypothetical protein An03g04760 - Aspergillus niger
An00g13217_at	3.86494	down	An11g04880	weak similarity to novel nuclear protein NNP-1 var - Mus musculus
An00g04830_at	3.86032	down	An09g00920	similarity to hypothetical protein SPAC57A7.05 - Schizosaccharomyces pombe
An00g05649_at	3.85659	down	An01g10170	similarity to protein kinase PK12 - Nicotiana tabacum
An00g05232_at	3.85475	down	An15g01310	similarity to monocytic leukemia zinc finger protein MOZ - Homo sapiens
An00g11740_at	3.85186	down	An18g03820	strong similarity to the serine C-palmitoyltransferase Lcb2 - Saccharomyces cerevisiae [putative sequencing error]
An00g09288_at	3.85062	down	An02g02970	strong similarity to hypothetical protein SPCP31B10.05 - Schizosaccharomyces pombe
An00g11411_at	3.84697	down	An18g03320	strong similarity to the human phosphatase myotubularin MTM1 - Homo sapiens
An00g11913_at	3.84552	down	An01g10550	strong similarity to transposase Minos-2 - Drosophila hydei
An00g12192_at	3.84378	down	An01g03400	weak similarity to transcription factor ARG81 - Saccharomyces cerevisiae
An00g05405_at	3.83922	down	An02g00960	similarity to pantothenate kinase rts - Escherichia coli
An00g11006_at	3.83678	down	An03g04720	strong similarity to serine threonine protein kinase SNF1 - Cochliobolus carbonum
An00g08991_at	3.83547	down	An13g00300	strong similarity to hypothetical protein B14D6.440 - Neurospora crassa
An00g09971_at	3.8322	down	An13g01120	strong similarity to NADP-dependent leukotriene B4 12-hydroxydehydrogenase LB4D - Homo sapiens
An00g08107_at	3.82881	down	An01g03820	strong similarity to ER protein-translocation complex subunit SBH2 - Saccharomyces cerevisiae
An00g11237_at	3.80748	down	An11g00860	strong similarity to TBP-interacting protein TIP120 - Rattus norvegicus
An00g09073_at	3.80638	down	An09g05650	strong similarity to hypothetical protein from gene B18D24.50- Neurospora crassa
An00g07683_at	3.80547	down	An18g00480	strong similarity to cycloheximide resistance protein CYHR - Candida maltosa
An00g06713_at	3.79656	down	An11g09780	strong similarity to 3 -phosphoadenylyl thiosulfotransferase sAT - Aspergillus terreus
An00g11035_at	3.79144	down	An06g01740	strong similarity to SIN1-associated protein SAP1 - Saccharomyces cerevisiae
An00g07143_at	3.79015	down	An04g08890	strong similarity to aryl-alcohol oxidase aao - Pleurotus eryngii
An00g10203_at	3.78982	down	An01g00620	strong similarity to p-cumic aldehyde dehydrogenase cymc - Pseudomonas putida
An00g09996_at	3.78042	down	An07g03970	strong similarity to neutral amino acid permease mtr - Neurospora crassa
An00g03876_at	3.77964	down	An03g04530	&amp;quot;similarity to beta-phosphoglucomutase, beta-PGM - Lactococcus lactis&amp;quot;
An00g11553_at	3.77532	down	An01g14540	strong similarity to the hypothetical protein encoded by An13g01370 - Aspergillus niger
An00g05459_at	3.76932	down	An04g04390	similarity to phthalate ester hydrolase pehA - Arthrobacter keyseri
An00g11381_at	3.76841	down	An15g03910	strong similarity to the frost gene (fr) - Neurospora crassa
An00g06986_at	3.76803	down	An02g10700	strong similarity to alkane-hydroxylating cytochrome P-450 CYP52A3-A - Candida maltosa
An00g07552_at	3.76427	down	An04g02070	strong similarity to clathrin heavy chain - Bos taurus
An00g12553_at	3.7606	down	An01g08280	weak similarity to gamma-tocopherol methyltransferase gamma-TMT of patent W95016 - Synechocystis gamma
An00g00369_at	3.75969	down	An02g10730	hypothetical protein
An00g09524_at	3.75818	down	An16g04630	strong similarity to kynureninase - Homo sapiens
An00g11257_at	3.75353	down	An17g02030	strong similarity to the 2-acyltransferase from patent WO9413814-A - Zea mays
An00g10030_at	3.74756	down	An12g00830	strong similarity to nitrogen assimilation regulatory protein nit-4 - Neurospora crassa
An00g06525_at	3.74443	down	An01g09880	similarity to unknown protein T41p - Homo sapiens
An00g08464_at	3.74196	down	An08g01120	strong similarity to glutathione S-transferase isoJ - Rhodococcus sp.
An00g03920_at	3.73725	down	An04g02160	similarity to cation-Cl- cotransporter-interacting protein CIP1 - Homo sapiens
An00g13043_at	3.73503	down	An02g00390	weak similarity to integral membrane protein PTH11 - Magnaporthe grisea
An00g08348_at	3.73235	down	An02g08000	strong similarity to G protein alpha chain Gna-1 - Neurospora crassa
An00g10778_at	3.72333	down	An14g04050	strong similarity to pyridoxamine-phosphate oxidase pdx3 - Saccharomyces cerevisiae
An00g07449_at	3.71307	down	An04g07050	strong similarity to cell division control protein CDC37 - Saccharomyces cerevisiae
An00g04515_at	3.71102	down	An04g08880	similarity to hypothetical protein An02g00390 - Aspergillus niger
An00g04641_at	3.70927	down	An02g13480	similarity to hypothetical protein B2J23.40 - Neurospora crassa
An00g12209_at	3.7052	down	An07g10260	weak similarity to 40S small subunit ribosomal protein ASC1 - Saccharomyces cerevisiae
An00g09668_at	3.70131	down	An14g05910	strong similarity to mannosyltransferase ALG2 - Saccharomyces cerevisiae
An00g12041_at	3.69817	down	An03g05090	strong similarity to unknown protein UTR1 - Saccharomyces cerevisiae
An00g06529_at	3.6956	down	An03g04180	similarity to upstream stimulatory factor of transcription USF2 - Homo sapiens
An00g10694_at	3.69082	down	An11g09910	strong similarity to protein Sec2p - Saccharomyces cerevisiae
An00g12964_at	3.68624	down	An08g04290	weak similarity to hypothetical protein TC0741 - Chlamydia muridarum
An00g06875_at	3.67985	down	An16g07110	strong similarity to acetyl-CoA hydrolase ACH1 - Saccharomyces cerevisiae
An00g04312_at	3.67552	down	An14g07270	similarity to haloalkane dehalogenase dhlA - Xanthobacter autotrophicus
An00g12695_at	3.67118	down	An02g03710	weak similarity to hypothetical protein - Thermotoga maritima
An00g13073_at	3.66767	down	An09g05140	weak similarity to isoflavone reductase - Pisum sativum
An00g09716_at	3.66115	down	An15g01920	strong similarity to methylcitrate synthase mcsA- Aspergillus nidulans
An00g10602_at	3.65457	down	An09g03630	strong similarity to protein Aut4p (YCL038c) - Saccharomyces cerevisiae
An00g12077_at	3.6504	down	An08g02770	strong similarity to vacuolar h(+)-ATPase activator subunit VMA13 - Saccharomyces cerevisiae
An00g10787_s_at	3.64735	down	An09g05460	strong similarity to pyruvate dehydrogenase (lipoamide) kinase PDK - Arabidopsis thaliana
An00g11791_at	3.64491	down	An18g04080	strong similarity to the vanillin-dehydrogenase VDH Sequence 27 from patent EP0845532 - unclassified organism
An00g07752_at	3.6444	down	An12g08630	strong similarity to cytochrome P450 monooxygenase TRI11 - Fusarium sporotrichioides
An00g10849_at	3.64358	down	An02g04290	strong similarity to replication factor C chain RFC1 - Saccharomyces cerevisiae
An00g09157_at	3.64106	down	An07g09810	strong similarity to hypothetical protein SPAC14C4.10c - Schizosaccharomyces pombe
An00g12154_at	3.64062	down	An12g04340	strong similarity to zeta-crystallin/quinone reductase CRYZ - Homo sapiens
An00g06382_at	3.63983	down	An16g05340	similarity to trans-2-enoyl-ACP reductase II fabK - Streptococcus pneumoniae
An00g04783_at	3.63591	down	An08g07310	similarity to hypothetical protein SCL24.07 - Streptomyces coelicolor
An00g11168_at	3.63457	down	An06g01370	strong similarity to Succinyl CoA: 3-oxoacid CoA transferase SCOT - Homo sapiens
An00g07611_at	3.63384	down	An15g05690	strong similarity to conserved hypothetical protein SPBC2D10.03c - Schizosaccharomyces pombe
An00g06440_at	3.63378	down	An01g04980	similarity to transcriptional activator Tri6 - Fusarium sp.
An00g04584_at	3.62836	down	An01g02930	similarity to hypothetical protein An12g09280 - Aspergillus niger
An00g07950_s_at	3.62235	down	An09g05450	strong similarity to disease associated protein kinase DAPK-6 patent WO9858052-A2 - Homo sapiens
An00g08760_at	3.62071	down	An12g07670	strong similarity to hypothetical lactam utilization protein lamB - Emericella nidulans
An00g10597_at	3.61678	down	An15g00510	strong similarity to proteasome proteasome 20S core subunit C2 - Rattus norvegicus
An00g04390_at	3.61601	down	An11g08160	similarity to hypopthteical peptidoglycan binding domain protein CC2696 - Caulobacter crescentus
An00g06346_at	3.61589	down	An16g03490	similarity to the transcriptional repressor protein Rgm1 - Saccharomyces cerevisiae
An00g10807_at	3.61312	down	An18g04540	strong similarity to quinone oxidoreductase QOR - Escherichia coli
An00g06721_at	3.61164	down	An16g09130	strong similarity to 35.6K acid phosphatase - Aspergillus nidulans
An00g13586_at	3.6107	down	An15g02880	weak similarity to the bZIP transcription factor L-Maf - Gallus gallus
An00g07312_at	3.6071	down	An04g06500	strong similarity to BRCA1-associated protein 2 BRAP2 - Homo sapiens
An00g08198_at	3.59773	down	An09g02820	strong similarity to excision repair protein RAD4 - Saccharomyces cerevisiae
An00g00854_at	3.58811	down	An02g06990	hypothetical protein
An00g02053_at	3.58617	down	An09g05900	hypothetical protein
An00g01232_at	3.58197	down	An05g00550	hypothetical protein
An00g11850_at	3.57907	down	An13g03870	strong similarity to transcriptional activator prnA - Aspergillus nidulans
An00g04023_at	3.57538	down	An16g01400	similarity to cutinase transcription factor 1 CTF1 alpha - Hematonectria haematococca
An00g06816_at	3.57472	down	An11g09460	strong similarity to a component of the retrieval machinery GRD19 - Saccharomyces cerevisiae
An00g10672_at	3.57463	down	An15g00170	strong similarity to protein kinase skp1 - Schizosaccharomyces pombe
An00g04873_at	3.57397	down	An08g06420	similarity to hypothetical protein SPBC405.03c - Schizosaccharomyces pombe
An00g04306_at	3.57083	down	An18g06730	similarity to GTPase-activating protein RLIP76 - Homo sapien
An00g10693_at	3.56086	down	An09g04300	strong similarity to protein RVS167 - Saccharomyces cerevisiae
An00g04853_at	3.55943	down	An11g02220	similarity to hypothetical protein SPBC18H10.09 - Schizosaccharomyces pombe
An00g07697_at	3.55865	down	An18g04410	strong similarity to cysteine dioxygenase CDO1 - Rattus norvegicus
An00g11043_at	3.55064	down	An09g04170	strong similarity to SLY1 protein - Saccharomyces cerevisiae
An00g05285_at	3.54838	down	An02g14970	similarity to mycocerosate synthase MAS - Mycobacterium tuberculosis
An00g01632_at	3.54464	down	An16g07920	hypothetical protein
An00g09111_at	3.54384	down	An04g00760	strong similarity to hypothetical protein palA - Aspergillus nidulans
An00g08144_at	3.5426	down	An16g09160	strong similarity to EST AN05D03 - Aspergillus niger
An00g10305_at	3.54076	down	An07g06780	strong similarity to phosphomannomutase homolog - Schizosaccharomyces pombe
An00g05272_at	3.53765	down	An04g09740	similarity to multidrug resistance protein QDR1 - Saccharomyces cerevisiae
An00g08049_at	3.53377	down	An07g00100	strong similarity to enantiomer-selective amidase amdA - Rhodococcus sp.
An00g09884_at	3.53175	down	An15g01520	strong similarity to multidomain vesicle coat protein Sec16p - Saccharomyces cerevisiae
An00g07943_at	3.52715	down	An04g00410	strong similarity to dipeptidyl peptidase III - Rattus norvegicus
An00g11145_at	3.52488	down	An16g03940	strong similarity to subunit of transcription initiation factor TFIID TATA-box binding protein TBP - Aspergillus nidulans
An00g10329_at	3.524	down	An15g07000	strong similarity to phytase phyA - Aspergillus fumigatus
An00g11145-3_at	3.52385	down	An16g03940	&amp;quot;strong similarity to subunit of transcription initiation factor TFIID TATA-box binding protein TBP - Aspergillus nidulans (5, M, 3 represent transcript regions 5 prime, Middle, and 3 prime respectively)&amp;quot;
An00g10232_at	3.50102	down	An14g00850	strong similarity to peptidylprolyl isomerase JTE114 - Saccharomyces cerevisiae
An00g10623_at	3.49953	down	An07g10430	strong similarity to protein FUN19 - Saccharomyces cerevisiae
An00g08793_at	3.49464	down	An11g10160	strong similarity to hypothetical oxetanocin A resistance protein oxrB - Bacillus megaterium
An00g03290_at	3.49187	down	An02g06170	questionable ORF
An00g09443_at	3.48983	down	An01g13030	strong similarity to hypthetical protein 68B2.90 - Neurospora crassa
An00g07464_at	3.48727	down	An16g02850	strong similarity to cell wall glycosidase CRH1 - Saccharomyces cerevisiae
An00g12726_at	3.48668	down	An04g00660	weak similarity to hypothetical protein An04g06090 - Aspergillus niger
An00g06309_at	3.48516	down	An16g04250	similarity to the putative protein in patent EP1033405-A2 - Arabidopsis thaliana
An00g01889_at	3.48494	down	An04g00190	hypothetical protein
An00g08527_at	3.48368	down	An15g05740	strong similarity to GTP-binding protein Rab6 - Homo sapiens
An00g08445_at	3.48344	down	An02g06720	strong similarity to glutaminase A gtaA - Aspergillus oryzae
An00g09688_at	3.48304	down	An08g00340	strong similarity to meiotic recombination protein rec14 - Schizosaccharomyces pombe
An00g11215_at	3.48157	down	An12g01190	strong similarity to syntaxin-related protein (T-SNARE) SSO2 - Saccharomyces cerevisiae
An00g09945_at	3.47762	down	An02g07380	&amp;quot;strong similarity to myosin II heavy chain, non-muscle - Drosophila melanogaster&amp;quot;
An00g04091_at	3.47439	down	An15g04680	similarity to DNA repair protein hMLH2 from patent WO9520678-A1 - Homo sapiens
An00g12506_at	3.46742	down	An16g09330	weak similarity to EST EMBLEST:BE759096 - Aspergillus niger
An00g12665_at	3.46538	down	An17g02110	weak similarity to hypothetical KIAA0324 protein - Homo sapiens
An00g09980_at	3.46101	down	An04g06960	strong similarity to NADPH-ferrihemoprotein reductase 1 CPR1 - Petroselinum crispum
An00g07871_at	3.45969	down	An02g04040	strong similarity to cytosolic phospholipase A2 beta PLA2G4 - Homo sapiens
An00g04575_at	3.45963	down	An04g03870	similarity to hypothetical protein An11g05330 - Aspergillus niger
An00g06385_at	3.45444	down	An16g00750	similarity to transcription activator CHA4 - Saccharomyces cerevisiae
An00g10186_at	3.45051	down	An09g06510	strong similarity to patent human transmembrane protein WO200056891-A2 - Homo sapiens
An00g04906_at	3.45024	down	An14g00740	similarity to hypothetical protein T16B24.2 - Arabidopsis thaliana
An00g09342_at	3.44592	down	An13g01090	strong similarity to hypothetical protein YJR098c - Saccharomyces cerevisiae
An00g08939_at	3.44252	down	An04g04590	strong similarity to hypothetical protein An11g08780 - Aspergillus niger
An00g00243_at	3.44006	down	An08g05770	hypothetical protein
An00g05093_at	3.43608	down	An06g01500	similarity to integral membrane protein required for Cvt and autophagy transport APG9 - Saccharomyces cerevisiae
An00g11511_at	3.43184	down	An02g07440	strong similarity to the hypothetical protein encoded by An07g04040 - Aspergillus niger
An00g06322_at	3.43132	down	An08g08440	similarity to the RNA-directed RNA polymerase RdRP - Lycopersicon esculentum
An00g13273_at	3.42808	down	An07g07370	weak similarity to PC-MYB2 - Arabidopsis thaliana
An00g12451_at	3.42796	down	An12g07370	weak similarity to DNA binding regulatory protein amdX - Aspergillus nidulans
An00g10225_at	3.42094	down	An12g03910	strong similarity to peptidyl-prolyl cis/trans isomerase pinA - Emericella nidulans
An00g09375_at	3.41505	down	An05g01830	strong similarity to hypothetical protein YOR380w - Saccharomyces cerevisiae
An00g10197_at	3.41325	down	An01g05030	strong similarity to patent WO200071679-A2 oxidoreductase OXRD-8 - Homo sapiens
An00g05258_at	3.41144	down	An18g04550	similarity to mucin-like protein MUC1 - Saccharomyces cerevisiae
An00g04009_at	3.41126	down	An01g08300	similarity to conserved hypothetical protein VC1938 - Vibrio cholerae
An00g11368_at	3.41093	down	An03g01770	strong similarity to the EST an_3645 - Aspergillus niger
An00g01586_at	3.40851	down	An12g03280	hypothetical protein
An00g11836_at	3.40397	down	An17g01060	strong similarity to transcription factor P113 - Mus musculus
An00g03494_at	3.40353	down	An05g00840	questionable ORF
An00g02981_at	3.39899	down	An15g06890	hypothetical protein [truncated ORF]
An00g08067_at	3.39588	down	An02g03760	strong similarity to endopeptidase La-like enzyme PIM1 precursor - Saccharomyces cerevisiae
An00g07643_at	3.39202	down	An02g07230	strong similarity to CTD phosphatase FCP1 - Saccharomyces cerevisiae
An00g00275_at	3.39157	down	An02g01230	hypothetical protein
An00g11748_at	3.38922	down	An14g03510	strong similarity to the sorbitol dehydrogenase SDH - Rattus norvegicus
An00g07586_at	3.38734	down	An14g05120	strong similarity to conserved hypothetical protein 17E5.290 - Neurospora crassa
An00g13544_at	3.38043	down	An01g14100	weak similarity to stress protein Herp - Mus musculus
An00g09119_at	3.37506	down	An01g06290	strong similarity to hypothetical protein related to VeA - Neurospora crassa
An00g10193_at	3.37297	down	An08g08980	strong similarity to patent WO200008056-A1 - Homo sapiens
An00g10680_at	3.36694	down	An01g05310	strong similarity to protein phosphatase methylesterase PPE1 - Saccharomyces cerevisiae
An00g06975_at	3.3594	down	An04g03400	strong similarity to aldehyde dehydrogenase aldA - Aspergillus niger
An00g11184_at	3.35282	down	An01g04110	strong similarity to sulfate permease SutB - Penicillium chrysogenum [truncated ORF]
An00g13785_at	3.35267	down	An14g03700	weak similarity to the protein fragment SEQ ID NO: 52297 of patent EP1033405-A2 - Arabidopsis thaliana
An00g11858_at	3.35252	down	An04g08600	strong similarity to transcriptional activator xlnR - Aspergillus niger
An00g06654_at	3.35121	down	An08g02790	strong similarity to 19S proteasome interacting protein Nas6p - Saccharomyces cerevisiae
An00g07212_at	3.34438	down	An02g07320	strong similarity to AU-specific RNA-binding protein / enoyl-CoA hydratase AUH - Homo sapiens
An00g03829_at	3.34417	down	An02g06360	similarity to arp2/3 complex 16kD subunit arc16 - Homo sapiens
An00g04780_at	3.34117	down	An10g00290	similarity to hypothetical protein SCF34.07 - Streptomyces coelicolor
An00g07135_at	3.34031	down	An14g05020	strong similarity to armadillo repeat-containing protein VAC8 - Saccharomyces cerevisiae
An00g12085_at	3.33703	down	An04g09570	strong similarity to vacuolar polyamine transporter TPO1 - Saccharomyces cerevisiae
An00g11868_at	3.33226	down	An04g09180	strong similarity to transitional endoplasmic reticulum ATPase Cdc48p - Saccharomyces cerevisiae [N-terminal truncated orf]
An00g06910_at	3.33202	down	An17g01150	strong similarity to acyl-CoA dehydrogenase MCAD - Rattus norvegicus
An00g04047_at	3.33181	down	An01g13230	similarity to cytoskeleton-associated protein 4 of patent WO200017355-A2 - Homo sapiens
An00g12279_at	3.32758	down	An01g00940	weak similarity to AP-1-like stress-induced transcriptional activator YAP2 - Saccharomyces cerevisiae
An00g11939_at	3.32556	down	An07g04200	strong similarity to triacylglycerol lipase precursor - Canis familiaris
An00g10469_at	3.32485	down	An02g03640	strong similarity to probable 3-hydroxyacid dehydrogenase - Helicobacter pylori
An00g09357_at	3.32458	down	An04g03750	strong similarity to hypothetical protein YMR099c - Saccharomyces cerevisiae
An00g00854_x_at	3.32256	down	An02g06990	hypothetical protein
An00g09172_at	3.32095	down	An14g06790	strong similarity to hypothetical protein SPAC21E11.07 - Schizosaccharomyces pombe
An00g05047_at	3.31993	down	An08g09720	similarity to integral membrane protein involved in appressorium differentiation PTH11 - Magnaporthe grisea
An00g08608_at	3.31891	down	An01g08780	strong similarity to high affinity hexose transporter Hxt1 - Saccharomyces cerevisiae
An00g08240_at	3.31744	down	An16g02820	strong similarity to fatty acid omega-hydroxylase CYP505 - Fusarium oxysporum
An00g10456_at	3.31568	down	An16g09140	strong similarity to pre-mRNA 3 -end processing factor CF II CFT1 - Saccharomyces cerevisiae
An00g05870_at	3.31466	down	An11g01000	similarity to sensor kinase GacS - Pseudomonas fluorescens
An00g04912_at	3.31365	down	An04g00830	similarity to hypothetical protein T22P22.10 - Arabidopsis thaliana
An00g05638_at	3.30892	down	An18g04320	similarity to protein involved in vacuolar protein targeting Vid24p - Saccharomyces cerevisiae
An00g00306_at	3.30413	down	An03g04190	hypothetical protein
An00g09137_at	3.30208	down	An12g06200	strong similarity to hypothetical protein SCF91.02c - Streptomyces coelicolor
An00g11610_at	3.30157	down	An02g02820	strong similarity to the mitochondrial enoyl-CoA hydratase ECHS1 - Rattus norvegicus
An00g11137_at	3.28978	down	An09g05640	strong similarity to subunit of transcription initation factor TFIIH DNA helicase RAD25 - Saccharomyces cerevisiae
An00g04836_at	3.28871	down	An01g02410	similarity to hypothetical protein SPAC6F12.04 - Schizosaccharomyces pombe
An00g12614_at	3.28697	down	An13g00870	weak similarity to high molecular weight neurofilament NF-H - Rattus norvegicus
An00g07076_at	3.28005	down	An03g02930	strong similarity to amino-acid N-acetyltransferase - Neurospora crassa
An00g10454_at	3.26874	down	An07g06600	strong similarity to prefoldin subunit 3 pfd3 - Homo sapiens
An00g11818_at	3.26519	down	An16g07450	strong similarity to to the protein involved in post-transcriptional gene silencing QDE2 - Neurospora crassa
An00g09473_at	3.2611	down	An04g02480	strong similarity to integral membrane protein SAC1 - Saccharomyces cerevisiae
An00g05147_at	3.26021	down	An03g04920	similarity to MAF1 - Saccharomyces cerevisiae.
An00g11733_at	3.259	down	An14g03640	strong similarity to the salicylate hydroxylase salA - Acinetobacter sp.
An00g08138_at	3.2589	down	An15g02040	strong similarity to EST an_3318 - Aspergillus niger
An00g08411_at	3.25737	down	An03g01460	strong similarity to gibberellin 7-oxidase - Cucurbita maxima
An00g13373_at	3.257	down	An04g06590	weak similarity to Protein from patent EP1033405-A2 - Arabidopsis thaliana
An00g06700_at	3.25387	down	An09g01210	strong similarity to 2-keto-3-deoxygluconate oxidoreductase kduD - Erwinia chrysanthemi
An00g00055_at	3.25243	down	An06g01640	&amp;quot;strong similarity to Ngg1p-interacting factor 3, NIF3 - Saccharomyces cerevisiae&amp;quot;
An00g05460_at	3.25141	down	An14g02970	similarity to phytochrome phy - Synechocystis sp. strain PCC 6803
An00g03230_at	3.25137	down	An07g03900	questionable ORF
An00g03066_at	3.248	down	An02g14800	protein disulfide isomerase A pdiA - Aspergillus niger
An00g03953_at	3.2426	down	An01g04450	similarity to cGMP phosphodiesterase PDE9A*1 - Mus musculus
An00g05996_at	3.24142	down	An15g01650	similarity to tetracycline resistance protein TetH - Pasteurella multocida
An00g04640_at	3.24067	down	An15g01750	similarity to hypothetical protein B2J23.160 - Neurospora crassa
An00g09153_at	3.23488	down	An04g06420	strong similarity to hypothetical protein SPAC12G12.14 - Schizosaccharomyces pombe
An00g01000_x_at	3.2298	down	An01g00520	hypothetical protein
An00g03872_at	3.2288	down	An01g09310	similarity to beta-ketoacyl reductase rhlG - Pseudomonas aeruginosa
An00g01250_at	3.21948	down	An11g11270	hypothetical protein
An00g04639_at	3.21708	down	An16g03820	similarity to hypothetical protein B2J23.130 - Neurospora crassa
An00g11934_at	3.2162	down	An18g06580	strong similarity to triacylglycerol lipase lip2 - Yarrowia lipolytica
An00g05045_at	3.2071	down	An03g03860	&amp;quot;similarity to Inositol-1,4,5-trisphosphate 5-phosphatases INPP5P - Mus musculus&amp;quot;
An00g12220_at	3.2015	down	An18g06380	weak similarity to a protein involved in methicillin resistance FmtB - Staphylococcus aureus
An00g03788_at	3.199	down	An01g14490	similarity to ankyrin 2 Ank2 - Drosophila melanogaster
An00g04077_at	3.19646	down	An09g05690	similarity to dimethylaniline monooxygenase 4 (N-oxide forming) FMO4 - Homo sapiens
An00g03701_at	3.19055	down	An14g01360	similarity to acetate regulatory DNA binding protein FacB - Aspergillus nidulans [truncated ORF]
An00g04283_at	3.18661	down	An16g06100	similarity to glutathione S-transferase GST1 - Ascaris suum
An00g01163_at	3.18307	down	An15g05180	hypothetical protein
An00g05320_at	3.17971	down	An08g00990	similarity to NEM1 - Saccharomyces cerevisiae
An00g12170_at	3.17151	down	An02g07890	transcription factor pacC - Aspergillus niger
An00g11156_at	3.17078	down	An04g01560	strong similarity to subunit VIIc of cytochrome c oxidase - Bos primigenius taurus
An00g05596_at	3.16996	down	An16g08100	similarity to probable ureidoglycolate hydrolase SPAC19G12.04 - Schizosaccharomyces pombe
An00g02379_at	3.16841	down	An18g00390	hypothetical protein
An00g09370_at	3.16737	down	An18g01690	strong similarity to hypothetical protein YOR155c - Saccharomyces cerevisiae
An00g08223_at	3.16535	down	An12g05900	strong similarity to extracellular metalloproteinase precursor Prt1 - Erwinia carotovora
An00g09371_at	3.16383	down	An15g00250	strong similarity to hypothetical protein YOR164c - Saccharomyces cerevisiae
An00g05030_at	3.16311	down	An04g09080	similarity to IgA protease IgA1 - Haemophilus influenzae [truncated ORF]
An00g11995_at	3.16235	down	An11g06900	strong similarity to ubiquitin carrier protein (E2) TaUBC4 - Triticum aestivum
An00g05402_at	3.15688	down	An16g08180	similarity to palmitylated serine/threonine kinase PKL12 - Mus musculus [putative sequencing error]
An00g08518_at	3.15605	down	An02g10400	strong similarity to GTP-binding associated protein #28 patent WO200105970-A2 - Homo sapiens
An00g06062_s_at	3.15419	down	An01g13390	similarity to the EST y6f10a1.r1 - Emericella nidulans
An00g06626_at	3.15348	down	An07g03760	strong similarity to 100 kDa coactivator snd1 - Homo sapiens
An00g08122_at	3.14734	down	An09g03430	strong similarity to EST an_1400 - Aspergillus niger
An00g12731_s_at	3.14631	down	An02g10980	weak similarity to hypothetical protein An07g02310 - Aspergillus niger
An00g09643_at	3.14327	down	An15g00070	strong similarity to malate dehydrogenase precursor MDH - Mus musculus
An00g06840_at	3.14152	down	An13g03570	strong similarity to ABC transporter CDR4 - Candida albicans
An00g13627_at	3.13602	down	An04g02870	weak similarity to the histone H1 - Nicotiana tabacum
An00g00462_at	3.12342	down	An15g03380	hypothetical protein
An00g04106_at	3.12334	down	An04g05810	similarity to DNA-repair gene rad8 - Schizosaccharomyces pombe
An00g08151_at	3.12256	down	An08g02670	strong similarity to EST EMBLEST:BE758910 an_3167 - Aspergillus niger
An00g11042_at	3.12236	down	An12g05030	strong similarity to SKT5 - Saccharomyces cerevisiae
An00g08594_at	3.11821	down	An11g03700	strong similarity to hexose transporter HXT1 - Uromyces fabae
An00g10155_at	3.1175	down	An11g11160	strong similarity to O-succinylhomoserine (thiol)-lyase met-7 chain - Neurospora crassa
An00g08521_at	3.11607	down	An01g13830	strong similarity to GTP-binding protein cgtA - Caulobacter crescentus
An00g06861_at	3.11536	down	An07g07050	strong similarity to acetate regulatory DNA binding protein FacB - Aspergillus niger
An00g06278_s_at	3.11533	down	An02g11290	similarity to the phosphoinositide-specific phospholipase C plc1 - Schizosaccharomyces pombe
An00g09677_at	3.1127	down	An13g01060	strong similarity to mating-type switching protein swi4 - Schizosaccharomyces pombe
An00g04266_at	3.1108	down	An01g02300	similarity to glia maturation factor BmGMF - Brugia malayi
An00g05338_at	3.10823	down	An16g09230	similarity to nitrogen assimilation regulatory protein nit-4 - Neurospora crassa
An00g10239_at	3.10597	down	An08g05400	strong similarity to peroxisomal acetyl-CoA C-acyltransferase POT1 - Yarrowia lipolytica
An00g08788_at	3.09933	down	An11g08510	strong similarity to hypothetical NADPH dehydrogenase OYE3 - Saccharomyces cerevisiae
An00g10487_at	3.09885	down	An07g06130	strong similarity to probable guanine nucleotide binding protein - Schizosaccharomyces pombe
An00g08558_at	3.09859	down	An05g01060	strong similarity to HC-toxin synthetase HTS1 - Cochliobolus carbonum
An00g13403_at	3.09848	down	An08g01870	weak similarity to Pto kinase interactor F28B23.17 - Arabidopsis thaliana
An00g05718_at	3.0956	down	An03g04250	similarity to putative nuclear import protein LGL2 - Rattus norvegicus
An00g06377_at	3.08713	down	An18g04030	similarity to Topoisomerase I Topo I - Filobasidiella neoformans
An00g07295_at	3.08316	down	An07g03920	strong similarity to bile acid transporter YBT1 - Saccharomyces cerevisiae
An00g09552_at	3.083	down	An08g07520	strong similarity to levodione reductase lvr - Corynebacterium aquaticum
An00g12775_at	3.08286	down	An07g06390	weak similarity to hypothetical protein An15g04750 - Aspergillus niger
An00g10928_at	3.08102	down	An04g04210	strong similarity to S-adenosyl-L-methionine:delta24-sterol-C-methyltransferase - Glycine max
An00g02816_at	3.08017	down	An02g06010	hypothetical protein
An00g07657_at	3.07599	down	An13g01590	strong similarity to cyanamide hydratase - Myrothecium verrucaria
An00g05496_at	3.07277	down	An03g03940	similarity to potential regulator of leucine permease gene expression SAC3 - Saccharomyces cerevisiae
An00g10025_at	3.06621	down	An06g01960	strong similarity to nitrilase NIT2 - Arabidopsis thaliana
An00g04298_at	3.06382	down	An04g08830	similarity to Golgi membrane protein EMP47 - Saccharomyces cerevisiae
An00g11859_at	3.05551	down	An15g00160	strong similarity to transcriptional regulator CaGCR3 - Candida albicans
An00g10048_at	3.05223	down	An02g00210	strong similarity to nonribosomal peptide synthetase MxaA - Stigmatella aurantiaca
An00g03734_at	3.05131	down	An08g01090	similarity to Ada Histone acetyltransferase complex component AHC1 - Saccharomyces cerevisiae
An00g13072_at	3.04249	down	An12g06180	&amp;quot;weak similarity to isoenzyme B of UDP-N-acetylglucosamine:alpha-1,3-D-mannoside beta-1,4-N-acetylglucosaminyltransferase IV (GnT-IV) MGAT4B - Homo sapiens&amp;quot;
An00g11861_at	3.04001	down	An14g03210	strong similarity to transcriptional regulator protein #28 TXREG patent WO200078954-A2 - Homo sapiens
An00g03040_at	3.03472	down	An02g14560	identity to oligosaccharyltransferase alpha subunit ostA - Aspergillus niger
An00g09531_at	3.03377	down	An05g02340	strong similarity to laccase precursor - Neurospora crassa
An00g11837_at	3.03101	down	An02g06600	strong similarity to transcription factor SPT7 - Saccharomyces cerevisiae
An00g05376_at	3.02883	down	An16g03120	similarity to nucleolar protein NSR1 - Saccharomyces cerevisiae
An00g07099_at	3.02657	down	An11g00570	strong similarity to an ancient functional retroposon XAP-5 - Homo sapiens
An00g10003_at	3.02478	down	An16g07680	strong similarity to neutral amino acid transport factor mtr - Neurospora crassa
An00g04385_at	3.02194	down	An12g05020	similarity to hydrophobin HFBI - Trichoderma reesei
An00g10400_at	3.01714	down	An15g05720	strong similarity to postsynaptic receptor clustering and molybdenum cofactor biosynthesis protein gephyrin - Rattus norvegicus
An00g09451_s_at	3.01602	down	An11g00710	strong similarity to immunoreactive Antigen 2 Ag2 - Coccidioides immitis
An00g13971_at	3.01447	down	An05g00670	weak similarity to vacuolar protein VAC7 - Saccharomyces cerevisiae
An00g05696_at	3.01012	down	An02g11790	similarity to putative coenzyme A diphosphatase pcd1 - Saccharomyces cerevisiae
An00g07412_at	3.01005	down	An01g01830	strong similarity to catalase/peroxidase cpeB - Streptomyces reticuli
An00g08502_at	3.00693	down	An02g13740	strong similarity to Gly-X carboxypeptidase precursor yscS - Saccharomyces cerevisiae
An00g09116_at	3.00508	down	An17g00330	strong similarity to hypothetical protein related to ahmp1 - Neurospora crassa
An00g03582_at	3.00379	down	An09g01170	similarity to 1-aminocyclopropane-1-carboxylate (ACC) oxidase - Oryza sativa
An00g11378_at	2.99961	down	An15g02690	strong similarity to the ferrochelatase fch - Danio rerio
An00g04960_at	2.99953	down	An01g13250	similarity to hypothetical protein YKL047w - Saccharomyces cerevisiae
An00g12082_at	2.99826	down	An07g05080	strong similarity to vacuolar H+ - transporting ATPase chain c - Saccharomyces cerevisiae
An00g06733_at	2.99152	down	An09g02050	strong similarity to 3-hydroxybutryl-CoA dehydratase crt - Clostridium acetobutylicum
An00g13720_at	2.99094	down	An11g08430	weak similarity to the hypothetical protein encoded by An15g03810 - Aspergillus niger
An00g09572_at	2.98662	down	An01g05620	strong similarity to lipase lipP - Pseudomonas sp.
An00g00946_at	2.98441	down	An14g00320	hypothetical protein
An00g14005_at	2.98316	down	An15g05810	xylanolytic transcriptional activator xlnR - Aspergillus niger
An00g02174_at	2.983	down	An15g00620	hypothetical protein
An00g12652_at	2.98083	down	An09g05220	weak similarity to hypothetical DNAJ domain protein - Schizosaccharomyces pombe [truncated ORF]
An00g08025_at	2.97923	down	An07g07110	strong similarity to dual-specificity phosphatase pmp1 - Schizosaccharomyces pombe
An00g12941_at	2.97801	down	An15g01440	weak similarity to hypothetical protein SPBC27B12.05 - Schizosaccharomyces pombe
An00g12116_at	2.97504	down	An04g05930	strong similarity to very long chain fatty acid synthase TSC13 - Saccharomyces cerevisiae
An00g06055_at	2.97425	down	An09g06870	similarity to the dosage-dependent cytokinesis inhibitor byr4 - Schizosaccharomyces pombe
An00g13499_at	2.97336	down	An07g08200	weak similarity to secreted form of protein F - Human respiratory syncytial virus
An00g10734_at	2.97276	down	An04g00670	strong similarity to putative coiled-coil protein similar to human congenital heart disease 5 protein chd5 SPBC543.1 - Schizosaccharomyces pombe
An00g10246_at	2.97228	down	An16g00920	strong similarity to peroxisomal membrane protein PMP20 - Candida boidinii
An00g12749_at	2.9719	down	An03g06450	weak similarity to hypothetical protein An09g01420 - Aspergillus niger
An00g09660_at	2.96802	down	An02g05830	strong similarity to mannitol-1-phosphate 5-dehydrogenase mtlD - Streptococcus mutans
An00g09480_at	2.96692	down	An12g08110	strong similarity to intracellular signalling protein INTRA31 of patent WO200077040-A2 - Homo sapiens
An00g03874_at	2.96546	down	An02g07590	similarity to beta-N-Acetylglucosaminidase nagA - Streptomyces thermoviolaceus
An00g07548_at	2.96344	down	An07g08220	strong similarity to clathrin associated epsin 2a - Homo sapiens
An00g06756_at	2.96128	down	An01g05360	strong similarity to 42 kDa endochitinase Tham-ch - Trichoderma hamatum
An00g13433_at	2.95879	down	An02g07640	weak similarity to putative SPO76 protein - Sordaria macrospora
An00g10350_at	2.95613	down	An08g01040	strong similarity to poly(A)-binding protein II Pabp2 - Drosophila melanogaster
An00g08324_at	2.9561	down	An14g01210	strong similarity to fructosyl amine oxygen oxidoreductase - Aspergillus fumigatus
An00g13149_at	2.95484	down	An01g14640	weak similarity to mucin 5AC - Homo sapiens
An00g10026_at	2.95456	down	An08g08940	strong similarity to nitrilase nit3 - Arabidopsis thaliana
An00g11059_at	2.95335	down	An17g01740	strong similarity to Smt3p activating enzyme AOS1 - Saccharomyces cerevisiae
An00g00095_at	2.95262	down	An08g03560	&amp;quot;weak similarity to mucin 2, MUC 2- Rattus norvegicus&amp;quot;
An00g12954_at	2.95065	down	An14g00810	weak similarity to hypothetical protein T13C5.6 - Caenorhabditis elegans
An00g01218_at	2.95047	down	An02g07410	hypothetical protein
An00g08916_s_at	2.94449	down	An04g07800	strong similarity to hypothetical protein An08g11810 - Aspergillus niger
An00g07602_at	2.94137	down	An14g01430	strong similarity to conserved hypothetical protein PA2682 - Pseudomonas aeruginosa [truncated ORF]
An00g10042_at	2.93078	down	An04g04340	strong similarity to nonaketide synthase lovB - Aspergillus terreus
An00g07037_at	2.92352	down	An04g05420	strong similarity to alpha-aminoadipate reductase large subunit lys2 - Penicillium chrysogenum
An00g12878_at	2.92271	down	An14g00870	weak similarity to hypothetical protein K06A9.1a - Caenorhabditis elegans
An00g07678_at	2.92173	down	An12g05000	strong similarity to cyclohexanone monooxygenase chnB - Acinetobacter sp. SE19
An00g03733_at	2.92157	down	An16g06470	similarity to acylglycerone-phosphate reductase AYR1 - Saccharomyces cerevisiae
An00g00979_at	2.91916	down	An08g06730	hypothetical protein
An00g10241_at	2.91738	down	An16g07610	strong similarity to peroxisomal docking factor Pex13 - Pichia pastoris
An00g06507_at	2.9159	down	An11g01610	similarity to ubiquitin-protein ligase UBR1 - Saccharomyces cerevisiae
An00g02586_at	2.90605	down	An02g06330	hypothetical protein
An00g09930_at	2.90202	down	An07g08640	strong similarity to mutanase mutA - Penicillium purporogenum
An00g01565_at	2.90131	down	An14g05270	hypothetical protein
An00g11734_at	2.89578	down	An14g03790	strong similarity to the sec1-like protein - Loligo pealei
An00g12314_at	2.89468	down	An18g02190	weak similarity to beta-spectrin III - Homo sapiens
An00g08787_at	2.89441	down	An15g00640	strong similarity to hypothetical NADH oxidoreductase complex I subunit - Caenorhabditis elegans
An00g11124_at	2.88817	down	An18g04660	strong similarity to sterol o-acyltransferase SAT1 - Saccharomyces cerevisiae
An00g11788_at	2.88717	down	An17g01250	strong similarity to the vacuolar protein sorting protein 18 VPS18 - Homo sapiens
An00g10221_at	2.88633	down	An03g06660	strong similarity to peptide transporter ptr2 - Arabidopsis thaliana
An00g00065_at	2.88554	down	An11g09620	strong similarity to the GTPase RHO3 - Saccharomyces cerevisiae
An00g13037_at	2.8853	down	An04g02050	weak similarity to insulin induced protein 1 INSIG1 - Homo sapiens
An00g00294_at	2.8842	down	An04g04230	hypothetical protein
An00g06898_x_at	2.88173	down	An08g06410	strong similarity to actin-like protein ARP2 - Saccharomyces cerevisiae [truncated ORF]
An00g08207_at	2.88104	down	An09g05290	strong similarity to exonuclease II SPAC17A5.14 - Schizosaccharomyces pombe
An00g00382_at	2.88082	down	An03g06840	hypothetical protein
An00g03027_at	2.87931	down	An02g12650	hypothetical protein [truncated ORF]
An00g06506_at	2.87831	down	An01g03060	similarity to ubiquitin-protein ligase pub1 - Schizosaccharomyces pombe
An00g07853_at	2.87664	down	An11g10320	strong similarity to cytoskeleton assembly control protein homolog Sla2 - Saccharomyces cerevisiae
An00g10772_at	2.8765	down	An07g05820	strong similarity to putative transmembrane protein usgS - Aspergillus nidulans
An00g05551_at	2.87585	down	An07g00510	similarity to probable lipoprotein SC4A2.13c - Streptomyces coelicolor
An00g09150_at	2.8751	down	An08g00450	strong similarity to hypothetical protein SPAC10F6.16 - Schizosaccharomyces pombe
An00g09979_at	2.87114	down	An17g00720	strong similarity to NADPH-dependent FMN and FAD containing oxidoreductase NR1 - Homo sapiens
An00g07584_at	2.86772	down	An02g11810	strong similarity to conserved hypothetical protein 12F11.50 - Neurospora crassa
An00g08982_at	2.86517	down	An07g08630	strong similarity to hypothetical protein At2g25280 - Arabidopsis thaliana
An00g05899_at	2.86267	down	An08g01350	similarity to serine/threonine protein kinase SRPK1 - Arabidopsis thaliana
An00g04035_at	2.85891	down	An11g05680	similarity to cytochrome P450 3A13 - Mus musculus
An00g11648_at	2.85767	down	An15g02860	&amp;quot;strong similarity to the peroxisomal 2,4-dienoyl-CoA reductase involved in sporulation SPS19 - Saccharomyces cerevisiae [putative sequencing error]&amp;quot;
An00g03070_at	2.85595	down	An18g02020	putative disulfide isomerase tigA - Aspergillus niger
An00g04416_at	2.85104	down	An01g13900	similarity to hypothetical dnaJ protein - Schizosaccharomyces pombe
An00g13181_at	2.84756	down	An03g06670	weak similarity to myosin-like protein MLP1 - Saccharomyces cerevisiae
An00g10759_at	2.84487	down	An16g05330	strong similarity to putative protein in haematococca pathogenicity cluster PEP2 - Nectria haematococca
An00g08071_at	2.83741	down	An18g05430	strong similarity to endosomal protein SNF7 - Saccharomyces cerevisiae
An00g04300_at	2.83649	down	An02g04500	similarity to golgi recycling factor Rgp1p - Saccharomyces cerevisiae
An00g12527_at	2.83609	down	An16g06890	weak similarity to fibrinogen-binding protein - Staphylococcus aureus
An00g03943_at	2.83536	down	An11g10820	similarity to central regulator of blue light responses wc-1 - Neurospora crassa
An00g13576_at	2.8339	down	An15g06210	weak similarity to the alpha-2 subunit of propyl-4-hydrolase from patent WO9738121-A1 - Mus sp.
An00g10577_at	2.83318	down	An15g03020	strong similarity to proteasome 19S regulatory particle multiubiquitin chain binding subunit RPN10 - Physcomitrella patens
An00g07451_at	2.83273	down	An04g08480	strong similarity to cell division control protein SLY2 homolog YKL196c - Saccharomyces cerevisiae [putative sequencing error]
An00g10472_at	2.83167	down	An01g10750	strong similarity to probable acid phosphatase SPBC4.06 - Schizosaccharomyces pombe
An00g11396_at	2.83007	down	An01g14930	strong similarity to the glycerophosphoinositol transporter Git1 - Saccharomyces cerevisiae
An00g08667_at	2.8298	down	An11g11310	strong similarity to histone H2B - Aspergillus nidulans
An00g08589_at	2.82965	down	An05g00730	strong similarity to hexose transport protein HXT3 - Saccharomyces cerevisiae
An00g00197-M_at	2.82942	down	An02g14380	&amp;quot;hexokinase hxk - Aspergillus niger (5, M, 3 represent transcript regions 5 prime, Middle, and 3 prime respectively)&amp;quot;
An00g06138_at	2.82877	down	An13g01620	similarity to the hypothetical protein An11g07000 - Aspergillus niger
An00g04801_at	2.8286	down	An02g01270	similarity to hypothetical protein SPAC1783.02c - Schizosaccharomyces pombe
An00g13843_at	2.82801	down	An15g01430	&amp;quot;weak similarity to the U2 snRNP auxiliary factor, large subunit U2AF65b - Nicotiana plumbaginifolia&amp;quot;
An00g01673_at	2.82749	down	An11g09880	hypothetical protein
An00g12544_at	2.82733	down	An01g09650	weak similarity to FYVE domain-containing dual specificity protein phosphatase FYVE-DSP1b - Homo sapiens
An00g05570_at	2.82551	down	An09g01650	similarity to probable membrane protein YMR088c - Saccharomyces cerevisiae
An00g02800_at	2.82536	down	An01g05600	hypothetical protein
An00g10514_at	2.82494	down	An11g03290	strong similarity to probable membrane protein YOL060c - Saccharomyces cerevisiae
An00g11926_at	2.8242	down	An11g10990	strong similarity to trehalose-6-phosphate phosphatase TPP of patent WO200116357-A2 - Saccharomyces cerevisiae
An00g08837_at	2.82294	down	An04g08900	strong similarity to hypothetical protein 68B2.50 - Neurospora crassa
An00g08901_at	2.81918	down	An04g09660	strong similarity to hypothetical protein An07g06710 - Aspergillus niger
An00g03054_at	2.81872	down	An01g04600	PDI related protein A prpA - Aspergillus niger
An00g11122_at	2.81596	down	An04g00740	strong similarity to sterol carrier protein-X/sterol carrier protein-2 SCP2 - Homo sapiens
An00g08806_at	2.81259	down	An02g10810	strong similarity to hypothetical polyphosphoinositide phosphatase B18D24.60 - Neurospora crassa
An00g06914_at	2.81064	down	An01g03510	strong similarity to ADA and SAGA histone acetyltransferase subunint ADA3 - Saccharomyces cerevisiae
An00g13054_at	2.80838	down	An18g03690	weak similarity to integral membrane protein PTH11 - Pyricularia grisea
An00g04963_at	2.80779	down	An04g03220	similarity to hypothetical protein YKR089c - Saccharomyces cerevisiae
An00g09568_at	2.80463	down	An02g09690	strong similarity to lipase I precursor TFL I - Geotrichum fermentans [putative sequencing error]
An00g06510_at	2.80194	down	An11g10890	similarity to UDP-glucose 4-epimerase GAL10 - Saccharomyces cerevisiae
An00g01573_at	2.79965	down	An08g00460	hypothetical protein
An00g09398_at	2.79731	down	An02g02710	strong similarity to hypothetical RING finger protein SPCC4G3.12c - Schizosaccharomyces pombe
An00g06427_at	2.79651	down	An12g01700	similarity to transcriptional activator CHA4 - Saccharomyces cerevisiae
An00g10039_at	2.7965	down	An01g14790	strong similarity to NodL - Rhizobium meliloti
An00g12071_at	2.79634	down	An02g06960	strong similarity to vacuolar assembly protein VPS41 - Lycopersicon esculentum (tomato)
An00g01700_at	2.7938	down	An02g05100	hypothetical protein
An00g07613_at	2.79238	down	An08g00750	strong similarity to conserved hypothetical protein SPBP35G2.02 - Schizosaccharomyces pombe
An00g06308_at	2.79169	down	An01g10850	similarity to the putative membrane-spanning ATPase Msp1 - Saccharomyces cerevisiae
An00g08146_at	2.79096	down	An02g09040	strong similarity to EST clone g7c08a1 - Emericella nidulans
An00g05576_at	2.79004	down	An04g02510	similarity to probable membrane protein YOR118w - yeast (Saccharomyces cerevisiae
An00g08847_at	2.78979	down	An08g03340	strong similarity to hypothetical protein AAH06108.1 - Homo sapiens
An00g06053_at	2.78627	down	An04g01210	similarity to the DNA-3-methyladenine glycosidase I mag1 - Schizosaccharomyces pombe
An00g11329_at	2.78499	down	An11g09230	strong similarity to the cyanamide hydratase - Myrothecium verrucaria
An00g12944_at	2.78443	down	An14g00070	weak similarity to hypothetical protein SPBC30D10.04 - Schizosaccharomyces pombe
An00g12974_at	2.78442	down	An01g01010	weak similarity to hypothetical protein Y49E10.24 - Caenorhabditis elegans
An00g08125_at	2.78307	down	An04g07180	strong similarity to EST an_2144 - Aspergillus niger
An00g11344_at	2.78155	down	An18g03920	strong similarity to the defender against apoptotic cell death DAD1 - Homo sapiens
An00g13564_at	2.77819	down	An04g03340	weak similarity to syntaxin 8 related protein B13N20.240 - Neurospora crassa
An00g06898_at	2.77794	down	An08g06410	strong similarity to actin-like protein ARP2 - Saccharomyces cerevisiae [truncated ORF]
An00g08257_at	2.77753	down	An12g07720	strong similarity to ferric (and cupric) reductase FRE2 - Saccharomyces cerevisiae
An00g04200_at	2.77606	down	An04g06620	similarity to farnesyl-protein transferase beta chain - Homo sapiens
An00g09023_at	2.77603	down	An12g07530	strong similarity to hypothetical protein B2J23.80 - Neurospora crassa
An00g10824_at	2.7723	down	An17g02350	strong similarity to ras-related GTP-binding protein rheb - Homo sapiens
An00g00163_at	2.76753	down	An08g08750	carboxypeptidase Y cpy of patent WO9609397-A1 - Aspergillus niger
An00g08345_at	2.76257	down	An16g07940	strong similarity to FUSCA protein FUS6 - Arabidopsis thaliana
An00g06437_at	2.76006	down	An04g00500	similarity to transcriptional activator prnA - Aspergillus nidulans
An00g13375_at	2.75416	down	An02g12470	weak similarity to protein kinase ELM1 - Saccharomyces cerevisiae
An00g09409_at	2.75271	down	An08g03180	strong similarity to hypothetical splicing factor SPBC1289.02c - Schizosaccharomyces pombe
An00g07582_at	2.75168	down	An18g02830	strong similarity to conserved hypothetical protein - Neurospora crassa
An00g10808_at	2.75005	down	An12g00170	strong similarity to quinone reductase cryz - Cavia porcellus
An00g03626_at	2.74966	down	An15g02490	similarity to 3-isopropylmalate dehydrogenase leuB - Sulfolobus sp.
An00g05694_at	2.74671	down	An02g07630	similarity to putative c-module-binding factor - Neurospora crassa
An00g13859_at	2.74559	down	An13g03480	weak similarity to tonoplast intrinsic protein ZmTIP1 - Zea mays
An00g05135_at	2.74325	down	An08g04350	similarity to like chitin synthase III CHS7- Saccharomyces cerevisiae
An00g04012_at	2.74276	down	An16g08560	similarity to COP9 protein homolog of patent US5831059-A - Homo sapiens
An00g12984_at	2.73861	down	An14g04800	weak similarity to hypothetical protein YEL015w - Saccharomyces cerevisiae
An00g13912_at	2.73809	down	An03g04580	weak similarity to transcriptional coactivator ALY - Mus musculus
An00g09612_at	2.73675	down	An07g07340	strong similarity to luminal ER-protein retention receptor ERD2 - Kluyveromyces marxianus
An00g04860_at	2.73511	down	An08g09170	similarity to hypothetical protein SPBC20F10.05 - Schizosaccharomyces pombe
An00g08835_at	2.7287	down	An01g14360	strong similarity to hypothetical protein 68B2.10 - Neurospora crassa [truncated ORF]
An00g11391_at	2.72511	down	An18g06340	strong similarity to the geranylgeranyl-diphosphate geranylgeranyltransferase I beta chain GGTase-I - Rattus norvegicus
An00g00017_at	2.72445	down	An15g01120	hypothetical protein
An00g10325_at	2.72335	down	An16g01000	strong similarity to phthalate transporter (ophD) - Burkholderia cepacia
An00g04261_at	2.72068	down	An04g06090	similarity to geranylgeranyltransferase type-II alpha chain BET4 - Saccharomyces cerevisiae
An00g06398_at	2.71634	down	An11g06730	similarity to transcription factor CA150 - Homo sapiens
An00g08830_at	2.71618	down	An02g14670	strong similarity to hypothetical protein 2E4.120 - Neurospora crassa
An00g10665_at	2.71524	down	An01g06550	strong similarity to protein kinase Ire1p - Saccharomyces cerevisiae
An00g03719_at	2.71434	down	An16g01730	similarity to acid phosphatase precursor rPAP - Rattus norvegicus
An00g11856_at	2.71362	down	An08g07870	strong similarity to transcriptional activator TAO3 - Saccharomyces cerevisiae
An00g05877_at	2.71271	down	An14g05590	similarity to sequence 203 from patent WO0129221-A/203 - Homo sapiens
An00g08995_at	2.71141	down	An14g05900	strong similarity to hypothetical protein B14D6.80 - Neurospora crassa
An00g11591_at	2.71075	down	An14g00390	strong similarity to the leucine-rich repeat protein soc-2 - Caenorhabditis elegans
An00g10491_at	2.70876	down	An14g06830	strong similarity to probable membrane protein PTM1 - Saccharomyces cerevisiae
An00g05429_at	2.70731	down	An07g07210	similarity to peroxisome assembly factor PEX15 - Saccharomyces cerevisiae.
An00g05033_at	2.70096	down	An18g02270	similarity to increased rDNA silencing protein IRS4 - Saccharomyces cerevisiae
An00g10138_at	2.69559	down	An11g08330	strong similarity to ORF6-6 protein of patent JP2000093180-A - Pseudomonas sp. WF505
An00g07656_at	2.69249	down	An14g00920	strong similarity to cutinase transcription factor 1 CTF1-alpha - Fusarium solani
An00g02972_at	2.69096	down	An03g04430	hypothetical protein [truncated ORF]
An00g11803_at	2.69067	down	An01g02500	strong similarity to thioredoxin - Aspergillus nidulans
An00g05370_at	2.69062	down	An08g07070	similarity to nuclear transport protein clone hfb341 from patent WO9964455-A1 - Homo sapiens
An00g08204_at	2.69052	down	An03g06900	strong similarity to exocytosis protein Sec10 - Saccharomyces cerevisiae
An00g06638_at	2.68926	down	An18g06270	strong similarity to 14-3-3 protein homolog - Lentinula edodes [putative sequencing error]
An00g05880_at	2.68899	down	An04g04860	similarity to sequence 29 from patent WO9811203-A1 - Aspergillus oryzae DEBY1058
An00g14003_at	2.68686	down	An04g01810	weak sinilarity to hypothetical protein YMR067c - Saccharomyces cerevisiae
An00g11295_at	2.68643	down	An15g02700	&amp;quot;strong similarity to the ATP-dependent DNA helicase II, subunit Ku70 - Mus musculus&amp;quot;
An00g03672_at	2.68418	down	An03g04210	similarity to a component of the exocyst Sec8p - Saccharomyces cerevisiae
An00g05182_at	2.67835	down	An06g01360	similarity to metal homeostasis protein BSD2 - Saccharomyces cerevisiae
An00g03657_at	2.66955	down	An05g02390	similarity to 6-hydroxy-D-nicotine oxidase 6-HDNO - Arthrobacter oxidans
An00g04711_at	2.66873	down	An03g03850	similarity to hypothetical protein FLJ11107 - Homo sapiens
An00g08055_at	2.66702	down	An01g05660	strong similarity to endocytosis protein Ede1 - Saccharomyces cerevisiae
An00g00571_at	2.66621	down	An15g03240	hypothetical protein
An00g09270_at	2.66598	down	An15g06480	strong similarity to hypothetical protein SPCC18.09c - Schizosaccharomyces pombe
An00g04210_at	2.6634	down	An14g00950	similarity to ferric reductase precursor Fre2 - Saccharomyces cerevisiae
An00g05587_at	2.66312	down	An04g03070	similarity to probable transcription activator SPAC139.03 - Schizosaccharomyces pombe
An00g08635_at	2.6592	down	An12g08320	strong similarity to high-affinity nicotinic acid permease TNA1 - Saccharomyces cerevisiae
An00g06345_at	2.65827	down	An15g06200	similarity to the transcriptional regulator molecule HTRM clone 693452 from patent WO9957144-A2 - Homo sapiens
An00g10701_at	2.65539	down	An01g11630	strong similarity to protein translocation complex gamma chain sec61- Canis lupus familiaris
An00g08041_at	2.65462	down	An02g14530	strong similarity to electron transfer protein ETRN-4 of patent WO200105969-A2 - Homo sapiens
An00g08094_at	2.65339	down	An11g05910	strong similarity to enoyl reductase lovC- Aspergillus terreus
An00g13348_at	2.65293	down	An04g01590	weak similarity to profilaggrin FLG - Homo sapiens
An00g07013_at	2.64843	down	An02g08520	strong similarity to allantoicase alc - Neurospora crassa
An00g12282_at	2.64623	down	An07g00480	weak similarity to appressorium formation protein CAD2 - Colletotrichum lagenarium
An00g02979_x_at	2.64614	down	An16g02530	hypothetical protein [truncated ORF]
An00g07563_s_at	2.64568	down	An01g14260	strong similarity to coatomer delta-coat protein delta-COP - Bos taurus
An00g08131_at	2.64201	down	An13g01660	strong similarity to EST an_2552 - Aspergillus niger
An00g00247_at	2.64068	down	An08g03600	hypothetical protein
An00g06047_at	2.63759	down	An13g01190	similarity to the cysteine-type peptidase Ulp1 - Saccharomyces cerevisiae
An00g11145-5_at	2.63606	down	An16g03940	&amp;quot;strong similarity to subunit of transcription initiation factor TFIID TATA-box binding protein TBP - Aspergillus nidulans (5, M, 3 represent transcript regions 5 prime, Middle, and 3 prime respectively)&amp;quot;
An00g09876_at	2.63238	down	An16g08110	strong similarity to MSH1 protein - Saccharomyces cerevisiae
An00g07001_at	2.63209	down	An12g03550	strong similarity to allantoate permease DAL5 - Saccharomyces cerevisiae
An00g12424_at	2.63167	down	An01g08830	weak similarity to cytoskeletal keratin 1 type II - Homo sapiens
An00g11640_at	2.62983	down	An02g01690	strong similarity to the p150 component of the COPII coat of secretory pathway vesicles Sec31 - Saccharomyces cerevisiae
An00g03927_at	2.62934	down	An10g00370	similarity to Cdc42-interacting protein 4 CIP4 - Homo sapiens
An00g06661_at	2.62807	down	An06g01840	&amp;quot;strong similarity to 1-aminocyclopropane-1-carboxylate deaminase, acs - Penicillium citrinum&amp;quot;
An00g10886_at	2.62717	down	An14g06870	strong similarity to ribonucleotide reductase SUC22 - Schizosaccharomyces pombe
An00g08379_at	2.62318	down	An01g02600	strong similarity to gamma1-adaptin - Homo sapiens
An00g04276_at	2.62258	down	An12g03440	similarity to glucose oxidase goxC - Aspergillus niger [truncated ORF]
An00g10794_at	2.61925	down	An18g01700	strong similarity to quinate transport protein QUTD - Aspergillus nidulans
An00g10482_at	2.61482	down	An08g03960	strong similarity to probable edoplasmic reticulum associated protein - Schizosaccharomyces pombe
An00g04033_at	2.61447	down	An12g01110	similarity to cystathionine beta-lyase metC - Lactococcus lactis subsp. cremoris
An00g01536_at	2.60795	down	An17g00700	hypothetical protein
An00g06572_at	2.60533	down	An12g04070	similarity to zinc transporter ZRT3 - Saccharomyces cerevisiae
An00g07009_at	2.60093	down	An13g03680	strong similarity to allantoate permease DAL5 - Saccharomyces cerevisiae
An00g07929_at	2.6007	down	An04g06200	strong similarity to dihydrosphingosine/sphingosine phosphate lyase DPL1 - Saccharomyces cerevisiae
An00g09143_at	2.60047	down	An04g08990	strong similarity to hypothetical protein sll1601 - Synechocystis sp.
An00g11128_at	2.60036	down	An12g00790	strong similarity to stress-induced protein STI1 - Saccharomyces cerevisiae
An00g09050_at	2.5981	down	An01g04900	strong similarity to hypothetical protein CAC18296.1-Neurospora crassa
An00g07463_at	2.59482	down	An03g05010	strong similarity to cell wall biosynthesis protein MNN9 - Candida albicans
An00g13894_at	2.59428	down	An07g09400	weak similarity to transcription factor UPC2 - Saccharomyces cerevisiae
An00g13007_at	2.59113	down	An16g05470	weak similarity to hypothetical RNA-binding protein - Schizosaccharomyces pombe
An00g08488_at	2.58991	down	An02g10310	strong similarity to glycogen synthase - Neurospora crassa
An00g10235_at	2.58836	down	An16g04880	strong similarity to peroxin-1 PEX1 - Penicillium chrysogenum
An00g04173_at	2.58686	down	An11g07700	similarity to esterase es4 - whale mat sample AD3059
An00g13509_at	2.58652	down	An04g06400	weak similarity to Ser/Arg-related nuclear matrix protein SRM160 - Homo sapiens
An00g03712_at	2.58514	down	An02g13410	similarity to acetyl-coenzyme A transporter AT-1 - Homo sapiens
An00g09708_at	2.58464	down	An01g11360	strong similarity to methionine aminopeptidase-like protein F6E13.31 - Arabidopsis thaliana
An00g08699_at	2.57863	down	An09g03890	strong similarity to hydroxic acid dehydrogenase-like protein encoded by ORF1 patent DE19912706-A1 - Staphylococcus aureus
An00g02320_at	2.57619	down	An01g03530	hypothetical protein
An00g09048_at	2.57438	down	An16g09150	strong similarity to hypothetical protein BM-021 - Homo sapiens
An00g04055_at	2.57043	down	An04g07320	similarity to dark repressor of conidiation velvet veA - Aspergillus nidulans
An00g05328_at	2.56604	down	An12g05060	similarity to nicotinamide mononucleotide permease YGR260w - Saccharomyces cerevisiae
An00g06757_at	2.56146	down	An04g08860	strong similarity to 442K curved DNA-binding protein SPAC23H4.09 - Schizosaccharomyces pombe
An00g08325_at	2.55766	down	An11g05340	strong similarity to fructosyl amine oxygen oxidoreductase - Aspergillus fumigatus
An00g02953_at	2.55723	down	An04g04980	hypothetical protein
An00g07934_at	2.55444	down	An14g03280	strong similarity to dihydroxy-acid dehydratase ILV-3 - Saccharomyces cerevisiae
An00g09234_at	2.55289	down	An02g14550	strong similarity to hypothetical protein SPBC1861.05 - Schizosaccharomyces pombe
An00g06178_at	2.54725	down	An02g04340	similarity to the hypothetical protein BAA97377.1 - Arabidopsis thaliana
An00g01287_at	2.5435	down	An11g05450	hypothetical protein
An00g00274_at	2.54311	down	An01g03020	hypothetical protein
An00g11454_at	2.54273	down	An12g10350	strong similarity to the hypothetical protein An15g07090 - Aspergillus niger
An00g06954_at	2.53887	down	An08g09750	strong similarity to alcohol dehydrogenase adh1 - Schizosaccharomyces pombe
An00g05007_at	2.53834	down	An15g06880	similarity to hypothetical transcription factor subunit SPBC336.07 - Schizosaccharomyces pombe
An00g05398_at	2.53793	down	An11g06230	similarity to oxidoreductase from patent WO0100844 - Corynebacterium glutamicum
An00g01352_at	2.53589	down	An02g07390	hypothetical protein
An00g11709_at	2.53057	down	An15g01510	strong similarity to the P-type ATPase Drs2 - Saccharomyces cerevisiae
An00g03732_at	2.53046	down	An02g02960	similarity to acyl-CoA-binding protein ACBP type 2 - Saccharomyces carlsbergensis
An00g04876_at	2.52499	down	An08g01560	similarity to hypothetical protein SPBC543.04 - Schizosaccharomyces pombe
An00g09459_at	2.52352	down	An06g01490	strong similarity to inhibitory regulator protein CLA2 - Saccharomyces cerevisiae
An00g13469_at	2.52049	down	An15g05840	weak similarity to regulatory protein UPC2 - Saccharomyces cerevisiae
An00g02315_at	2.51866	down	An02g07820	hypothetical protein
An00g11027_at	2.51774	down	An01g03300	strong similarity to siderophore synthesizing acetylase iucB - Escherichia coli
An00g09007_at	2.51523	down	An16g01550	strong similarity to hypothetical protein B23I11.160 - Neurospora crassa
An00g00319_at	2.51235	down	An06g02240	hypothetical protein
An00g00632_at	2.512	down	An02g07100	hypothetical protein
An00g04948_at	2.50994	down	An02g08060	similarity to hypothetical protein YGL144c - Saccharomyces cerevisiae
An00g10035_at	2.5072	down	An18g02860	strong similarity to nitrogen permease reactivator protein (NPR1) - Saccharomyces cerevisiae
An00g06894-3_at	2.50323	down	An15g00560	&amp;quot;strong similarity to actin gamma - Aspergillus nidulans (5, M, 3 represent transcript regions 5 prime, Middle, and 3 prime respectively)&amp;quot;
An00g01100_at	2.50255	down	An01g00500	hypothetical protein
An00g10496_at	2.50026	down	An02g02270	strong similarity to probable membrane protein YDR105c - Saccharomyces cerevisiae
An00g08900_at	2.49831	down	An03g01130	strong similarity to hypothetical protein An07g06330 - Aspergillus niger
An00g12011_at	2.49807	down	An08g09000	strong similarity to ubiquitin-like protein DSK2 - Saccharomyces cerevisiae
An00g03368_at	2.49562	down	An07g07220	questionable ORF
An00g03897_at	2.49516	down	An17g02310	similarity to Ca2+-transporting ATPase SPF1 - Saccharomyces cerevisiae
An00g09939_at	2.4941	down	An04g00340	strong similarity to myo-inositol transport protein ITR2 - Saccaromyces cerevisiae
An00g10291_at	2.49317	down	An01g09480	strong similarity to phosphatidylserine synthase pS232 - Triticum aestivum
An00g08804_at	2.49216	down	An02g03310	strong similarity to hypothetical phosphatidylglycerol/phosphatidylinositol transfer protein pltpao - Aspergillus oryzae
An00g07070_at	2.49196	down	An13g03380	strong similarity to amino acid sequence antigen GV-33 patent WO9932634-A2 - Mycobacterium vaccae
An00g12033_at	2.49062	down	An02g03240	strong similarity to UDP-N-acetylglucosamine--dolichyl-phosphate N-acetylglucosaminephosphotransferase Alg7 - Saccharomyces cerevisiae
An00g11011_at	2.49018	down	An04g03950	strong similarity to serine/threonine protein kinase APG1 - Saccharomyces cerevisiae
An00g11193_at	2.4871	down	An02g04800	strong similarity to sulfur metabolite repression control protein sconB - Emericella nidulans
An00g05814_at	2.48639	down	An02g06980	similarity to ribonuclease TRV - Trichoderma viride
An00g06899_at	2.48522	down	An16g00960	strong similarity to actin-modulating protein severin - Dictyostelium discoideum
An00g07625_at	2.4833	down	An09g05490	strong similarity to COP-coated vesicle membrane protein P24 homolog lbrA - Polysphondylium pallidum
An00g08077_at	2.48059	down	An06g02080	strong similarity to enoyl reductase of the lovastatin biosynthesis LovC - Aspergillus terreus
An00g08836_at	2.48058	down	An02g05340	strong similarity to hypothetical protein 68B2.110 - Neurospora crassa
An00g04953_at	2.48017	down	An03g06210	similarity to hypothetical protein YGR273c - Saccharomyces cerevisiae
An00g00848_at	2.4797	down	An02g03130	hypothetical protein
An00g00551_at	2.4791	down	An18g05790	hypothetical protein
An00g12481_at	2.47629	down	An17g01650	weak similarity to En/Spm-like transposon protein PDF1 - Arabidopsis thaliana
An00g12322_at	2.47504	down	An04g06290	weak similarity to C2H2 zinc finger protein zas1 - Schizosaccharomyces pombe
An00g08607_at	2.47465	down	An03g01620	strong similarity to high affinity glucose transporter HGT1 - Kluyveromyces lactis
An00g03560-5_at	2.47281	down	An07g03880	&amp;quot;serine proteinase pepC - Aspergillus niger [putative frameshift] (5, M, 3 represent transcript regions 5 prime, Middle, and 3 prime respectively)&amp;quot;
An00g12107_at	2.47047	down	An09g03470	strong similarity to verprolin related protein encoded by B24P7.40 - Neurospora crassa
An00g06699_at	2.4681	down	An16g07490	strong similarity to 2-hydroxyphytanoyl-CoA lyase - Homo sapiens
An00g11498_at	2.46787	down	An04g07700	strong similarity to the hypothetical protein encoded by An04g07800 - Aspergillus niger
An00g04698_at	2.4628	down	An01g04670	similarity to hypothetical protein F10M23.90 - Arabidopsis thaliana
An00g11205_at	2.46277	down	An02g06710	strong similarity to suppressor of tom1 protein MPT4 - Saccharomyces cerevisiae
An00g01562_at	2.46264	down	An02g02050	hypothetical protein
An00g11849_at	2.46193	down	An17g01490	strong similarity to transcriptional activator helicase DOMINO A domA - Drosophila melanogaster
An00g02748_at	2.4619	down	An16g05010	hypothetical protein
An00g10107_at	2.46071	down	An16g08570	strong similarity to oligosaccharyl transferase (OTase) stt3 subunit - Schizosaccharomyces pombe
An00g11204_at	2.45982	down	An16g03030	strong similarity to suppressor of S. cerevisiae gcr2 - Homo sapiens
An00g07976_at	2.45918	down	An04g08590	strong similarity to DNA photolyase phr1 - Trichoderma harzianum
An00g04935_at	2.45892	down	An03g04080	similarity to hypothetical protein YDR049w - Saccharomyces cerevisiae
An00g11627_at	2.45844	down	An17g02020	strong similarity to the NADH kinase from patent JP09131185-A - Pichia membranaefaciens
An00g04516_at	2.45513	down	An08g03810	similarity to hypothetical protein An02g00870 - Aspergillus niger
An00g04030_at	2.45439	down	An05g00190	similarity to cyclin like protein PCL7 - Saccharomyces cerevisiae
An00g05188_at	2.45268	down	An05g00300	similarity to microsomal cytochrome b5 cytb5 - Musca domestica
An00g11170_at	2.45225	down	An01g00200	strong similarity to succinyl-CoA:3-ketoacid-CoA transferase SCOT - Homo sapiens
An00g02776_at	2.45223	down	An12g06160	hypothetical protein
An00g09744_at	2.45113	down	An07g03130	strong similarity to mitochondrial cation transporter MMT1 - Saccharomyces cerevisiae
An00g13023_at	2.4492	down	An07g07480	weak similarity to hypothetical trp-asp repeats containing protein SPAC4F8.11 - Schizosaccharomyces pombe
An00g10629_at	2.44898	down	An11g02750	strong similarity to protein involved in carbon catabolite repression creC - Aspergillus nidulans
An00g07104_at	2.44608	down	An02g06580	strong similarity to anion exchanger AE2-1 - Gallus gallus
An00g09279_at	2.44358	down	An02g08870	strong similarity to hypothetical protein SPCC4G3.09c - Schizosaccharomyces pombe
An00g10766_at	2.44197	down	An01g02340	strong similarity to putative short chain dehydrogenase SPAC521.03 - Schizosaccharomyces pombe
An00g06651_at	2.44065	down	An16g07430	strong similarity to 19 kD subunit of DNA-directed RNA polymerase II RPB7 - Schizosaccharomyces pombe
An00g07896_s_at	2.44043	down	An01g14250	strong similarity to delta subunit of the coatomer protein CopD - Bos taurus
An00g08048_at	2.43855	down	An08g03590	strong similarity to EMP24 protein precursor - Saccharomyces cerevisiae
An00g00047_s_at	2.43788	down	An03g06540	strong similarity to arylsulfatase ars-1 - Neurospora crassa
An00g07368_at	2.43714	down	An01g04570	strong similarity to capsular associated protein CAP10 - Filobasidiella neoformans
An00g03696_at	2.43433	down	An01g15150	similarity to acetate regulatory DNA binding protein FacB - Aspergillus nidulans
An00g10195_at	2.43395	down	An01g03490	strong similarity to patent WO200056762-A2 EST 4077 - Aspergillus niger
An00g13106_at	2.43333	down	An01g08890	weak similarity to M phase phosphoprotein 10 mpp10 - Homo sapiens
An00g05764_at	2.43295	down	An01g00160	similarity to regulator of unfolded protein response (UPR) Hac1p - Saccharomyces cerevisiae
An00g13703_at	2.43222	down	An02g07290	weak similarity to the hypothetical protein encoded by An11g05410 - Aspergillus niger
An00g08070_at	2.43148	down	An06g01200	strong similarity to endosomal protein EMP70 - Saccharomyces cerevisiae
An00g10439_at	2.43125	down	An16g01890	strong similarity to predicted protein An14g02280 - Aspergillus niger
An00g12793_at	2.43052	down	An09g03040	weak similarity to hypothetical protein At2g06140 - Arabidopsis thaliana
An00g10756_at	2.4299	down	An11g03330	strong similarity to putative protein B23L21.390 - Neurospora crassa
An00g10021_at	2.429	down	An16g00550	strong similarity to nitrilase - Rhodococcus rhodochrous
An00g05139_x_at	2.42833	down	An01g14320	similarity to lipid phosphoinositide phosphatase Sac1 - Saccharomayces cerevisiae
An00g02497_at	2.42822	down	An02g12080	hypothetical protein
An00g04553_at	2.42735	down	An01g06390	similarity to hypothetical protein An08g02760 - Aspergillus niger
An00g07381_at	2.42704	down	An16g09010	strong similarity to carboxypeptidase I protein of patent WO9814599-A1 - Aspergillus oryza
An00g07589_at	2.42534	down	An15g05820	strong similarity to conserved hypothetical protein aq_729 - Aquifex aeolicus
An00g10926_at	2.42415	down	An02g07500	strong similarity to saccharopine dehydrogenase LYS1 - Candida albicans
An00g08575_at	2.41675	down	An02g02210	strong similarity to helicase-like transcription factor - Homo sapiens
An00g10094_at	2.41659	down	An03g03720	strong similarity to nucleotide excision repair protein RAD14 - Saccharomyces cerevisiae
An00g12714_at	2.41344	down	An04g01500	weak similarity to hypothetical protein An01g13790 - Aspergillus niger
An00g03612_at	2.41339	down	An02g08070	similarity to 3 -5 exonuclease REX3 - Saccharomyces cerevisiae
An00g00184_at	2.41172	down	An16g02170	epoxide hydrolase hyl1 - Aspergillus niger
An00g06953_at	2.41047	down	An10g00570	strong similarity to alcohol dehydrogenase ADH Sequence 19 from Patent EP0845532 - unclassified organism
An00g07241_at	2.40829	down	An16g07220	strong similarity to beta subunit of transcription initiation factor TFIIF TFG2 - Saccharomyces cerevisiae
An00g09557_at	2.40784	down	An03g03460	strong similarity to L-galactonolactone oxidase ALO - Saccharomyces cerevisiae
An00g07476_at	2.40486	down	An13g01880	strong similarity to cephalosporin esterase - Rhodosporidium toruloides
An00g10564_at	2.40245	down	An02g03220	strong similarity to proline permease prnB - Aspergillus nidulans
An00g05985_at	2.40021	down	An12g10390	similarity to tannase precursor - Aspergillus oryzae
An00g02462_at	2.3999	down	An18g02790	hypothetical protein
An00g05193_at	2.39845	down	An08g05760	similarity to microtubule-interacting protein 1 MHP1 - Saccharomyces cerevisiae
An00g10490_at	2.39702	down	An03g01290	strong similarity to probable large secreted protein - Streptomyces coelicolor
An00g07285_at	2.39691	down	An02g00070	strong similarity to bialaphos acetylhydrolase bah - Streptomyces hygroscopicus
An00g03741_at	2.39681	down	An01g15180	similarity to aflatoxin B1 aldehyde reductase AFAR - Rattus norvegicus
An00g12157_at	2.39566	down	An04g04490	strong similarity to zinc finger protein Grt1 - Schizosaccharomyces pombe
An00g09846_at	2.39487	down	An14g03430	strong similarity to monooxygenase moxY - Aspergillus parasiticus
An00g05166_at	2.39271	down	An01g13950	similarity to MAX-like bHLHZIP protein MLX - Homo sapiens
An00g04443_at	2.39242	down	An04g02570	similarity to hypothetical membrane protein YML030w - Saccharomyces cerevisiae
An00g06169_at	2.3919	down	An12g08900	similarity to the hypothetical protein An16g03790 - Aspergillus niger
An00g04548_at	2.39067	down	An01g10240	similarity to hypothetical protein An08g00380 - Aspergillus niger
An00g13760_at	2.38764	down	An15g05550	weak similarity to the neuronal apoptosis inhibitory protein Naip1 - Mus musculus
An00g07237_at	2.38646	down	An12g00380	strong similarity to Bet3p - Saccharomyces cerevisiae
An00g11631_at	2.38524	down	An18g02340	strong similarity to the nitrate assimilation regulatory protein nirA - Aspergillus nidulans [truncated ORF]
An00g06585_at	2.38494	down	An17g02250	strong similarity G10 protein - Xenopus laevis
An00g09362_at	2.38382	down	An07g01540	strong similarity to hypothetical protein YMR200w - Saccharomyces cerevisiae
An00g05337_at	2.38379	down	An03g05900	similarity to nitrogen assimilation regulatory protein nit-4 - Neurospora crassa
An00g12294_at	2.3834	down	An01g02110	weak similarity to ATP-dependent RNA helicase DEAH box protein 10 DDX10 - Homo sapiens
An00g07604_at	2.38281	down	An08g07320	strong similarity to conserved hypothetical protein SCD10.11 - Streptomyces coelicolor
An00g06058_at	2.37868	down	An02g02640	similarity to the essential Golgi membrane protein Yip1 - Saccharomyces cerevisiae
An00g07324_at	2.37371	down	An14g00290	strong similarity to C4-dicarboxylate transport protein mae1 - Schizosaccharomyces pombe
An00g10736_at	2.37312	down	An03g00140	strong similarity to putative cytochrome P450 oxidoreductase - Streptomyces lividans
An00g11805_at	2.37275	down	An06g01660	strong similarity to thioredoxin peroxidase PMP20 - Mus musculus
An00g10618_at	2.37159	down	An11g04420	strong similarity to protein fragment SEQ ID NO: 67606 patent EP1033405-A2 - Arabidopsis thaliana
An00g12232_at	2.36962	down	An16g00980	weak similarity to acr-2 protein - Neurospora crassa
An00g01923_at	2.36954	down	An14g06710	hypothetical protein
An00g12973_at	2.36893	down	An04g00770	weak similarity to hypothetical protein WimA - Dictyostelium discoideum
An00g13906_at	2.36799	down	An14g05790	weak similarity to transcriptional activator prnA - Aspergillus nidulans
An00g09064_at	2.36694	down	An02g08250	strong similarity to hypothetical protein F12L6.11 - Arabidopsis thaliana
An00g01200_at	2.365	down	An05g00570	hypothetical protein
An00g10880_at	2.36499	down	An07g09750	strong similarity to ribonuclease (RNase) H1 Rnh1 - Mus musculus
An00g07431_at	2.36464	down	An16g07380	strong similarity to cDNA MGC:7080 - Mus musculus
An00g06896_at	2.36448	down	An03g06960	strong similarity to actin-binding protein ABP1 - Saccharomyces cerevisiae
An00g03944_at	2.36429	down	An14g05160	similarity to centrin - Homo sapiens
An00g03923_at	2.36073	down	An01g12290	similarity to CCAAT displacement protein CASP - Homo sapiens
An00g05250_at	2.36018	down	An13g00980	similarity to mucin-like protein MUC1 - Saccharomyces cerevisiae
An00g13087_at	2.35977	down	An11g08250	&amp;quot;weak similarity to L-2,4-diaminobutyrate decarboxylase - Haemophilus influenzae&amp;quot;
An00g09096_at	2.35733	down	An04g03390	strong similarity to hypothetical protein My005 - Homo sapiens
An00g03022_s_at	2.35677	down	An12g03640	hypothetical protein [truncated ORF]
An00g07721_at	2.35659	down	An14g03870	strong similarity to cytochrome P450 monooxygenase avnA - Aspergillus parasiticus
An00g10315_at	2.35564	down	An18g06250	strong similarity to phosphopyruvate hydratase ENO1 - Candida albicans
An00g04817_at	2.35016	down	An02g14630	similarity to hypothetical protein SPAC26F1.08c - Schizosaccharomyces pombe
An00g06307_at	2.34989	down	An03g01870	similarity to the putative cysteine-binding protein fliY - Haloferax volcanii
An00g04878_at	2.33777	down	An01g02860	similarity to hypothetical protein SPBC651.03c - Schizosaccharomyces pombe
An00g00678_at	2.33758	down	An16g09290	hypothetical protein
An00g08380_at	2.33656	down	An16g02000	strong similarity to gamma-amino-n-butyrate (GABA) permease gabA - Aspergillus nidulans
An00g07024_at	2.33586	down	An04g06990	&amp;quot;strong similarity to alpha 1,2-mannosidase IC - Homo sapiens&amp;quot;
An00g11835_at	2.33518	down	An12g00840	strong similarity to transcription factor ntf1+ - Schizosaccharomyces pombe
An00g11990_at	2.33489	down	An07g05350	strong similarity to U6 snRNP splicing factor PRP24 - Saccharomyces cerevisiae
An00g07394_at	2.33445	down	An18g01590	strong similarity to carnitine O-acetyltransferase cat2 - Candida tropicalis
An00g09104_at	2.33363	down	An02g14540	strong similarity to hypothetical protein PA2682 - Pseudomonas aeruginosa
An00g07203_at	2.33272	down	An02g02530	strong similarity to ATP-dependent RNA helicase p68 - Homo sapiens
An00g00699_at	2.3309	down	An16g09280	hypothetical protein
An00g03051_at	2.32974	down	An07g02050	o-pyrocatechuate decarboxylase of patent WO9909048-A1 - Aspergillus niger
An00g10898_at	2.32889	down	An17g02100	strong similarity to ring-box protein 1 (RBX1) - Homo sapiens
An00g10925_x_at	2.32873	down	An01g14310	strong similarity to SAC1 protein - Saccharomyces cerevisiae
An00g09674_at	2.32744	down	An08g03240	strong similarity to MAP kinase kinase kinase Wak1 - Schizosaccharomyces pombe
An00g10838_at	2.32657	down	An02g14820	strong similarity to regulatory protein RGR1 - Saccharomyces cerevisiae
An00g04467_x_at	2.32312	down	An15g07370	similarity to hypothetical protein - Drosophila melanogaster
An00g05682_at	2.32262	down	An11g00490	similarity to purine nucleotide binding protein fet5 - Schizosaccharomyces pombe
An00g05739_at	2.32086	down	An02g08850	similarity to putative ubiquitin conjugating enzyme UbcB - Dictyostelium discoideum
An00g09417_at	2.32076	down	An01g10060	strong similarity to hypothetical transcription activator SPAC139.03 - Schizosaccharomyces pombe
An00g00666_at	2.32016	down	An07g07810	hypothetical protein
An00g08769_at	2.32012	down	An18g06570	strong similarity to hypothetical membrane protein YGR266w - Saccharomyces cerevisiae [truncated ORF]
An00g11819_at	2.31942	down	An01g04640	strong similarity to topoisomerase I CaTOP1 - Candida albicans
An00g10273_at	2.31812	down	An14g00080	strong similarity to pheromone response pathway suppressor Srm1p - Saccharomyces cerevisiae
An00g07903_at	2.3176	down	An09g02220	strong similarity to deoxycytidyl transferase Rev1 - Homo sapiens
An00g12535_at	2.31676	down	An14g04990	weak similarity to FK506-binding 39k protein fkbp39 - Drosophila melanogaster
An00g04013_at	2.31399	down	An16g05520	similarity to copper chaperone LYS7 - Saccharomyces cerevisiae
An00g06472_at	2.31144	down	An14g00980	similarity to TRIAD3 protein - Homo sapiens
An00g12436_at	2.30977	down	An04g05360	weak similarity to dentin sialophosphoprotein of patent WO200062065-A1 - Homo sapiens
An00g09734_at	2.30943	down	An04g06380	strong similarity to mitochondrial aspartate aminotransferase mAspAT - Mus musculus
An00g10530_at	2.30583	down	An14g06750	strong similarity to probable oxidoreductase PA0147 - Pseudomonas aeruginosa (strain PAO1)
An00g13526_at	2.30189	down	An08g05720	weak similarity to soluble epoxide hydrolase (SEH) - Homo sapiens
An00g03685_at	2.29934	down	An05g02490	similarity to acetate regulatory DNA binding protein FacB - Aspergillus nidulans
An00g06895_at	2.29692	down	An02g14620	strong similarity to actin interacting protein Aip1p - Saccharomyces cerevisiae
An00g10827_at	2.29652	down	An04g03420	strong similarity to regucalcin also known as senescence marker protein-30 SMP30 - Rattus norvegicus
An00g02452_at	2.29649	down	An17g01520	hypothetical protein
An00g12376_at	2.29508	down	An09g06340	weak similarity to chitinase II CTS1 - Rhizopus oligosporus
An00g05710_at	2.29359	down	An02g13150	similarity to putative membrane sensor for ambient pH PalI - Aspergillus nidulans
An00g12731_at	2.29192	down	An02g10980	weak similarity to hypothetical protein An07g02310 - Aspergillus niger
An00g09145_at	2.29191	down	An01g00110	strong similarity to hypothetical protein SPAC1039.02 - Schizosaccharomyces pombe
An00g06892_at	2.29084	down	An02g08620	strong similarity to acr-2 protein - Neurospora crassa
An00g12467_at	2.2903	down	An14g00270	weak similarity to dolichol-phosphate-mannose synthase DPM3 - Homo sapiens
An00g13572_at	2.2898	down	An04g00520	weak similarity to the 20-OH-ecdysone inducible puff 75B - Drosophila melanogaster
An00g00650_at	2.28878	down	An18g05730	hypothetical protein
An00g02875_at	2.28838	down	An12g00270	hypothetical protein
An00g05543_at	2.28562	down	An03g01200	similarity to probable binuclear cluster zinc-finger transcription regulator - Schizosaccharomyces pombe
An00g04719_s_at	2.28547	down	An01g14270	similarity to hypothetical protein gene CG7116 - Drosophila melanogaster
An00g06123_at	2.28505	down	An19g00360	similarity to the hypothetical protein An08g05310 - Aspergillus niger
An00g11310_at	2.28142	down	An02g02340	strong similarity to the chitin synthase with a myosin motor-like domain CsmA - Emericella nidulans
An00g07041_at	2.27851	down	An09g03110	strong similarity to alpha-amylase precursor AMY - Bacillus amyloliquefaciens
An00g12062_at	2.27728	down	An08g01740	strong similarity to uronate dehydrogenase of patent W29217 - Saccharomyces cerevisiae
An00g07527_at	2.27722	down	An08g00070	strong similarity to chromosome region maintenance protein 1 crm1 - Schizosaccharomyces pombe
An00g12004_at	2.27701	down	An09g04000	strong similarity to ubiquitin-conjugating enzyme E2 hUbc12 - Homo sapiens
An00g12012_at	2.27583	down	An08g02950	strong similarity to Ubiquitin-like protein SMT3 - Saccharomyces cerevisiae
An00g06408_at	2.27491	down	An12g05220	similarity to transcription factor nft1 - Schizosaccharomyces pombe
An00g05092_at	2.27429	down	An18g00430	similarity to integral membrane protein Pth11p - Magnaporthe grisea
An00g11066_at	2.27414	down	An14g06620	strong similarity to snRNP protein SMX4 - Saccharomyces cerevisiae
An00g08073_at	2.27351	down	An01g06080	strong similarity to energy-dependent regulator of proteolysis ClpX - Mus musculus
An00g06596_at	2.27341	down	An02g01720	strong similarity subunit VIb of cytochrome c oxidase Cox12 - Saccharomyces cerevisiae
An00g13944_at	2.27275	down	An09g04190	weak similarity to tumor susceptibility protein 101 (tsg101) gene - Mus musculus
An00g08993_at	2.27217	down	An12g00230	strong similarity to hypothetical protein B14D6.520 - Neurospora crassa
An00g04285_at	2.27204	down	An07g01100	similarity to glutathione S-transferase omega - Sus scrofa
An00g11950_at	2.27052	down	An12g08350	strong similarity to trichothecene efflux pump TRI12 - Fusarium sporotrichioides
An00g11498_s_at	2.27049	down	An04g07700	strong similarity to the hypothetical protein encoded by An04g07800 - Aspergillus niger
An00g12050_at	2.26911	down	An02g06030	strong similarity to urate oxidase uaz - Aspergillus flavus
An00g10993_at	2.26756	down	An03g00910	strong similarity to sequence 385 from patent WO0100842-A/385 - Corynebacterium glutamicum
An00g11386_at	2.26734	down	An16g04160	strong similarity to the galactokinase Gal1 - Saccharomyces cerevisiae
An00g02635_at	2.26728	down	An04g08870	hypothetical protein
An00g05659_at	2.26655	down	An02g05260	similarity to protein phosphatase 1 binding protein (PTG) - Mus musculus
An00g04822_at	2.26407	down	An01g07040	similarity to hypothetical protein SPAC30D11.09 - Schizosaccharomyces pombe
An00g08214_at	2.26096	down	An02g10410	strong similarity to expressed sequence tag an_3055 - Aspergillus niger [putative frameshift]
An00g12010_at	2.25985	down	An12g07360	strong similarity to ubiquitin-like modifier HUB1 - Saccharomyces cerevisiae
An00g04956_at	2.25983	down	An07g07830	similarity to hypothetical protein YIL039w - Saccharomyces cerevisiae
An00g04896_at	2.25924	down	An04g07130	similarity to hypothetical protein SPCC4B3.10c - Schizosaccharomyces pombe
An00g09333_at	2.25684	down	An11g10720	strong similarity to hypothetical protein YHR073w - Saccharomyces cerevisiae
An00g06350_at	2.25621	down	An03g02500	similarity to the transmembrane protein of patent WO9927105-A2 - Chlamydia pneumoniae
An00g11696_at	2.25617	down	An04g01170	strong similarity to the protein probably involved in the synthesis of Fe-S clusters Isu2 - Saccharomyces cerevisiae
An00g13762_at	2.25492	down	An04g00590	weak similarity to the nuclear matrix transcription factor MINT - Mus musculus
An00g06248_at	2.25341	down	An12g02100	similarity to the mitochondrial matrix factor 1 Mmf1 - Saccharomyces cerevisiae
An00g06963_at	2.2516	down	An13g00950	strong similarity to alcohol dehydrogenase B alcB - Emericella nidulans
An00g02981_x_at	2.24934	down	An15g06890	hypothetical protein [truncated ORF]
An00g05697_at	2.24901	down	An11g04410	similarity to putative Cys2/His2-type zinc finger protein T18C15_3 - Arabidopsis thaliana
An00g05919_at	2.24617	down	An11g10560	similarity to sister chromatid cohesion protein eso1 - Schizosaccharomyces pombe
An00g06221_at	2.24529	down	An02g04150	similarity to the hypothetical protein encoded by An16g01110 - Aspergillus niger [truncated ORF]
An00g11772_at	2.24371	down	An16g08870	strong similarity to the triacylglycerol lipase I precursor lipI - Geotrichum candidum
An00g13382_at	2.24353	down	An07g10250	weak similarity to protein SAE2 - Saccharomyces cerevisiae
An00g02670_at	2.24273	down	An04g02680	hypothetical protein
An00g04678_at	2.242	down	An07g07670	similarity to hypothetical protein CG1287 - Drosophila melanogaster
An00g11086_at	2.24195	down	An08g06660	strong similarity to spindle assembly checkpoint protein MAD1 - Saccharomyces cerevisiae
An00g06703_at	2.23924	down	An12g07630	strong similarity to 2-methylisocitrate lyase ICL2 - Saccharomyces cerevisiae
An00g03613_at	2.23345	down	An16g06500	similarity to 3-(3-hydroxyphenyl)propionate hydroxylase mhpA - Comamonas testosteroni
An00g09535_at	2.23248	down	An08g00490	strong similarity to lactonohydrolase - Fusarium oxysporum
An00g11906_at	2.23224	down	An08g06780	strong similarity to transport protein USO1 - Saccharomyces cerevisiae
An00g09640_at	2.23138	down	An08g05520	strong similarity to MAK32 protein - Saccharomyces cerevisiae
An00g08100_at	2.22977	down	An16g01090	strong similarity to epoxide hydrolase - Rattus norvegicus
An00g04231_at	2.22971	down	An01g14660	similarity to Fluconazole resistance transporter Flr1 - Saccharomyces cerevisiae
An00g10526_at	2.22811	down	An12g04930	strong similarity to probable mitochondrial carrier protein SPBP23A10.06 - Schizosaccharomyces pombe
An00g05123_at	2.22721	down	An02g05670	similarity to lactoylglutathione lyase (glyoxalase-I) - Lycopersicon esculentum
An00g09484_at	2.22652	down	An01g08010	strong similarity to iron and manganese transporter CCC1 - Saccharomyces cerevisiae
An00g06532_at	2.22615	down	An11g06990	similarity to UV damage nucleotide excision repair protein Rph16 - Schizosaccharomyces pombe
An00g07225_at	2.22561	down	An02g14470	strong similarity to benomyl/methotrexate resistance protein MDR1 - Candida albicans
An00g11999_at	2.22416	down	An08g01060	strong similarity to ubiquitin protein ligase PUB1 - Schizosaccharomyces pombe
An00g09830_at	2.22293	down	An02g13350	strong similarity to molybdopterin synthase large subunit CnxH - Emericella nidulans
An00g03630_at	2.22105	down	An12g02320	similarity to 3-oxoacyl-[acyl carrier protein] reductase fabG - Salmonella typhimurium
An00g04826_at	2.22006	down	An11g04460	similarity to hypothetical protein SPAC4F10.07c - Schizosaccharomyces pombe
An00g07414_at	2.21637	down	An13g02000	&amp;quot;strong similarity to catechol 1,2-dioxygenase catA - Pseudomonas putida&amp;quot;
An00g02034_at	2.21544	down	An07g05170	hypothetical protein
An00g06666_at	2.21402	down	An16g00440	strong similarity to 2 -hydroxyisoflavone reductase IFRH - Arabidopsis thaliana
An00g10716_at	2.21348	down	An07g05130	strong similarity to puatative ORF CG11975 in genomic scaffold 142000013386035 - Drosophila melanogaster
An00g13470_at	2.2116	down	An01g03120	weak similarity to renal sodium/dicarboxylate cotransporter - Homo sapiens
An00g13610_at	2.21044	down	An19g00060	weak similarity to the ferredoxin reductase electron transfer component PaaE - Escherichia coli
An00g02469_at	2.20904	down	An12g00050	hypothetical protein
An00g11057_at	2.20805	down	An15g05920	strong similarity to small subunit of transcription factor TFIIA TOA2 - Saccharomyces cerevisiae
An00g09006_at	2.20644	down	An04g01710	strong similarity to hypothetical protein B23I11.140 - Neurospora crassa
An00g13377_at	2.20572	down	An03g04810	weak similarity to protein of relevant evolutionary and lymphoid interest PRELI - Homo sapiens
An00g04108_at	2.20569	down	An04g03960	similarity to dolichol kinase SEC59 - Saccharomyces cerevisiae
An00g07374_at	2.20565	down	An14g03070	strong similarity to carbohydrate oxidase of patent WO9931990-A1 - Microdochium nivale
An00g13436_at	2.20547	down	An08g01840	weak similarity to putative transcription factor - Vicia faba
An00g04833_at	2.20058	down	An17g01100	similarity to hypothetical protein SPAC637.04 - Schizosaccharomyces pombe
An00g09346_at	2.19748	down	An08g02280	strong similarity to hypothetical protein YKR018c - Saccharomyces cerevisiae
An00g07440_at	2.19703	down	An11g11100	strong similarity to cell cycle protein kinase hsk1 - Schizosaccharomyces pombe
An00g03991_at	2.194	down	An01g12360	similarity to component of the Pab1p-dependent poly(A) ribonuclease PAN3 - Saccharomyces cerevisiae
An00g04493_at	2.19392	down	An16g04180	similarity to hypothetical protein AAF45871.1 - Drosophila melanogaster
An00g10553_at	2.19363	down	An02g00090	strong similarity to prolidase - Aureobacterium esteraromaticum
An00g10236_at	2.19197	down	An16g02010	strong similarity to peroxin-6 PEX6 - Penicillium chrysogenum
An00g05529_at	2.18943	down	An01g07750	similarity to prefoldin subunit 1 - Neurospora crassa
An00g10284_at	2.18842	down	An07g04820	strong similarity to phosphatidylinositol 3-kinase vps34 - Rattus norvegicus
An00g05842_at	2.18829	down	An18g01240	similarity to salicylate hydroxylase (nahW) - Pseuodmonas stutzeri
An00g04617_at	2.18756	down	An01g04760	similarity to hypothetical protein B12K8.10 - Neuropora crassa
[truncated: 163 more rows]

## Sheet: T0-T1 UP
Probe Set ID	Fold changeT0-T1	Regulation T0-T1	CBS ID	CADRE annotation
An00g03870_at	170.819	up	An02g00610	similarity to beta-galactosidase bgaM - Bacillus megaterium
An00g07018_at	138.701	up	An01g00550	strong similarity to allergen rAsp f 4 - Aspergillus fumigatus
An00g15338-5_s_at	89.7662	up	An03e03200	&amp;quot;18S ribosomal RNA (5, M, 3 represent transcript regions 5 prime, Middle, and 3 prime respectively)&amp;quot;
An00g11249_at	79.2865	up	An11g00450	strong similarity to tetracycline resistance protein tetH - Pasteurella multocida
An00g10341_at	65.6559	up	An02g12510	strong similarity to plasma membrane H(+)-ATPase pmaA - Aspergillus nidulans
An00g07705_at	65.6047	up	An11g04370	strong similarity to cytochrome b5 - Mortierella alpina
An00g07898_at	61.6922	up	An14g06980	strong similarity to delta-12 fatty acid desaturase - Mortierella alpina
An00g11110_at	59.7599	up	An01g03230	strong similarity to SRP40 protein - Saccharomyces cerevisiae
An00g09998_at	58.88	up	An04g09420	strong similarity to neutral amino acid permease mtr - Neurospora crassa
An00g13271_at	58.2488	up	An08g05010	weak similarity to pathogenesis-related protein homolog PRY1 - Saccharomyces cerevisiae
An00g09602_at	50.9342	up	An07g00680	strong similarity to low specificity L-threonine aldolase patent JP03277282-A - Pseudomonas putida
An00g08811_at	49.7115	up	An16g01350	strong similarity to hypothetical protein - Cicer arietinum
An00g15338-M_s_at	45.8375	up	An03e03200	&amp;quot;18S ribosomal RNA (5, M, 3 represent transcript regions 5 prime, Middle, and 3 prime respectively)&amp;quot;
An00g08588_at	42.4889	up	An02g03540	strong similarity to hexose transport protein HXT3 - Saccharomyces cerevisiae
An00g05212_at	41.0192	up	An01g10190	similarity to mitochondrial tricarboxylate carrier - Rattus sp.
An00g08704_at	38.4992	up	An02g06320	strong similarity to hydroxymethylglutaryl-CoA synthase HMGS - Saccharomyces cerevisiae
An00g10004_at	37.5183	up	An16g05880	strong similarity to neutral amino acid transporter Mtr1 - Neurospora crassa
An00g04006_at	36.9731	up	An08g06150	similarity to conserved hypothetical protein SPAC11H11.03c - Schizosaccharomyces pombe
An00g04387_at	34.4235	up	An04g07220	similarity to hydroxyacylglutathione hydrolase (glyoxylase II) HAGH - Homo sapiens
An00g09807_at	33.2905	up	An04g02550	strong similarity to mitochondrial translation elongation factor EF-G MEF1 - Saccharomyces cerevisiae
An00g10082_at	32.3435	up	An02g12640	strong similarity to nucleolar protein gar2 - Schizosaccharomyces pombe
An00g08147_at	28.8828	up	An13g02230	strong similarity to EST EMBLEST:ANI239841 - Aspergillus niger
An00g12048_at	28.5482	up	An03g05590	strong similarity to uracil transport protein FUR4 - Schizosaccharomyces pombe
An00g07017_at	27.4835	up	An14g03370	strong similarity to allantoinase DAL1 - Saccharomyces cerevisiae
An00g04267_at	26.1894	up	An03g05290	&amp;quot;similarity to glucan 1,3-beta-glucosidase BGL2 - Saccharomyces cerevisiae&amp;quot;
An00g07696_at	24.9613	up	An04g07230	strong similarity to cysteine dioxygenase - Rattus norvegicus
An00g04267_x_at	24.3831	up	An03g05290	&amp;quot;similarity to glucan 1,3-beta-glucosidase BGL2 - Saccharomyces cerevisiae&amp;quot;
An00g08414_at	23.6316	up	An06g01550	strong similarity to glucan synthase FKS - Paracoccidioides brasiliensis
An00g02230_at	23.1085	up	An04g08430	hypothetical protein
An00g09107_at	21.8703	up	An14g04260	strong similarity to hypothetical protein PA4181 - Pseudomonas aeruginosa
An00g09180_at	21.7206	up	An01g03870	strong similarity to hypothetical protein SPAC23H3.04 - Schizosaccharomyces pombe
An00g12777_at	21.4912	up	An03g04400	weak similarity to hypothetical protein An16g02860 - Aspergillus niger
An00g09873_at	21.1265	up	An14g04940	strong similarity to mRNA turnover 4 protein MRT4 - Saccharomyces cerevisiae
An00g09365_at	21.1049	up	An04g03790	strong similarity to hypothetical protein YNR053c - Saccharomyces cerevisiae
An00g05687_at	20.9287	up	An11g06110	similarity to purine-nucleoside phosphorylase punA - Bacillus stearothermophilus
An00g08289_at	20.9156	up	An01g14690	strong similarity to fluconazole resistance protein FLU1 - Candida albicans
An00g04221_at	20.827	up	An01g13200	similarity to FLEXHT-10 of patent WO200070047-A2 - Homo sapiens
An00g10922_at	20.7648	up	An02g14660	&amp;quot;strong similarity to rRNA (adenine-N6,N6-)-dimethyltransferase Dim1p - Saccharomyces cerevisiae&amp;quot;
An00g07196_at	20.3571	up	An01g12380	strong similarity to ATP-binding cassette transporter PMR1 - Penicillium digitatum
An00g11795_at	20.3194	up	An12g09810	strong similarity to thermostable alcohol dehydrogenase adh-hT - Bacillus stearothermophilus
An00g07771_at	20.0565	up	An02g04860	strong similarity to cytochrome-b5 reductase - Saccharomyces cerevisiae
An00g09742_at	19.9896	up	An07g10010	strong similarity to mitochondrial carrier protein YHM1 - Saccharomyces cerevisiae
An00g10220_at	19.9815	up	An12g01210	strong similarity to peptide transport protein PTR2 - Saccharomyces cerevisiae
An00g07409_at	19.8428	up	An14g07200	strong similarity to catalase catC - Aspergillus nidulans
An00g05824_at	19.4799	up	An01g00770	similarity to RNA helicase MSS116 - Saccharomyces cerevisiae
An00g08162_x_at	19.1926	up	An01g03880	strong similarity to EST EMBLEST:BE760244 - Aspergillus niger
An00g15333_s_at	18.8507	up	An03e03260	18S ribosomal RNA
An00g09740_at	18.7152	up	An07g03070	strong similarity to mitochondrial carrier protein ARALAR2 - Homo sapiens
An00g06929_at	18.5705	up	An08g02990	strong similarity to adenylylsulfate kinase MET14 - Saccharomyces cerevisiae
An00g08236_at	18.3053	up	An02g09910	strong similarity to fatty acid elongase FEN1 - Saccharomyces cerevisiae
An00g09747_at	18.1489	up	An08g04470	strong similarity to mitochondrial elongation factor Tu - Arabidopsis thaliana
An00g13603_at	17.9616	up	An16g03330	&amp;quot;weak similarity to the endo-1,4-betaxylanase gene product CAA93120.1 - Ascochyta pisi&amp;quot;
An00g15349-3M_s_at	17.735	up	An03e03140	&amp;quot;28S ribosomal RNA (5, M, 3 represent transcript regions 5 prime, Middle, and 3 prime respectively)&amp;quot;
An00g11291_at	17.4966	up	An18g03120	strong similarity to the ATP dependent RNA helicase and pre-mRNA splicing factor Prp43 - Saccharomyces cerevisiae
An00g08162_at	17.4812	up	An01g03880	strong similarity to EST EMBLEST:BE760244 - Aspergillus niger
An00g08780_at	17.356	up	An04g02000	strong similarity to hypothetical microtubule-interacting protein YTM1 - Saccharomyces cerevisiae
An00g08035_at	17.2126	up	An13g00090	strong similarity to eburicol 14 alpha-demethylase cyp51 - Uncinula necator
An00g09168_at	17.204	up	An14g06670	strong similarity to hypothetical protein SPAC1F12.05 - Schizosaccharomyces pombe
An00g10489_at	17.1705	up	An13g02880	strong similarity to probable integral membrane protein SPAC16A10.01 - Schizosaccharomyces pombe
An00g04940_at	17.0924	up	An03g04990	similarity to hypothetical protein YER002w - Saccharomyces cerevisiae
An00g05224_at	17	up	An01g01600	similarity to monocarboxylate transporter 2 MCT2 - Mesocricetus auratus
An00g10946_at	16.5463	up	An11g03150	strong similarity to salicylate hydroxylase nahG - Pseudomonas putida strain PpG7
An00g07061_at	16.452	up	An08g04240	strong similarity to alternative NADH:ubiquinone reductase NDH2 - Yarrowia lipolytica
An00g06352_s_at	16.207	up	An12g08570	similarity to the type 2 peroxiredoxin PrxII - Brassica rapa subsp. pekinensis
An00g07519_at	16.1712	up	An09g05010	strong similarity to choline transporter HNM1 - Saccharomyces cerevisiae
An00g10635_at	16.1492	up	An02g03620	strong similarity to protein involved in cephalosporin C biosynthesis patent JP09009966-A - Acremonium chrysogenum
An00g15333_x_at	16.0723	up	An03e03260	18S ribosomal RNA
An00g15338-3_s_at	15.9241	up	An03e03200	&amp;quot;18S ribosomal RNA (5, M, 3 represent transcript regions 5 prime, Middle, and 3 prime respectively)&amp;quot;
An00g03669_at	15.8559	up	An07g00860	similarity to 7-aminocholesterol resistance protein RTA1 - Saccharomyces cerevisiae
An00g12777_s_at	15.8369	up	An03g04400	weak similarity to hypothetical protein An16g02860 - Aspergillus niger
An00g11379_at	15.7534	up	An14g02460	strong similarity to the flavohemoglobin Fhp - Alcaligenes eutrophus
An00g10432_at	15.6308	up	An15g07090	strong similarity to predicted protein An12g10350 - Aspergillus niger
An00g09106_at	15.6027	up	An07g00930	strong similarity to hypothetical protein PA2915 - Pseudomonas aeruginosa
An00g09975_at	15.5863	up	An07g08760	strong similarity to NADPH dehydrogenase OYE3 - Saccharomyces cerevisiae
An00g06261_at	15.394	up	An15g06240	similarity to the NADPH-protochlorophyllide oxidoreductase PorB - Hordeum vulgare
An00g04224_at	15.2878	up	An02g04410	similarity to fluconazole resistance protein FLU1 - Candida albicans
An00g10515_at	15.106	up	An01g06040	strong similarity to probable membrane protein YOL077c - Saccharomyces cerevisiae
An00g13588_at	15.0964	up	An16g03380	weak similarity to the cancer associated protein sequence SEQ ID NO:1012 of patent WO200055350-A1 -Homo sapiens
An00g07891_at	14.8532	up	An01g09040	strong similarity to DEAD box protein MrDb - Homo sapiens
An00g07538_at	14.7738	up	An03g06430	strong similarity to cinnamyl-alcohol dehydrogenase MsaCAD1 - Medicago sativa
An00g02538_s_at	14.4758	up	An02g10820	hypothetical protein
An00g11509_at	14.3086	up	An02g00660	strong similarity to the hypothetical protein encoded by An07g03040 - Aspergillus niger
An00g10101_at	14.2231	up	An08g05160	strong similarity to oleate delta-12 desaturase odeA - Aspergillus nidulans
An00g15349-5M_s_at	14.0971	up	An03e03140	&amp;quot;28S ribosomal RNA (5, M, 3 represent transcript regions 5 prime, Middle, and 3 prime respectively)&amp;quot;
An00g02082_at	14.0567	up	An02g00120	hypothetical protein
An00g07494_at	14.0245	up	An09g04010	strong similarity to chitin synthase chsC - Aspergillus fumigatus
An00g06227_at	13.8851	up	An08g03290	similarity to the hypothetical protein SPAC9B6.07 - Schizosaccharomyces pombe
An00g07849_at	13.7695	up	An02g02010	strong similarity to cytoplasmic tyrosine--tRNA ligase TyrRS - Saccharomyces cerevisiae
An00g13537_at	13.6262	up	An07g08820	weak similarity to STE20-related kinase DPAKA - Dictyostelium discoideum
An00g07310_at	13.5729	up	An02g06150	strong similarity to branched-chain amino acids aminotransferase BAT2 - Saccharomyces cerevisiae
An00g11680_at	13.4844	up	An14g03630	strong similarity to the protein fragment SEQ ID NO: 48636 of patent EP1033405-A2 - Arabidopsis thaliana
An00g09999_at	13.4405	up	An14g02720	strong similarity to neutral amino acid permease mtr - Neurospora crassa
An00g10783_at	13.2002	up	An03g04280	strong similarity to pyridoxine synthesis component pyroA - Aspergillus nidulans
An00g05813_at	13.0281	up	An02g13900	similarity to ribonuclease RNH70 - Saccharomyces cerevisiae
An00g08010_at	12.9297	up	An15g06690	strong similarity to dnaJ related protein HIRIP4 - Homo sapiens
An00g10600_at	12.896	up	An02g08430	strong similarity to protein arginine N-methyltransferase 3 PRMT3 - Rattus norvegicus
An00g10432_x_at	12.8259	up	An15g07090	strong similarity to predicted protein An12g10350 - Aspergillus niger
An00g10931_at	12.7435	up	An18g06750	strong similarity to S-adenosyl-L-methyltransferase from patent US5876996-A - Homo sapiens
An00g13053_at	12.714	up	An11g03730	weak similarity to integral membrane protein PTH11 - Magnaporthe grisea strain 4091-5-8
An00g10913_at	12.6182	up	An11g10760	strong similarity to RNA-binding protein rnp24 - Schizosaccharomyces pombe
An00g01097_at	12.5776	up	An15g06710	hypothetical protein
An00g09998_s_at	12.5403	up	An04g09420	strong similarity to neutral amino acid permease mtr - Neurospora crassa
An00g09391_at	12.4093	up	An16g05290	strong similarity to hypothetical purine-cytosine permease FCY2 - Saccharomyces cerevisiae [putative sequencing error]
An00g04126_x_at	12.3966	up	An02g12000	similarity to EMBLEST:AI213526 - Aspergillus nidulans
An00g10769_at	12.2815	up	An02g02600	strong similarity to putative transcriptional regulator CON7 - Magnaporthe grisea
An00g05378_at	12.2536	up	An11g06190	similarity to nucleolin protein C23 - Homo sapiens
An00g11068_at	12.1349	up	An18g05080	strong similarity to SOF1 protein - Saccharomyces cerevisiae
An00g09808_at	12.0793	up	An15g01000	strong similarity to mitochondrial translation optimization protein MTO1 - Saccharomyces cerevisiae
An00g10309_at	11.9617	up	An17g00890	strong similarity to phosphoprotein phosphatase (PPT) - Rattus norvegicus
An00g10071_at	11.82	up	An01g00150	strong similarity to nuclear protein ENP1 - Saccharomyces cerevisiae
An00g10613_at	11.8064	up	An14g04960	strong similarity to protein fragment SEQ ID NO: 40372 patentnumber EP1033405-A2 - Zea mays
An00g11873_at	11.7273	up	An15g00760	strong similarity to translation elongation factor eEF-1 gamma chain - Artemia sp. [truncated ORF]
An00g05561_x_at	11.6605	up	An04g02630	similarity to probable membrane protein YGR103w - Saccharomyces cerevisiae [truncated ORF]
An00g10933_at	11.6432	up	An08g02700	strong similarity to S-adenosylmethionine synthetase eth-1 - Neurospora crassa
An00g01659_at	11.5999	up	An07g06630	hypothetical protein
An00g10770_at	11.5604	up	An08g00880	strong similarity to putative translation initiation factor 3 47 kDa subunit - Homo sapiens
An00g10151_at	11.1846	up	An07g05790	strong similarity to osmoregulatory protein sgd1 - Saccharomyces cerevisiae
An00g06793_at	11.12	up	An14g02890	strong similarity to 5-oxoprostaglandin 13-reductase LTB4/PGR - Sus scrofa
An00g07774_at	11.0946	up	An08g08720	strong similarity to cytochrome-c peroxidase precursor CCP1 - Saccharomyces cerevisiae
An00g07350_at	10.9621	up	An18g06290	strong similarity to calcium P-type ATPase nca-1 - Neurospora crassa
An00g06552_at	10.9492	up	An11g10020	similarity to wound-responsive protein KED - Nicotiana tabacum
An00g08562_at	10.943	up	An07g06520	strong similarity to heat shock protein 70 homolog pdr13 - Saccharomyces cerevisiae
An00g08192_at	10.8635	up	An11g09660	strong similarity to ethanolaminephosphotransferase EPT1 - Saccharomyces cerevisiae
An00g09373_at	10.6637	up	An16g02580	strong similarity to hypothetical protein YOR252w - Saccharomyces cerevisiae
An00g07888_at	10.5624	up	An02g14880	strong similarity to dCMP deaminase DCD1 - Saccharomyces cerevisiae
An00g11113_at	10.5145	up	An18g05140	strong similarity to SSF1 protein - Saccharomyces cerevisiae
An00g10249_at	10.4949	up	An04g02640	strong similarity to pescadillo protein - Homo sapiens
An00g09001_at	10.3517	up	An02g03860	strong similarity to hypothetical protein B1D1.160 - Neurospora crassa
An00g09256_at	10.2416	up	An01g10700	strong similarity to hypothetical protein SPBC36B7.04 - Schizosaccharomyces pombe
An00g05598_at	10.1875	up	An18g01770	similarity to probable zinc-finger protein SPBC15D4.02 - Schizosaccharomyces pombe
An00g06631_at	10.1723	up	An11g09370	strong similarity to 13.7 kD subunit of DNA-directed RNA polymerase I RPA12 - Saccharomyces cerevisiae
An00g05561_at	10.1282	up	An04g02630	similarity to probable membrane protein YGR103w - Saccharomyces cerevisiae [truncated ORF]
An00g04982_at	10.1002	up	An09g06310	similarity to hypothetical protein YPR143w - Saccharomyces cerevisiae
An00g05205_at	10.0846	up	An18g02990	similarity to mitochondrial ribosomal protein MRP20 - Saccharomyces cerevisiae
An00g05754_at	10.079	up	An11g04980	similarity to RAN-binding protein KAP123 - Saccharomyces cerevisiae [truncated ORF]
An00g07046_at	10.0706	up	An09g03070	strong similarity to alpha-glucan synthase mok1 - Schizosaccharomyces pombe
An00g10100_at	10.0502	up	An18g05190	strong similarity to ODP1 protein - Saccharomyces cerevisiae
An00g11190_at	10.0481	up	An12g00870	strong similarity to sulfite resistant protein SSU1p - Saccharomyces cerevisiae
An00g10988_at	9.94843	up	An15g06730	strong similarity to sequence 3 of patent WO9526406 - Eremothecium gossypii
An00g08307_at	9.83209	up	An09g02490	strong similarity to fluconazole resistance protein FLU1 - Candida albicans [truncated ORF]
An00g13289_at	9.76895	up	An08g08690	weak similarity to phosphoprotein phosphatase PPT1 - Saccharomyces cerevisiae
An00g05375_at	9.7629	up	An04g00680	similarity to nucleolar protein gar2 - Schizosaccharomyces pombe
An00g09350_at	9.75839	up	An04g09100	strong similarity to hypothetical protein YLR002c - Saccharomyces cerevisiae
An00g04126_at	9.74212	up	An02g12000	similarity to EMBLEST:AI213526 - Aspergillus nidulans
An00g06965_at	9.67992	up	An16g02510	strong similarity to alcohol dehydrogenase C (ADHC) - Mycobacterium smegmatis
An00g11322_at	9.66097	up	An17g01890	strong similarity to the component of the U3 snoRNP Imp4 - Saccharomyces cerevisiae
An00g13410_at	9.62072	up	An07g02090	weak similarity to putative chloroplast RNA-binding protein At2g35410 - Arabidopsis thaliana
An00g08224_at	9.61662	up	An18g01320	strong similarity to extracellular protease precursor BAR1 - Saccharomyces cerevisiae
An00g03048_at	9.61564	up	An04g00990	NADP-dependent glutamate dehydrogenase gdhA of patent WO9951756 - Aspergillus niger
An00g12164_at	9.51113	up	An14g01560	strong similarity to zuotin ZUO1 - Saccharomyces cerevisiae
An00g09265_at	9.49622	up	An15g03150	strong similarity to hypothetical protein SPCC1183.11 - Schizosaccharomyces pombe
An00g15349-3_s_at	9.48676	up	An03e03140	&amp;quot;28S ribosomal RNA (5, M, 3 represent transcript regions 5 prime, Middle, and 3 prime respectively)&amp;quot;
An00g05204_at	9.46502	up	An08g04150	similarity to mitochondrial ribosomal protein L15 precursor MRPL10 - Saccharomyces cerevisiae
An00g07852_at	9.43393	up	An11g04340	strong similarity to cytosine/purine transport protein FCY2 - Saccharomyces cerevisiae
An00g11616_at	9.42044	up	An11g06810	strong similarity to the mitochondrial ribosomal protein precursor L6 - Saccharomyces cerevisiae
An00g05819_at	9.37914	up	An18g06010	similarity to ribosomal protein YmL40 - Saccharomyces cerevisiae
An00g07987_at	9.18028	up	An13g00240	strong similarity to DNA repair protein rad16 - Saccharomyces cerevisiae
An00g07202_s_at	9.16431	up	An01g13140	strong similarity to ATP-dependent RNA helicase DRS1 - Saccharomyces cerevisiae
An00g11812_at	9.15519	up	An16g02520	strong similarity to threonine synthase (THR4) - Saccharomyces cerevisiae
An00g11353_at	9.08664	up	An01g04280	strong similarity to the dnaJ protein homolog YDJ1 - Saccharomyces cerevisiae
An00g13792_at	9.08565	up	An02g02630	weak similarity to the putative ABC-transporter yvfR - Bacillus cereus
An00g07201_at	9.07266	up	An04g02030	strong similarity to ATP-dependent RNA helicase DED1 - Saccharomyces cerevisiae
An00g07615_at	9.07018	up	An08g02390	strong similarity to conserved hypothetical protein SPCP1E11.11 - Schizosaccharomyces pombe
An00g11679_at	8.99223	up	An16g08940	strong similarity to the protein fragment SEQ ID NO: 26152 of patent EP1033405-A2 - Arabidopsis thaliana
An00g07183_at	8.93628	up	An11g00530	strong similarity to ATP citrate lyase - Homo sapiens
An00g11608_at	8.91768	up	An17g01270	strong similarity to the mitochodrial ribosomal protein of the large subunit MRPL7 - Saccharomyces cerevisiae
An00g07460_at	8.89727	up	An04g09890	strong similarity to cell wall alpha-glucan synthase ags1 - Schizosaccharomyces pombe
An00g11289_at	8.89369	up	An04g05130	strong similarity to the aspartate aminotransferase VF5 of patent WO9729187-A1 - Aquifex sp.
An00g09429_at	8.88498	up	An01g05500	strong similarity to hypothetical trp asp repeat protein - Schizosaccharomyces pombe
An00g05933_at	8.86136	up	An12g10420	similarity to spherulin 4 - Physarum polycephalum
An00g07185_s_at	8.85261	up	An01g13150	strong similarity to ATP dependent RNA helicase DRS1 - Saccharomyces cerevisiae
An00g09148_s_at	8.84283	up	An14g04040	strong similarity to hypothetical protein SPAC1093.01 with conserved domain PF01535 DUF17 - Schizosaccharomyces pombe
An00g15349-5_s_at	8.82947	up	An03e03140	&amp;quot;28S ribosomal RNA (5, M, 3 represent transcript regions 5 prime, Middle, and 3 prime respectively)&amp;quot;
An00g07204_at	8.80013	up	An18g01980	strong similarity to ATP-dependent RNA helicase spb4 - Saccharomyces cerevisiae
An00g05934_at	8.74119	up	An15g06190	similarity to spindle checkpoint complex subunit Mad2 - Saccharomyces cerevisiae
An00g09113_at	8.73659	up	An01g03760	strong similarity to hypothetical protein pi029 - Schizosaccharomyces pombe
An00g06643_at	8.72551	up	An15g00700	&amp;quot;strong similarity to 16 kD subunit of DNA-directed RNA polymerase I,III RPC19- Saccharomyces cerevisiae&amp;quot;
An00g05005_at	8.72109	up	An14g01840	similarity to hypothetical temperature-shock induced protein TIR3 - Saccharomyces cerevisiae
An00g09243_at	8.70128	up	An02g14360	strong similarity to hypothetical protein SPBC29A3.06 - Schizosaccharomyces pombe
An00g09178_at	8.65868	up	An14g00280	strong similarity to hypothetical protein SPAC23C11.13c - Schizosaccharomyces pombe
An00g13582_at	8.60125	up	An01g10840	weak similarity to the B cell phosphoinositide 3-kinase adaptor BCAP - Mus musculus
An00g07791_at	8.51063	up	An08g03910	strong similarity to cytoplasmic ribosomal protein of the large subunit L10a - Rattus norvegicus
An00g05756_at	8.45423	up	An16g05050	similarity to RanBP7/importin 7 - Homo sapiens
An00g15334_s_at	8.44421	up	An03e03180	28S ribosomal RNA
An00g09077_at	8.42435	up	An02g08660	strong similarity to hypothetical protein H04M03.4 - Caenorhabditis elegans
An00g10674_at	8.39791	up	An01g04590	strong similarity to protein KRE33 - Saccharomyces cerevisiae
An00g05442_at	8.3609	up	An16g03640	similarity to phosphatidylcholine-sterol O-acyltransferase Lcat - Mus musculus
An00g05822_at	8.24003	up	An16g08220	similarity to RNA 3 -phosphate cyclase-like protein RCL1 - Saccharomyces cerevisiae [putative sequencing error]
An00g11676_at	8.21039	up	An14g03660	strong similarity to the protein fragment SEQ ID NO: 22357 of patent EP1033405-A2 - Arabidopsis thaliana
An00g06352_at	8.20453	up	An12g08570	similarity to the type 2 peroxiredoxin PrxII - Brassica rapa subsp. pekinensis
An00g06083_at	8.17183	up	An11g02970	similarity to the human DNA alkylation damage repair protein and AlkB homolog ABH - Homo sapiens
An00g06824_at	8.15661	up	An18g04230	strong similarity to a protein involved in ribosome biogenesis Kri1 - Saccharomyces cerevisiae
An00g06944_at	8.0943	up	An11g02620	strong similarity to alanine transaminase ALA2 - Hordeum vulgare
An00g00078_at	8.09174	up	An18g03220	strong similarity to the the tRNA(m5U54)methyltransferase Trm2 - Saccharomyces cerevisiae
An00g15349-3_x_at	8.07857	up	An03e03140	&amp;quot;28S ribosomal RNA (5, M, 3 represent transcript regions 5 prime, Middle, and 3 prime respectively)&amp;quot;
An00g08532_at	8.00748	up	An08g06130	strong similarity to GTP-binding regulatory protein alpha chain fadA - Aspergillus nidulans
An00g08618_at	7.99215	up	An09g02930	strong similarity to high-affinity glucose transporter HGT1 - Kluyveromyces lactis
An00g13868_at	7.97029	up	An03g06370	weak similarity to transcription activator CHA4 - Saccharomyces cerevisiae
An00g10644_at	7.87642	up	An08g03460	strong similarity to protein involved in silencing Sas10p - Saccharomyces cerevisiae
An00g10611_at	7.86785	up	An02g09790	strong similarity to protein fragment SEQ ID NO: 38506 patent EP1033405-A2 - Arabidopsis thaliana
An00g08612_at	7.86364	up	An04g03940	strong similarity to high affinity methionine transport protein MUP1- Saccharomyces cerevisiae
An00g15052_x_at	7.82266	up	An08e10290	trnaQctg
An00g08484_at	7.81404	up	An14g01150	strong similarity to glycine dehydrogenase (decarboxylating) component P - Pisum sativum
An00g10888_at	7.81319	up	An07g02210	strong similarity to ribose-phosphate pyrophosphokinase (PRPS1) - Saccharomyces cerevisiae
An00g15150_x_at	7.8044	up	An02e09750	trnaPcgg
An00g08842_at	7.75591	up	An15g00730	strong similarity to hypothetical protein 99H12.280 - Neurospora crassa
An00g07607_at	7.75168	up	An01g12800	strong similarity to conserved hypothetical protein SPAC16.04 - Schizosaccharomyces pombe
An00g09374_at	7.71149	up	An13g01010	strong similarity to hypothetical protein YOR294w - Saccharomyces cerevisiae
An00g06501_at	7.68	up	An16g01490	similarity to ubiquitin carboxyl-terminal hydrolase uch2 - Schizosaccharomyces pombe
An00g05379_at	7.66801	up	An08g01580	similarity to nucleolus-cytoplasm shuttle phosphoprotein nopp140 - Rattus norvegicus
An00g09382_at	7.65284	up	An02g05650	strong similarity to hypothetical protein YPL217c - Saccharomyces cerevisiae
An00g10956_at	7.64358	up	An14g03270	strong similarity to SAM-dependent methyltransferase YOR240w - Saccharomyces cerevisiae
An00g11374_at	7.62561	up	An02g04830	strong similarity to the extragenic suppressor of the bimD6 mutation (sudD) - Aspergillus nidulans
An00g01481_at	7.62529	up	An09g06430	hypothetical protein
An00g06729_at	7.62049	up	An07g08280	strong similarity to 3-Hydroxy-3-methylglutaryl-CoA reductase HMGR - Gibberella fujikuroi
An00g10158_at	7.56798	up	An16g08030	strong similarity to ovarian tissue derived protein 18 of patent DE19816395-A1 - Homo sapiens
An00g09892_at	7.56778	up	An13g03060	strong similarity to multidrug resistance protein atrB - Aspergillus nidulans
An00g09855_at	7.52448	up	An15g03940	strong similarity to monosaccharide transporter Mst-1 - Amanita muscaria
An00g10213_at	7.51734	up	An17g02210	strong similarity to peptide chain release factor eRF-1 - Homo sapiens
An00g09712_at	7.51528	up	An07g09120	strong similarity to methionyl aminopeptidase Map1p precursor - Saccharomyces cerevisiae
An00g01566_at	7.49669	up	An04g00250	hypothetical protein
An00g11008_at	7.47858	up	An01g07180	strong similarity to serine/threonine kinase cot-1 - Neurospora crassa
An00g10799_at	7.46704	up	An02g07880	strong similarity to quinate transport protein QUTD - Aspergillus nidulans
An00g07244_at	7.45444	up	An07g05380	strong similarity to beta transducin-like protein het-e1 - Podospora anserina
An00g09400_at	7.43819	up	An16g08640	strong similarity to hypothetical RNA-binding protein SPAC16E8.06c - Schizosaccharomyces pombe
An00g05835_at	7.38642	up	An06g01210	similarity to rRNA processing protein LCP5 - Saccharomyces cerevisiae
An00g09179_at	7.36177	up	An01g08130	strong similarity to hypothetical protein SPAC23G3.05c - Schizosaccharomyces pombe
An00g08738_at	7.34301	up	An03g06850	strong similarity to hypothetical coiled-coil protein cgrA - Aspergillus nidulans
An00g05368_at	7.32454	up	An14g06350	similarity to nuclear protein LAS1 - Saccharomyces cerevisiae
An00g15062_x_at	7.32281	up	An11e05210	trnaQctg
An00g08726_at	7.31951	up	An14g00700	strong similarity to hypothetical ATPase HFN2B - Haematobia irritans
An00g11867_at	7.30251	up	An16g04450	strong similarity to trans-golgi transport GTPase YPT6 - Saccharomyces cerevisiae
An00g09395_at	7.29913	up	An15g00890	strong similarity to hypothetical regulatory protein RMS1 - Saccharomyces cerevisiae
An00g09148_at	7.2968	up	An14g04040	strong similarity to hypothetical protein SPAC1093.01 with conserved domain PF01535 DUF17 - Schizosaccharomyces pombe
An00g12798_at	7.289	up	An02g07050	weak similarity to hypothetical protein B0041.7 - Caenorhabditis elegans
An00g08351_at	7.284	up	An02g03520	strong similarity to G protein-binding protein CRFG - Homo sapiens
An00g11615_at	7.25883	up	An08g00950	strong similarity to the mitochondrial ribosomal protein of the large subunit YmL8 - Saccharomyces cerevisiae
An00g11321_at	7.2321	up	An08g06060	strong similarity to the component of the U3 snoRNP Imp4 - Saccharomyces cerevisiae
An00g07186_at	7.20578	up	An02g09170	strong similarity to ATP dependent RNA helicase Spb4p - Saccharomyces cerevisiae
An00g11699_at	7.20145	up	An14g03520	&amp;quot;strong similarity to the protein required for filamentous growth, cell polarity, and cellular elongation Dfg5 - Saccharomyces cerevisiae&amp;quot;
An00g05577_at	7.20027	up	An01g07640	similarity to probable membrane protein YPL087w - Saccharomyces cerevisiae
An00g07078_at	7.17262	up	An16g07870	strong similarity to aminoalcoholphosphotransferase AAPT1 - Glycine max
An00g07580_at	7.17206	up	An08g00720	strong similarity to conserved eukaryotic protein involved in ribosome biogenesis ERB1 - Saccharomyces cerevisiae
An00g09773_at	7.16498	up	An12g04110	strong similarity to mitochondrial nuclease NUC1 precursor - Saccharomyces cerevisiae
An00g08483_at	7.15108	up	An08g03070	&amp;quot;strong similarity to glycine decarboxylase, subunit T GCV1 - Saccharomyces cerevisiae&amp;quot;
An00g10519_at	7.14821	up	An01g10820	strong similarity to probable membrane protein YOR206w - Saccharomyces cerevisiae
An00g09397_at	7.12839	up	An02g03350	strong similarity to hypothetical rev interacting protein mis3 - Schizosaccharomyces pombe
An00g10283_at	7.12407	up	An17g01120	strong similarity to phosphatidylglycerophosphate synthase PGS1 - Saccharomyces cerevisiae
An00g07890_at	7.07614	up	An02g06750	strong similarity to DEAD box protein Dbp45A - Drosophila melanogaster
An00g11613_at	7.04496	up	An04g07330	strong similarity to the mitochondrial ribosomal protein MRPL12 - Homo sapiens
An00g11614_at	7.02462	up	An14g06300	strong similarity to the mitochondrial ribosomal protein of the large subunit YML6 - Saccharomyces cerevisiae
An00g11904_at	7.02144	up	An15g04060	strong similarity to transport protein Flr1 - Saccharomyces cerevisiae
An00g06913_at	7.01575	up	An02g05000	strong similarity to acyltransferase yscat1 of patent WO200018889-A2 - Saccharomyces sp.
An00g09260_at	7.01426	up	An11g01850	strong similarity to hypothetical protein SPBC56F2.04 - Schizosaccharomyces pombe [possible sequencing error]
An00g07158_at	6.9868	up	An04g01340	strong similarity to asparagine synthase Asn1 - Saccharomyces cerevisiae
An00g09714_at	6.94724	up	An18g02230	strong similarity to methylase SPB1 - Saccharomyces cerevisiae
An00g15190_x_at	6.93454	up	An11e03650	trnaPagg
An00g11867_x_at	6.92369	up	An16g04450	strong similarity to trans-golgi transport GTPase YPT6 - Saccharomyces cerevisiae
An00g11055_at	6.90425	up	An07g05600	strong similarity to small protein-tyrosine-phosphatase stp1 - Schizosaccharomyces pombe
An00g05457_at	6.88476	up	An09g06180	similarity to phosphorylation regulatory protein HP-10 - Homo sapiens
An00g06684_at	6.88422	up	An01g04380	&amp;quot;strong similarity to 23 kD subunit of DNA-directed RNA polymerase I,II,III RPO26 - Saccharomyces cerevisiae&amp;quot;
An00g04991_at	6.88241	up	An07g02690	similarity to hypothetical regulational protein PBK1 - Homo sapiens
An00g10266_at	6.85882	up	An09g00010	strong similarity to phenylacrylic acid decarboxylase PAD1 - Saccharomyces cerevisiae
An00g11338_at	6.85256	up	An01g02810	strong similarity to the cytochrome P-450 sterol delta22-desaturase Erg5 - Saccharomyces cerevisiae
An00g13135_at	6.84914	up	An16g02950	weak similarity to mitochondrial initiation factor 2 IMF1 - Saccharomyces cerevisiae
An00g08520_at	6.82631	up	An01g02320	strong similarity to GTP-binding protein A-ras - Emericella nidulans
An00g08652_at	6.82126	up	An01g12570	strong similarity to histidinol dehydrogenase his-3 - Neurospora crassa
An00g00406_at	6.81758	up	An07g03450	hypothetical protein
An00g00643_at	6.80223	up	An07g06210	hypothetical protein
An00g09786_at	6.79269	up	An12g03890	strong similarity to mitochondrial ribosomal protein L14 - Saccharomyces cerevisiae
An00g07892_at	6.78661	up	An02g04980	strong similarity to DEAD-box RNA helicase II ddx21 - Homo sapiens
An00g05579_at	6.78279	up	An08g10700	similarity to probable methyltransferase - Schizosaccharomyces pombe
An00g05329_at	6.76238	up	An08g08870	similarity to NifA-regulated gene A NrgA - Bradyrhizobium japonicum
An00g07993_at	6.73364	up	An13g00250	strong similarity to DNA repair protein rad7 - Saccharomyces cerevisiae
An00g09763_at	6.73318	up	An09g06030	strong similarity to mitochondrial intermembrane space.export machinery component OXA1 - Saccharomyces cerevisiae
An00g12213_at	6.73301	up	An16g07300	weak similarity to 60 S ribosomal subunit assembly factor Mak21p - Saccharomyces cerevisiae
An00g10893_at	6.71723	up	An07g07010	strong similarity to ribosomal protein L24 homolog YLR009w - Saccharomyces cerevisiae
An00g05632_at	6.71703	up	An04g01930	similarity to protein involved in cell growth and replication of M1 dsRNA MAK11 - Saccharomyces cerevisiae
An00g11333_at	6.68942	up	An16g08720	strong similarity to the cystathionine-gamma-lyase MecB - Acremonium chrysogenum
An00g13482_at	6.67992	up	An04g01970	weak similarity to ribosomal protein L34 - Bacillus stearothermophilus
An00g09789_at	6.67936	up	An04g05950	strong similarity to mitochondrial ribosomal protein L24 MRPL24 - Saccharomyces cerevisiae
An00g09782_at	6.67016	up	An13g00670	strong similarity to mitochondrial protein MIA1 - Saccharomyces cerevisiae
An00g11369_at	6.64483	up	An15g02780	strong similarity to the EST SEQ ID NO:4136 of patent WO200056762-A2 - Aspergillus niger
An00g11811_at	6.6326	up	An04g02580	strong similarity to threonine deaminase ILV - Arxula adeninivorans
An00g04121_at	6.61581	up	An14g05140	similarity to ECM1 - Saccharomyces cerevisiae
An00g09787_at	6.60103	up	An02g04300	strong similarity to mitochondrial ribosomal protein L16 precursor MRPL16 - Saccharomyces cerevisiae
An00g03885_at	6.58276	up	An01g11960	similarity to brefeldin A resistance protein BFR1 - Saccharomyces cerevisiae
An00g11807_at	6.58056	up	An07g00940	strong similarity to thiosulfate sulfurtransferase - Gallus gallus
An00g11612_at	6.55226	up	An01g13600	strong similarity to the mitochondrial phosphate transport protein Mir1 - Saccharomyces cerevisiae
An00g07694_at	6.54843	up	An05g00160	strong similarity to cystathionine beta-synthase CYS4 - Saccharomyces cerevisiae
An00g10902_at	6.54776	up	An08g07790	strong similarity to RNA helicase DBP4 - Saccharomyces cerevisiae
An00g05024_at	6.52008	up	An08g07110	similarity to hypothetical transport protein YCR023c - Saccharomyces cerevisiae
An00g08826_at	6.47168	up	An08g00870	strong similarity to hypothetical protein 1A9.230 - Neurospora crassa
An00g12180_at	6.46585	up	An04g01960	weak similarity hypothetical protein Y1032 - Yersinia pestis plasmid pMT1
An00g11985_at	6.4503	up	An05g00960	strong similarity to U3 small nucleolar ribonucleoprotein imp3 - Saccharomyces cerevisiae
An00g09785_at	6.44268	up	An18g02890	strong similarity to mitochondrial ribosomal protein L11 - Saccharomyces cerevisiae
An00g09252_at	6.43707	up	An02g07460	strong similarity to hypothetical protein SPBC354.08c - Schizosaccharomyces pombe
An00g11972_at	6.40698	up	An18g04470	strong similarity to TTAGGG repeat binding factor Tbf1 - Saccharomyces cerevisiae
An00g12308_at	6.38147	up	An07g08590	weak similarity to beta transducin-like protein het-e1 - Podospora anserina
An00g10964_at	6.36537	up	An02g11580	strong similarity to secreted protein sequence encoded by gene 48 SEQ ID NO:188 patent WO200056754-A1 - Homo sapiens
An00g07316_at	6.33172	up	An11g07680	strong similarity to brefeldin A resistance protein BFR2 - Saccharomyces cerevisiae
An00g06582_at	6.32314	up	An07g05570	strong similarity chitin synthase chs1 - Aspergillus nidulans
An00g09304_at	6.30835	up	An06g00280	strong similarity to hypothetical protein YBR096w - Saccharomyces cerevisiae
An00g13482_x_at	6.29371	up	An04g01970	weak similarity to ribosomal protein L34 - Bacillus stearothermophilus
An00g10896_at	6.29047	up	An15g06390	strong similarity to ribosomal RNA processing protein RRP5 - Saccharomyces cerevisiae
An00g00643_x_at	6.28507	up	An07g06210	hypothetical protein
An00g10034_at	6.28003	up	An02g06700	strong similarity to nitrogen metabolite repression protein MEAB - Emericella nidulans
An00g09275_at	6.27602	up	An01g00340	strong similarity to hypothetical protein SPCC320.08 - Schizosaccharomyces pombe
An00g09029_at	6.27008	up	An02g01590	strong similarity to hypothetical protein B5O22.240 - Neurospora crassa
An00g07915_at	6.25743	up	An02g01790	&amp;quot;strong similarity to diadenosine 5 , 5 -P1,P6-hexaphosphate hydrolase Aps1 - Schizosaccharomyces pombe&amp;quot;
An00g11292_at	6.25449	up	An11g06650	strong similarity to the ATP dependent RNA helicase Rrp3 - Saccharomyces cerevisiae
An00g09741_at	6.24698	up	An14g01860	strong similarity to mitochondrial carrier protein RIM2 - Saccharomyces cerevisiae
An00g15193_x_at	6.22486	up	An15e07430	trnaYgta
An00g06689_at	6.2164	up	An01g11950	&amp;quot;strong similarity to 25 kD subunit of DNA-directed RNA polymerase I,II,III RPB5 - Saccharomyces cerevisiae&amp;quot;
An00g08420_at	6.20173	up	An12g07840	strong similarity to glucosamine-phosphate N-acetyltransferase GNA1 - Saccharomyces cerevisiae
An00g00062_at	6.20096	up	An01g11010	strong similarity to the cell wall protein Crh1 - Saccharomyces cerevisiae
An00g12933_at	6.1848	up	An17g02130	weak similarity to hypothetical protein SPAC2F3.13c - Schizosaccharomyces pombe
An00g13108_at	6.17579	up	An02g03410	weak similarity to mannosylphosphorylation protein MNN4 - Saccharomyces cerevisiae
An00g07492_at	6.16192	up	An12g10380	strong similarity to chitin synthase C chsC - Aspergillus fumigatus
An00g01620_at	6.12664	up	An08g02380	hypothetical protein
An00g06001_at	6.11995	up	An12g08670	similarity to the 3 -5 exoribonuclease involved in rRNA processing Rrp42 - Saccharomyces cerevisiae
An00g13687_at	6.09257	up	An02g01320	weak similarity to the hypothetical protein encoded by An03g06340 - Aspergillus niger
An00g04811_at	6.08851	up	An14g00400	similarity to hypothetical protein SPAC22E12.18 - Schizosaccharomyces pombe
An00g10643_at	6.0709	up	An11g01300	strong similarity to protein involved in ribosome assembly RSA2 - Saccharomyces cerevisiae
An00g12820_at	6.05568	up	An04g03800	weak similarity to hypothetical protein CAB51071.1 - Homo sapiens
An00g09721_at	6.04146	up	An11g06590	strong similarity to methyltransferase COQ5 - Saccharomyces cerevisiae
An00g06396_at	6.03857	up	An14g04720	similarity to transcription factor ARO80 - Saccharomyces cerevisiae
An00g10361_at	6.01621	up	An12g07400	strong similarity to polyamine transporter TPO1 - Saccharomyces cerevisiae
An00g05569_at	6.00731	up	An09g05890	similarity to probable membrane protein YMR010w - Saccharomyces cerevisiae
An00g05971_at	6.00166	up	An07g09250	similarity to superoxide dismutase sodB - Helicobacter pylori
An00g09489_at	5.98209	up	An11g03740	strong similarity to isoamyl alcohol oxidase mreA - Aspergillus oryzae
An00g07387_at	5.93763	up	An07g08390	strong similarity to carboxyphosphonoenolpyruvate mutase - Streptomyces hygroscopicus
An00g07630_x_at	5.93457	up	An02g12620	strong similarity to copper metallochaperone COX17 - Saccharomyces cerevisiae
An00g03853_at	5.91684	up	An06g01820	similarity to B13I18.70 a protein related to ribosomal protein MRP49 - Neurospora crassa
An00g09332_at	5.91629	up	An13g00030	strong similarity to hypothetical protein YGR280c - Saccharomyces cerevisiae
An00g06960_at	5.911	up	An16g09050	strong similarity to alcohol dehydrogenase alkJ - Pseudomonas oleovorans
An00g10912_at	5.90315	up	An15g00680	strong similarity to RNA-binding protein Loc1p - Saccharomyces cerevisiae
An00g15239_x_at	5.8938	up	An01e07610	trnaLaag
An00g11334_at	5.88139	up	An15g05170	strong similarity to the cysteine synthase cysK - Methanosarcina thermophila
An00g04183_at	5.87895	up	An15g02420	similarity to eukaryotic translation initiation factor EIF2B subunit 3 - Homo sapiens
An00g02459_at	5.8704	up	An18g00680	hypothetical protein
An00g05209_at	5.86986	up	An02g11570	similarity to mitochondrial ribosomal protein YmL49 - Saccharomyces cerevisiae
An00g07775_at	5.84802	up	An04g04060	strong similarity to cytochrome-c peroxidase precursor YKR066c - Saccharomyces cerevisiae
An00g13496_at	5.84771	up	An08g10500	weak similarity to salivary glue protein sgs-3 - Drosophila yakuba
An00g07403_at	5.84087	up	An07g06080	strong similarity to casein kinase-1 homolog hhp1 - Schizosaccharomyces pombe
An00g06925_at	5.83789	up	An07g10100	strong similarity to adenylate kinase adk1 - Saccharomyces cerevisiae
An00g11644_at	5.83045	up	An04g01440	strong similarity to the pepsin A 3 precursor - Homo sapiens
An00g11357_at	5.81664	up	An04g01230	strong similarity to the ECM33 homolog SPCC1223.12c - Schizosaccharomyces pombe
An00g06836_at	5.81615	up	An10g00430	strong similarity to a-agglutinin core protein AGA1 - Saccharomyces cerevisiae [truncated ORF]
An00g10175_at	5.79655	up	An04g00170	strong similarity to para-hydroxybenzoate polyprenyltransferase COQ2 - Saccharomyces cerevisiae
An00g09793_at	5.78341	up	An09g06140	strong similarity to mitochondrial ribosomal protein of the large subunit L2 - Saccharomyces cerevisiae
An00g04915_at	5.75062	up	An01g05540	similarity to hypothetical protein T27E13.9/At2g30170 - Arabidopsis thaliana
An00g09247_at	5.741	up	An02g12260	strong similarity to hypothetical protein SPBC31F10.03 - Schizosaccharomyces pombe
An00g08110_at	5.72774	up	An11g00990	strong similarity to ER-to-Golgi transporter Lag1p - Saccharomyces cerevisiae
An00g08195_at	5.72054	up	An16g05260	strong similarity to eukaryotic translation initiation factor 3 subunit p42 - Homo sapiens
An00g10914_at	5.71489	up	An02g14340	strong similarity to RNA-binding protein SNU13 - Saccharomyces cerevisiae
An00g05803_at	5.69192	up	An17g01910	similarity to rhoGAP homolog DdRacGAP - Dictyostelium discoideum
An00g09319_at	5.69035	up	An04g06120	strong similarity to hypothetical protein YDR398w - Saccharomyces cerevisiae
An00g05936_at	5.68982	up	An08g07800	similarity to spliceosome associated protein Spf31 - Homo sapiens
An00g15026_x_at	5.68961	up	An01e11040	trnaQctg
An00g09795_at	5.68289	up	An14g06310	strong similarity to mitochondrial ribosomal protein of the large subunit YmL35 - Saccharomyces cerevisiae
An00g04924_at	5.66733	up	An15g00040	similarity to hypothetical protein YBL028c - Saccharomyces cerevisiae
An00g01589_at	5.66686	up	An01g00390	hypothetical protein
An00g11577_at	5.65873	up	An16g08730	strong similarity to the hypothetical protein YIL110w - Saccharomyces cerevisiae
An00g13421_at	5.63981	up	An07g03190	weak similarity to putative mitochondrial ribosomal protein YmL15 precursor [possible sequencing error]
An00g09088_at	5.63595	up	An02g11460	strong similarity to hypothetical protein met-10+ - Neurospora crassa
An00g03616_at	5.63338	up	An12g00590	similarity to 36 kD subunit of DNA-dependent RNA polymerase I RPA43 - Saccharomyces cerevisiae
An00g12927_at	5.60456	up	An11g10070	weak similarity to hypothetical protein SPAC13G7.11 - Schizosaccharomyces pombe
An00g07346_at	5.59922	up	An07g03620	strong similarity to calcineurin chain A cnaA - Aspergillus nidulans
An00g12670_at	5.59626	up	An13g00540	weak similarity to hypothetical major allergen Phl p 5 - Phleum pratense
An00g10418_at	5.58736	up	An15g04950	strong similarity to predicted protein An07g08960 - Aspergillus niger
An00g03635_at	5.57398	up	An17g01470	similarity to 49 kD subunit of DNA-directed RNA polymerase I RPA49 - Saccharomyces cerevisiae
An00g09816_at	5.5669	up	An01g01900	strong similarity to mitomycin C translocase mct - Streptomyces lavendulae
An00g08736_at	5.54875	up	An01g03080	strong similarity to hypothetical coiled-coil protein - Schizosaccharomyces pombe
An00g08478_at	5.53212	up	An01g06110	strong similarity to glycerol-3-phosphate dehydrogenase (NAD+) precursor GPD1 - Saccharomyces cerevisiae
An00g05198_at	5.53132	up	An08g01650	similarity to mitochondrial import protein MPI1 - Saccharomyces cerevisiae
An00g11769_at	5.52446	up	An02g09200	strong similarity to the translational factor CaYSF1 - Candida albicans
An00g15220_x_at	5.5202	up	An11e05360	trnaPagg
An00g15196_x_at	5.51949	up	An15e07420	trnaYgta
An00g03050_at	5.51504	up	An08g05610	nitrate reductase (NADPH) niaD - Aspergillus niger
An00g11343_at	5.51423	up	An01g10870	strong similarity to the DEAD box RNA helicase CHR1 - Candida albicans
An00g07331_at	5.49675	up	An01g03350	strong similarity to C-8 sterol isomerase erg-1 - Neurospora crassa
An00g10559_at	5.49603	up	An11g06160	strong similarity to proline oxidase prnD - Aspergillus nidulans
An00g10084_at	5.49571	up	An16g01500	strong similarity to nucleolar protein NOP2 - Saccharomyces cerevisiae
An00g07177_at	5.48482	up	An11g02430	strong similarity to assembly factor of cytochrome c oxidase COX15 - Saccharomyces cerevisiae
An00g09031_at	5.48343	up	An17g01130	strong similarity to hypothetical protein B7A16.140 - Neurospora crassa
An00g13146_at	5.47327	up	An17g01320	weak similarity to mRNA surveillance protein smg-7 - Caenorhabditis elegans
An00g15192_x_at	5.44487	up	An15e07410	trnaYgta
An00g04185_at	5.43966	up	An18g06260	&amp;quot;similarity to eukaryotic translation initiation factor eIF3, subunit p35 - Homo sapiens&amp;quot;
An00g04663_at	5.43781	up	An12g00450	similarity to hypothetical protein bK126B4.3 - Homo sapiens
An00g08043_at	5.43521	up	An15g01910	strong similarity to elongation-like factor ELF - Candida albicans
An00g04111_at	5.42983	up	An04g01900	similarity to Dom34p-interacting protein DIP2 - Saccharomyces cerevisiae
An00g07199_at	5.42847	up	An02g14950	strong similarity to ATP-dependent RNA helicase CA3 - Saccharomyces cerevisiae
An00g07889_at	5.41753	up	An01g09920	strong similarity to DEAD box ATP-dependent RNA helicase SPCC285.03 - Schizosaccharomyces pombe
An00g12620_at	5.41611	up	An08g08280	weak similarity to homeobox protein slouch slou - Drosophila melanogaster
An00g08191_at	5.41574	up	An08g03670	strong similarity to ethanolamine kinase EKI1 - Homo sapiens
An00g07630_at	5.41034	up	An02g12620	strong similarity to copper metallochaperone COX17 - Saccharomyces cerevisiae
An00g08524_at	5.40551	up	An09g04110	strong similarity to GTP-binding protein lepA - Escherichia coli
An00g11886_at	5.39802	up	An16g06850	strong similarity to translation initiation factor eIF-4F TIF4631 - Saccharomyces cerevisiae
An00g12281_at	5.39388	up	An04g00930	weak similarity to apoptosis inhibitor IAP homolog ilp - Homo sapiens
An00g11004_at	5.38726	up	An08g04100	strong similarity to serine palmitoyltransferase 2 LCB2 - Saccharomyces cerevisiae
An00g08310_at	5.38586	up	An14g03390	strong similarity to fluG - Emericella nidulans
An00g09601_at	5.3834	up	An01g06690	strong similarity to low affinity zinc transport protein Zrt2p - Saccharomyces cerevisiae
An00g07575_at	5.38339	up	An04g00070	strong similarity to component of the U3 small nucleolar ribonucleoprotein MPP10 - Saccharomyces cerevisiae
An00g15197_x_at	5.37881	up	An15e07440	trnaYgta
An00g11169_at	5.36239	up	An17g01670	strong similarity to succinyl coenzyme A synthetase alpha subunit SYRTSA - Rattus norvegicus
An00g09312_at	5.35974	up	An01g07580	strong similarity to hypothetical protein YDL201w - Saccharomyces cerevisiae
An00g08242_at	5.35515	up	An14g07060	strong similarity to fatty acid regulation protein FRM2- Saccharomyces cerevisiae
An00g00035_at	5.35417	up	An18g04490	similarity to the 30s ribosomal protein s19 RpsS - Escherichia coli
An00g09605_at	5.34551	up	An11g04840	strong similarity to L-proline-analogue resistance gene MPR1 - Saccharomyces cerevisiae strain sigma 1278b
An00g04707_at	5.33779	up	An02g04190	similarity to hypothetical protein F36H12.3 - Caenorhabditis elegans
An00g11364_at	5.33751	up	An14g03620	strong similarity to the essential gene YJL010C of patent WO200039342-A2 - Saccharomyces cerevisiae
An00g06827_at	5.33593	up	An15g01160	strong similarity to a putative DEAH-box RNA helicase Dhr1p - Saccharomyces cerevisiae
An00g05310_at	5.3251	up	An12g04740	similarity to N-delta-arginine methyltransferase RMT2 - Saccharomyces cerevisiae
An00g08311_at	5.31613	up	An16g00800	strong similarity to fluonazole resistance protein FLU1 - Candida albicans
An00g04683_at	5.31578	up	An09g02380	similarity to hypothetical protein CG17807 - Drosophila melanogaster
An00g10500_at	5.31445	up	An07g00980	strong similarity to probable membrane protein YIL166c - Saccharomyces cerevisiae
An00g09363_at	5.31157	up	An18g06020	strong similarity to hypothetical protein YNL206c - Saccharomyces cerevisiae
An00g05474_at	5.30512	up	An01g03050	similarity to polyadenylate-binding protein PABP - Saccharomyces cerevisiae
An00g07176_at	5.29745	up	An02g04330	strong similarity to assembly factor of cytochrome c oxidase COX11 - Saccharomyces cerevisiae
An00g00735_at	5.29002	up	An02g06660	hypothetical protein
An00g03576_at	5.28375	up	An01g07270	&amp;quot;similarity to ribosomal protein YmL11 precursor, mitochondrial - Saccharomyces cerevisiae&amp;quot;
An00g04797_at	5.27729	up	An07g08960	similarity to hypothetical protein SPAC15A10.09c - Schizosaccharomyces pombe
An00g11712_at	5.27686	up	An02g11360	&amp;quot;strong similarity to the putative endo alpha-1,4 polygalactosaminidase precusor gene - Pseudomonas sp.&amp;quot;
An00g11393_at	5.25758	up	An04g02880	strong similarity to the glutaminyl-peptide cyclotransferase QPCT - Homo sapiens
An00g06608_at	5.24884	up	An16g03590	strong similarity to phosphatidylinositol-phosphatidylcholine transfer protein Sec14 - Saccharomyces cerevisiae
An00g07067_at	5.24585	up	An15g01760	strong similarity to amidophosphoribosyltransferase ADE4 - Saccharomyces cerevisiae
An00g04343_at	5.20103	up	An12g00470	similarity to hexamer-binding protein HEXBP - Leishmania major
An00g09287_at	5.19652	up	An07g06640	strong similarity to hypothetical protein SPCC830.03 - Schizosaccharomyces pombe
An00g12008_at	5.19054	up	An09g06110	strong similarity to ubiquitin-conjugating enzyme ubcP3 - Schizosaccharomyces pombe
An00g12985_at	5.18518	up	An03g04660	weak similarity to hypothetical protein YGR165w - Saccharomyces cerevisiae
An00g07946_at	5.17906	up	An08g07220	strong similarity to diphthamide methyltransferase DPH5 - Saccharomyces cerevisiae
An00g00170_at	5.17365	up	An02g01830	cytochrome c cyc - Aspergillus niger
An00g09322_at	5.16126	up	An08g02520	strong similarity to hypothetical protein YER006w - Saccharomyces cerevisiae
An00g05857_at	5.15895	up	An05g02300	similarity to secreted protein BLAST search protein SEQID no. 127 - Homo sapiens
An00g09341_at	5.15459	up	An11g09380	strong similarity to hypothetical protein YJR070c - Saccharomyces cerevisiae
An00g08327_at	5.15238	up	An12g05570	strong similarity to fructosyl amino acid oxidase faoA - Aspergillus terreus
An00g11890_at	5.15189	up	An18g05570	strong similarity to translation initiation factor IF2 infB - Escherichia coli
An00g15216_x_at	5.14844	up	An02e00940	trnaPagg
An00g10775_at	5.14834	up	An02g12030	strong similarity to putative tRNA dihydrouridine synthase smm1 - Saccharomyces cerevisiae
An00g10545_at	5.14682	up	An01g04230	strong similarity to probable WD repeat transcription regulation protein SPCC18.13 - Schizosaccharomyces pombe
An00g11633_at	5.14048	up	An16g08860	strong similarity to the nuclear and nucleolar protein Nop14 - Saccharomyces cerevisiae
An00g10502_at	5.13799	up	An08g09160	strong similarity to probable membrane protein YJL109c - Saccharomyces cerevisiae
An00g11689_at	5.13651	up	An07g06510	strong similarity to the protein involved in ribosomal RNA processing Rrp40 - Saccharomyces cerevisiae
An00g04805_at	5.09917	up	An12g10700	similarity to hypothetical protein SPAC1952.10c - Schizosaccharomyces pombe
An00g11125_at	5.08436	up	An14g01590	strong similarity to sterol transmethylase ERG6 - Candida albicans
An00g06494_at	5.08344	up	An04g02130	similarity to U1 and U2 snRNPs component SmB - Homo sapiens
An00g12914_at	5.07889	up	An13g00600	weak similarity to hypothetical protein Rv3439c - Mycobacterium tuberculosis [truncated orf]
An00g10811_at	5.07367	up	An02g05860	strong similarity to rac-family serine/threonine protein kinase homolog dagA - Dictyostelium discoideum
An00g13942_at	5.06498	up	An01g01740	weak similarity to troponin C - Caenorhabditis elegans
An00g12636_at	5.06206	up	An14g04740	weak similarity to hyothetical protein SPBC18H10.17c - Schizosaccharomyces pombe
An00g06495_at	5.05889	up	An04g01860	similarity to U3 snoRNP associated 55 kDa protein U3-55k - Homo sapiens
An00g10903_at	5.05499	up	An18g05150	strong similarity to RNA helicase-like protein RRP3 - Saccharomyces cerevisiae
An00g07419_at	5.05083	up	An08g02870	strong similarity to CCAAT-binding transcription factor CBF - Homo sapiens
An00g06932_at	5.05028	up	An08g03690	strong similarity to ADP-ribosylation factor arf1 - Ajellomyces capsulata
An00g10087_at	5.03993	up	An08g06650	strong similarity to nucleolar rRNA processing protein NHP2 - Saccharomyces cerevisiae
An00g15195_x_at	5.02977	up	An05e01950	trnaYgta
An00g06554_at	5.02288	up	An07g00820	similarity to xenobiotic reductase A xenA - Pseudomonas putida
An00g05553_at	5.02117	up	An02g01970	similarity to probable membrane protein YDL111c - Saccharomyces cerevisiae
An00g10724_at	5.01943	up	An02g13460	strong similarity to purine-cytosine permease pcpl3 - Kluyveromyces marxianus
An00g15231_x_at	5.01202	up	An01e08350	trnaSgct
An00g11707_at	4.99125	up	An04g01420	strong similarity to the protein with DNase activity TatD - Escherichia coli
An00g09948_at	4.99098	up	An01g00070	&amp;quot;strong similarity to N2,N2-dimethylguanosine tRNA methyltransferase trm1 - Schizosaccharomyces pombe&amp;quot;
An00g08367_at	4.9822	up	An14g02590	strong similarity to GABA permease gabA - Aspergillus nidulans
An00g06453_at	4.97992	up	An08g00730	similarity to transitional endoplasmic reticulum ATPase - Rattus norvegicus
An00g12411_at	4.96624	up	An07g07250	weak similarity to cylicin I - Bos primigenius taurus
An00g03840_at	4.96158	up	An12g00650	similarity to assembly factor of cytochrome c oxidase PET117 - Saccharomyces cerevisiae
An00g09396_at	4.95998	up	An07g09470	strong similarity to hypothetical retroelement pol polyprotein - Arabidopsis thaliana
An00g10889_at	4.95942	up	An04g05860	strong similarity to ribose-phosphate pyrophosphokinase PRS2 - Saccharomyces cerevisiae
An00g09784_at	4.95822	up	An03g04620	strong similarity to mitochondrial ribosomal protein Cyt-21 - Neurospora crassa
An00g15230_x_at	4.94065	up	An01e08340	trnaSgct
An00g10788_at	4.9371	up	An01g00100	strong similarity to pyruvate dehydrogenase beta chain precursor PDB1 - Saccharomyces cerevisiae
An00g09065_at	4.93579	up	An01g05470	strong similarity to hypothetical protein F14J16.17 - Arabidopsis thaliana
An00g09794_at	4.92024	up	An08g05500	strong similarity to mitochondrial ribosomal protein of the large subunit YmL3 - Saccharomyces cerevisiae
An00g01969_at	4.88851	up	An08g03920	hypothetical protein
An00g10892_at	4.88541	up	An01g07430	strong similarity to ribosomal protein L2 (mitochondrial) - Saccharomyces cerevisiae
An00g06830_at	4.87376	up	An02g01360	strong similarity to a subunit of the mitochondrial inner membrane protein import machinery MIM23 - Saccharomyces cerevisiae
An00g04422_at	4.86271	up	An01g09170	similarity to hypothetical gene At2g19870 - Arabidopsis thaliana
An00g08504_at	4.84127	up	An04g01260	&amp;quot;strong similarity to golgi alpha-1,6 mannosyltransferase subunit ANP1 - Saccharomyces cerevisiae&amp;quot;
An00g07644_at	4.83645	up	An03g01310	strong similarity to CTP synthetase (URA7) - Saccharomyces cerevisiae
An00g07874_at	4.82902	up	An01g09500	strong similarity to cytosolic threonine--tRNA ligase THS1 - Saccharomyces cerevisiae
An00g03987_at	4.8221	up	An08g08760	similarity to colon cancer associated antigen precursor from patent WO9904265-A2 - Homo sapiens
An00g06917_at	4.81269	up	An12g00320	strong similarity to adenine phosphoribosyltransferase APT1 - Saccharomyces cerevisiae
An00g08655_at	4.80758	up	An01g11930	strong similarity to histidinol-phosphate transaminase his3 - Schizosaccharomyces pombe
An00g09245_at	4.79607	up	An01g03360	strong similarity to hypothetical protein SPBC2G5.03 - Schizosaccharomyces pombe
An00g05284_at	4.79553	up	An03g02720	similarity to myb-related protein YDR026c - Saccharomyces cerevisiae
An00g08539_at	4.78308	up	An08g00300	strong similarity to guanylate kinase guk1 - Saccharomyces cerevisiae
An00g04996_at	4.78054	up	An01g03260	&amp;quot;similarity to hypothetical ribosomal protein S37, mitochondrial - Saccharomyces cerevisiae&amp;quot;
An00g05715_at	4.76366	up	An07g02350	similarity to putative myb-like DNA-binding protein - Schizosaccharomyces pombe
An00g13127_at	4.74872	up	An01g08230	weak similarity to methyltransferase GCD14 - Saccharomyces cerevisiae
An00g09030_at	4.74445	up	An02g01600	strong similarity to hypothetical protein B5O22.250 - Neurospora crassa
An00g07473_at	4.74335	up	An17g02170	strong similarity to centromere/microtubule-binding protein CBF5 - Saccharomyces cerevisiae
An00g13103_at	4.74333	up	An16g03960	weak similarity to lovastatin nonaketide synthase lovB - Aspergillus terreus
An00g05815_at	4.73119	up	An01g08390	similarity to ribosomal precursor protein MRPL36- Saccharomyces cerevisiae
An00g09356_at	4.71942	up	An11g09970	strong similarity to hypothetical protein YMR002w - Saccharomyces cerevisiae
An00g10102_at	4.71352	up	An15g07460	strong similarity to oligopeptide transporter (OPT1) - Candida albicans
An00g11785_at	4.71048	up	An18g04340	strong similarity to the uridine nucleosidase Urh1 - Saccharomyces cerevisiae
An00g06389_at	4.70962	up	An09g06630	similarity to transcription activator nuc-1 - Neurospora crassa
An00g07160_at	4.70522	up	An02g14080	strong similarity to asparagine--tRNA ligase ASNS - Thermus aquaticus sspc.thermophilus
An00g09879_at	4.68689	up	An18g02850	strong similarity to mtRNA splice defect-suppressing mitochondrial carrier MRS3 - Saccharomyces cerevisiae
An00g07275_at	4.68379	up	An16g09060	strong similarity to betaine-aldehyde dehydrogenase betB - Escherichia coli
An00g12163_at	4.66773	up	An08g10740	strong similarity to ZmGnsN3 glucanase of patent WO200073470-A2 - Zea mays
An00g02488_at	4.66286	up	An15g04960	hypothetical protein
An00g04133_at	4.6624	up	An04g07440	similarity to endoplasmic reticulum membrane protein SHR3 - Saccharomyces cerevisiae [truncated ORF]
An00g15212_x_at	4.66057	up	An01e01510	trnaPagg
An00g04442_at	4.65944	up	An08g06990	similarity to hypothetical membrane protein YLR251w - Saccharomyces cerevisiae
An00g10712_at	4.65933	up	An01g07370	strong similarity to PTD013 - Homo sapiens
An00g11885_at	4.65659	up	An12g01330	strong similarity to translation initiation factor eIF-4E - Schizosaccharomyces pombe
An00g09330_at	4.64719	up	An11g11150	strong similarity to hypothetical protein YGR090w of patent WO200039342-A2 - Saccharomyces cerevisiae
An00g15244_x_at	4.63562	up	An05e01690	trnaLaag
An00g11208_at	4.62789	up	An05g02310	strong similarity to SUR1 protein - Saccharomyces cerevisiae
An00g05207_at	4.62352	up	An08g01660	similarity to mitochondrial ribosomal protein of the small subunit YmS18 - Saccharomyces cerevisiae
An00g04892_at	4.61559	up	An01g05560	similarity to hypothetical protein SPCC18.12c - Schizosaccharomyces pombe
An00g09012_at	4.61176	up	An11g04500	strong similarity to hypothetical protein B23L21.160 - Neurospora crassa
An00g12330_at	4.60805	up	An02g13890	weak similarity to calmodulin- and actin-binding protein h-caldesmon - Gallus gallus
An00g05410_at	4.60378	up	An04g09630	similarity to patent WO200044900-A2 nucleic acid-binding protein NuABP-39 - Homo sapiens
An00g08814_at	4.60204	up	An18g06710	strong similarity to hypothetical protein - S. cerevisiae
An00g07825_at	4.59885	up	An02g06390	strong similarity to cytoplasmic ribosomal protein of the small subunit RP30 - Saccharomyces cerevisiae
An00g13957_at	4.59581	up	An01g06350	&amp;quot;weak similarity to UDP-N-acetylglucosamine:alpha1,3-D-mannoside beta1, 4-N-acetylglucosaminyltransferase GnT-IV - Homo sapiens&amp;quot;
An00g00626_at	4.59338	up	An01g01800	hypothetical protein
An00g09758_at	4.58629	up	An08g07360	strong similarity to mitochondrial import receptor TOM20 - Neurospora crassa
An00g09615_at	4.58535	up	An09g06730	strong similarity to lysine-specific high-affinity permease LYP1 - Saccharomyces cerevisiae
An00g06877_at	4.58209	up	An12g07580	strong similarity to acetylglutamate kinase/N-acetyl-gamma-glutamyl-phosphate reductase precursor arg-6 - Neurospora crassa
An00g15001_x_at	4.58202	up	An01e12140	trnaGgcc
An00g06340_at	4.57236	up	An02g02320	similarity to the transcription factor of the steroid metabolism Upc2 - Saccharomyces cerevisiae
An00g05440_at	4.56695	up	An06g00300	similarity to phosphate/phosphoenolpyruvate translocator TABPPT8 - Nicotiana tabacum
An00g08782_at	4.56456	up	An07g02810	strong similarity to hypothetical mitochondrial carrier protein YMR166c - Saccharomyces cerevisiae
An00g02870_at	4.54418	up	An08g00240	hypothetical protein
An00g02270_at	4.54286	up	An11g10960	hypothetical protein
An00g04763_at	4.54283	up	An13g01890	similarity to hypothetical protein Rv1147 - Mycobacterium tuberculosis
An00g07188_at	4.53619	up	An16g08550	strong similarity to ATP synthase coupling factor (F0) subunit e TIM11 - Saccharomyces cerevisiae
An00g06023_at	4.53299	up	An01g10880	similarity to the ATP synthase subunit g homolog Atp20 - Saccharomyces cerevisiae
An00g12722_at	4.52167	up	An02g12090	weak similarity to hypothetical protein An03g06210 - Aspergillus niger
An00g04735_at	4.52117	up	An16g05460	similarity to hypothetical protein MZN14.19 - Arabidopsis thaliana
An00g12674_at	4.503	up	An01g03070	weak similarity to hypothetical mitoribosomal protein YmL27 - Saccharomyces cerevisiae
An00g08519_at	4.50079	up	An07g04800	strong similarity to GTP-binding associated protein #8 of patent WO200105970-A2 - Homo sapiens
An00g03845_at	4.48974	up	An04g06840	similarity to ATPase DRS2 - Saccharomyces cerevisiae
An00g07593_at	4.48753	up	An13g00080	strong similarity to conserved hypothetical protein B2F7.100 - Neurospora crassa
An00g04252_at	4.46056	up	An18g04060	similarity to gastric mucin - Sus scrofa
An00g06265_at	4.43019	up	An16g08920	similarity to the neurofilament triplet H protein NEFH - Homo sapiens
An00g09735_at	4.42953	up	An04g03110	strong similarity to mitochondrial aspartate--tRNA ligase MSD1 - Saccharomyces cerevisiae
An00g10908_at	4.41797	up	An18g04850	strong similarity to RNA polymerase III subunit (hRPC11) - Homo sapiens
An00g05713_at	4.41483	up	An07g05290	similarity to putative mitochondrial ribosomal protein - Schizosaccharomyces pombe
An00g08503_at	4.40675	up	An02g14520	strong similarity to GMP synthase (glutamine-hydrolyzing) Gua1p - Saccharomyces cerevisiae
An00g15241_x_at	4.39896	up	An01e12900	trnaLaag
An00g05134_at	4.39821	up	An13g00660	similarity to L-fucose dehydrogenase FDH - Pseudomonas sp.
An00g04089_at	4.38894	up	An13g00650	similarity to DNA polymerase kappa TRF5 - Saccharomyces cerevisiae
An00g07293_at	4.38306	up	An15g00570	strong similarity to bifunctional purine synthetase ADE1 - Schizosaccharomyces pombe
An00g08854_s_at	4.37571	up	An01g05170	strong similarity to hypothetical protein An01g05180 - Aspergillus niger
An00g13159_at	4.36898	up	An03g03800	weak similarity to mucin-like protein MUC1 - Saccharomyces cerevisiae
An00g12932_at	4.36837	up	An07g09900	weak similarity to hypothetical protein SPAC227.17c - Schizosaccharomyces pombe
An00g09359_at	4.36165	up	An07g09070	strong similarity to hypothetical protein YMR158w - Saccharomyces cerevisiae
An00g07609_at	4.35894	up	An18g06850	strong similarity to conserved hypothetical protein SPAC31A2.02 - Schizosaccharomyces pombe
An00g13352_at	4.35799	up	An15g06560	weak similarity to proline-rich protein T20D16.24 - Arabidopsis thaliana
An00g07904_at	4.35661	up	An16g01480	strong similarity to deoxyhypusine synthase - Neurospora crassa
An00g06752_at	4.34907	up	An02g05460	&amp;quot;strong similarity to 40 kD subunit of DNA-directed RNA polymerase I,III RPC40 - Saccharomyces cerevisiae&amp;quot;
An00g12929_at	4.33591	up	An09g02530	weak similarity to hypothetical protein SPAC18B11.03c - Schizosaccharomyces pombe
An00g10816_at	4.32666	up	An02g12610	strong similarity to Ran-GTPase-activating protein 1 RNA1 - Schizosaccharomyces pombe
An00g05614_at	4.3247	up	An11g04470	similarity to protein fragment SEQ ID NO: 19254 patent EP1033405-A2 - Arabidopsis thaliana
An00g04977_at	4.32024	up	An01g10270	similarity to hypothetical protein YOR243c - Saccharomyces cerevisiae
An00g09790_at	4.31914	up	An04g06190	strong similarity to mitochondrial ribosomal protein L30 MRPL33 - Saccharomyces cerevisiae
An00g15187_x_at	4.30897	up	An01e11980	trnaYgta
An00g11500_at	4.29264	up	An02g03100	strong similarity to the hypothetical protein encoded by An04g09510 - Aspergillus niger
An00g07370_at	4.28629	up	An04g04630	strong similarity to capsule protein CAP59 - Cryptococcus neoformans
An00g06125_at	4.27477	up	An12g10360	similarity to the hypothetical protein An08g08280 - Aspergillus niger
An00g09009_at	4.27165	up	An04g01650	strong similarity to hypothetical protein B23I11.250 - Neurospora crassa
An00g11280_at	4.27154	up	An16g03950	strong similarity to the amadoriase II - Aspergillus fumigatus
An00g07191_at	4.26993	up	An07g01250	strong similarity to ATP-binding cassette multidrug transport protein AtrA - Aspergillus nidulans
An00g13497_at	4.25872	up	An04g09270	weak similarity to SAP90 associated protein SAPAP1 of patent JP10201477-A - Homo sapiens
An00g04099_at	4.25631	up	An09g06640	&amp;quot;similarity to DNA-directed RNA polymerase III, 82 KD subunit RPC82 - Saccharomyces cervisiae&amp;quot;
An00g11407_at	4.25486	up	An02g09550	strong similarity to the het-c2 protein - Podospora anserina
An00g13267_at	4.25251	up	An09g04870	weak similarity to patent 2001-080981/09 juvenile hormone steroid receptor subunit USP - Lucilia cuprina
An00g05530_at	4.24916	up	An13g00430	similarity to pre-induction sporulation gene ACOB - Emericella nidulans
An00g10078_at	4.23781	up	An07g03150	strong similarity to nuclear tRNA export receptor exportin-t - Homo sapiens
An00g04594_at	4.23438	up	An03g03510	similarity to hypothetical protein An15g01720 - Aspergillus niger
An00g10957_at	4.23255	up	An18g05380	strong similarity to SCH9 protein (cAMP-dependent protein kinase) - Saccharomyces cerevisiae
An00g11236_at	4.22115	up	An06g01780	strong similarity to TBL1 gene product transducin (beta) like 1 protein - Homo sapiens
An00g05831_at	4.22071	up	An08g05260	similarity to RNA-binding protein LAH1 - Saccharomyces cerevisiae
An00g10679_at	4.21396	up	An12g01140	strong similarity to protein phosphatase CYT-4 - Neurospora crassa
An00g09450_at	4.21202	up	An15g00610	strong similarity to imidazoleglycerolphosphate dehydratase igh - Trichoderma harzianum
An00g05208_at	4.20088	up	An18g05630	similarity to mitochondrial ribosomal protein S2 MRP4 - Saccharomyces cerevisiae
An00g04863_at	4.20032	up	An11g10000	similarity to hypothetical protein SPBC23G7.07c - Schizosaccharomyces pombe
An00g10479_at	4.19461	up	An14g06020	strong similarity to probable cdk inhibitor p21 binding protein SPCC613.08 - Schizosaccharomyces pombe
An00g06618_at	4.19184	up	An17g02120	&amp;quot;strong similarity to 1,3-beta-glucan synthase gs-1 - Neurospora crassa&amp;quot;
An00g11883_at	4.18274	up	An02g12410	strong similarity to translation initiation factor eIF3; p39 subunit TIF34 - Saccharomyces cerevisiae
An00g06228_at	4.18194	up	An18g02370	similarity to the hypothetical protein SPBC146.08c - Schizosaccharomyces pombe
An00g11365_at	4.17775	up	An04g00570	strong similarity to the essential nucleolar protein Nop77 - Saccharomyces cerevisiae
An00g06650_at	4.1664	up	An08g07050	strong similarity to 189 kD subunit of DNA-directed RNA polymerase I RPA190 - Schizosaccharomyces pombe
An00g11605_at	4.15041	up	An11g06660	strong similarity to the methyltransferase required for 60S ribosomal subunit biogenesis (Spb1p) - Saccharomyces cerevisiae
An00g09248_at	4.14943	up	An08g02000	strong similarity to hypothetical protein SPBC31F10.11c - Schizosaccharomyces pombe
An00g07284_at	4.14629	up	An09g03060	strong similarity to beta-type carbonic anhydrase beta-CA1 - Coccomyxa sp.
An00g11434_at	4.13842	up	An12g08720	strong similarity to the hypothetical protein An04g06900 - Aspergillus niger
An00g09385_at	4.13701	up	An04g09010	strong similarity to hypothetical protein YPR094w - Saccharomyces cerevisiae
An00g10161_at	4.13688	up	An14g06860	strong similarity to oxaloacetate transporter OAC1 - Saccharomyces cerevisiae
An00g12181_at	4.12638	up	An02g13200	weak similarity kexin-like protease KEX1 - Pneumocystis carinii
An00g11876_at	4.08861	up	An17g01870	strong similarity to translation initiation factor 6 eIF6 - Saccharomyces cerevisiae
An00g06249_at	4.07325	up	An02g11300	similarity to the mitochondrial ribosomal protein of the large subunit Yml37 - Saccharomyces cerevisiae
An00g10408_at	4.05919	up	An15g05490	strong similarity to predicted protein An02g01140 - Aspergillus niger
An00g09280_at	4.05699	up	An02g03290	strong similarity to hypothetical protein SPCC4G3.11 - Schizosaccharomyces pombe
An00g09792_at	4.05568	up	An07g09550	strong similarity to mitochondrial ribosomal protein NAM9 - Saccharomyces cerevisiae
An00g11901_at	4.05476	up	An11g10370	strong similarity to trans-pentaprenyltranstransferase COQ1 - Saccharomyces cerevisiae
An00g04758_at	4.0499	up	An09g06690	similarity to hypothetical protein related to potassium channel subunit MiRP3 B1D1.370 - Neurospora crassa
An00g00183_at	4.04798	up	An02g04900	endopolygalacturonases pgaB - Aspergillus niger
An00g15050_s_at	4.02262	up	An08e08270	trnaRacg
An00g09801_at	4.01103	up	An12g07950	strong similarity to mitochondrial RNA splicing protein MRS2 - Saccharomyces cerevisiae
An00g09449_at	4.00071	up	An01g10050	strong similarity to IgE-dependent histamine-releasing factor - Homo sapiens
An00g11092_s_at	3.99773	up	An01g14180	strong similarity to splice factor Pad-1 - Neurospora crassa
An00g10699_at	3.99232	up	An12g07900	strong similarity to protein synthesis factor eIF-4C - Homo sapiens
An00g05042_at	3.99161	up	An09g04900	similarity to inhibitor of PP2A SET - Homo sapiens
An00g10478_at	3.98713	up	An03g03730	strong similarity to probable carbonic anhydrase SPBP8B7.05c - Schizosaccharomyces pombe
An00g03772_at	3.98693	up	An01g01950	similarity to aluminium resistance protein Alr1p - Saccharomyces cerevisiae
An00g06317_at	3.98446	up	An18g03230	similarity to the ribosomal protein S5 RPSE - Synechococcus sp.
An00g09995_at	3.97828	up	An03g05360	strong similarity to neutral amino acid permease mtr - Neurospora crassa
An00g02212_at	3.97607	up	An12g09060	hypothetical protein
An00g10093_at	3.97385	up	An17g02300	strong similarity to nucleosome assembly protein I NAP-I - Saccharomyces cerevisiae
An00g08651_at	3.97317	up	An01g08490	strong similarity to histidine--tRNA ligase HTS1 - Saccharomyces cerevisiae
An00g07114_at	3.96545	up	An06g01760	strong similarity to anthranilate synthase component I Trp2p - Saccharomyces cerevisiae
An00g09896_at	3.96127	up	An01g02160	strong similarity to multidrug resistance protein FNX1 - Schizosaccharomyces pombe
An00g11609_at	3.96002	up	An02g01730	strong similarity to the mitochondrial dicarboxylate transport protein DTP - Saccharomyces cerevisiae
An00g12161_at	3.95678	up	An08g11040	strong similarity to zinc finger protein ZPR1 - Schizosaccharomyces pombe
An00g11308_at	3.95308	up	An02g01750	strong similarity to the chaperone involved in mitochondrial protein import Mge1 - Saccharomyces cerevisiae
An00g09393_at	3.95131	up	An02g10780	strong similarity to hypothetical Ran-GTPase binding zinc-finger protein SPAC17H9.04C - Schizosaccharomyces pombe
An00g09928_at	3.93364	up	An08g07420	strong similarity to multifunctional pyrimidine biosynthesis enzyme pyrABCN - Aspergillus nidulans
An00g09665_at	3.93343	up	An04g03130	strong similarity to mannosylation protein Lec35 - Cricetulus griseus
An00g09218_at	3.9318	up	An08g03040	strong similarity to hypothetical protein SPAPB2B4.06 - Schizosaccharomyces pombe
An00g08565_at	3.92897	up	An08g05300	strong similarity to heat shock protein hsp70 pss1+ - Schizosaccharomyces pombe
An00g05178_at	3.91807	up	An05g00080	similarity to membrane protein CBP3 - Saccharomyces cerevisiae
An00g08574_at	3.91446	up	An04g01570	strong similarity to helicase SKI2W - Homo sapiens
An00g05701_at	3.91395	up	An04g04050	similarity to putative dnaj protein - Schizosaccharomyces pombe
An00g11274_at	3.912	up	An07g09530	strong si+M284milarity to the alpha subunit E1 of the pyruvate dehydrogenase complex PDA1 - Saccharomyces cerevisiae
An00g15266_at	3.90085	up	An02e03080	trnaSeCtca
An00g00758_at	3.89404	up	An16g09240	hypothetical protein
An00g05818_at	3.88474	up	An02g14610	similarity to ribosomal protein S18 rpsR- Escherichia coli
An00g08238_s_at	3.88351	up	An01g14200	strong similarity to fatty acid hydroxylase Scs7p - Saccharomyces cerevisiae
An00g13986_at	3.88149	up	An11g01660	weak similarity to xylanase Xyl1 - Helminthosporium turcicum
An00g10821_at	3.88148	up	An11g10540	strong similarity to ras-associated protein mra1 - Schizosaccharomyces pombe
An00g10918_at	3.87797	up	An08g02210	strong similarity to RNase L inhibitor - Homo sapiens [putative sequencing error] [truncated ORF]
An00g09463_at	3.87602	up	An02g02480	strong similarity to inorganic phosphate transport protein PT1 - Medicago truncatula
An00g11084_at	3.87003	up	An18g02140	strong similarity to spi1-GTPase binding protein spb1 - Schizosaccharomyces pombe
An00g05075_at	3.86801	up	An17g00940	similarity to integral membrane protein PTH11 - Magnaporthe grisea
An00g09956_at	3.86742	up	An01g04410	strong similarity to N-acetyl transferase NACTH of patent US6017744-A - Homo sapiens
An00g08389_at	3.8664	up	An01g08850	strong similarity to Gbeta like protein CpcB - Aspergillus nidulans
An00g11601_at	3.8564	up	An18g03550	strong similarity to the membrane protein involved in arsenite transport Acr3 - Saccharomyces cerevisiae
An00g06455_at	3.84941	up	An11g10630	similarity to translation initiation factor 3 complex protein Prt1 - Homo sapiens
An00g06817_at	3.84926	up	An01g07190	strong similarity to a component of the translocase of mitochondrial inner membrane Tim54 - Saccharomyces cerevisiae
An00g13310_at	3.84607	up	An04g02620	weak similarity to pre-mRNA splicing protein SRp75 - Homo sapiens
An00g11754_at	3.84508	up	An02g02380	strong similarity to the suppressor of deletion of TFIIS Ssm1 - Saccharomyces cerevisiae
An00g09993_at	3.84487	up	An14g07130	strong similarity to neutral amino acid permease mtr - Neurospora crassa
An00g08209_at	3.84335	up	An16g03540	strong similarity to exosome complex exonuclease RRP6 - Saccharomyces cerevisiae
An00g11963_at	3.84124	up	An12g03720	strong similarity to tRNA-pseudouridine synthase I PUS1 - Saccharomyces cerevisiae [possible sequencing error]
An00g05044_at	3.84099	up	An18g00400	similarity to inorganic phosphate transporter PT1 - Nicotiana tabacum
An00g06173_at	3.8288	up	An13g02220	similarity to the hypothetical protein An19g00010 - Aspergillus niger
An00g02572_x_at	3.82769	up	An04g00650	hypothetical protein
An00g08435_at	3.82456	up	An05g00120	strong similarity to glutamate 5-kinase PRO1 - Saccharomyces cerevisiae
An00g10910_s_at	3.82055	up	An01g14170	strong similarity to RNA splicing factor Pad-1 - Neurospora crassa
An00g09797_at	3.81888	up	An02g09190	strong similarity to mitochondrial ribosomal protein S15 precursor MRPS28 - Saccharomyces cerevisiae
An00g10344_at	3.8175	up	An07g03670	strong similarity to plasma membrane receptor SYG1 - Saccharomyces cerevisiae
An00g10709_at	3.81352	up	An02g09220	strong similarity to pseudouridine synthase Deg1 - Saccharomyces cerevisiae
An00g10402_at	3.8101	up	An03g02700	strong similarity to potassium transport protein Trk2p - Saccharomyces cerevisiae
An00g05403_x_at	3.80954	up	An11g07920	similarity to pancreatic cancer antigen of patent WO200055320-A1 - Homo sapiens
An00g05403_at	3.80916	up	An11g07920	similarity to pancreatic cancer antigen of patent WO200055320-A1 - Homo sapiens
An00g10234_at	3.80686	up	An09g05270	strong similarity to periodic tryptophan protein PWP2 - Saccharomyces cerevisiae
An00g13123_at	3.7948	up	An13g01230	weak similarity to methicillin resistance protein Mrp - Staphylococcus aureus
An00g10144_at	3.79193	up	An04g02420	strong similarity to ornithine decarboxylase ODC - Paracoccidioides brasiliensis [putative sequencing error]
An00g13331_at	3.79	up	An11g10080	weak similarity to probable membrane protein YNL080c - Saccharomyces cerevisiae
An00g09703_at	3.77948	up	An04g02320	strong similarity to metalloprotease 1 MP1 - Homo sapiens
An00g08955_at	3.77822	up	An02g11410	strong similarity to hypothetical protein An12g10440 - Aspergillus niger [truncated ORF]
An00g05210_at	3.76709	up	An16g04700	similarity to mitochondrial ribosome small subunit MRP51 - Saccharomyces cerevisiae
An00g09263_at	3.76543	up	An02g13910	strong similarity to hypothetical protein SPBP4H10.20 - Schizosaccharomyces pombe
An00g00205_at	3.76537	up	An01g11990	hypothetical prolin rich protein
An00g08708_at	3.76434	up	An08g02530	strong similarity to hyperosmolarity-responsive protein HOR2 - Saccharomyces cerevisiae
An00g09826_at	3.76328	up	An01g06270	strong similarity to modulator of Notch activity notchless nle - Xenopus laevis
An00g06711_at	3.75817	up	An07g08320	strong similarity to 3 -5 exoribonuclease SKI6 - Saccharomyces cerevisiae
An00g05621_at	3.75439	up	An11g08260	similarity to protein fragment SEQ ID NO: 58222 patent EP1033405-A2 - Arabidopsis thaliana
An00g05712_at	3.75258	up	An08g00910	similarity to putative membrane-associated salt-inducible protein OSJNBa0055P24.12 - Oryza sativa
An00g05816_at	3.75009	up	An08g04380	&amp;quot;similarity to ribosomal protein of the small subunit, mitochondrial MRP17 - Saccharomyces cerevisiae&amp;quot;
An00g09079_at	3.7405	up	An16g04580	strong similarity to hypothetical protein HSPC021 - Homo sapiens
An00g03836_at	3.73792	up	An01g07910	similarity to asparagine synthase (glutamine-hydrolyzing) - Arabidopsis thaliana
An00g00041_at	3.729	up	An02g09280	similarity to the retinitis pigmentosa GTPase regulator RPGR - Bos taurus
An00g07968_at	3.72723	up	An08g06790	strong similarity to DNA exoribonuclease dhp1 - Schizosaccharomyces pombe
An00g06722_at	3.72331	up	An15g05780	strong similarity to 37 kD subunit of DNA-directed RNA polymerase III RPC37 - Saccharomyces cerevisiae
An00g15151_x_at	3.7207	up	An02e09760	trnaPcgg
An00g05369_at	3.72024	up	An18g05420	similarity to nuclear protein localization gene NPL6 - Saccharomyces cerevisiae
An00g01491_at	3.71781	up	An01g06100	hypothetical protein
An00g07315_at	3.71145	up	An15g01130	strong similarity to brefeldin A resistance protein BFR1 - Schizosaccharomyces pombe
An00g09800_at	3.70903	up	An08g00330	strong similarity to mitochondrial ribosomal protein YmL32 - Saccharomyces cerevisiae
An00g08713_at	3.69652	up	An14g01760	strong similarity to hypothetical 3-oxoacyl-[acyl-carrier-protein] synthase T32M21.120 - Arabidopsis thaliana
An00g07524_at	3.69642	up	An07g02860	strong similarity to chromatin modelling protein Pob3 - Saccharomyces cerevisiae
An00g04939_at	3.69447	up	An11g01880	similarity to hypothetical protein YDR489w - Saccharomyces cerevisiae
An00g05564_at	3.69077	up	An08g06230	similarity to probable membrane protein YJR041c - Saccharomyces cerevisiae
An00g00351_at	3.68728	up	An02g14700	hypothetical protein
An00g07869_at	3.68391	up	An18g03300	strong similarity to cytosolic phenylalanine--tRNA ligase alpha subunit Frs1 - Saccharomyces cerevisiae
An00g12357_at	3.6836	up	An02g06090	weak similarity to cellobiose dehydrogenase cdh - Trametes versicolor
An00g11806_at	3.67472	up	An01g08570	strong similarity to thioredoxin reductase TrxB - Penicillium chrysogenum
An00g08037_at	3.67203	up	An14g01030	strong similarity to eIF-3 p110 subunit - Homo sapiens [truncated ORF]
An00g07899_at	3.6703	up	An11g06140	strong similarity to delta-1-pyrroline-5-carboxylate dehydrogenase p5cdh - Homo sapiens
An00g06919_at	3.65989	up	An12g04800	strong similarity to adenosine deaminase AAH1 - Saccharomyces cerevisiae
An00g05304_at	3.65378	up	An01g08380	similarity to NADH-dependent FMN oxydoreductase dszD - Rhodococcus erythropolis
An00g05741_at	3.63035	up	An04g01850	similarity to putative zf-C3H4C zinc finger protein SPCC548.05c - Schizosaccharomyces pombe
An00g07557_at	3.63023	up	An12g02520	strong similarity to clavulanic acid dehydrogenase patent WO9503416-A - Streptomyces clavuligerus
An00g09743_at	3.62977	up	An18g05590	strong similarity to mitochondrial carrier protein YMC1 - Saccharomyces cerevisiae
An00g07402_at	3.62462	up	An18g06050	strong similarity to casein kinase i homolog cki1 - Schizosaccharomyces pombe
An00g12121_at	3.62282	up	An02g07120	strong similarity to viral integration site protein int-6/EIF-3 P48 - mus musculus (mouse)
An00g13193_at	3.61878	up	An15g06920	weak similarity to negative regulator of the 2 -N-acetyltransferase aarA - Providencia stuartii
An00g11882_at	3.61558	up	An01g04430	strong similarity to translation initiation factor eIF-3 subunit - Schizosaccharomyces pombe
An00g06716_at	3.61427	up	An04g06490	&amp;quot;strong similarity to 3,4-dihydroxy-5-hexaprenylbenzoate methyltransferase - Rattus norvegicus&amp;quot;
An00g10539_at	3.61415	up	An08g04670	&amp;quot;strong similarity to probable sugar transporter, DRA0271 product - Deinococcus radiodurans&amp;quot;
An00g08620_at	3.60293	up	An02g07850	strong similarity to high-affinity glucose transporter HGT1 - Kluyveromyces lactis
An00g10900_at	3.5922	up	An12g00410	strong similarity to RNA binding protein 47 RBP47 - Nicotiana plumbaginifolia
An00g08237_s_at	3.58661	up	An01g14190	strong similarity to fatty acid hydroxylase FAH1 - Saccharomyces cerevisiae
An00g15305_x_at	3.58431	up	An03e03150	5.8S ribosomal RNA
An00g11388_at	3.58228	up	An02g02810	strong similarity to the general alpha-glucoside-hydrogen symporter Mal11 - Saccharomyces cerevisiae
An00g09872_at	3.58205	up	An12g04910	strong similarity to mRNA splicing factor PRP16 - Saccharomyces cerevisiae [truncated ORF]
An00g02572_at	3.57824	up	An04g00650	hypothetical protein
An00g04409_at	3.56962	up	An15g03670	similarity to hypothetical C2H2-type zinc-finger protein - Schizosaccharomyces pombe
An00g05126_at	3.56043	up	An04g03900	similarity to large subunit mitochondrial ribosomal protein YMR26 - Saccharomyces cerevisiae
An00g03044_at	3.55875	up	An01g07900	leucine zipper cpcA - Aspergillus niger [putative frameshift]
An00g08233_at	3.55783	up	An16g02470	strong similarity to FAD-linked sulfhydryl oxidase Erv1 - Saccharomyces cerevisiae
An00g12099_at	3.54459	up	An17g02140	strong similarity to vanadate resistance protein VAN2 - Saccharomyces cerevisiae
An00g13358_at	3.53442	up	An11g09960	weak similarity to protein C1D - Homo sapiens
An00g12643_at	3.53405	up	An02g07300	weak similarity to hypothetical calcium binding protein CBPA - Dictyostelium discoideum
An00g09617_at	3.53268	up	An08g07780	strong similarity to lysine-specific permease LysP - Escherichia coli
An00g11713_at	3.53022	up	An03g04690	&amp;quot;strong similarity to the putative osmosensor, Sho1p - Candida utilis&amp;quot;
An00g07187_at	3.52588	up	An13g01080	strong similarity to ATP phosphoribosyltransferase his1 - Schizosaccharomyces pombe [possible sequencing error/unusual splicing donor site]
An00g12831_at	3.52536	up	An02g11210	weak similarity to hypothetical protein CG4548 - Drosophila melanogaster
An00g07880_at	3.51839	up	An14g03310	strong similarity to D-amino acid oxidase DAO1 patent EP0969088-A/2 - Trigonopsis variabilis
An00g13675_at	3.50734	up	An02g01860	weak similarity to the hypothetical protein CG13642 - Drosophila melanogaster
An00g04100_at	3.50617	up	An04g01720	similarity to DnaJ protein SIS1 - Cryptococcus curvatus
An00g07948_at	3.50317	up	An02g04630	strong similarity to diphtheria toxin resistance protein DPH1 patent WO9953762-A1 - Saccharomyces cerevisiae
An00g12456_at	3.49673	up	An15g06400	weak similarity to DNA topoisomerase I topoI - Caenorhabditis elegans
An00g01150_at	3.49459	up	An08g01670	hypothetical protein
An00g07868_at	3.48726	up	An08g00510	strong similarity to cytosolic methionine--tRNA ligase Mes1 - Saccharomyces cerevisiae
An00g10676_at	3.48631	up	An12g01340	strong similarity to protein mpv17 - Mus musculus
An00g12200_at	3.48516	up	An02g13370	weak similarity to 200 kDa antigen p200 - Babesia bigemina
An00g05817_at	3.48027	up	An04g02010	similarity to ribosomal protein S13 rpsM - Bacillus subtilis
An00g09008_at	3.47648	up	An04g01640	strong similarity to hypothetical protein B23I11.240 - Neurospora crassa
An00g11275_at	3.47551	up	An11g06670	strong similarity to the alpha subunit of assimilatory sulfite reductase Met10 - Saccharomyces cerevisiae
An00g03810_at	3.4754	up	An07g03370	similarity to ankyrin-like protein YAR1 - Saccharomyces cerevisiae
An00g12147_at	3.46677	up	An15g01480	strong similarity to yeast protein Mak16 - Saccharomyces cerevisiae
An00g09055_at	3.45895	up	An14g05390	strong similarity to hypothetical protein CGI-35 - Homo sapiens
An00g10149_at	3.45884	up	An15g00900	strong similarity to O-sialoglycoprotein endopeptidase - Pasteurella haemolytica
An00g09839_at	3.45631	up	An12g01250	strong similarity to monocarboxylate transporter 4 MCT4 - Mus musculus
An00g11000_at	3.45511	up	An06g01540	strong similarity to serine C-palmitoyltransferase chain LCB1 - Saccharomyces cerevisiae
An00g12040_at	3.44405	up	An07g02260	strong similarity to unknown protein SPAC4F10.21 - Schizosaccharomyces pombe [truncated ORF] [possible sequencing error]
An00g10563_at	3.44083	up	An15g07120	strong similarity to proline permease prnB - Aspergillus nidulans
An00g13835_at	3.43692	up	An11g06640	weak similarity to the transcription initiation factor IID 110K chain - Drosophila melanogaster
An00g12740_at	3.43405	up	An08g09090	weak similarity to hypothetical protein An08g04360 - Aspergillus niger
An00g08184_at	3.42848	up	An07g03100	strong similarity to esterase D ESD - Homo sapiens
An00g12046_at	3.42749	up	An12g09670	strong similarity to uracil phosphoribosyltransferase UPRT - Toxoplasma gondii
An00g10894_at	3.41541	up	An04g00210	strong similarity to ribosomal protein L3 YmL9 -Saccharomyces cerevisiae
An00g06868_at	3.41372	up	An16g04170	strong similarity to acetolactate synthase protein of patent EP257993-A - Saccharomyces cerevisiae
An00g07875_at	3.39795	up	An09g03950	strong similarity to cytosolic tryptophan--tRNA ligase WRS1 - Saccharomyces cerevisiae
An00g11876_s_at	3.39751	up	An17g01870	strong similarity to translation initiation factor 6 eIF6 - Saccharomyces cerevisiae
An00g06710_at	3.38858	up	An14g05010	strong similarity to 3 -5 exoribonuclease CSL4 - S. cerevisiae
An00g15229_x_at	3.38817	up	An01e08330	trnaSgct
An00g07184_at	3.38799	up	An11g00510	strong similarity to ATP citrate lyase ACL1 - Sordaria macrospora
An00g05203_at	3.37961	up	An07g03460	similarity to mitochondrial ribosomal protein IMG1 - Saccharomyces cerevisiae
An00g03376_at	3.37906	up	An09g06170	questionable ORF
An00g03072-5_at	3.37879	up	An07g08990	&amp;quot;pyruvate kinase pkiA - Aspergillus niger (5, M, 3 represent transcript regions 5 prime, Middle, and 3 prime respectively)&amp;quot;
An00g12340_at	3.37426	up	An16g03710	weak similarity to cDNA clone i7e03a1.f1 - Aspergillus nidulans
An00g08536_at	3.36769	up	An18g04650	strong similarity to guanine nucleotide exchange factor eIF-2B 34 kDa alpha subunit Gcn3 - Saccharomyces cerevisiae
An00g11106_at	3.36585	up	An12g01890	strong similarity to squalene synthase ERG9 - Candida utilis
An00g11309_at	3.36321	up	An15g02320	strong similarity to the chaperone protein ATP11 - Saccharomyces cerevisiae
An00g11093_at	3.36307	up	An08g09010	strong similarity to spliceosomal protein SAP 130 - Homo sapiens
An00g12156_at	3.35792	up	An12g08230	strong similarity to zinc finger protein flbC - Emericella nidulans
An00g10624_at	3.35457	up	An16g01560	strong similarity to protein GCD10 - Saccharomyces cerevisiae
An00g15240_x_at	3.3545	up	An01e12870	trnaLaag
An00g13399_at	3.35438	up	An18g06190	weak similarity to proteophosphoglycan protein ppg3 - Leishmania major
An00g11569_at	3.35433	up	An01g09120	strong similarity to the hypothetical protein encoded by B23L21.370 - Neurospora crassa
An00g08042_at	3.3503	up	An15g00750	strong similarity to elongation factor 1-gamma 1 TEF3 - Saccharomyces cerevisiae [truncated ORF]
An00g12428_at	3.34323	up	An13g01000	weak similarity to death associated protein DAP3 of patent W71368 - Homo sapiens
An00g09791_at	3.34232	up	An02g05010	strong similarity to mitochondrial ribosomal protein mRpL31 - Saccharomyces cerevisiae
An00g12943_at	3.33847	up	An07g06740	weak similarity to hypothetical protein SPBC29A10.06c - Schizosaccharomyces pombe
An00g09230_at	3.33492	up	An01g07380	strong similarity to hypothetical protein SPBC16D10.01c - Schizosaccharomyces pombe
An00g04199_at	3.33465	up	An08g02110	similarity to factor of late activated T lymphocytes-1 RANTES - Homo sapiens
An00g10505_at	3.32961	up	An09g04520	strong similarity to probable membrane protein YLR285w - Saccharomyces cerevisiae
An00g11307_at	3.32206	up	An02g09270	strong similarity to the cellobiose dehydrogenase CBDH - Humicola insolens
An00g01063_at	3.31928	up	An12g03990	hypothetical protein
An00g02407_at	3.31861	up	An01g12670	hypothetical protein
An00g09500_at	3.30539	up	An08g07570	strong similarity to isopentenyl-diphosphate Delta-isomerase IDI1 - Saccharomyces cerevisiae
An00g04899_at	3.30292	up	An17g01090	similarity to hypothetical protein SPCC4G3.18 - Schizosaccharomyces pombe
An00g11756_at	3.3	up	An15g06790	strong similarity to the suppressor of the septation mutant cdc11 (Sce3) - Schizosaccharomyces pombe
An00g08791_at	3.29979	up	An01g09640	strong similarity to hypothetical nucleolar protein SPAC2C4.06c - Schizosaccharomyces pombe
An00g09700_at	3.29449	up	An02g03570	strong similarity to membrane protein YBR159w - Saccharomyces cerevisiae
An00g05781_at	3.29308	up	An03g06510	similarity to regulatory protein UGA3 - Saccharomyces cerevisiae
An00g06483_at	3.28758	up	An11g00750	similarity to tRNA-splicing endonuclease subunit SEN54 - Saccharomyces cerevisiae
An00g10976_at	3.28548	up	An01g13940	strong similarity to septum formation protein maf - Bacillus subtilis
An00g12060_at	3.28495	up	An13g00440	strong similarity to uridine-monophosphate kinase URA6 - Saccharomyces cerevisiae
An00g10074_at	3.27933	up	An16g04400	strong similarity to nuclear transport factor NTF2 - Saccharomyces cerevisiae
An00g11306_at	3.27479	up	An18g04600	strong similarity to the catalytic chain of the phosphoprotein phosphatase PPG Ppg1 - Saccharomyces cerevisiae
An00g07980_at	3.26927	up	An11g01950	strong similarity to DNA polymerase V pol5 - Saccharomyces cerevisiae
An00g15004_x_at	3.26853	up	An04e04250	trnaGgcc
An00g09233_at	3.26566	up	An18g03000	strong similarity to hypothetical protein SPBC1703.05 - Schizosaccharomyces pombe
An00g15090_x_at	3.2649	up	An01e00180	trnaKctt
An00g05755_at	3.26328	up	An11g04990	similarity to RAN-binding protein KAP123 - Saccharomyces cerevisiae [truncated ORF]
An00g06232_at	3.25968	up	An12g08590	similarity to the hypothetical protein YFR011c - Saccharomyces cerevisiae
An00g11888_at	3.24674	up	An01g02900	strong similarity to translation initiation factor eIF-5A.2 - Saccharomyces cerevisiae
An00g10895_at	3.24653	up	An14g03920	strong similarity to ribosomal protein rps12 - Saccharomyces cerevisiae
An00g05903_at	3.24625	up	An02g08010	similarity to serine-rich protein SPBC215.13 - Schizosaccharomyces pombe
An00g06358_at	3.24577	up	An13g01180	similarity to the unconventional myosin heavy chain MyoM - Dictyostelium discoideum
An00g07864_at	3.24285	up	An09g05970	strong similarity to cytosolic glutamate--tRNA ligase - Arabidopsis thaliana
An00g05942_at	3.24031	up	An08g02220	similarity to splicing factor PRP40 - Saccharomyces cerevisiae [putative sequencing error]
An00g06642_at	3.23814	up	An01g02200	&amp;quot;strong similarity to 16 kD subunit of DNA-directed RNA polymerase I,II,III (RPB8) - Saccharomyces cerevisiae&amp;quot;
An00g11670_at	3.23585	up	An15g01290	strong similarity to the protein D123 - Homo sapiens
An00g06065_at	3.23417	up	An15g06320	similarity to the exosome component Rrp41 - Homo sapiens
An00g07311_at	3.23277	up	An04g00430	strong similarity to branched-chain-amino-acid transaminase BAT2 - Saccharomyces cerevisiae
An00g08528_at	3.23174	up	An18g05980	strong similarity to GTP-binding protein rho1 - Schizosaccharomyces pombe
An00g08251_at	3.23017	up	An16g06300	strong similarity to Fe(II) permease FET4 - Saccharomyces cerevisiae
An00g04351_at	3.22785	up	An12g09600	similarity to high-affinity nicotinic acid permease TNA1 - Saccharomyces cerevisiae
An00g10688_at	3.22683	up	An02g06530	strong similarity to protein required for dispersion of mitochondria cluA - Dictyostelium discoideum
An00g08037_s_at	3.22364	up	An14g01030	strong similarity to eIF-3 p110 subunit - Homo sapiens [truncated ORF]
An00g11964_at	3.22036	up	An01g02100	strong similarity to tRNA-pseudouridine synthase PUS4 - Saccharomyces cerevisiae
An00g15255_x_at	3.21877	up	An12e05340	trnaLaag
An00g12606_at	3.21774	up	An08g01160	weak similarity to heparin sulfate proteoglycan syndecan Sdc - Drosophila melanogaster
An00g09757_at	3.21542	up	An15g00190	strong similarity to mitochondrial import receptor MOM38 - Neurospora crassa
An00g03839_at	3.21217	up	An18g05900	similarity to assembly factor of cytochrome c oxidase COX18 - Saccharomyces cerevisiae
An00g15094_x_at	3.21074	up	An02e09400	trnakctt
An00g11880_at	3.2102	up	An06g01710	&amp;quot;strong similarity to translation initiation factor eIF2b epsilon, 81 kDa subunit, GCD6 - Saccharomyces cerevisiae&amp;quot;
An00g04974_at	3.20438	up	An08g09040	similarity to hypothetical protein YNR069c - Saccharomyces cerevisiae
An00g08566_at	3.20348	up	An02g03770	strong similarity to heat shock protein MDJ1 precursor - Saccharomyces cerevisiae
An00g10619_at	3.19712	up	An16g02940	strong similarity to protein fragment SEQ ID NO: 69506 of patent EP1033405-A2 - Zea mays
An00g09193_at	3.19358	up	An17g01630	strong similarity to hypothetical protein SPAC3F10.08c - Schizosaccharomyces pombe
An00g11992_at	3.1889	up	An11g09930	strong similarity to Ubiquinone biosynthesis protein COQ4 - Saccharomyces cerevisiae
An00g10148_at	3.1847	up	An04g08330	strong similarity to orotidine-5 -monophosphate pyrophosphorylase - Ajellomyces capsulatus [truncated ORF]
An00g13056_at	3.18139	up	An06g01990	&amp;quot;weak similarity to integral membrane protein, PTH11 product - Magnaporthe grisea&amp;quot;
An00g09960_at	3.17996	up	An18g06760	strong similarity to NAD(+)-isocitrate dehydrogenase subunit I IDH1 - Ajellomyces capsulatus
An00g08510_at	3.17284	up	An18g02090	strong similarity to G-protein beta subunit sfaD - Aspergillus nidulans
An00g06179_at	3.16843	up	An11g02370	similarity to the hypothetical protein CTR86 - Saccharomyces pombe
An00g09251_at	3.15755	up	An11g09310	strong similarity to hypothetical protein SPBC337.17c - Schizosaccharomyces pombe
An00g09730_at	3.15751	up	An09g03870	strong similarity to mitochondrial aconitase hydroxylase ACO1 - Saccharomyces cerevisiae
An00g13286_at	3.14731	up	An09g06060	weak similarity to phospholipase A1 - Polistes annularis [truncated ORF]
An00g13855_at	3.1422	up	An14g05460	weak similarity to thyroid receptor interacting protein TRIP3 - Homo sapiens
An00g05485_at	3.13803	up	An13g02920	similarity to polyketide synthase lovF - Aspergillus terreus
An00g08773_at	3.13791	up	An09g02510	strong similarity to hypothetical membrane protein YLR251w - Saccharomyces cerevisiae
An00g03995_at	3.13698	up	An07g03220	similarity to conserved hypothetical protein 3H10.120 - Neurospora crassa [putative sequncing errors]
An00g04358_at	3.13615	up	An11g09940	similarity to histone-lysine N-methyltransferase LSMT - Pisum sativum
An00g12991_at	3.13613	up	An08g10540	weak similarity to hypothetical protein YLR074c Bud20 - Saccharomyces cerevisiae
An00g08828_at	3.13556	up	An08g00920	strong similarity to hypothetical protein 1A9.290 - Neurospora crassa
An00g11778_at	3.13124	up	An14g02360	strong similarity to the U2 snRNA-specific A protein - Homo sapiens
An00g07908_at	3.12231	up	An02g03160	strong similarity to developmental regulator flbA - Emericella nidulans
An00g08283_at	3.11653	up	An09g03320	strong similarity to fluconazole resistance protein FLU1 - Candida albicans
An00g01432_at	3.10981	up	An01g13780	hypothetical protein
An00g04234_at	3.10315	up	An04g01120	similarity to folylpolyglutamate synthase FOL3 - Saccharomyces cerevisiae
An00g13905_at	3.09219	up	An14g07040	weak similarity to transcriptional activator of lysine pathway genes LYS14 - Saccharomyces cerevisiae
An00g09324_at	3.08823	up	An15g03420	strong similarity to hypothetical protein YER049w - Saccharomyces cerevisiae
An00g03567_at	3.08305	up	An18g03060	similarity the leucine carboxyl methyltransferase LCMT - Homo sapiens
An00g09528_at	3.08128	up	An02g05540	strong similarity to kynurenine/alpha-aminoadipate aminotransferase - Rattus norvegicus
An00g01490_at	3.07939	up	An03g02810	hypothetical protein
An00g07594_at	3.07867	up	An17g01140	strong similarity to conserved hypothetical protein B7A16.130 - Neurospora crassa
An00g13182_at	3.07728	up	An07g04290	weak similarity to myristoylated alanine-rich C kinase substrate MARCKS of patent Y95899 - Homo sapiens
An00g11201_at	3.07294	up	An11g04510	strong similarity to suppressor 2 SUP2 - Saccharomyces cerevisiae
An00g09670_at	3.07274	up	An18g02170	strong similarity to mannosyltransferase KTR5 - Saccharomyces cerevisiae
An00g09715_at	3.07208	up	An07g07020	strong similarity to methylation-controlled DNAJ-like protein mcj - Homo sapiens
An00g03566_at	3.07151	up	An16g03750	similarity protein fragment SEQ ID NO: 72807 from patent EP1033405-A2 - Arabidopsis thaliana
An00g02858_x_at	3.07117	up	An01g00750	hypothetical protein
An00g01983_at	3.06427	up	An16g05440	hypothetical protein
An00g13595_at	3.06348	up	An18g06430	weak similarity to the chorion gene s18 - Ceratitis capitata
An00g07947_at	3.06155	up	An07g09370	strong similarity to diphthamide synthesis protein DPH2 - Saccharomyces cerevisiae
An00g13481_at	3.05526	up	An09g05980	weak similarity to ribosomal protein L1 rplA - Escherichia coli
An00g13524_at	3.05475	up	An18g06130	weak similarity to small subunit mitochondrial ribosomal protein YMR31 - Saccharomyces cerevisiae
An00g09798_at	3.05429	up	An15g00770	strong similarity to mitochondrial ribosomal protein S9 MRP-S9 - Saccharomyces cerevisiae
An00g10771_at	3.04345	up	An02g01370	strong similarity to putative transmembran protein SPCC1494.07 - Schizosaccharomyces pombe
An00g00153_at	3.04323	up	An02g07250	arginase argA - Aspergillus niger
An00g09761_at	3.04303	up	An02g10740	strong similarity to mitochondrial inner membrane translocase component TIM22 - Neurospora crassa
An00g07239_at	3.03829	up	An09g00670	strong similarity to beta (1-3) glucanosyltransferase Gel3p - Aspergillus fumigatus
An00g11424_at	3.03465	up	An18g04090	strong similarity to the hypothetical protein An01g14640 - Aspergillus niger
An00g05170_at	3.03325	up	An16g07470	similarity to mediator of 40S ribosomal subunit assembly GAR2 - Schizosaccharomyces pombe
An00g05830_at	3.02712	up	An07g02990	similarity to RNA-binding protein AUF1 - Homo sapiens
An00g03700_at	3.02706	up	An16g04000	similarity to acetate regulatory DNA binding protein FacB - Aspergillus nidulans
An00g01416_at	3.0262	up	An08g00500	hypothetical protein
An00g13046_at	3.02609	up	An01g13320	weak similarity to integral membrane protein PTH11 - Magnaporthe grisea
An00g04456_at	3.02215	up	An01g05580	similarity to hypothetical periodic tryptophan protein PWP1 - Saccharomyces cerevisiae [truncated ORF]
An00g10499_at	3.01944	up	An04g00200	strong similarity to probable membrane protein YIL157c - Saccharomyces cerevisiae
An00g05142_at	3.01714	up	An14g07220	similarity to lung cancer associated polypeptide sequence SEQ ID 567 from patent WO200055180-A2 - Homo sapiens
An00g09018_at	3.01626	up	An14g01570	strong similarity to hypothetical protein B24P7.260 - Neurospora crassa
An00g09368_at	3.01421	up	An14g05330	strong similarity to hypothetical protein YOR091w - Saccharomyces cerevisiae
An00g06349_at	3.01181	up	An02g09370	similarity to the translation initiation factor eIF-2 alpha chain EIF2A - Homo sapiens [truncated ORF]
An00g02525_at	3.00936	up	An02g08120	hypothetical protein
An00g09827_at	3.00804	up	An02g07560	strong similarity to Molasses toxicity resisitance protein RTM1 from patent R77844 - Saccharomyces cerevisiae
An00g11988_at	3.00591	up	An12g00370	strong similarity to U5 snRNP-specific 40 kDa protein - Homo sapiens
An00g06786_at	2.99915	up	An04g01750	strong similarity to 5-methyltetrahydropteroyltriglutamate--homocysteine S-methyltransferase MET6 - Saccharomyces cerevisiae
An00g12018_at	2.99577	up	An06g01920	strong similarity to ubiquitin-specific protease 3 USP3 - Homo sapiens
An00g05322_at	2.99573	up	An01g07870	similarity to neurofilament subunit NF-180 - Petromyzon marinus
An00g04073_at	2.99197	up	An11g09680	similarity to dihydrofolate reductase dfr1 - Schizosaccharomyces pombe
An00g08522_at	2.99117	up	An18g04400	strong similarity to GTP-binding protein DRG - Xenopus laevis
An00g13471_at	2.98739	up	An07g07870	weak similarity to restless-like transposase - Nectria haematococca
An00g13122_at	2.98509	up	An02g04120	weak similarity to METAL HOMEOSTASIS FACTOR ATX2 - Saccharomyces cerevisiae
An00g12891_at	2.98311	up	An14g06380	weak similarity to hypothetical protein MT0291.4 - Mycobacterium tuberculosis
An00g09788_at	2.98264	up	An02g06040	strong similarity to mitochondrial ribosomal protein L23 - Kluyveromyces lactis
An00g08298_at	2.98244	up	An08g08560	strong similarity to fluconazole resistance protein FLU1 - Candida albicans
An00g09799_at	2.98015	up	An11g11170	strong similarity to mitochondrial ribosomal protein YmL20 - Saccharomyces cerevisiae
An00g12254_x_at	2.97743	up	An05g00400	weak similarity to amphiphysin IIc1 - Homo sapiens [truncated ORF]
An00g06050_at	2.97476	up	An02g11330	similarity to the developmentally regulated spherulin 4 - Physarum polycephalum
An00g08012_at	2.97456	up	An16g09260	strong similarity to dnaK-type molecular chaperone SSB2 - yeast Saccharomyces cerevisiae
An00g10832_at	2.96654	up	An07g07930	strong similarity to regulatory protein LEU3 - Saccharomyces cerevisiae
An00g04044_at	2.96515	up	An07g08690	similarity to cytoplasmic peptide:N-glycanase Png1p - Saccharomyces cerevisiae
An00g04950_at	2.96456	up	An16g05450	similarity to hypothetical protein YGR203w - Saccharomyces cerevisiae
An00g08451_at	2.96287	up	An16g04960	strong similarity to glutamine-hydrolyzing carbamoyl-phosphate synthase arginine-specific large chain CPA2 - Saccharomyces cerevisiae [truncated ORF]
An00g07401_at	2.9595	up	An16g08010	strong similarity to Casein kinase CK II - Arabidopsis thaliana
An00g06530_at	2.95738	up	An15g00940	similarity to urease accessory protein ureF - Actinobacillus pleuropneumoniae
An00g09046_at	2.95489	up	An12g10830	strong similarity to hypothetical protein binA - Aspergillus nidulans
An00g11129_at	2.954	up	An04g05220	strong similarity to subunit 6 of ubiquinol--cytochrome-c reductase Qcr6 - Saccharomyces cerevisiae
An00g09381_at	2.95155	up	An01g11720	strong similarity to hypothetical protein YPL206c - Saccharomyces cerevisiae
An00g10085_at	2.95141	up	An02g09260	strong similarity to nucleolar protein Nop5 - Saccharomyces cerevisiae
An00g09364_at	2.95045	up	An05g00110	strong similarity to hypothetical protein YNR020c - Saccharomyces cerevisiae
An00g10660_at	2.94694	up	An08g01770	strong similarity to protein kinase CK2 (casein kinase II) beta subunit Ckb1 - Schizosaccharomyces pombe
An00g11047_at	2.9446	up	An02g04260	strong similarity to small hypothetical zinc-finger protein TIM13 - Schizosaccharomyces pombe
An00g15235_x_at	2.93917	up	An14e01640	trnaMcat
An00g12412_at	2.93826	up	An16g08700	weak similarity to cylicin II - Bos taurus
An00g09366_at	2.93281	up	An01g07400	strong similarity to hypothetical protein YOL124c - Saccharomyces cerevisiae
An00g09959_at	2.9239	up	An16g03630	strong similarity to N-acetyltransferase MAK3 - Saccharomyces cerevisiae
An00g03848_at	2.92303	up	An01g12470	similarity to Atu related protein - Neurospora crassa
An00g08219_at	2.91598	up	An03g00720	strong similarity to expressed sequence tag seq id no:4295 of patent WO200056762-A2 - Aspergillus niger
An00g10050_at	2.90652	up	An04g08760	strong similarity to nonsense-mediated mRNA decay protein NMD3 - Saccharomyces cerevisiae
An00g08241_at	2.90641	up	An06g02530	strong similarity to fatty acid omega-hydroxylase CYP505 - Fusarium oxysporum
An00g06922_at	2.89811	up	An08g01960	strong similarity to adenosylhomocysteinase - Homo sapiens
An00g15125_x_at	2.89702	up	An01e06680	trnaVcac
An00g14000_at	2.89479	up	An02g06000	weak similarity to ZMS1 - Saccharomyces cerevisiae
An00g05555_at	2.89377	up	An15g06410	similarity to probable membrane protein YDL237w - Saccharomyces cerevisiae
An00g09258_at	2.89287	up	An16g02650	strong similarity to hypothetical protein SPBC4.02c - Schizosaccharomyces pombe
An00g10936_at	2.8884	up	An15g04100	strong similarity to salicylaldehyde dehydrogenase doxF - Pseudomonas sp.
An00g13960_at	2.88828	up	An07g02020	weak similarity to unknown protein CG17260 - Drosophila melanogaster
An00g11969_at	2.88708	up	An02g02170	strong similarity to tryptophan synthase TRP5 - Saccharomyces cerevisiae
An00g10607_at	2.88637	up	An02g11690	strong similarity to protein F3F9.18 - Arabidopsis thaliana
An00g11665_at	2.88399	up	An04g01160	strong similarity to the probable ABC transporter SPBC15C4.02 - Schizosaccharomyces pombe
An00g11743_at	2.88253	up	An18g03130	strong similarity to the shk1 interacting protein skb1 - Schizosaccharomyces pombe
An00g03860_at	2.87933	up	An11g01650	similarity to beta transducin-like protein het-e1 - Podospora anserina
An00g13573_at	2.87823	up	An15g02670	weak similarity to the activator of translation and mRNA processing crp1 - Zea mays [truncated ORF]
An00g11887_at	2.87807	up	An12g04670	strong similarity to translation initiation factor eIF-5 - Saccharomyces cerevisiae
An00g08194_at	2.87473	up	An08g01790	strong similarity to eukaryotic initiation factor 3H1 subunit TIF3H1 - Arabidopsis thaliana
An00g15188_at	2.87209	up	An03e02440	trnaLtag
An00g05834_at	2.87114	up	An01g02890	similarity to RRN7 protein - Saccharomyces cerevisiae
An00g12196_at	2.87066	up	An10g00520	weak similarity to 1-aminocyclopropane-1-carboxylate deaminase - Pseudomonas sp. [truncated orf]
An00g08755_s_at	2.86773	up	An01g05180	strong similarity to hypothetical guanine nucleotide binding protein beta subunit-like protein - Schizosaccharomyces pombe
An00g09452_at	2.86527	up	An07g08170	strong similarity to IMP dehydrogenase IMH3 - Candida albicans
An00g07642_s_at	2.86324	up	An01g02790	strong similarity to COXI translation protein CYA-5 - Neurospora crassa
An00g05155_at	2.86102	up	An08g05380	similarity to mannosylphosphate transferase MNN4 - Saccharomyces cerevisiae
An00g09764_at	2.8549	up	An12g01480	strong similarity to mitochondrial isoleucine--tRNA ligase ISM1 - Saccharomyces cerevisiae
An00g09806_at	2.85055	up	An01g10990	strong similarity to mitochondrial threonine--tRNA ligase Mst1 - Saccharomyces cerevisiae
An00g08288_at	2.8495	up	An09g03810	strong similarity to fluconazole resistance protein FLU1 - Candida albicans
An00g02045_at	2.84709	up	An02g07310	hypothetical protein
An00g11319_x_at	2.84693	up	An01g14340	strong similarity to the component of a nuclear import pathway transportin dTRN - Drosophila melanogaster
An00g06804_at	2.84474	up	An14g04950	strong similarity to 70K U1 small nuclear ribonucleoprotein snRNP27D - Drosophila melanogaster
An00g04050_at	2.84419	up	An11g09740	similarity to damage and replication checkpoint control protein Crb3 - Schizosaccharomyces pombe [truncated ORF]
An00g07079_at	2.8426	up	An01g08090	strong similarity to aminoimidazole ribonucleotide carboxylase ADE2 - Candida glabrata
An00g10776_at	2.84224	up	An02g05420	strong similarity to putative zinc finger protein (flbC) - Aspergillus nidulans
An00g10409_at	2.84103	up	An15g02710	strong similarity to predicted protein An02g01160 - Aspergillus niger
An00g05929_at	2.83804	up	An02g01630	similarity to spastin protein Spast - Homo sapiens
An00g07701_at	2.82593	up	An14g05260	strong similarity to cysteine--tRNA ligase YNL247W - Saccharomyces cerevisiae
An00g00438_at	2.82283	up	An04g02430	hypothetical protein
An00g12148_at	2.82131	up	An09g06670	strong similarity to yeast suppressor gene of HM (mitochondrial histone) mutant YHM2 - Saccharomyces cerevisiae
An00g10231_at	2.82075	up	An11g05510	strong similarity to peptidylprolyl isomerase FPR3 - Saccharomyces cerevisiae
An00g11960_at	2.81832	up	An09g06160	strong similarity to tRNA splicing endonuclease beta-subunit SEN2 - Saccharomyces cerevisiae
An00g12057_at	2.81794	up	An02g00560	strong similarity to uric acid-xanthine permease uapA - Aspergillus nidulans
An00g01289_at	2.81749	up	An01g03860	hypothetical protein
An00g11884_at	2.81199	up	An02g11680	strong similarity to translation initiation factor eIF-4A - Schizosaccharomyces pombe
An00g08784_at	2.81094	up	An01g04400	strong similarity to hypothetical monocarboxylate transporter YOR306c - Saccharomyces cerevisiae
An00g06560_at	2.81063	up	An11g04860	similarity to YDR140w - Saccharomyces cerevisiae
An00g07205_at	2.8096	up	An11g11210	strong similarity to ATP-dependent RNA helicase ste13p - Schizosaccharomyces pombe
An00g11126_at	2.80217	up	An09g02720	strong similarity to STR1 protein of patent WO9612811-A2 - Saccharomyces cerevisiae
An00g04169_x_at	2.79944	up	An16g08580	similarity to EST SEQ ID NO:6168 of patent WO200056762-A2 - Aspergillus oryzae
An00g09345_at	2.79773	up	An07g02770	strong similarity to hypothetical protein YKL195w - Saccharomyces cerevisiae
An00g07866_at	2.79732	up	An01g03650	strong similarity to cytosolic lysine--tRNA ligase KRS1 - Saccharomyces cerevisiae
An00g06633_at	2.79507	up	An11g01770	strong similarity to 135 kD subunit of DNA-directed RNA polymerase I - Neurospora crassa
An00g09318_at	2.79355	up	An18g05690	strong similarity to hypothetical protein YDR372c - Saccharomyces cerevisiae
An00g08485_at	2.79276	up	An02g12270	strong similarity to glycine-rich RNA-binding protein grrbp2 - Euphorbia esula
An00g07467_at	2.79052	up	An07g07530	strong similarity to cell wall protein UTR2 - Saccharomyces cerevisiae
An00g10083_at	2.78952	up	An01g12230	strong similarity to nucleolar protein NOP1 - Saccharomyces cerevisiae
An00g06496_at	2.78491	up	An09g02280	similarity to U4/U6 snRNP 52 KD protein PRP4 - Saccharomyces cerevisiae
An00g08740_at	2.78139	up	An02g04220	strong similarity to hypothetical coiled-coil protein SPCC737.08 - Schizosaccharomyces pombe
An00g10292_at	2.77873	up	An18g05160	strong similarity to phosphoacetylglucosamine mutase AGM1 - Candida albicans [truncated ORF]
An00g11666_at	2.77585	up	An02g09470	strong similarity to the probable Ca2+-transporting ATPase Spf1 - Saccharomyces cerevisiae [truncated ORF]
An00g07870_at	2.77397	up	An07g08140	strong similarity to cytosolic phenylalanine--tRNA ligase beta subunit frs2 - Saccharomyces cerevisiae [truncated ORF]
An00g07470_at	2.77313	up	An07g10270	strong similarity to cellular nucleic acid binding protein byr3 - Schizosaccharomyces pombe
An00g09135_at	2.76945	up	An02g04400	strong similarity to hypothetical protein SCF91.02c - Streptomyces coelicolor
An00g02634_at	2.76234	up	An04g07480	hypothetical protein
An00g11595_at	2.76227	up	An04g00600	strong similarity to the longevity-assurance protein Lag1 - Saccharomyces cerevisiae
An00g07526_at	2.76207	up	An04g00390	strong similarity to chromatin-remodeling complex protein SFH1 - Saccharomyces cerevisiae
An00g06826_at	2.75993	up	An08g07610	strong similarity to a putative ATP-dependent RNA helicase involved in ribosome assembly DRS1 - Saccharomyces cerevisiae
An00g05249_at	2.74359	up	An01g08880	similarity to mucin-like protein Muc1 - Saccharomyces cerevisiae
An00g11667_at	2.73932	up	An02g09480	strong similarity to the probable Ca2+-transporting ATPase Spf1 - Saccharomyces cerevisiae [truncated ORF]
An00g04850_at	2.72995	up	An08g04130	similarity to hypothetical protein SPBC1706.01 - Schizosaccharomyces pombe
An00g05669_at	2.72775	up	An11g09920	similarity to protein TFAR19 - Homo sapiens
An00g12214_at	2.7272	up	An07g08740	weak similarity to 75 kDa invariant surface glycoprotein ISG75 - Trypanosoma brucei
An00g12947_at	2.72615	up	An01g04030	weak similarity to hypothetical protein SPCC1259.08 - Schizosaccharomyces pombe
An00g03036_at	2.72213	up	An01g07890	hypothetical protein in 5` region of cpcA encoded by uORF2 - Aspergillus niger
An00g08576_at	2.71878	up	An08g02200	strong similarity to helicase-related protein hrp1 - Schizosaccharomyces pombe
An00g09494_at	2.71835	up	An08g05580	strong similarity to isocitrate dehydrogenase (NAD+) chain IDH2 precursor - Saccharomyces cerevisiae
An00g12990_at	2.71435	up	An01g02460	weak similarity to hypothetical protein ykoW - Bacillus subtilis
An00g04492_at	2.70876	up	An14g06360	similarity to hypothetical protein 93G11.280 - Neurospora crassa
An00g08494_at	2.70699	up	An14g00900	strong similarity to glycosylphosphatidylinositol anchor synthesis protein Mcd4 - Saccharomyces cerevisiae
An00g12338_at	2.70667	up	An16g07340	weak similarity to Cdc42 effector CEP2 - Homo sapiens
An00g07629_at	2.70351	up	An03g00730	strong similarity to copper amine oxidase AO-I of patent JP08070872-A - Aspergillus niger
An00g09487_at	2.70107	up	An14g04080	strong similarity to iron-sulfur subunit of ubiquinol--cytochrome c reductase rip1 - Schizosaccharomyces pombe
An00g03215_at	2.69808	up	An04g05290	questionable ORF
An00g13838_at	2.69678	up	An14g03740	weak similarity to the translation repressor NTA1 of patent WO9732032-A1 - Synthetic
An00g11103_at	2.68754	up	An17g00900	strong similarity to SPT4 protein - Saccharomyces cerevisiae
An00g02858_at	2.68526	up	An01g00750	hypothetical protein
An00g09383_at	2.6818	up	An04g03700	strong similarity to hypothetical protein YPL225w - Saccharomyces cerevisiae
An00g05062_at	2.67862	up	An03g01300	similarity to integral membrane protein PTH11 - Magnaporthe grisea
An00g01489_at	2.67722	up	An17g00710	hypothetical protein
An00g02422_at	2.6752	up	An15g07620	hypothetical protein
An00g05667_at	2.6746	up	An14g01630	similarity to protein SNG1 - Saccharomyces cerevisiae
An00g08525_at	2.67252	up	An01g06060	strong similarity to GTP-binding protein rab11 - Rattus norvegicus
An00g07641_s_at	2.67074	up	An01g02780	strong similarity to COXI translation factor CYA5 - Neurospora crassa [truncated ORF]
An00g09438_at	2.66713	up	An02g10800	strong similarity to hypothetical zinc finger protein SPBC3B9.05 - Schizosaccharomyces pombe
An00g10150_at	2.66384	up	An07g03020	strong similarity to O-sialoglycoprotein endopeptidase A1 - Pasteurella haemolytica
An00g06260_at	2.66277	up	An15g04420	similarity to the NADH oxidase - Thermoanaerobacter brockii [putative sequencing error]
An00g04400_at	2.66192	up	An08g01490	similarity to hypothetical ankyrin-repeat protein SPCP1E11.10 - Schizosaccharomyces pombe
An00g01157_at	2.66123	up	An01g03910	hypothetical protein
An00g03053_at	2.65962	up	An12g03570	orotidine-5-phosphate decarboxylase pyrA - Aspergillus niger
An00g13164_at	2.65758	up	An01g02090	weak similarity to mucin-like protein MUC1 - Saccharomyces cerevisiae
An00g07777_at	2.65568	up	An01g04240	strong similarity to cytoplasmic acidic ribosomal protein P0 - Saccharomyces cerevisiae
An00g09222_at	2.65424	up	An16g04540	strong similarity to hypothetical protein SPBC12C2.09c - Schizosaccharomyces pombe [truncated ORF]
An00g11594_at	2.64455	up	An09g06740	strong similarity to the long-chain-fatty-acid--CoA ligase Faa2 - Saccharomyces cerevisiae
An00g09269_at	2.64053	up	An07g09240	strong similarity to hypothetical protein SPCC16A11.07 - Schizosaccharomyces pombe
An00g11749_at	2.63967	up	An15g00100	strong similarity to the splicosome associated protein SAP49 - Homo sapiens
An00g05200_at	2.63428	up	An08g02450	similarity to mitochondrial protein ATP10 - Saccharomyces cerevisiae
An00g07487_at	2.62688	up	An15g00930	strong similarity to chaperone for ubiquinol--cytochrome c reductase ABC1 - Saccharomyces cerevisiae
An00g06801_at	2.62592	up	An01g07250	strong similarity to 7.7 kD subunit of DNA-directed RNA polymerase II ABC10 alpha - Saccharomyces cerevisiae
An00g15228_x_at	2.62484	up	An01e08320	trnaSgct
An00g12217_at	2.62256	up	An03g04590	weak similarity to a novel WD domain protein in transforming growth factor-beta signaling STRAP - Mus musculus
An00g09661_at	2.62227	up	An04g04990	strong similarity to mannose-1-phosphate guanyltransferase MPG1 - Trichoderma reesei
An00g10884_at	2.622	up	An11g04870	strong similarity to ribonucleoprotein autoantigen Sm-D - Homo sapiens
An00g07164_at	2.61914	up	An12g07870	strong similarity to aspartate transaminase AAT2 - Saccharomyces cerevisiae
An00g12957_at	2.6186	up	An02g02620	weak similarity to hypothetical protein T21J18.80 - Arabidopsis thaliana [truncated orf]
An00g04482_at	2.61818	up	An04g06680	similarity to hypothetical protein 15E6.20 - Neurospora crassa
An00g10535_at	2.61591	up	An14g04090	strong similarity to probable protein she9 - Candida albicans
An00g05319_at	2.61365	up	An02g07130	similarity to neighbour-of-FAU protein NOF1 - Homo sapiens
An00g10027_at	2.61324	up	An08g05640	&amp;quot;strong similarity to nitrite reductase (NADH), long form niiA - Aspergillus nidulans&amp;quot;
An00g10974_at	2.61214	up	An07g05110	strong similarity to septin aspA - Aspergillus nidulans
An00g15233_x_at	2.61104	up	An04e08960	trnaSgct
An00g10667_at	2.6099	up	An18g03740	strong similarity to protein kinase of the MAP kinase kinase 2 (MKK2) - Saccharomyces cerevisiae
An00g07040_at	2.60964	up	An09g03100	strong similarity to alpha-amylase precursor AMY - Aspergillus shirousamii
An00g11172_at	2.60381	up	An02g12160	strong similarity to sucrose transport protein suc1 - Plantago major
An00g06709_at	2.60203	up	An11g10740	strong similarity to 3 -&amp;amp;gt;5 exoribonuclease required for 3 end formation of 5.8S rRNA RRP4 - Saccharomyces cerevisiae
An00g09574_at	2.60126	up	An02g03580	strong similarity to lipid metabolism protein YER044c patent WO200058521-A2 - Saccharomyces cerevisiae
An00g10698_at	2.59972	up	An16g08000	strong similarity to protein subunit of nuclear RNaseP Rpp1 - Saccharomyces cerevisiae
An00g15123_x_at	2.59895	up	An01e04780	trnaVcac
An00g11853_at	2.59875	up	An11g06180	strong similarity to transcriptional activator prnA - Aspergillus nidulans
An00g10000_at	2.59549	up	An15g07550	strong similarity to neutral amino acid permease Mtr - Neurospora crassa
An00g06921_at	2.59295	up	An17g01330	strong similarity to adenosine kinase - Cricetulus griseus
An00g08775_at	2.59263	up	An01g08220	strong similarity to hypothetical membrane protein YNL010w - Saccharomyces cerevisiae
An00g12339_at	2.59111	up	An08g05560	weak similarity to cDNA clone a0b10a1 - Aspergillus nidulans
An00g09165_at	2.58974	up	An02g07740	strong similarity to hypothetical protein SPAC1952.10c - Schizosaccharomyces pombe
An00g11986_at	2.58552	up	An16g08380	strong similarity to U4/U6 snRNP 52K protein PRP4 - Saccharomyces cerevisiae
An00g11060_at	2.58526	up	An15g05680	strong similarity to Sm-type small nuclear ribonucleoprotein F - Homo sapiens
An00g09327_at	2.58512	up	An04g02140	strong similarity to hypothetical protein YGL080w - Saccharomyces cerevisiae
An00g06912_at	2.58128	up	An12g03960	strong similarity to acyltransferase aatA - Emericella nidulans
An00g07328_at	2.57879	up	An15g00150	strong similarity to C-5 sterol desaturase ERG3 - Saccharomyces cerevisiae
An00g11794_at	2.57535	up	An13g01250	strong similarity to the yeast siderophore-iron transporter for enterobactin Enb1 - Saccharomyces cerevisiae.
An00g07162_at	2.57507	up	An17g02280	strong similarity to aspartate kinase HOM3 - Saccharomyces cerevisiae
An00g00164_at	2.57397	up	An02g03830	catabolite repressor creA - Aspergillus niger
An00g01706_at	2.57149	up	An02g09660	hypothetical protein
An00g08572_at	2.56863	up	An02g12040	strong similarity to helicase fun30 - Saccharomyces cerevisiae
An00g08376_at	2.5685	up	An15g03330	strong similarity to galactosyltransferase Bed1p - Saccharomyces cerevisisae
An00g04160_at	2.56786	up	An15g02660	similarity to EST AN06H12 - Aspergillus niger
An00g09746_at	2.56637	up	An15g05790	strong similarity to mitochondrial DNA-directed RNA polymerase RPO41 - Saccharomyces cerevisiae
An00g09624_at	2.56388	up	An09g04950	strong similarity to lysophospholipase-transacylase - Rattus norvegicus
An00g11081_at	2.56292	up	An12g10430	strong similarity to spherulin 4 - Physarum polycephalum
An00g05672_at	2.56249	up	An16g01520	similarity to protein zinedin ZIN - Homo sapiens
An00g15263_x_at	2.56201	up	An14e04700	trnaAtgc
An00g10773_at	2.55853	up	An01g06940	strong similarity to putative transmembrane transport protein SCC30.17c - Streptomyces coelicolor
An00g03724_at	2.55573	up	An08g01240	similarity to actin-interacting protein AIP3 - Saccharomyces cerevisiae
An00g04989_at	2.5556	up	An03g02530	similarity to hypothetical proteinase slpE - Streptomyces lividans
An00g11766_at	2.55514	up	An04g05270	strong similarity to the transcriptional activator ADR1 - Saccharomyces cerevisiae
An00g09483_at	2.55456	up	An18g01490	strong similarity to ion transporter alr2 - Saccharomyces cerevisiae
An00g08346_at	2.55443	up	An14g04870	strong similarity to fuzzy onions homolog FZO1 - Saccharomyces cerevisiae
An00g11105_at	2.55396	up	An03g03770	strong similarity to squalene monooxygenase - Rattus norvegicus
An00g05371_at	2.55382	up	An14g01040	similarity to nuclear transport protein NIP1 - Saccharomyces cerevisiae [truncated ORF]
An00g11729_at	2.5527	up	An15g01180	strong similarity to the RNA binding protein Pumilio Pum - Drosophila melanogaster
An00g06041_at	2.55219	up	An01g08990	similarity to the cnjB protein - Tetrahymena thermophila
An00g08841_at	2.55146	up	An15g00480	strong similarity to hypothetical protein 99H12.140 - Neurospora crassa
An00g08774_at	2.55052	up	An16g01540	strong similarity to hypothetical membrane protein YMR266w - Saccharomyces cerevisiae
An00g11804_at	2.55037	up	An03g02980	strong similarity to thioredoxin - Aspergillus nidulans
An00g12196_x_at	2.54918	up	An10g00520	weak similarity to 1-aminocyclopropane-1-carboxylate deaminase - Pseudomonas sp. [truncated orf]
An00g03307_at	2.54805	up	An01g03730	questionable ORF
An00g08158_at	2.54796	up	An16g04590	strong similarity to EST EMBLEST:BE759711 an_2591 - Aspergillus niger
An00g04457_at	2.54778	up	An02g07830	similarity to hypothetical phd finger transcription regulator - Schizosaccharomyces pombe
An00g07635_at	2.5463	up	An07g10040	strong similarity to coproporphyrinogen oxidase III HEM13 - Saccharomyces cerevisiae
An00g05332_at	2.5407	up	An13g02400	similarity to nitrate assimilation regulatory protein nirA - Aspergillus nidulans
An00g07167_at	2.54059	up	An11g09510	strong similarity to aspartate-semialdehyde dehydrogenase HOM2 - Saccharomyces cerevisiae
An00g13758_at	2.53983	up	An18g03110	weak similarity to the neurofilament triplet H1 protein - Oryctolagus cuniculus
An00g09710_at	2.53883	up	An04g00220	strong similarity to methionine-N-acetyltransferase NAT2 - Saccharomyces cerevisiae
An00g05959_at	2.5364	up	An11g00680	similarity to sterol glycosyltransferase SGT - Avena sativa
An00g06632_at	2.53225	up	An01g05740	strong similarity to 132 kD subunit of DNA-directed RNA polymerase III RP128 - Drosophila melanogaster
An00g01281_at	2.5297	up	An18g02570	hypothetical protein
An00g10062_x_at	2.52894	up	An01g14330	strong similarity to nuclear import receptor KAP104 - Saccharomyces cerevisiae
An00g12532_at	2.52872	up	An01g14040	weak similarity to finger protein spalt major Dvir\\salm - Drosophila virilis
An00g07246_at	2.51528	up	An10g00400	strong similarity to beta(1-3)glucanosyltransferase gel1 - Aspergillus fumigatus
An00g15136_x_at	2.51434	up	An12e04290	trnaVaac
An00g06244_at	2.51251	up	An12g08730	similarity to the MADS-box domain transcription factor Mcm1 - Saccharomyces cerevisiae
An00g12875_at	2.51052	up	An11g01280	weak similarity to hypothetical protein jhp1206 - Helicobacter pylori
An00g12461_at	2.50976	up	An01g10770	weak similarity to DNA-binding protein MCM1 - Saccharomyces cerevisiae
An00g05027_at	2.50962	up	An08g02190	similarity to hypothetical zinc finger protein - Schizosaccharomyces pombe
An00g10917_at	2.50837	up	An07g08370	strong similarity to RNA-Pol II interacting SSU72 - Saccharomyces cerevisiae
An00g08578_at	2.50734	up	An03g05910	strong similarity to hepatic rhodanese - Gallus gallus
An00g08670_at	2.50688	up	An14g00240	strong similarity to holocytochrome-c synthase cyt-2 - Neurospora crassa
An00g09334_at	2.50682	up	An16g09210	strong similarity to hypothetical protein YHR122w - Saccharomyces cerevisiae
An00g07817_at	2.50466	up	An14g01010	strong similarity to cytoplasmic ribosomal protein of the large subunit L7 - Saccharomyces cerevisiae
An00g11352_at	2.50177	up	An18g02480	strong similarity to the DNA repair protein XAB2 - Homo sapiens
An00g09232_at	2.50078	up	An11g02670	strong similarity to hypothetical protein SPBC1703.02 with ARID DNA-binding domain - Schizosaccharomyces pombe
An00g09187_at	2.49777	up	An16g06390	strong similarity to hypothetical protein SPAC2C4.17c - Schizosaccharomyces pombe
An00g15209_x_at	2.4976	up	An18e04890	trnaDgtc
An00g09929_at	2.49512	up	An02g12390	strong similarity to multiprotein bridging factor 1 MBF1 - Saccharomyces cerevisiae
An00g06879_at	2.49398	up	An15g02360	strong similarity to acetylornithine aminotransferase arg8 - Kluyveromyces marxianus var. lactis
An00g05389_at	2.49365	up	An04g08790	similarity to ORFX ORF1691 polynucleotide sequence SEQ ID NO:3381 of patent WO200058473-A2 - Homo sapiens
An00g05968_at	2.48608	up	An15g01740	similarity to succinate-semialdehyde dehydrogenase NAD(P)+ gabD - Escherichia coli
An00g07798_at	2.48358	up	An02g08080	strong similarity to cytoplasmic ribosomal protein of the large subunit L22 - Xenopus laevis
An00g00984_at	2.48293	up	An15g03000	hypothetical protein
An00g11875_at	2.48239	up	An01g06230	strong similarity to translation initiation factor 3 subunit eIF3 beta - Homo sapiens
An00g09139_at	2.48087	up	An11g11070	strong similarity to hypothetical protein scp3 - Schizosaccharomyces pombe
An00g04650_at	2.48036	up	An16g01470	similarity to hypothetical protein B7F21.40 - Neurospora crassa
An00g09576_at	2.47866	up	An11g09760	strong similarity to lipoic acid synthase LIP5 - Saccharomyces cerevisiae
An00g06097_at	2.47842	up	An14g02280	similarity to the hypothetical protein An02g01160 - Aspergillus niger
An00g15234_x_at	2.47597	up	An05e01540	trnaMcat
An00g10752_at	2.47556	up	An02g08670	strong similarity to putative phosphate/phosphoenolpyruvate translocator protein At2g25520 - Arabidopsis thaliana
An00g09464_at	2.47439	up	An16g01820	strong similarity to inorganic phosphate transporter and regulator of Pho81p PHO88 - Saccharomyces cerevisiae
An00g09779_at	2.47243	up	An07g08430	strong similarity to mitochondrial preprotein import complex subunit metaxin MTX - Homo sapiens [truncated ORF]
An00g11328_at	2.47236	up	An18g03150	strong similarity to the CRO1 protein - Podospora anserina
An00g07422_at	2.47224	up	An02g14200	strong similarity to CDC42-like protein CflA (cflA) - Penicillium marneffei
An00g00073_at	2.47155	up	An01g10970	strong similarity to the quinate transporter qa-y - Neurospora crassa
An00g05931_at	2.47117	up	An18g05650	similarity to sperm tail-specific protein mst101 - Drosophila hydei
An00g11222_at	2.46408	up	An01g14800	strong similarity to tannase precursor - Aspergillus oryzae
An00g06928_at	2.45669	up	An01g13920	strong similarity to adenylosuccinate synthase ade2 - Schizosaccharomyces pombe
An00g09019_at	2.45614	up	An11g00780	strong similarity to hypothetical protein B2A19.160 - Neurospora crassa
An00g13955_at	2.45513	up	An12g10440	weak similarity to UDP-glucose-polyglycerol phosphate glucosyltransferase tagE - Bacillus subtilis
An00g05278_at	2.45427	up	An15g06360	similarity to multifunctional glutamine-proline--tRNA ligase Aats-glupro - Drosophila melanogaster
An00g11245_at	2.45351	up	An02g06440	strong similarity to telomeric repeated gene RTM1 - Saccharomyces cerevisiae
An00g06497_at	2.45236	up	An01g12700	similarity to U5 snRNP-specific 40 kDa protein - Homo sapiens
An00g07838_at	2.45135	up	An12g00510	strong similarity to cytoplasmic ribosomal protein of the small subunit S24.e - Saccharomyces cerevisiae
An00g10818_at	2.45038	up	An15g03780	strong similarity to ras pathway interacting protein Moe1 - Schizosaccharomyces pombe
An00g09610_at	2.44942	up	An08g11520	strong similarity to LTR-containing retrotransposable elements MARS1 - Ascobolus immersus
An00g04846_at	2.44774	up	An15g00740	similarity to hypothetical protein SPBC1271.03c - Schizosaccharomyces pombe
An00g08512_at	2.44598	up	An09g05310	strong similarity to GTP cyclohydrolase I FOL2 - Saccharomyces cerevisiae
An00g06784_at	2.4447	up	An17g01480	strong similarity to 5-aminolevulinic acid synthase hemA - Emericella nidulans
An00g02580_at	2.44352	up	An18g04050	hypothetical protein
An00g11283_at	2.44145	up	An15g02740	strong similarity to the anucleate primary sterigmata gene apsA - Aspergillus nidulans
An00g11936_at	2.44044	up	An11g00100	strong similarity to triacylglycerol lipase LIP5 - Candida rugosa
An00g06436_at	2.43846	up	An11g05310	similarity to transcriptional activator prnA - Aspergillus nidulans
An00g09323_at	2.43817	up	An17g00240	strong similarity to hypothetical protein YER036c - Saccharomyces cerevisiae
An00g10615_at	2.43629	up	An16g02770	strong similarity to protein fragment SEQ ID NO: 50033 patent EP1033405-A2 - Arabidopsis thaliana
An00g10524_at	2.43539	up	An17g01750	strong similarity to probable membrane protein YTP1 - Saccharomyces cerevisiae
An00g07560_at	2.43501	up	An15g01350	strong similarity to cleft lip and palate transmembrane protein 1 CLPTM1 - Homo sapiens
An00g05960_at	2.42999	up	An03g05170	similarity to sterol regulatory element binding protein-1 srebp-1 - Homo sapiens
An00g08044_at	2.42817	up	An15g00210	strong similarity to elongator complex and elongating RNA pol II holoenzyme 90 kDa subunit ELP2 - Saccharomyces cerevisiae
An00g00149_at	2.42484	up	An11g04810	alternative oxidase Aox1 - Aspergillus niger
An00g10277_at	2.4246	up	An01g03700	strong similarity to phosphatase PSR1 - Saccharomyces cerevisiae
An00g15236_x_at	2.42373	up	An04e04780	trnaMcat
An00g06447_at	2.42348	up	An06g01690	similarity to transcriptional regulator SKN7 - Saccharomyces cerevisiae
An00g15083_x_at	2.42346	up	An16e07880	trnaRcct
An00g13419_at	2.42321	up	An12g02830	weak similarity to putative methyltransferase adpE - Anabaena sp.
An00g07997_at	2.4223	up	An08g08550	strong similarity to DNA topoisomerase II top2 - Aspergillus nidulans
An00g13019_at	2.42107	up	An16g03210	weak similarity to hypothetical transcriptional regulator - Clostridium acetobutylicum
An00g10296_at	2.41888	up	An17g02330	strong similarity to phosphoglycerate dehydrogenase serA - Escherichia coli
An00g00151_at	2.41804	up	An08g06080	anthranilate synthase multifunctional protein trpC - Aspergillus niger
An00g09962_at	2.41497	up	An16g07400	&amp;quot;strong similarity to NAD-dependent 5,10-methylenetetrahydrafolate dehydrogenase MTD1 - Saccharomyces cerevisiae&amp;quot;
An00g01392_at	2.41408	up	An16g03620	hypothetical protein
An00g07842_at	2.41404	up	An12g01350	strong similarity to cytoplasmic ribosomal protein of the small subunit S4 - Saccharomyces cerevisiae
An00g08317_at	2.41372	up	An01g11650	strong similarity to formyltetrahydrofolate deformylase purU - Corynebacterium sp.
An00g03832_at	2.41257	up	An02g03510	similarity to arylalkylamine N-acetyltransferase AANAT1 - Esox lucius
An00g11150_at	2.41181	up	An04g04810	strong similarity to subunit of transcription initiation factor TFIIH TFB1 - Saccharomyces cerevisiae
An00g09505_at	2.40378	up	An15g06440	strong similarity to karyopherin alpha SRP1 - Saccharomyces cerevisiae [truncated ORF]
An00g10695_at	2.39881	up	An18g05830	strong similarity to protein secretion enhancer PSE-1 - Saccharomyces cerevisiae
An00g11879_at	2.39411	up	An04g01940	strong similarity to translation initiation factor eIF2 gamma chain GCD11 - Saccharomyces cerevisiae
An00g09302_at	2.39344	up	An16g01800	strong similarity to hypothetical protein YBL051c - Saccharomyces cerevisiae
An00g05566_at	2.39283	up	An12g00520	similarity to probable membrane protein YJR129c - Saccharomyces cerevisiae
An00g06330_at	2.38936	up	An02g03210	similarity to the SR-related matrix protein of 160 kD SRm160 - Homo sapiens
An00g06500_at	2.38618	up	An09g00030	similarity to ubiquinone biosynthesis protein ubiD - Escherichia coli
An00g13483_at	2.38577	up	An01g03110	weak similarity to ribosomal protein S7 - Escherichia coli
An00g11133_at	2.38349	up	An04g08810	strong similarity to subunit of Isw2 chromatin remodelling complex ITC1 - Saccharomyces cerevisiae
An00g04316_at	2.38339	up	An09g02410	similarity to hard surface induced protein 3 chip3 - Glomerella cingulata
An00g10906_at	2.38181	up	An01g05610	strong similarity to RNA polymerase I transcription factor RRN3 - Homo sapiens
An00g11053_at	2.38161	up	An18g06600	strong similarity to small nuclear ribonucleoprotein U2B snRNP U2B -Homo sapiens
An00g01248_at	2.3807	up	An02g06490	hypothetical protein
An00g07865_at	2.38039	up	An06g01830	strong similarity to cytosolic leucine--tRNA ligase - Neurospora crassa
An00g10356_at	2.3792	up	An07g00360	strong similarity to polyamine transport protein TPO1 - Saccharomyces cerevisiae
An00g04451_at	2.37768	up	An01g07020	similarity to hypothetical negative acting factor naf - Fusarium solani
An00g05068_at	2.37587	up	An03g01000	similarity to integral membrane protein PTH11 - Magnaporthe grisea
An00g12032_at	2.37365	up	An12g00480	strong similarity to UDP-N-acetylglucosamine pyrophosphorylase CaUAP1 - Candida albicans
An00g08040_at	2.37268	up	An07g02700	strong similarity to electron transfer flavoprotein alpha chain precursor ETFA - Homo sapiens
An00g05780_at	2.37149	up	An01g07390	similarity to regulatory protein SIR2 - Kluyveromyces marxianus
An00g11998_at	2.37131	up	An04g01730	strong similarity to ubiquitin fusion degradation protein UFD2 protein - Saccharomyces cerevisiae
An00g03921_at	2.37129	up	An02g13390	similarity to caYAE1 protein YAE1 patent EP844307-A1 - Candida albicans
An00g06419_at	2.37109	up	An04g01620	similarity to transcription factor ZFM1 - Homo sapiens
An00g02857_at	2.37089	up	An12g06880	hypothetical protein
An00g15201_s_at	2.37047	up	An01e01570	trnaItat
An00g15124_x_at	2.36945	up	An01e05430	trnaVaac
An00g09309_at	2.36833	up	An15g06850	strong similarity to hypothetical protein YBR261c - Saccharomyces cerevisiae
An00g11319_s_at	2.36738	up	An01g14340	strong similarity to the component of a nuclear import pathway transportin dTRN - Drosophila melanogaster
An00g05613_at	2.36654	up	An16g03550	similarity to protein fragment SEQ ID NO: 17361 from patent EP1033405-A2 - Arabidopsis thaliana
An00g07178_at	2.36613	up	An02g13360	strong similarity to assembly factor of cytochrome c oxidase SCO1 - Saccharomyces cerevisiae
An00g05805_at	2.36328	up	An08g05440	similarity to rho-type GTPase-activating protein DBM1 - Saccharomyces cerevisiae
An00g12311_at	2.3629	up	An16g06600	weak similarity to beta-galactosidase - Planococcus sp.
An00g10599_at	2.36284	up	An04g05000	strong similarity to protein AN80 of patent WO9924580-A2 - Aspergillus nidulans
An00g07706_at	2.36025	up	An01g06180	strong similarity to cytochrome c1 of ubiquinol--cytochrome c reductase CYT-1 - Neurospora crassa
An00g09301_at	2.35836	up	An14g00550	strong similarity to hypothetical protein YBL036c - Saccharomyces cerevisiae
An00g11046_at	2.35755	up	An08g10060	strong similarity to small G-protein Gsp1 - Candida albicans
An00g06354_at	2.35311	up	An15g01400	similarity to the U1 snRNP 70K protein - Arabidopsis thaliana
An00g11342_at	2.3531	up	An18g03310	strong similarity to the cytosolic ribosomal protein S3 - Saccharomyces cerevisiae
An00g04169_at	2.35155	up	An16g08580	similarity to EST SEQ ID NO:6168 of patent WO200056762-A2 - Aspergillus oryzae
An00g10086_at	2.34667	up	An01g09490	strong similarity to nucleolar rRNA processing protein GAR1 - Saccharomyces cerevisiae
An00g01867_at	2.3415	up	An09g04920	hypothetical protein
An00g07529_at	2.34081	up	An02g07690	strong similarity to chromosome segregation protein (mal3) - Schizosaccharomyces pombe
An00g11984_at	2.34022	up	An01g09060	strong similarity to U1 snRNP protein C - Homo sapiens
An00g11239_at	2.3378	up	An15g06370	strong similarity to t-complex-type molecular chaperone TCP1 - Saccharomyces cerevisiae
An00g11580_at	2.33753	up	An17g01940	strong similarity to the ion homeostasis modulating kinase Hal4 - Saccharomyces cerevisiae
An00g08673_at	2.33741	up	An15g00350	strong similarity to homoaconitate hydratase LYSF - Aspergillus nidulans
An00g05636_at	2.33734	up	An09g06700	similarity to protein involved in regulation of nuclear pre-mRNA abundance NRD1 - Saccharomyces cerevisiae
An00g12596_at	2.33665	up	An11g06880	weak similarity to h-caldesmon - Gallus gallus
An00g03498_at	2.33318	up	An02g05430	questionable ORF
An00g10546_at	2.33215	up	An11g03270	strong similarity to probable zinc finger protein - Schizosaccharomyces pombe
An00g12671_at	2.32945	up	An12g03140	weak similarity to hypothetical megakaryocyte stimulating factor - Mus musculus
An00g08113_at	2.32892	up	An02g08090	strong similarity to essential for mitosis protein dim1p - Schizosaccharomyces pombe
An00g09140_at	2.31495	up	An17g01000	strong similarity to hypothetical protein sll1024 - Synechocystis sp.
An00g06509_at	2.31473	up	An14g05150	similarity to ubiquitin-specific proteinase UBP1 - Saccharomyces cerevisiae
An00g04377_at	2.31322	up	An18g06840	similarity to human trithorax protein All1 - Homo sapiens
An00g11339_s_at	2.31217	up	An18g03810	strong similarity to the cytoplasmic ribosomal protein of the large subunit L13A - Saccharomyces cerevisiae
An00g07032_at	2.30802	up	An14g06060	&amp;quot;strong similarity to alpha-1,2-mannosyltransferase TTP1 - Saccharomyces cerevisiae&amp;quot;
An00g11705_at	2.30674	up	An16g03320	strong similarity to the protein transport protein Sec24A - Homo sapiens
An00g13137_at	2.30359	up	An16g03070	weak similarity to mitochondrial protein involved in cytochrome oxidase maturation and assembly COX20 - Saccharomyces cerevisiae
An00g09166_at	2.30274	up	An14g03810	strong similarity to hypothetical protein SPAC19A8.06 - Schizosaccharomyces pombe
An00g11863_at	2.30091	up	An17g01410	strong similarity to transcriptional regulator SNF2 - Saccharomyces cerevisiae
An00g00230_at	2.30019	up	An08g03680	hypothetical protein
An00g05607_at	2.29593	up	An11g09860	similarity to protein ash1 - Drosophila melanogaster
An00g03989_at	2.29575	up	An08g00690	similarity to completion of mitosis and maintenance of ploidy protein MOB1 - Saccharomayces cerevisiae
An00g11054_at	2.29472	up	An16g03090	strong similarity to small nucleolar RNP component NOP56 - Saccharomyces cerevisiae
An00g08228_at	2.29443	up	An15g01710	strong similarity to F1Fo-ATP synthase subunit 7 ATP7 - Kluyveromyces lactis
An00g07025_at	2.29272	up	An02g01240	strong similarity to alpha chain of transcription regulator NC2 - Homo sapiens
An00g11182_at	2.2921	up	An11g09790	strong similarity to sulfate adenylyltransferase sC - Aspergillus nidulans
An00g03333_at	2.29099	up	An12g07480	questionable orf
An00g11675_at	2.29081	up	An02g11320	strong similarity to the protein fragment SEQ ID NO: 15392 from patent EP1033405-A2 - Arabidopsis thaliana
An00g08992_at	2.2865	up	An13g00210	strong similarity to hypothetical protein B14D6.480 - Neurospora crassa
An00g08701_at	2.28595	up	An18g02970	strong similarity to hydroxymethylbilane synthase (HEM3) - Saccharomyces cerevisiae
An00g13467_at	2.28363	up	An07g01720	weak similarity to regulatory protein UGA3 - Saccharomyces cerevisiae
An00g09733_at	2.2794	up	An16g03130	strong similarity to mitochondrial asparagine--tRNA ligase YCR024c - Saccharomyces cerevisiae
An00g09057_at	2.27838	up	An02g07800	strong similarity to hypothetical protein CP0630 - Chlamydophila pneumoniae
An00g05159_at	2.27715	up	An04g00420	similarity to MAP kinase homolog WCK-1 - Triticum aestivum
An00g07826_at	2.27624	up	An07g08850	strong similarity to cytoplasmic ribosomal protein of the small subunit RPS11B - Saccharomyces cerevisiae
An00g12159_at	2.27611	up	An11g06210	strong similarity to zinc finger protein SIG1 - Saccharomyces cerevisiae
An00g11974_at	2.2735	up	An01g05650	strong similarity to tubulin alpha-1 chain tubA - Aspergillus nidulans
An00g11831_at	2.27348	up	An08g02710	strong similarity to transcription factor fet5 - Schizosaccharomyces pombe
An00g10141_at	2.27038	up	An01g05690	strong similarity to origin recognition complex subunit 5 orc5 - Schizosaccharomyces pombe
An00g08695_at	2.26983	up	An07g00380	strong similarity to hydantoinase patent JP03251176-A - Pseudomonas NS 671
An00g12917_at	2.26876	up	An13g00410	weak similarity to hypothetical protein SC2A11.16 - Streptomyces coelicolor
An00g07283_at	2.26199	up	An14g00310	strong similarity to beta-succinyl CoA synthetase precursor scsB - Neocallimastix frontalis
An00g09587_at	2.26076	up	An05g00220	strong similarity to L-ornithine N5-hydroxylase psbA - Pseudomonas sp. B10
An00g01962_at	2.25907	up	An02g03810	hypothetical protein
An00g06644_at	2.25825	up	An09g04100	strong similarity to 160 kD subunit of DNA-directed RNA polymerase III RPO31 - Saccharomyces cerevisiae
An00g06984_at	2.2536	up	An10g00730	strong similarity to aliphatic nitrilase - Rhodococcus rhodochrous K22
An00g10319_at	2.25293	up	An11g09770	strong similarity to phosphoserine phosphatase SER2 - Saccharomyces cerevisiae
An00g08177_at	2.2517	up	An01g03780	strong similarity to EST SEQ ID NO:4125 of patent WO200056762-A2 - Aspergillus niger
An00g08671_at	2.25067	up	An17g01580	strong similarity to homeodomain DNA-binding transcription factor ste12 - Emericella nidulans
An00g07130_at	2.25035	up	An02g04880	strong similarity to arginine--tRNA ligase Msr1 - Saccharomyces cerevisiae
An00g04919_at	2.24805	up	An01g03660	similarity to hypothetical protein T9E8.140 - Arabidopsis thaliana
An00g12761_at	2.24515	up	An04g04070	weak similarity to hypothetical protein An11g09200 - Aspergillus niger
An00g06736_at	2.24268	up	An14g06290	strong similarity to 3-hydroxyisobutyryl-coenzyme A hydrolase of patent WO9851782-A2 - Homo sapiens
An00g13531_at	2.24054	up	An14g02320	weak similarity to splicing coactivator subunit SRm300 - Homo sapiens
An00g09277_at	2.23985	up	An02g04200	strong similarity to hypothetical protein SPCC4B3.08 - Schizosaccharomyces pombe
An00g02249_at	2.23727	up	An12g07820	hypothetical protein
An00g12837_at	2.23691	up	An01g10200	weak similarity to hypothetical protein CG9007 - Drosophila melanogaster
An00g01266_at	2.23604	up	An02g12570	hypothetical protein
An00g08388_at	2.23474	up	An02g02240	strong similarity to GATA type zinc finger protein ASD4 - Neurospora crassa
An00g10166_at	2.23369	up	An04g04750	strong similarity to oxoglutarate dehydrogenase (lipoamide) KGD1 - Saccharomyces cerevisiae
An00g05803_s_at	2.23362	up	An17g01910	similarity to rhoGAP homolog DdRacGAP - Dictyostelium discoideum
An00g06420_at	2.23304	up	An08g00360	similarity to transcription initiation factor RRN6 - Saccharomyces cerevisiae
An00g06869_at	2.23104	up	An04g01610	strong similarity to acetolactate synthase regulatory chain ILV6 - Saccharomyces cerevisiae
An00g10460_at	2.22961	up	An16g08120	strong similarity to pre-mRNA splicing helicase BRR2 - Saccharomyces cerevisiae [trunctaed ORF]
An00g06262_at	2.22674	up	An03g01860	similarity to the N-carbamoyl-sarcosine amidohydrolase CSHase of patent EP476670-A - Arthrobacter sp. DSM 2563
An00g08246_at	2.22572	up	An01g00060	&amp;quot;strong similarity to fatty acid synthase, subunit alpha FAS2 - Schizosaccharomyces pombe&amp;quot;
An00g01561_at	2.22038	up	An11g08970	hypothetical protein
An00g10923_at	2.22027	up	An01g05780	strong similarity to RuvB-like protein Tih2 - Saccharomyces cerevisiae
An00g06818_at	2.21945	up	An04g01330	strong similarity to a methionyl aminopeptidase P67EIF2 - Homo sapiens
An00g11825-M_at	2.2194	up	An07g05620	&amp;quot;strong similarity to transcription elongation factor rtf1 - Saccharomyces cerevisiae (5, M, 3 represent transcript regions 5 prime, Middle, and 3 prime respectively)&amp;quot;
An00g15178_x_at	2.21819	up	An12e01240	trnaTcgt
An00g11071_at	2.21717	up	An08g00520	strong similarity to sonA protein - Aspergillus nidulans
An00g01136_at	2.21707	up	An04g08780	hypothetical protein
An00g10598_at	2.2168	up	An01g03750	strong similarity to protein abaA - Aspergillus nidulans
An00g09412_at	2.21642	up	An01g03000	strong similarity to hypothetical succinyl-CoA:3-ketoacid-coenzyme A transferase SCOT - Homo sapiens
An00g04927_at	2.21577	up	An08g04520	similarity to hypothetical protein YBR096w - Saccharomyces cerevisiae
An00g02995_at	2.21547	up	An02g05990	hypothetical protein [truncated ORF]
An00g01546_at	2.215	up	An11g04300	hypothetical protein
An00g13447_at	2.2146	up	An01g12740	weak similarity to Rab9 effector p40 - Homo sapiens
An00g05380_at	2.21336	up	An08g06090	similarity to nucleoporin nup184 - Schizosaccharomyces pombe
An00g05757_at	2.2128	up	An04g02240	similarity to RanGTP-binding protein NXT1 - Homo sapiens
An00g09968_at	2.2089	up	An02g14600	strong similarity to NADH:ubiquinone reductase intermediate-associated protein CIA84 - Neurospora crassa
An00g10830_at	2.20885	up	An01g02150	strong similarity to regulatory gene of arginine catabolic pathway arcA - Aspergillus nidulans
An00g09392_at	2.20384	up	An11g10030	strong similarity to hypothetical rac GTPase AAD50299.1 - Xenopus laevis
An00g11121_at	2.20301	up	An07g09690	strong similarity to sterol C-24(28) reductase STS1 - Schizosaccharomyces pombe
An00g01153_at	2.2028	up	An07g09040	hypothetical protein
An00g13842_at	2.20239	up	An02g09160	weak similarity to the tyrosine kinase substrate disabled - Drosophila melanogaster
An00g07821_at	2.19952	up	An02g12120	strong similarity to cytoplasmic ribosomal protein of the large subunit RPL37B - Saccharomyces cerevisiae
An00g13408_at	2.19832	up	An03g01270	weak similarity to putative aminopeptidase SC8E4A.05 - Streptomyces coelicolor
An00g11101_at	2.19383	up	An14g04980	strong similarity to splicing protein PRP19 - Saccharomyces cerevisiae
An00g11320_at	2.18761	up	An16g08830	strong similarity to the component of ER protein-translocation subcomplex Sec71 of patent WO9949028-A1 - Saccharomyces cerevisiae
An00g03747_at	2.18567	up	An01g03370	similarity to aimless RasGEF aleA - Dictyostelium discoideum
An00g13977_at	2.18431	up	An12g01780	weak similarity to viral protein encoded by ORF1 of ET-NANB (HEV) Burma strain of patent US5824649-A - Hepatitis E virus
An00g10793_at	2.18428	up	An03g03710	strong similarity to quinate 5-dehydrogenase QUTB - Emericella nidulans
An00g05395_at	2.18386	up	An01g14860	similarity to O-succinylbenzoate--CoA ligase MenE - Bacillus subtilis [truncated ORF]
An00g07566_at	2.18272	up	An04g02410	strong similarity to cobalamin and cobamide biosynthesis protein COB W patent WO9111518-A - Pseudomonas denitrificans
An00g01346_at	2.18253	up	An08g10580	hypothetical protein
An00g06945_at	2.18013	up	An15g00670	strong similarity to alcohol acyl transferase EHT1 - Saccharomyces cerevisiae
An00g11730_at	2.17406	up	An14g03770	strong similarity to the RNA helicase 1 HRH1 - Homo sapiens
An00g06758-5_at	2.16949	up	An02g01800	&amp;quot;strong similarity to 45 kD subunit of DNA-directed RNA polymerase II RPB3 - Saccharomyces cerevisiae (5, M, 3 represent transcript regions 5 prime, Middle, and 3 prime respectively)&amp;quot;
An00g00420_at	2.16779	up	An08g11130	hypothetical protein
An00g13204_at	2.16771	up	An04g03820	weak similarity to NF-180 - Petromyzon marinus
An00g04573_at	2.16513	up	An01g00970	similarity to hypothetical protein An11g04000 - Aspergillus niger
An00g11072_at	2.16388	up	An01g03480	strong similarity to sorbitol dehydrogenase gutB - Bacillus subtilis
An00g04933_at	2.16316	up	An06g01480	similarity to hypothetical protein YDL156w - Saccharomyces cerevisiae
An00g07508_at	2.16057	up	An12g05360	strong similarity to cholesterol 24-hydroxylase - Mus musculus
An00g11961_at	2.16054	up	An01g02220	strong similarity to tRNA splicing endonuclease gamma subunit Sen34p - Saccharomyces cerevisiae
An00g01591_at	2.15861	up	An17g01950	hypothetical protein
An00g10286_at	2.15665	up	An11g10410	strong similarity to phosphatidylinositol-4-phosphate 5-kinase - Schizosaccharomyces pombe
An00g04773_at	2.15436	up	An03g06650	similarity to hypothetical protein SC4G1.04c - Streptomyces coelicolor
An00g10702_at	2.15325	up	An04g01480	strong similarity to protein tyrosine phosphatase YVH1 - Saccharomyces cerevisiae
An00g04885_at	2.15274	up	An01g02210	similarity to hypothetical protein SPCC11E10.06c - Schizosaccharomyces pombe
An00g07545_at	2.15217	up	An06g01510	strong similarity to class I alpha-mannosidase AAB62720.1 - Spodoptera frugiperda
An00g09731_at	2.14887	up	An18g04220	strong similarity to mitochondrial ADP/ATP carrier ANC1 - Schizosaccharomyces pombe
An00g07128_at	2.14434	up	An17g00820	strong similarity to arginine-specific carbamoyl phosphate synthetase small subunit arg2 - Trichoderma virens
An00g03072-M_at	2.14409	up	An07g08990	&amp;quot;pyruvate kinase pkiA - Aspergillus niger (5, M, 3 represent transcript regions 5 prime, Middle, and 3 prime respectively)&amp;quot;
An00g09061_at	2.14308	up	An11g09330	strong similarity to hypothetical protein F11P17.12 - Arabidopsis thaliana
An00g10410_at	2.14013	up	An16g01290	strong similarity to predicted protein An02g05930 - Aspergillus niger
An00g04413_at	2.13799	up	An11g01740	similarity to hypothetical coiled-coil protein SPBP23A10.05 - Schizosaccharomyces pombe
An00g09028_at	2.13785	up	An02g04480	strong similarity to hypothetical protein B5O22.190 - Neurospora crassa
An00g09456_at	2.13413	up	An09g04250	&amp;quot;strong similarity to indoleamine 2,3-dioxygenase - Mus musculus&amp;quot;
An00g07910_at	2.13363	up	An17g00840	strong similarity to developmentally regulated G-protein DRG1 - Arabidopsis thaliana
An00g10174_at	2.1331	up	An03g03130	strong similarity to para aminobenzoic acid synthetase pabaA - Aspergillus fumigatus
An00g05965_at	2.13304	up	An09g06040	similarity to subunit of transcription initiation factor TFIID TAFII28 - Homo sapiens
An00g09861_at	2.13128	up	An02g12170	strong similarity to morphogenesis-related protein msb1 - Saccharomyces cerevisiae
An00g10856_at	2.13128	up	An02g02830	strong similarity to RER1 protein - Homo sapiens
An00g04944_at	2.13099	up	An12g08360	similarity to hypothetical protein YER182w - Saccharomyces cerevisiae
An00g07847_at	2.13035	up	An04g05850	strong similarity to cytoplasmic ribosomal protein S6 of the small subunit rps6 - Schizosaccharomyces pombe
An00g05124_at	2.12798	up	An18g04250	similarity to laminin A Lam-A - Drosophila melanogaster
An00g15198_s_at	2.12689	up	An01e00230	trnaDgtc
An00g03739_at	2.12665	up	An09g06300	similarity to adrenodoxin precursor protein - Sus scrofa
An00g08235_at	2.12625	up	An02g10350	strong similarity to farnesyl-pyrophosphate synthetase - Gibberella fujikuroi
An00g04730_at	2.12514	up	An09g01900	similarity to hypothetical protein mlr5144 - Mesorhizobium loti
An00g07859_at	2.12481	up	An03g01120	strong similarity to cytosolic aspartate transaminase AAT2 - Saccharomyces cerevisiae
An00g03085_at	2.12172	up	An08g11420	questionable ORF
An00g06491_at	2.12149	up	An04g09020	similarity to twinfilin A TWF1 - Saccharomyces cerevisiae
An00g04983_at	2.12113	up	An07g09340	similarity to hypothetical protein YPR169w - Saccharomyces cerevisiae
An00g09867_at	2.12081	up	An12g00130	strong similarity to mRNA processing protein of cytochrome c oxidase mss51 protein - Saccharomyces cerevisiae
An00g10890_at	2.1178	up	An02g09240	strong similarity to ribose-phosphate pyrophosphokinase Prs5 - Saccharomyces cerevisiae
An00g05488_at	2.11527	up	An06g01900	similarity to polyphosphoinositide binding protein Ssh2p - Glycine max
An00g02949_at	2.11139	up	An11g00730	hypothetical protein
An00g00241_at	2.11109	up	An01g03150	hypothetical protein
An00g04240_at	2.11096	up	An19g00150	similarity to formyl-CoA transferase from patent WO9816632-A1- Oxalobacter formigenes
An00g12101_at	2.11083	up	An09g01380	strong similarity to vanillyl-alcohol oxidase vaoA - Penicillium simplicissimum
An00g00941_at	2.11066	up	An13g01050	hypothetical protein
An00g01662_at	2.10891	up	An02g02560	hypothetical protein
An00g07612_at	2.10783	up	An02g11750	strong similarity to conserved hypothetical protein SPBC337.10c - Schizosaccharomyces pombe
An00g10565_at	2.10766	up	An11g06150	strong similarity to proline permease prnB - Aspergillus nidulans
An00g06635_at	2.1058	up	An04g01200	strong similarity to 14 kD subunit of ubiquinol--cytochrome c reductase Qcr7 - Saccharomyces cerevisiae
An00g10312_at	2.10515	up	An01g04120	strong similarity to phosphoprotein phosphatase bimG - Aspergillus nidulans[truncated ORF]
An00g09949_at	2.10512	up	An07g09740	strong similarity to Na(+)/H(+) antiporter ZrSOD2-22 - Zygosaccharomyces rouxii strain CBS732
An00g06467_at	2.10506	up	An11g01960	similarity to transsulphurylation protein hxB - Emericella nidulans [truncated ORF]
An00g06568_at	2.10469	up	An16g05370	similarity to zinc finger protein GLO3 - Saccharomyces cerevisiae
An00g10450_at	2.10314	up	An15g04980	strong similarity to predicted protein An18g00860 - Aspergillus niger
An00g09338_at	2.10122	up	An07g07100	strong similarity to hypothetical protein YIL064w - Saccharomyces cerevisiae
An00g12987_at	2.09829	up	An13g02710	weak similarity to hypothetical protein YIL064w - Saccharomyces cerevisiae
An00g08663_at	2.09607	up	An07g08380	strong similarity to histone deacetylase HOS2 - Saccharomyces cerevisiae
An00g04213_at	2.09586	up	An11g01830	similarity to fibroin-3 related protein B14D6.620 - Neurospora crassa
An00g06481_at	2.09548	up	An07g03280	similarity to tRNAiMet processing protein GCD14 - Saccharomyces cerevisiae
An00g09606_at	2.09207	up	An04g02220	strong similarity to L-serine dehydratase CHA1 - Saccharomyces cerevisiae
An00g15095_x_at	2.09098	up	An02e09410	trnaKttt
An00g08093_at	2.09076	up	An08g03820	strong similarity to enoyl reductase lovC - Aspergillus terreus
An00g15208_x_at	2.09044	up	An18e03840	trnaDgtc
An00g03714_at	2.089	up	An02g12680	similarity to acetylornithine deacetylase argE - Myxococcus xanthus
An00g15265_at	2.08791	up	An02e03020	trnaRtcg
An00g10075_at	2.08764	up	An18g04110	&amp;quot;strong similarity to nuclear transport factor, member of karyopherin-beta family KAP120 - Saccharomyces cerevisiae&amp;quot;
An00g10240_at	2.086	up	An13g00590	strong similarity to peroxisomal acetyl-CoA C-acyltransferase POT1 - Yarrowia lipolytica
An00g07068_at	2.08567	up	An02g14890	strong similarity to amidotransferase/cyclase HIS7 - Saccharomyces cerevisiae
An00g00196_at	2.08552	up	An09g06590	heat shock protein sspB - Aspergillus niger
An00g09600_at	2.0844	up	An16g09180	strong similarity to low affininty zinc transporter ZRT2 - Saccharomyces cerevisiae
An00g05836_at	2.08431	up	An08g09410	similarity to RTM1 - Saccharomyces cerevisiae
An00g09832_at	2.08391	up	An12g10150	strong similarity to monoamine oxidase MAO - Oncorhynchus mykiss
An00g09878_at	2.08348	up	An06g01730	strong similarity to mtRNA splice defect-suppressing mitochondrial carrier MRS3 - Saccharomyces cerevisiae
An00g01820_at	2.08147	up	An18g05370	hypothetical protein
An00g07542_at	2.08062	up	An08g10920	strong similarity to citrate synthase YKPSCA - Pseudomonas aeruginosa
An00g09828_at	2.07945	up	An14g04300	strong similarity to molybdenum cofactor biosynthetic protein - Emericella nidulans
An00g13731_at	2.07908	up	An01g09190	weak similarity to the hypothetical protein encoded by SPAC6B12.14c - Schizosaccharomyces pombe
An00g07288_at	2.07847	up	An11g03940	strong similarity to bifunctional cytochrome P450rm - Rhodotorula minuta
An00g08559_at	2.075	up	An04g02460	strong similarity to heart muscle protein mitofilin HMP - Homo sapiens
An00g02131_at	2.07458	up	An08g06510	hypothetical protein
An00g03333_x_at	2.0727	up	An12g07480	questionable orf
An00g05043_at	2.07196	up	An18g03700	similarity to inhibitor of the interferon-induced double-stranded RNA-activated protein kinase (PKR) p58 - Bos primigenius taurus
An00g02346_at	2.07087	up	An04g00690	hypothetical protein
An00g11751_at	2.07078	up	An18g03480	&amp;quot;strong similarity to the sterol delta14,15-reductase erg-3 - Neurospora crassa&amp;quot;
An00g02546_at	2.07071	up	An01g12640	hypothetical protein
An00g06576_at	2.06908	up	An16g05130	smilarity to hypothetical protein SPCC4G3.16 - Schizosaccharomyces pombe
An00g13243_at	2.06637	up	An09g00230	weak similarity to O-methyltransferase B (omtB) - Aspergillus flavus
An00g06137_at	2.06606	up	An12g08510	similarity to the hypothetical protein An11g02690 - Aspergillus niger
An00g07008_at	2.06419	up	An02g00040	strong similarity to allantoate permease DAL5 - Saccharomyces cerevisiae
An00g02490_at	2.06394	up	An04g04920	hypothetical protein
An00g04032_at	2.06374	up	An13g00740	similarity to cyclopropane-fatty-acyl-phospholipid synthase - Escherichia coli
An00g08433_at	2.06355	up	An02g12630	strong similarity to glucosyltransferase ALG6 - Saccharomyces cerevisiae
An00g04068_at	2.06288	up	An16g00760	similarity to differentially expressed protein Sh3yl1 - Mus musculus [possible sequencing error]
An00g05926_at	2.06191	up	An08g05920	similarity to Snf2p/Swi2p homolog Sth1p - Saccharomyces cerevisiae
An00g11211_at	2.05965	up	An15g01380	strong similarity to Synaptobrevin homolog v-SNARE Sec22 - Saccharomyces cerevisiae
An00g06755_at	2.05871	up	An13g01070	strong similarity to 40S ribosomal protein S28.e.B RPS 28B (RPS33B) - Saccharomyces cerevisiae
An00g04871_at	2.05862	up	An04g03710	similarity to hypothetical protein SPBC3E7.03c - Schizosaccharomyces pombe
An00g03336_x_at	2.05858	up	An08g02150	questionable ORF
An00g08473_at	2.05824	up	An10g00230	strong similarity to glutathione-independent formaldehyde dehydrogenase fdhA - Pseudomonas putida
An00g13109_at	2.05784	up	An04g01830	weak similarity to MDM20 - Saccharomyces cerevisiae
An00g09752_at	2.05538	up	An15g06680	strong similarity to mitochondrial glutamate--tRNA ligase MSE1 - Saccharomyces cerevisiae
An00g05308_at	2.05239	up	An07g08240	similarity to NBP2 - Saccharomyces cerevisiae
An00g00984_x_at	2.05158	up	An15g03000	hypothetical protein
An00g02677_at	2.0513	up	An12g08250	hypothetical protein
An00g00781_at	2.04789	up	An07g00560	hypothetical protein
An00g01244_at	2.04728	up	An09g03190	hypothetical protein
An00g06720_at	2.04678	up	An12g00780	strong similarity to 34 kD subunit of DNA-directed RNA polymerase III RPC34- Saccharomyces cerevisiae
An00g07784_at	2.04534	up	An08g06770	strong similarity to cytoplasmic isoleucine--tRNA ligase ILS1 - Saccharomyces cerevisiae
An00g07788_at	2.0444	up	An16g00530	strong similarity to cytoplasmic protein tatD - Escherichia coli [truncated ORF]
An00g02000_at	2.04229	up	An17g01010	hypothetical protein
An00g10181_at	2.04118	up	An14g07030	strong similarity to para-nitrobenzyl esterase pnbA - Bacillus subtilis
An00g12401_at	2.03986	up	An16g03840	weak similarity to cutinase transcription factor 1 alpha ctf1-alpha - Fusarium solani
An00g13215_at	2.03771	up	An11g05140	weak similarity to nodulation protein B - Rhizobium sp.
An00g12488_at	2.03687	up	An09g03680	weak similarity to endometrium tumour EST encoded protein 376 patent DE19817948-A1- Homo sapiens [truncated ORF]
An00g08226_at	2.03459	up	An12g00110	strong similarity to F1-F0 complex assembling factor atp12 - Saccharomyces cerevisiae
An00g05758_at	2.03454	up	An13g00220	similarity to rasGAP-activating-like protein rasal - Mus musculus
An00g08832_at	2.03402	up	An03g03580	strong similarity to hypothetical protein 65E11.100 - Neurospora crassa
An00g00903_at	2.03387	up	An14g00340	hypothetical protein
An00g09295_at	2.0322	up	An08g01940	strong similarity to hypothetical protein Y4OU precursor - Rhizobium species
An00g13681_at	2.03058	up	An11g01940	weak similarity to the hypothetical protein encoded by An01g12000 - Aspergillus niger
An00g04045_at	2.03006	up	An11g07690	similarity to cytoplasmic protein hp5e15211orf13 of patent WO9640893-A1 - Helicobacter pylori
An00g04476_at	2.02991	up	An04g01110	similarity to hypothetical protein 12F11.170 - Neurospora crassa
An00g13439_at	2.02961	up	An08g08100	weak similarity to putative transcriptional activator SPBC1683.13c - Schizosaccharomyces pombe [truncated ORF]
An00g08491_at	2.02953	up	An15g00330	&amp;quot;strong similarity to glycoprotein-associated amino acid transporter b0,+AT1 - Mus musculus&amp;quot;
An00g09254_at	2.02766	up	An04g08460	strong similarity to hypothetical protein SPBC365.16 - Schizosaccharomyces pombe
An00g02050_at	2.02676	up	An01g07090	hypothetical protein
An00g13031_at	2.0248	up	An06g01470	weak similarity to IgA-specific metalloendopeptidase igA - Neisseria meningitidis
An00g06690_at	2.02445	up	An16g08710	strong similarity to 25 kD subunit of DNA-directed RNA Polymerase III RPC25 - Saccharomyces cerevisiae
An00g11966_at	2.023	up	An02g10200	strong similarity to TRRAP protein - Homo sapiens
An00g12261_at	2.02288	up	An07g00880	weak similarity to ankyrin 1 ANK1 - Homo sapiens
An00g11141_at	2.02155	up	An01g12600	strong similarity to subunit of transcription initiation factor TFIID TAF17 - Saccharomyces cerevisiae
An00g03575_at	2.01987	up	An03g00640	similarity to neutral amino acid permease mtr - Neurospora crassa [truncated ORF]
An00g12988_at	2.01969	up	An07g02120	weak similarity to hypothetical protein YJL184w - Saccharomyces cerevisiae
An00g15161_x_at	2.01916	up	An11e01460	trnaScga
An00g09844_at	2.01902	up	An01g08500	strong similarity to monooxygenase COQ6 - Saccharomyces cerevisiae
An00g11465_at	2.01748	up	An01g00420	strong similarity to the hypothetical protein encoded by An01g01580 - Aspergillus niger
An00g07876_x_at	2.01681	up	An11g09670	strong similarity to cytplasmic ribosomal protein of the small subunit S27 - Homo sapiens
An00g09818_at	2.01662	up	An01g07520	strong similarity to mitotic control protein dis3+ - Schizosaccharomyces pombe
An00g13995_at	2.01434	up	An12g04970	weak similarity to zinc finger transcription factor - Schizosaccharomyces pombe
An00g15134_x_at	2.01361	up	An11e02080	trnaVaac
An00g10817_at	2.01294	up	An16g03580	strong similarity to RAS GTPase-activating protein sar1 - Schizosaccharomyces pombe
An00g01010_at	2.01202	up	An02g09840	hypothetical protein
An00g12915_x_at	2.01189	up	An03g05550	weak similarity to hypothetical protein Rv3752c - Mycobacterium tuberculosis
An00g10768_at	2.01063	up	An04g09050	strong similarity to putative sterol transporter YMR034c - Saccharomyces cerevisiae
An00g11574_at	2.01032	up	An18g03460	strong similarity to the hypothetical protein SPBC211.05 - Schizosaccharomyces pombe
An00g05973_at	2.00945	up	An08g06760	similarity to suppressor of fil1 SFI1 - Saccharomyces cerevisiae
An00g00856_at	2.00877	up	An11g07990	hypothetical protein
An00g09182_at	2.00788	up	An18g05820	strong similarity to hypothetical protein SPAC24C9.05c - Schizosaccharomyces pombe
An00g08680_at	2.00679	up	An17g02090	strong similarity to homoserine kinase THR1 - Saccharomyces cerevisiae
An00g04371_at	2.00657	up	An04g09920	similarity to human PRO1072 protein sequence patent WO9946281-A2 - Homo sapiens
An00g05615_at	2.00641	up	An01g12580	similarity to protein fragment SEQ ID NO: 21284 patent EP1033405-A2 - Arabidopsis thaliana
An00g11580_s_at	2.00616	up	An17g01940	strong similarity to the ion homeostasis modulating kinase Hal4 - Saccharomyces cerevisiae
An00g10534_at	2.00463	up	An16g01130	strong similarity to probable plasma membrane iron permease - Schizosaccharomyces pombe
An00g03561_at	2.0043	up	An09g06320	signal recognition particle 54K protein homolog srpA - Aspergillus niger
An00g04764_at	2.00397	up	An08g08890	similarity to hypothetical protein Rv1619 - Mycobacterium tuberculosis
An00g12372_at	2.00379	up	An12g02920	weak similarity to chitinase A1 chiA - Bacillus circulans
An00g15182_at	2.00324	up	An03e00570	trnaVtac
An00g01176_at	2.00134	up	An18g06300	hypothetical protein
An00g08659_at	2.00061	up	An17g01660	strong similarity to histone acetyltransferase ELP3 - Saccharomyces cerevisiae

## Sheet: T0-T2 DOWN
Probe Set ID	Fold change T0-T2	Regulation T0-T2	CBS ID	CADRE annotation
An00g00277_at	775.769	down	An01g03010	hypothetical protein
An00g08741_x_at	672.708	down	An01g10790	strong similarity to hypothetical conidiation-specific protein con-10 - Neurospora crassa
An00g08741_at	622.753	down	An01g10790	strong similarity to hypothetical conidiation-specific protein con-10 - Neurospora crassa
An00g10750_s_at	591.573	down	An16g00690	strong similarity to putative oxidoreductase SMc02428 - Sinorhizobium meliloti [truncated ORF]
An00g08758_s_at	569.141	down	An16g00700	strong similarity to hypothetical iron-sulfur binding oxidoreductase - Streptomyces coelicolor
An00g01851_at	564.306	down	An18g01110	hypothetical protein
An00g12177_at	538.21	down	An17g01980	weak similarity to the IgA-specific metalloendopeptidase type 1 precursor IGA - Haemophilus influenzae
An00g09159_at	479.732	down	An04g00100	strong similarity to hypothetical protein SPAC15E1.02c - Schizosaccharomyces pombe
An00g12469_at	408.586	down	An08g06620	weak similarity to drought-induced protein Det11-24 - Craterostigma plantagineum
An00g09512_at	391.428	down	An03g00890	strong similarity to ketoreductase krd - Zygosaccharomyces rouxii
An00g02213_at	380.565	down	An18g04120	hypothetical protein
An00g07408_at	379.446	down	An09g03130	strong similarity to catalase catA - Emericella nidulans
An00g03993_at	348.712	down	An04g02110	similarity to con-8 - Neurospora crassa
An00g02617_at	344.501	down	An16g05030	hypothetical protein
An00g07411_at	338.407	down	An12g10720	strong similarity to catalase kat - Methanosarcina barkeri
An00g09210_at	329.999	down	An01g01230	strong similarity to hypothetical protein SPAC869.06c - Schizosaccharomyces pombe
An00g09286_at	321.136	down	An03g00920	strong similarity to hypothetical protein SPCC757.02c - Schizosaccharomyces pombe
An00g00320_at	316.165	down	An14g06050	hypothetical protein
An00g13360_at	302.229	down	An15g04670	weak similarity to protein fragment SEQ ID NO: 12835 from patent EP1033405-A2 - Arabidopsis thaliana
An00g10641_at	290.677	down	An03g04860	strong similarity to protein involved in non-classical protein export pathway NCE102 - Saccharomyces cerevisiae
An00g10742_at	281.176	down	An09g06270	strong similarity to putative glutathione-dependent formaldehyde dehydrogenase SPBC1198.01 - Schizosaccharomyces pombe
An00g05595_at	279.938	down	An01g11440	similarity to probable UDPglucose 4-epimerase GAL10 - Saccharomyces cerevisiae
An00g08216_at	273.642	down	An04g01070	strong similarity to expressed sequence tag pYES2 cDNA clone 2651 - Aspergillus niger
An00g12588_at	263.366	down	An02g07350	weak similarity to group 3 Lea protein MGL3 - Zea mays
An00g12770_at	256.709	down	An03g01640	weak similarity to hypothetical protein An14g06170 - Aspergillus niger
An00g12696_at	233.828	down	An01g09900	weak similarity to hypothetical protein Y2H9A.3 - Caenorhabditis elegans
An00g02965_at	228.857	down	An12g05850	hypothetical protein
An00g10192_at	216.341	down	An14g05550	strong similarity to patent WO0100844-A/703 - Corynebacterium glutamicum
An00g04671_at	213.957	down	An09g03560	similarity to hypothetical protein CC3092 - Caulobacter crescentus
An00g08215_at	183.26	down	An04g07500	strong similarity to expressed sequence tag from cDNA clone 2778 in pYES2 - Aspergillus niger
An00g06946_at	179.436	down	An08g01520	strong similarity to alcohol dehydrogenase (NADP(+)) ALR - Sus scrofa
An00g10223_at	175.094	down	An09g05110	strong similarity to peptide-polyketide synthetase McyG - Microcystis aeruginosa
An00g06620_at	172.573	down	An08g03580	&amp;quot;strong similarity to 1,3-beta-glucanosyltransferase BGT1 - Aspergillus fumigatus&amp;quot;
An00g09211_at	167.368	down	An12g10710	strong similarity to hypothetical protein SPAC869.06c - Schizosaccharomyces pombe
An00g05527_at	162.945	down	An16g00840	similarity to predicted protein An18g01250 - Aspergillus niger
An00g12278_at	155.689	down	An02g13110	weak similarity to aortic carboxypeptidase-like protein ACLP of patent AAY13446 - Homo sapiens
An00g10133_at	155.476	down	An12g01460	strong similarity to opsin nop-1 - Neurospora crassa
An00g11406_at	153.02	down	An06g01610	strong similarity to the heat shock protein Hsp9p - Schizosaccharomyces pombe
An00g03843_at	148.334	down	An04g00010	&amp;quot;similarity to ATP synthase regulatory factor, 15K STF2 - Saccharomyces cerevisiae [truncated ORF]&amp;quot;
An00g13428_at	143.829	down	An15g06100	weak similarity to putative protein B21O8.60 - Neurospora crassa
An00g13194_at	139.742	down	An12g05920	weak similarity to negative regulatory protein HEX2 - Saccharomyces cerevisiae
An00g09805_at	138.699	down	An08g08910	strong similarity to mitochondrial sulfite oxidase SUOX - Homo sapiens
An00g08857_at	138.504	down	An01g12030	strong similarity to hypothetical protein An01g12040 - Aspergillus niger
An00g06875_at	138.28	down	An16g07110	strong similarity to acetyl-CoA hydrolase ACH1 - Saccharomyces cerevisiae
An00g00689_at	137.181	down	An07g06170	hypothetical protein
An00g09723_at	136.572	down	An08g10030	strong similarity to MF-7 antigenic protein from patent WO9721817-A1 - Malassezia sp.
An00g13816_at	136.246	down	An16g03500	weak similarity to the slow myosin heavy chain myoHC-A4 - Notothenia coriiceps
An00g10080_at	135.292	down	An11g08140	strong similarity to nuclease S1 gene nucS - Aspergillus oryzae
An00g04495_at	132.958	down	An14g04530	similarity to hypothetical protein actVA-ORF4 - Streptomyces coelicolor
An00g07546_at	128.883	down	An07g04400	strong similarity to class V zygote-specific protein - Chlamydomonas reinhardtii
An00g01134_at	128.641	down	An07g03930	hypothetical protein
An00g12849_at	126.503	down	An02g00510	weak similarity to hypothetical protein encoded by YDL218w - Saccharomyces cerevisiae
An00g11797_at	125.18	down	An12g09950	strong similarity to thermostable alcohol dehydrogenase adhT - Bacillus stearothermophilus
An00g09977_at	120.584	down	An13g01130	strong similarity to NADPH-dependent beta-ketoacyl reductase RhlG - Pseudomonas aeruginosa
An00g03430_at	119.631	down	An18g01790	questionable ORF
An00g12771_at	115.557	down	An05g01140	weak similarity to hypothetical protein An14g07170 - Aspergillus niger
An00g00319_at	115.129	down	An06g02240	hypothetical protein
An00g09563_at	113.834	down	An04g05880	strong similarity to linoleate diol synthase - Gaeumannomyces graminis
An00g08164_at	110.318	down	An10g00260	strong similarity to EST EMBLEST:BE760291 an_1399 - Aspergillus niger
An00g07646_at	110.276	down	An07g03770	&amp;quot;strong similarity to Cu,Zn superoxide dismutase sodC - Aspergillus fumigatus&amp;quot;
An00g04949_at	110.241	down	An11g01750	similarity to hypothetical protein YGR086c - Saccharomyces cerevisiae
An00g05501_at	110.141	down	An15g07300	similarity to predicted protein An03g06670 - Aspergillus niger
An00g04701_at	109.154	down	An16g02450	similarity to hypothetical protein F17F16.3 - Arabidopsis thaliana
An00g12608_at	105.55	down	An08g06600	weak similarity to heterochromatin-specific nonhistone protein CBX1 - Homo sapiens
An00g03329_at	104.135	down	An13g03080	questionable ORF
An00g12521_at	102.058	down	An08g06630	weak similarity to eyelid protein osa - Drosophila melanogaster
An00g01653_at	101.341	down	An12g07920	hypothetical protein
An00g08131_at	99.6982	down	An13g01660	strong similarity to EST an_2552 - Aspergillus niger
An00g08422_at	98.5675	down	An07g08190	strong similarity to glucose dehydrogenase - Hordeum vulgare
An00g13617_at	97.0585	down	An13g01640	weak similarity to the gene for subunit I of terminal quinol oxidase (doxB) - Acidianus ambivalens
An00g06454_at	96.2757	down	An02g06430	similarity to transketolase TKT1 - Saccharomyces cerevisiae
An00g13189_at	93.8816	down	An10g00090	weak similarity to NADP-specific glutamate dehydrogenase of patent A27119 - Glycine max
An00g06775_at	92.4062	down	An11g02200	strong similarity to 4-hydroxyphenylpyruvate dioxygenase tcrP - Coccidioides immitis
An00g08028_at	92.1037	down	An13g01680	strong similarity to D-xylulose 5-phosphate/D-fructose 6-phosphate phosphoketolase (xfp) - Bifidobacterium lactis
An00g12422_at	91.376	down	An11g06690	weak similarity to cytoplasmic protein encore enc - Drosophila melanogaster
An00g09883_at	91.2878	down	An07g06530	strong similarity to multicopy suppressor sur7 - Saccharomyces cerevisiae
An00g07507_at	91.2531	down	An09g00820	strong similarity to chloride peroxidase est - Pseudomonas putida
An00g09621_at	90.6609	down	An04g03590	strong similarity to lysophospholipase from patent WO0127251 - Aspergillus oryzae
An00g00886_at	90.2625	down	An02g10280	hypothetical protein
An00g07588_at	89.5581	down	An08g05030	strong similarity to conserved hypothetical protein aq_2146 - Aquifex aeolicus
An00g09227_at	88.6459	down	An03g02610	strong similarity to hypothetical protein SPBC1604.01 - Schizosaccharomyces pombe
An00g12503_at	85.3623	down	An18g03600	weak similarity to erythromycin esterase type II ereB - Escherichia coli [truncated ORF]
An00g05525_at	81.9436	down	An18g01250	similarity to predicted protein An16g00840 - Aspergillus niger
An00g07887_at	81.1903	down	An01g06970	strong similarity to D-arabinose dehydrogenase ARA1 - Saccharomyces cerevisiae
An00g11463_at	80.189	down	An11g08150	strong similarity to the hypothetical protein encoded by An01g00610 - Aspergillus niger
An00g08141_at	78.9887	down	An13g02730	strong similarity to EST an_3461 - Aspergillus niger
[truncated: 2,178 more rows]

## Sheet: T0-T2 UP
Probe Set ID	Fold change T0-T2	Regulation T0-T2	CBS ID	CADRE annotation
[truncated: 1,472 more rows]

[truncated: 14 more sheets: T0-T4 DOWN, T0-T4 UP, T0-T6 DOWN, T0-T6 UP, T1-T2 DOWN, T1-T2 UP, T2-T4 DOWN, T2-T4 UP, T4-T6 DOWN, T4-T6 UP, T0-T1 KEGG, T1-T2 KEGG, T2-T4 KEGG, T4-T6 KEGG]
