# Supplementary material for: Trancriptional landscape of Aspergillus niger at breaking of conidial dormancy revealed by RNA-sequencing
Source: BMC Genomics. 2013 Apr 11;14:246. doi: 10.1186/1471-2164-14-246 (PMC3635940; doi:10.1186/1471-2164-14-246)
Supplement: Additional file 3 — Expression values and KEGG analysis of differentially expressed genes. Single and combined mapping scores and RPKM values for all genes in dormant (T0) and germinating (T1) conidia, statistical significance values calculated using R package DEGseq [52] and, categorization according to the KEGG database. [file 1471-2164-14-246-S3.xlsx]

## Sheet: values
ATCC 1015 ID	CBS ID	CADRE anotation	Chr	Strand	Start	End	Length	T0 A counts	T0 A RPKM	T0 B counts	T0 B RPKM	T0 Mapped reads combined	T0 RPKM combined	T1 A counts	T1 A RPKM	T1 B counts	T1 B RPKM	T1 Mapped reads combined	T1 RPKM combined	MARS p-value	FET p-value	LRT p-value
TID_54813	An13g01660	Title: strong similarity to EST an_2552 -Aspergillus niger;	chr_2_1	+	432995	433544	549	72089	132629	87860	154461	159949	143793	6128	4805.93	6120	4450.54	12248	4621.52	0	0	0
TID_196278	An01g08800	Title: strong similarity to glutamine synthase Gln1 - Saccharomyces cerevisiae; Catalytic activity: ATP + L-glutamate + NH(3) <=> ADP + phosphate + L-glutamine.; Pathway: the glutamine synthetase (GLN1) from S. cerevisiae is involved in glutamate metabolism and nitrogen metabolism.; Remark: the DNA sequence of the ORF is nearly identical to the A. niger EST BE759130.; Similarity: the ORF encoded …	chr_2_2	-	2230529	2232743	1675	60702	36604.2	51755	29822.1	112457	33136.1	4753	1221.75	5360	1277.57	10113	1250.71	0	0	0
TID_189853	0	#N/A	chr_3_1	+	108374	114732	6038	51748	8656.52	46891	7495.43	98639	8062.78	1589	113.31	1766	116.77	3355	115.1	0	0	0
TID_37688	An06g02240	Title: weak similarity to hypothetical protein AAL31335.1 - African swine fever virus; Similarity: blast hits are caused by repetetive sequence motives.	chr_8_2	+	3190762	3191594	778	48343	62762	52888	65611.2	101231	64219	4765	2637.02	4460	2288.7	9225	2456.29	0	0	0
TID_46188	0	#N/A	chr_6_1	-	673429	673925	421	45751	109764	37463	85885.7	83214	97553.7	88239	90242.1	62407	59181.3	150646	74125.6	0	0	0
TID_46197	0	#N/A	chr_6_1	-	673429	673925	421	45751	109764	37463	85885.7	83214	97553.7	88239	90242.1	62407	59181.3	150646	74125.6	0	0	0
TID_46198	0	#N/A	chr_6_1	-	673429	673925	421	45751	109764	37463	85885.7	83214	97553.7	88239	90242.1	62407	59181.3	150646	74125.6	0	0	0
TID_195586	0	#N/A	chr_6_1	-	673689	673925	236	33450	143162	27421	112143	60871	127300	62637	114275	48792	82541	111429	97809	0	0	0
TID_208214	An08g03580	Title: strong similarity to 1,3-beta-glucanosyltransferase bgt1 - Aspergillus fumigatus; Function: BGT1 from A. fumigatus introduces intrachain 1,6-beta linkages into 1,3-beta-glucan.; cell wall	chr_8_2	-	846003	847414	1209	24759	20684.7	26390	21067.5	51149	20880.5	3869	1377.85	4517	1491.62	8386	1436.88	0	0	0
TID_55529	An02g02530	Title: strong similarity to ATP-dependent RNA helicase p68 - Homo sapiens; Complex: the nucleolar protein fibrillarin interacts with p68.; Function: a role for p68 is either in postmitotic nucleolar reassembly or in the activation of ribosomal DNA transcription/preribosomal RNA processing.; Localization: p68 shows a distinct granular distribution in the nucleus.; Similarity: p68 shows extensive h…	chr_4_2	+	663745	670122	1639	19612	12086.1	19350	11394.7	38962	11732.5	5265	1383.09	6761	1646.89	12026	1519.97	0	0	0
TID_184270	An16g04600	Title: strong similarity to Fe/S cluster assembly factor Isa2 - Saccharomyces cerevisiae; Function: S. cerevisiae Isa2p is involved in the assembly of iron-sulfur (Fe/S) clusters in mitochondrial and cytosolic proteins.; Localization: according to one reference S. cerevisiae Isa2p is present within the intermembrane space of the mitochondria while according to the second reference it is localised…	chr_5_2	-	1358746	1359854	794	17777	22614.2	22551	27412.3	40328	25067.8	9131	4951.41	12568	6319.44	21699	5661.24	0	0	0
TID_37299	0	#N/A	chr_4_2	-	2615938	2617039	620	8844	14407.9	13186	20526.8	22030	17536.9	5760	4000.01	8824	5682.08	14584	4872.79	0	0	0
TID_202811	An09g06590	Product: heat shock protein sspB-Aspergillus niger; Function: prokaryotes and eukaryotes respond to heat shock and other forms of environmental stress by inducing synthesis of heat-shock proteins.; Function: the sspB protein is a Hsp90 heat shock protein.; Gene-ID: sspB; Remark: the matched sequence of sspB from A. niger was identified by a BLAST search with the new EMBL entry CAA72292.	chr_1_1	+	1546177	1549215	2638	8395	3214.32	8858	3240.87	17253	3227.89	11898	1941.91	13265	2007.55	25163	1975.97	0	0	0
TID_54305	An09g06270	Title: strong similarity to hypothetical glutathione-dependent formaldehyde dehydrogenase SPBC1198.01 - Schizosaccharomyces pombe;	chr_1_1	+	1463602	1465273	1396	7540	5455.43	8525	5893.99	16065	5679.69	156	48.11	133	38.04	289	42.88	0	0	0
TID_56064	#N/A	#N/A	chr_7_1	-	2490811	2493890	1173	7058	6077.52	8477	6975.01	15535	6536.46	8902	3267.54	8864	3016.93	17766	3137.5	0	0	0
TID_138531	0	#N/A	chr_6_1	-	674574	674708	134	6727	50706	7343	52889.5	14070	51822.6	9742	31302.2	10402	30991.7	20144	31141.1	0	0	0
TID_210395	An15g07300	Title: similarity to hypothetical protein encoded by An03g06670 - Aspergillus niger; Similarity: the 3' nucleotide sequence of the ORF shows strong similarity to two ESTs of A. niger (the 5'EST an_3564 and the 3'EST an_1208) and the 5'EST r7h08a1. r1 of A. nidulans.	chr_3_4	+	1754413	1760630	6104	6151	1017.83	6544	1034.74	12695	1026.47	254	17.92	233	15.24	487	16.53	0	0	0
TID_43752	An12g02130	Title: weak similarity to hypothetical protein KIAA1235 - Homo sapiens;	chr_3_1	-	658156	659586	536	6055	11410.2	3252	5855.8	9307	8569.87	3384	2718.29	2178	1622.28	5562	2149.61	0	0	0
TID_137005	An01g15190	Title: strong similarity to glutathione-dependent formaldehyde dehydrogenase FDH - Methylobacter marinus; Catalytic activity: alcohol dehydrogenases catalyze the reversible reaction alcohol + NAD(+) <=> aldehyde or ketone + NADH.; Cofactor: members of this family of alchool dehydrogenases require Zn for their activity, and use NAD or NADP as electron exchangers.; Similarity: fdh of M. marinus bel…	chr_2_2	+	3767843	3769048	1004	5513	5546.22	6702	6442.75	12215	6004.67	79	33.88	75	29.82	154	31.77	0	0	0
TID_51182	An04g05870	Title: strong similarity to E3 ubiquitin ligase Tom1 - Saccharomyces cerevisiae; Complex: by two-hybrid S. cerevisiae TOM1 interacts with KRR1, which is involved in nucleolar 40S ribosome biogenesis.; Function: S. cerevisiae TOM1 is a E3 ubiquitin ligase involved in hnRNP protein localization and thereby affecting specificity of nuclear mRNA export.; Function: S. cerevisiae strains with mutant al…	chr_6_2	-	1485230	1497703	12044	4125	345.94	3417	273.83	7542	309.06	1841	65.81	2024	67.09	3865	66.48	0	0	0
TID_39788	An07g07380	Title: strong similarity to cytosine/purine permease Fcy2 - Saccharomyces cerevisiae; Function: S. cerevisiae FCY2 is a purine-cytosine permease involved in the uptake of adenine, hypoxanthine and cytosine.; plasma membrane	chr_4_1	+	1642957	1644823	1548	4063	2651.05	4644	2895.49	8707	2776.05	1330	369.92	1136	292.98	2466	330	0	0	0
CADANGAT00001206	An01g12080	Product: hypothetical protein	chr_2_2	+	2990826	2991737	554	4022	7332.89	4045	7047.08	8067	7186.74	158	122.79	194	139.81	352	131.62	#N/A	#N/A	#N/A
TID_54375	An09g03130	Title: strong similarity to catalase A catA -Aspergillus nidulans; Catalytic activity: 2 H(2)O(2) = O(2) + 2 H(2)O.; Function: catalase occurs in almost all aerobically respiring organisms and serves to protect cells from the toxic effects of hydrogen peroxide.; Induction: catA mRNA is barely detectable in growing mycelia, highly induced during sporulation, and present in isolated spores.; Phenot…	chr_1_1	-	741286	743643	2244	3970	1786.94	4737	2037.42	8707	1915.03	50	9.59	76	13.52	126	11.63	0	0	0
TID_214710	An03g00890	Title: strong similarity to ketoreductase krd -Zygosaccharomyces rouxii; Complex: krd of Z. rouxii exists as a monomer.; Function: ketoreductase of Z. rouxii catalyzes the asymmetric reduction of selected ketone substrates of commercial importance, like alpha-ketolactones,alpha-ketolactams, and diketones.; Remark: substrate specificity, lack of a catalytic metal, and extent of protein sequence id…	chr_6_1	-	230156	231422	1109	3709	3378.07	4882	4248.8	8591	3823.33	60	23.29	70	25.2	130	24.28	0	0	0
TID_53848	An14g04530	Title: similarity to hypothetical protein actVA-ORF4 - Streptomyces coelicolor; Function: ORF4 is part of the actinorhodin biosynthetic gene cluster of Streptomyces coelicolor but it does not seem to be involved directly in actinorhodin biosynthesis.; Remark: also similar to human patent PATENTPROT:Y14147.	chr_1_2	+	1106066	1107083	960	3655	3845.55	4405	4428.69	8060	4143.75	105	47.09	129	53.65	234	50.49	0	0	0
TID_181053	An07g07500	Title: strong similarity to ABC-type vacuolar membrane protein hmt1p - Schizosaccharomyces pombe; Function: HMT1 of Schizosaccharomyces pombe confers resistance to cadmium.; Similarity: shows strong similarity to several known and hypothetical ABC-transporter proteins with different specificities of different species.	chr_4_1	+	1684614	1687525	2757	3585	1313.39	3403	1191.31	6988	1250.97	126	19.68	187	27.08	313	23.52	0	0	0
CADANGAT00009327	An11g10090	Title: strong similarity to translation factor sui1p - Schizosaccharomyces pombe; Function: additional factor that functions in concert with eif-2 and the initiator trna in directing the ribosome to the proper start site of translation.; Remark: evidence for direct interaction between rent2 and human eIF4AI and Sui1, both are components of the translation initiation complex.; Similarity: belongs …	chr_7_1	-	2491420	2492174	341	3507	10387.8	4300	12170.7	7807	11299.5	4433	5597.24	4840	5666.62	9273	5633.24	#N/A	#N/A	#N/A
TID_189475	An12g01460	Title: strong similarity to opsin nop-1 - Neurospora crassa; Function: NOP-1 may function as a rhodopsin in N. crassa photobiology.; Function: Opsins are a class of retinal-binding,seven transmembrane helix proteins that function as light-responsive ion pumps or sensory receptors.; Remark: nop-1 expression of N. crassa is regulated by light and conidiation.	chr_3_1	+	823631	824785	913	3484	3854.34	3670	3879.68	7154	3867.3	39	18.39	40	17.49	79	17.92	0	0	0
TID_129581	An09g05110	Title: strong similarity to peptide-polyketide synthase McyG - Microcystis aeruginosa; Function: M. aeruginosa McyG is involved in synthesis of the peptide-polyketide microcystin.	chr_1_1	-	1175547	1178396	2593	3208	1249.61	2480	923.1	5688	1082.65	162	26.9	148	22.79	310	24.77	0	0	0
TID_214876	An19g00210	Title: similarity to hemolysin ASP-HS - Aspergillus fumigatus; Function: hemolysin of A. fumigatus is a cytolytic toxin, lytic for erythrocytes of humans, rabbits and sheep.; Remark: hemolysin of A. fumigatus is inactivated by the addition of serum or blood plasma.; Similarity: the ORF overlaps with A. niger ESTs (e. g. an_3635 in EMBLEST:BE759282, an_2964 in EMBLEST:BE760009 , an_3529 in EMBLEST…	chr_4_3	-	78023	78867	769	3143	4128.2	3748	4704.07	6891	4422.68	30	16.8	44	22.84	74	19.93	0	0	0
TID_53931	An12g08900	Title: similarity to hypothetical Pcl-like cyclin pas1p - Schizosaccharomyces pombe; Remark: also similarity to Trypanosoma cruzi cyclin 4 (cyc4).	chr_3_2	-	1502019	1504640	2478	2775	1131.11	2738	1066.43	5513	1098.03	2126	369.4	2514	405.04	4640	387.89	0	0	0
TID_210817	An14g00040	Title: strong similarity to ATM-related kinase required for DNA damage response uvsB - Aspergillus nidulans; Function: A. nidulans uvsB and uvsD belong to the same epistasis group of DNA repair mutants and are likely to control cell cycle checkpoint responses to DNA damage and incomplete replication. They are also involved in septum formation and regulation of gene expression. UVSB probably funct…	chr_1_2	-	13238	22108	7360	2664	365.59	2835	371.77	5499	368.75	1292	75.58	1273	69.05	2565	72.19	0	0	0
CADANGAT00004737	An04g10290	Title: similarity to ketoreductase krd -Zygosaccharomyces rouxii; Catalytic activity: R-CHOH-R' + NADP(+) <=> R-CO-R' + NADPH.; Remark: Acts on a wide range of carbonyl compounds,including quinones, aromatic aldehydes, ketoaldehydes,daunorubicin, and prostaglandins E and F, reducing them to the corresponding alcohol. B-specific with respect to NADPH.	chr_6_1	-	230147	230943	730	2519	3485.36	3284	4341.91	5803	3923.37	44	25.95	40	21.88	84	23.84	#N/A	#N/A	#N/A
TID_189852	An05g02420	Title: similarity to integral membrane protein PTH11 - Magnaporthe grisea; Function: pth11 of the phytopathogenic fungus M. grisea is involved in host surface recognition.; Localization: pth11 of M. grisea was localized to the cell membrane and vacuoles.; Phenotype: mutants of pth11 of M. grisea are nonpathogenic due to a defect in appressorium differentiation.; Remark: pth11 of M. grisea is pres…	chr_3_1	+	48124	49471	1114	2457	2227.73	3245	2811.45	5702	2526.22	214	82.71	246	88.16	460	85.54	0	0	0
TID_41404	An16g00700	Title: strong similarity to hypothetical iron-sulfur binding oxidoreductase - Streptomyces coelicolor;	chr_5_2	-	148585	150204	1619	2421	1510.4	3138	1870.71	5559	1694.65	39	10.37	44	10.85	83	10.62	0	0	0
TID_204445	An17g01180	Title: similarity to Ser/Thr protein kinase Ksp1 -Saccharomyces cerevisiae; Similarity: the predicted protein shows similarity to several putative and known protein Ser/Thr kinases with different specificity.; nucleus; (2.7.1.-)	chr_5_1	-	599207	602331	3124	2385	771.12	2183	674.44	4568	721.68	292	40.24	327	41.79	619	41.05	0	0	0
CADANGAT00004722	An04g10120	Title: weak similarity to hypothetical protein encoded by An16g05030 - Aspergillus niger;	chr_6_4	-	144423	145755	637	2367	3753.2	2978	4512.17	5345	4141.31	66	44.61	82	51.39	148	48.13	#N/A	#N/A	#N/A
TID_206816	An02g05700	Title: strong similarity to translation elongation factor eEF-2 - Cricetulus griseus; Function: eEF-2 of C. griseus promotes the GTP-dependent translocation of the nascent protein chain from the A-site to the P-site of the ribosome.; Remark: eEF-2 of C. griseus is completely inactivated by phosphorylation mediated by EF-2 kinase.; Similarity: the predicted A. niger protein shows strong similarity…	chr_4_2	-	1436872	1440187	2844	2304	818.27	2085	707.58	4389	761.67	16256	2461.02	17621	2473.63	33877	2467.56	0	0	0
TID_209263	An07g09920	Title: strong similarity to NADH-dependent glutamate synthase NADH-GOGAT - Medicago sativa; Similarity: the ORF shows similarity to several glutamate synthases with different cofactor-requirements,represented by EC numbers 1. 4. 7. 1, 1. 4. 1. 14 and 1. 4. 1. 13.; (1.4.-.-)	chr_4_1	-	2333635	2340663	6805	2251	334.11	1968	279.12	4219	305.99	1300	82.25	1444	84.72	2744	83.53	0	0	0
TID_210274	An15g05770	Title: strong similarity to hypothetical sulphite reductase SPAC4C5.05c - Schizosaccharomyces pombe; Function: four conserved cystein residues in the sulphite reductase domain are required for binding of a 4Fe4S cluster and a siroheme as cofactors.; Function: the protein is likely to incorporate a flavodoxin oxidoreductase (electron donor undetermined), a flavodoxin electron transfer domain and a…	chr_3_4	+	1370021	1375037	4954	2240	456.7	1976	384.97	4216	420.02	3369	292.8	3894	313.81	7263	303.71	2.87718e-67	9.23628e-58	0
CADANGAT00000796	An01g07980	Title: strong similarity to EST SEQ ID NO:4248 from patent WO200056762-A2 - Aspergillus niger;	chr_2_2	+	2025765	2026022	257	2053	8068.61	2788	10470.3	4841	9296.76	56	93.82	58	90.1	114	91.89	#N/A	#N/A	#N/A
TID_51355	An03g02660	Title: strong similarity to hypothetical protein 17E5.30 - Neurospora crassa;	chr_6_1	-	563683	566088	2405	1928	809.72	1991	799.02	3919	804.25	71	12.71	80	13.28	151	13.01	0	0	0
TID_53480	An15g04790	Title: weak similarity to LEU3 from patent WO8806593-A - Saccharomyces cerevisiae; Function: might be involved in transcriptional regulation.; Similarity: shows partial similarity to protein containing fungal Zn(2)-Cys(6) binuclear cluster.	chr_3_4	-	1150109	1152885	2410	1913	801.75	2003	802.17	3916	801.96	90	16.08	67	11.1	157	13.5	0	0	0
TID_53581	An16g04720	Title: strong similarity to 1-phosphatidylinositol 3-kinase Tor1 - Saccharomyces cerevisiae; Catalytic activity: ATP + 1-phosphatidyl-1D-myo-inositol <=> ADP + 1-phosphatidyl-1D-myo-inositol 3-phosphate.; Function: the TOR proteins regulate (i) the initiation and elongation phases of translation, (ii) ribosome biosynthesis, (iii) amino acid import, (iv) the transcription of numerous enzymes invol…	chr_5_2	+	1380182	1387584	7225	1902	265.9	1844	246.33	3746	255.89	987	58.82	1098	60.67	2085	59.78	0	0	0
TID_118654	#N/A	#N/A	chr_5_2	+	1380238	1387581	7166	1900	267.81	1844	248.36	3744	257.86	984	59.12	1098	61.17	2082	60.19	0	0	0
TID_179082	An11g08140	Title: strong similarity to nuclease S1 gene nucS -Aspergillus oryzae; Catalytic activity: endonucleolytic cleavage to 5'-phosphomononucleotide and 5'-phosphooligonucleotide end-products.; Complex: nucS of A. oryzae exists as a monomer.; Function: the A. oryzae nuclease S1 hydrolyses single stranded DNA from protuding ends or endonucleolytical.; (3.1.30.1)	chr_7_1	-	1984089	1985125	927	1826	1989.59	2269	2362.41	4095	2180.24	10	4.64	8	3.45	18	4.02	0	0	0
TID_138407	0	#N/A	chr_6_1	-	668681	669156	196	1802	9286.28	1569	7726.22	3371	8488.52	3115	6842.78	2528	5149.37	5643	5964.12	5.16142e-63	3.29182e-54	0
TID_138414	0	#N/A	chr_6_1	-	668681	669156	196	1802	9286.28	1569	7726.22	#N/A	8488.52	3115	6842.78	2528	5149.37	#N/A	5964.12	#N/A	#N/A	#N/A
TID_209711	An07g03860	Title: strong similarity to beige protein homolog lvsA - Dictyostelium discoideum [putative sequencing error]; Function: lvsA (volume sphere A) of D. discoideum has an important role in a membrane-processing pathway that is essential for cytokinesis, probable by regulating lysosomal membrane traffic, as it shows homology to the beige protein.; Similarity: the ORF overlaps with A. niger EST an_304…	chr_4_1	-	867707	875848	7713	1801	235.85	1642	205.47	3443	220.31	453	25.29	628	32.51	1081	29.03	0	0	0
TID_53788	An14g02370	Title: strong similarity to nucleoside diphosphatase Ynd1 - Saccharomyces cerevisiae; Catalytic activity: NTP + H(2)O <=> NDP + phosphate.; Function: the apyrase Ynd1 from S. cerevisiae is required for golgi N- and O-glycosylation and cell wall integrity.; Golgi; Phenotype: S. cerevisiae ynd1 null mutants are defective in O- and N-linked glycosylation in the Golgi compartments.; Remark: synonyms …	chr_1_2	-	609373	612007	2438	1726	715.07	1863	737.53	3589	726.56	735	129.8	871	142.63	1606	136.46	0	0	0
TID_203625	An04g02110	Title: similarity to con-8 - Neurospora crassa; Function: N. crassa con-8 is expressed early during conidial differentiation, its function is unknown.; Regulation: N. crassa con-8 is photoregulated.; Remark: N. crassa con-8 is unusual in that it is transcribed as two mRNA species, 1. 0 and 1. 25 kb in length.; Remark: the Exon-Intron structure of the predicted A. niger protein is in accordance wi…	chr_6_2	+	580754	581835	723	1702	2377.74	1467	1958.36	3169	2163.28	140	83.37	129	71.23	269	77.07	0	0	0
TID_53879	An14g05550	Title: strong similarity to protein from patent WO0100844-A - Corynebacterium glutamicum; Remark: this ORF is a putative alginate lyase by homology.; Similarity: belongs to the NADPH:quinone reductase and related Zn-dependent oxidoreductases.; Similarity: the ORF shows similarity to several oxidoreductases with different specificities.; (1.-.-.-)	chr_1_2	+	1327372	1328678	1082	1698	1585.09	2084	1858.96	3782	1725.14	18	7.16	22	8.12	40	7.66	0	0	0
TID_144056	0	#N/A	chr_6_1	-	668681	668824	143	1645	11619.1	1405	9482.89	3050	10526.7	2805	8445.54	2296	6410.16	5101	7389.44	1.94134e-57	1.87089e-49	0
TID_144280	0	#N/A	chr_6_1	-	668681	668824	143	1645	11619.1	1405	9482.89	3050	10526.7	2805	8445.54	2296	6410.16	5101	7389.44	1.94134e-57	1.87089e-49	0
TID_138405	0	#N/A	chr_6_1	-	668681	668824	143	1645	11619.1	1405	9482.89	3050	10526.7	2805	8445.54	2296	6410.16	5101	7389.44	1.94134e-57	1.87089e-49	0
TID_144289	0	#N/A	chr_6_1	-	668681	668824	143	1645	11619.1	1405	9482.89	3050	10526.7	2805	8445.54	2296	6410.16	5101	7389.44	1.94134e-57	1.87089e-49	0
TID_138421	0	#N/A	chr_6_1	-	668681	668824	143	1645	11619.1	1405	9482.89	3050	10526.7	2805	8445.54	2296	6410.16	5101	7389.44	1.94134e-57	1.87089e-49	0
TID_57457	An12g10720	Title: strong similarity to catalase kat -Methanosarcina barkeri; Catalytic activity: catalase catalyzes the converison of 2 H2O2 = O2 + 2 H2O.; Similarity: shows strong similarity to several catalases of different species.; (1.11.1.6)	chr_3_3	+	230314	232436	1687	1642	983.11	1749	1000.63	3391	992.07	40	10.21	60	14.2	100	12.28	0	0	0
TID_192575	An17g01885	Title: weak similarity to IgA-specific metalloendopeptidase type 1 precursor IGA - Haemophilus influenzae;	chr_5_1	-	784760	785216	367	1639	4510.82	2106	5538.51	3745	5036.34	9	10.56	8	8.7	17	9.6	0	0	0
TID_202131	An05g00900	Title: strong similarity to hypothetical protein SPAC32A11.02c - Schizosaccharomyces pombe;	chr_3_2	-	274754	277302	2461	1633	670.22	1834	719.26	3467	695.3	12	2.1	9	1.46	21	1.77	0	0	0
TID_210291	An15g06080	Title: similarity to hypothetical protein SPAC22H10.02 - Schizosaccharomyces pombe;	chr_3_4	+	1445539	1447281	1627	1631	1012.53	1467	870.25	3098	939.77	617	163.28	607	148.95	1224	155.84	0	0	0
TID_200308	An07g02650	Title: strong similarity to translation elongation factor 3 Yef3 - Saccharomyces cerevisiae; Catalytic activity: EF-3 stimulates binding of EF-1:GTP:aa-tRNA ternary complex to the ribosomal A site by facilitated release of the deacylated tRNA from the E site.; Function: the S. cerevisiae homolog YEF3/eEF-3 elongation factor 3 is a cytosolic protein required by the fungal ribosomes for protein syn…	chr_4_1	-	537303	540596	3219	1625	509.89	1008	302.23	2633	403.7	12395	1657.89	20114	2494.66	32509	2092.06	0	0	0
TID_53901	An14g06600	Product: hypothetical protein [truncated ORF]; Remark: the predicted ORF is N-terminally truncated due to contig border.	chr_1_2	-	1581660	1583492	1683	1598	959.04	1927	1105.09	3525	1033.72	37	9.47	32	7.59	69	8.49	0	0	0
TID_203979	An03g04860	Title: strong similarity to protein involved in non-classical protein export pathway Nce102 - Saccharomyces cerevisiae; Function: NCE102 of S. cerevisiae may be a component of the non-classical export machinery.	chr_6_1	+	1074977	1076310	1073	1569	1476.95	1620	1457.19	3189	1466.85	65	26.08	49	18.23	114	22.01	0	0	0
CADANGAT00010482	An12g10460	Title: weak similarity to hypothetical protein encoded by Orf10 - Yersinia enterocolitica;	chr_3_3	+	166387	166870	451	1557	3487.02	2046	4378.54	3603	3942.91	97	92.6	85	75.24	182	83.6	#N/A	#N/A	#N/A
CADANGAT00008063	An09g05290	Title: strong similarity to exonuclease II SPAC17A5.14 - Schizosaccharomyces pombe; Function: exonuclease II (ExoII) from S. pombe is a 5'-->3' single-stranded DNA exonuclease.; Function: it is involved in DNA and/or RNA metabolism in vivo.; Similarity: ExoII is a homologue of the multifunctional S. cerevisiae Sep1 protein.; nucleus	chr_1_1	-	1228606	1232877	4219	1530	366.29	1497	342.46	3027	354.11	698	71.23	782	74	1480	72.67	#N/A	#N/A	#N/A
CADANGAT00013637	An17g02390	Title: strong similarity to cytoplasmic ribosomal protein of the small subunit Rp10b - Saccharomyces cerevisiae [putative frameshift]; Remark: RP10B was previously confused with MFT1.; Remark: RP3B, PLC2, KRP-Y1 and RPS1B are alternative names for RP10B.; Remark: the ORF contains a putative sequencing error at position 2693.; Similarity: RP10B belongs to the S3AE family of ribosomal proteins.; cy…	chr_5_1	+	926533	927239	643	1526	2397.1	1571	2358.12	3097	2377.17	15049	10076.9	16565	10285.2	31614	10185	#N/A	#N/A	#N/A
TID_195786	0	#N/A	chr_6_1	-	668748	668897	149	1522	10317.4	1377	8919.66	2899	9602.66	2641	7631.55	2218	5943.04	4859	6755.43	2.69174e-54	9.63607e-47	0
TID_54460	An12g00720	Title: strong similarity to 138 kD subunit of DNA-dependent RNA polymerase II rpb2p - Schizosaccharomyces pombe; Catalytic activity: nucleoside triphosphate + RNA(n) = pyrophosphate + RNA(n+1).; Remark: catalyses DNA-template-directed extention of the 3'- end of an RNA strand by one nucleotide at a time. can initiate a chain de novo.; Remark: in eukaryotes, three forms of the enzyme have been dis…	chr_3_1	+	1037380	1041417	3974	1494	379.72	1585	384.95	3079	382.39	4104	444.64	4439	445.95	8543	445.32	8.72746e-18	6.18051e-15	5.88418e-15
TID_51824	An01g09290	Title: strong similarity to neutral trehalase treB -Aspergillus nidulans;	chr_2_2	-	2361687	2364153	2185	1479	683.69	1705	753.14	3184	719.2	323	63.65	294	53.72	617	58.5	0	0	0
CADANGAT00006495	An08g01750	Title: strong similarity to hypothetical protein EAA65867.1 - Aspergillus nidulans;	chr_8_2	+	390948	392379	1381	1478	1080.99	1811	1265.68	3289	1175.44	304	94.78	312	90.2	616	92.4	#N/A	#N/A	#N/A
TID_209597	An07g06080	Title: strong similarity to casein kinase-1 homolog hhp1p - Schizosaccharomyces pombe; Function: hhp1 of S. pombe is a casein kinase,specific for serine/threonine residues, which is involved in the regulation of DNA repair.; Phenotype: S. pombe strains lacking either or both hhp activities (hhp1 or hhp2) reveal differences in their ability to withstand DNA lesions caused by either methyl methanes…	chr_4_1	+	1359820	1361512	1231	1454	1193.02	1330	1042.78	2784	1116.2	1494	522.54	1342	435.24	2836	477.24	1.40863e-237	7.36536e-211	0
CADANGAT00004282	An04g05680	Title: strong similarity to metal transporter Smf1 -Saccharomyces cerevisiae; Function: genetically S. cerevisiae SMF1 is implicated in Cu(2+), Mn(2+), Co(2+) and Cd(2+) homeostasis and, eventually, Fe(2+) uptake.; Function: in Xenopus oocyte assays S. cerevisiae SMF1 mediates H(+)-dependent Fe(2+) transport and uncoupled Na(+), Li(+), Rb(+), K(+) and Ca(2+) flux.; Regulation: S. cerevisiae BSD2 …	chr_6_2	-	1431097	1432945	1725	1448	847.86	1564	875.08	3012	861.78	229	57.16	213	49.3	442	53.08	#N/A	#N/A	#N/A
TID_215134	#N/A	#N/A	chr_6_2	-	1431097	1432958	1738	1448	841.51	1564	868.54	3012	855.33	229	56.73	213	48.93	442	52.68	0	0	0
TID_45724	An03g01760	Title: strong similarity to transcription factor ntf1p - Schizosaccharomyces pombe; Function: ntf1 from S. pombe plays an important role in regulating the expression of the thiamine repressible gene nmt1.; nucleus	chr_6_1	-	385316	388117	2465	1447	592.92	1634	639.79	3081	616.89	12	2.1	16	2.59	28	2.35	0	0	0
TID_210454	An16g05090	Title: strong similarity to endonuclease SceI 75 kDa subunit Ens1 - Saccharomyces cerevisiae;	chr_5_2	+	1464678	1467211	2275	1423	631.78	1085	460.31	2508	544.1	3662	693.06	5223	916.58	8885	809.04	7.32215e-95	1.47844e-77	0
TID_39736	An07g08100	Title: strong similarity to histidine kinase nik-1 -Neurospora crassa; Function: nik-1 of N. crassa is a two-component autophosphorylating histidine kinase that is involved in hyphal development of the fungi.; Phenotype: deletion of the nik-1+ gene in N. crassa results in an organism that displays aberrant hyphal structure, which is enhanced under conditions of high osmostress.; Remark: nik-1 of …	chr_4_1	-	1823262	1827300	3893	1415	367.13	1540	381.8	2955	374.63	4072	450.35	4533	464.87	8605	457.89	1.15202e-28	7.03505e-24	0
TID_210525	An16g04420	Title: strong similarity to meiotic sister-chromatid recombination protein Msc1 - Saccharomyces cerevisiae; Function: it has been suggested that the S. cerevisiae MSC1 is involved in or regulates the DMC1-promoted interhomologue recombination pathway.; Function: mutations in S. cerevisiae msc1 confer a dominant meiotic lethal phenotype in diploid SPO13 meiosis.; Remark: a splice site was detected…	chr_5_2	+	1326407	1328300	1654	1412	862.27	1623	947.07	3035	905.63	39	10.15	56	13.52	95	11.9	0	0	0
TID_205443	An01g13350	Title: strong similarity to heat shock protein Hsp104 - Saccharomyces cerevisiae; Function: protein of S. cerevisiae binds to damaged proteins and actively participates in an emergent rescue function as a molecular chaperone.; Function: protein of S. cerevisiae is important for reactivation of mRNA splicing after heat shock, assists in the repair of the splicing apparatus. .; Function: protein of…	chr_2_2	-	3331023	3333983	2960	1404	479.09	1474	480.62	2878	479.88	38	5.53	51	6.88	89	6.23	0	0	0
TID_51181	An04g05880	Title: strong similarity to linoleate diol synthase - Gaeumannomyces graminis; Catalytic activity: linoleate diol synthase catalyzes dioxygenation of linoleic acid to (8R)-hydroperoxylinoleate and isomerization of the hydroperoxide to (7S,8S)-dihydroxylinoleate.; Complex: linoleate diol synthase is a homotetrameric ferric hemeprotein.; Function: linoleate diol synthase is involved in the dioxygen…	chr_6_2	-	1499126	1502750	3236	1404	438.23	1510	450.37	2914	444.44	42	5.59	50	6.17	92	5.89	0	0	0
TID_208909	An11g06780	Title: weak similarity to variable surface lipoprotein VlpD - Mycoplasma hyorhinis; Similarity: the similarities of the ORF encoded protein to all matching proteins are mainly based on repetitive structures.	chr_7_1	-	1709930	1710632	632	1393	2226.27	1770	2703.07	3163	2470.08	135	91.97	97	61.28	232	76.04	0	0	0
TID_119606	An13g00400	Title: strong similarity to regulator subunit of trehalose-6-phosphate synthase/phosphatase complex Tps3 -Saccharomyces cerevisiae; Function: synthesis of trehalose in the yeast S. cerevisiae is catalysed by the trehalose-6-phosphate (Tre6P) synthase/phosphatase complex, which is composed of at least three different subunits encoded by the genes TPS1 , TPS2, and TPS3; Tps1 and Tps2 carry the cata…	chr_2_1	+	112252	114971	2719	1392	517.1	1653	586.76	3045	552.72	130	20.59	151	22.17	281	21.41	0	0	0
TID_211628	An12g04000	Title: similarity to mrna stability protein Ssm4 -Saccharomyces cerevisiae; Function: it could also be an activator of 3'-5' ribonuclease or might be directly implicated in association with the RNA14 protein in the nuclear polyadenylation of the mRNAs.; Function: protein of S. cerevisiae may be a nuclease which would normally be inactive owing to inhibition by wild-type RNA14 protein and could be…	chr_3_2	+	391220	396110	4837	1379	287.96	1303	260	2682	273.66	1526	135.83	1436	118.53	2962	126.85	2.65672e-195	2.61876e-172	0
TID_56801	An18g04300	Title: similarity to h-caldesmon - Gallus gallus; Function: h-caldesmon from Gallus gallus plays a vital role in the regulation of smooth muscle and nonmuscle actin-myosin interaction; Remark: Gallus gallus=chicken.; Similarity: the similarities of the ORF encoded protein to other proteins are mainly based on repetitive structures.; cytoskeleton	chr_8_1	+	1027528	1031412	3729	1355	367.02	1294	334.92	2649	350.61	688	79.44	752	80.51	1440	79.99	0	0	0
TID_40016	An07g03930	Product: hypothetical protein; Remark: the intron-exon structure is suboptimal.	chr_4_1	+	892294	893058	764	1327	1754.37	1360	1718.09	2687	1735.82	19	10.71	31	16.2	50	13.56	0	0	0
TID_178015	An11g01520	Title: strong similarity to adenylate cyclase MAC1 -Magnaporthe grisea; Catalytic activity: adenylate cyclases catalyze the conversion of ATP = 3',5'-Cyclic AMP + Pyrophosphate; Function: adenylate cyclases play essential roles in regulation of cellular metabolism by catalysing the synthesis of a second messenger, cAMP.; (4.6.1.1)	chr_7_1	-	407134	414180	6455	1268	198.41	1109	165.82	2377	181.74	146	9.74	215	13.3	361	11.59	0	0	0
TID_192063	An13g01640	Title: weak similarity to subunit I of terminal quinol oxidase doxB - Acidianus ambivalens; Function: the detergent-solubilized complex of terminal quinol oxidase oxidizes caldariella quinol at high rates and is completely inhibited by cyanide and by quinolone analogs, potent inhibitors of quinol oxidases.; Remark: multiple alignments and phylogenetic analysis of the heme-bearing subunit I (DoxB)…	chr_2_1	+	429805	430683	878	1262	1451.8	1293	1421.36	2555	1436.24	279	136.82	243	110.5	522	123.16	0	0	0
TID_40901	An16g06530	Title: similarity to transcription activator CMR1 -Colletotrichum lagenarium; Function: C. lagenarium cmr1Delta mutants do not express the melanin biosynthetic structural genes SCD1 and THR1 during mycelial melanization although the expression of these two genes was not affected during appressorial melanization.; Similarity: C. lagenarium CMR1 is unique in that it contains two distinct DNA-bindin…	chr_5_2	-	1760166	1762961	2182	1262	584.18	1430	632.53	2692	608.91	10	1.97	24	4.39	34	3.23	0	0	0
TID_209619	An07g05640	Title: strong similarity to nitrate assimilation regulatory protein nirA - Aspergillus nidulans; Function: nirA of A. nidulans encodes a transcription factor with a GAL4-type zinc finger domain.; Function: nirA of A. nidulans is a pathway-specific regulatory gene of nitrate assimilation.; Phenotype: mutations in nirA of A. nidulans affect the transcription levels of niiA and niaD (a nitrite and a…	chr_4_1	-	1267312	1269620	2052	1248	614.3	1162	546.55	2410	579.65	212	44.48	222	43.19	434	43.81	0	0	0
TID_181371	An07g09990	Title: strong similarity to heat shock protein 70 hsp70 - Ajellomyces capsulatus [putative frameshift]; Function: the purified hsp70 of A. capsulata induces a cellular immune response in humans, probably due to the presence of peptide fragments/proteins copurified with the chaperone.; Function: the very conserved family of hsp70 proteins is involved in protein folding and assembling/disassembling…	chr_4_1	+	2353215	2355032	1817	1228	682.63	1145	608.21	2373	644.57	390	92.41	523	114.92	913	104.09	0	0	0
TID_198713	An08g03530	Title: strong similarity to protein phosphatase homolog CaSSD1 - Candida albicans; Function: suppression of the thermosensitive phenotype of U5 snRNA (U5AI) identifies SSD1 from S. cerevisiae as a general suppressor of splicing mutants.; Similarity: SSD1 from S. cerevisiae is related to the HSP70 superfamily.	chr_8_2	-	823941	828457	4319	1225	286.48	1203	268.83	2428	277.46	66	6.58	71	6.56	137	6.57	0	0	0
TID_48938	An16g05070	Title: similarity to hypothetical protein SPCC4G3.03 - Schizosaccharomyces pombe;	chr_5_2	-	1460322	1462882	2150	1211	568.92	1135	509.52	2346	538.54	12	2.4	14	2.6	26	2.51	0	0	0
TID_55264	An01g12780	Title: strong similarity to split zinc finger protein 1 Sfp1 - Saccharomyces cerevisiae; Function: S. cerevisiae Sfp1p regulates the expression of gene products involved in the G2/M transition during the mitotic cell cycle and the DNA-damage response,for example does overexpression of Sfp1p induce the expression of Pds1p, which is known to regulate the G2 checkpoint.; Function: the S. cerevisiae …	chr_2_2	-	3179688	3181853	2025	1162	579.59	1107	527.62	2269	553.02	354	75.27	459	90.49	813	83.17	0	0	0
TID_43872	An05g01140	Title: weak similarity to hypothetical protein encoded by An14g07170 - Aspergillus niger;	chr_3_1	-	292712	293395	683	1156	1709.54	1533	2166.32	2689	1943.12	24	15.13	12	7.01	36	10.92	0	0	0
TID_205506	An01g12710	Title: strong similarity to largest subunit of DNA-directed RNA polymerase II rpb1p - Schizosaccharomyces pombe; Catalytic activity: n nucleoside triphosphate = n pyrophosphate + rna(n).; Function: RNA polymerase II catalyzes transcription of mRNA and U1-U5 snRNA.; Remark: RNA polymerase II consists of about 12 to 15 different subunits.; nucleus; (2.7.7.6)	chr_2_2	+	3155764	3161196	5228	1155	223.15	962	177.6	2117	199.85	2672	220.06	3543	270.56	6215	246.26	2.41501e-22	1.15803e-18	0
TID_45985	An12g10450	Title: weak similarity to hypothetical protein SCC88.10c - Streptomyces coelicolor;	chr_3_3	-	164921	165769	848	1153	1373.33	1594	1814.23	2747	1598.79	65	33	102	48.02	167	40.8	0	0	0
TID_192649	An17g02350	Title: strong similarity to ras-related GTP-binding protein rheb - Homo sapiens; Function: rheb binds [alpha-32P]GTP.; Similarity: rheb is a member of the ras-related GTP-binding proteins.	chr_5_1	-	917615	918360	560	1122	2023.71	1533	2642.13	2655	2339.95	297	228.35	248	176.81	545	201.6	0	0	0
TID_179142	0	#N/A	chr_7_1	+	2250766	2253369	2297	1116	490.73	1014	426.07	2130	457.67	29	5.44	53	9.21	82	7.4	0	0	0
TID_55041	An16g09260	Title: strong similarity to dnaK-type molecular chaperone Ssb2 - Saccharomyces cerevisiae; Complex: SSB2 of S. cerevisiae binds to ribosomes and nascent polypeptide chains.; Function: SSB2 of S. cerevisiae may aid in the passage of the nascent polypeptide chain through the ribosome channel into the cytosol.; Similarity: SSB2 of S. cerevisiae is almost identical to SSB1 of the same organism, proba…	chr_5_3	-	649735	652035	1955	1101	568.83	1184	584.53	2285	576.86	48690	10723.2	49374	10082.9	98064	10391	0	0	0
TID_55334	An01g08890	Product: hypothetical protein	chr_2_2	-	2260719	2261825	1106	1088	993.61	1296	1130.97	2384	1063.85	476	185.3	418	150.89	894	167.45	0	0	0
TID_214413	An04g04950	Title: strong similarity to vacuolar protein sorting-associated protein Vps13 - Saccharomyces cerevisiae; Function: promotes endosomal cycling of TGN (trans-Golgi network) membrane proteins by modulating the function of two cytosolic TGN localization signals.; Remark: Null mutant is viable but exhibits defects in vacuolar protein sorting.	chr_6_2	+	1240817	1250479	9503	1081	114.9	1136	115.38	2217	115.14	222	10.06	227	9.54	449	9.79	0	0	0
TID_185679	An14g00130	Title: strong similarity to protein-tyrosine-phosphatase pyp1p - Schizosaccharomyces pombe; Function: the S. pombe homolog encodes a nonreceptor type protein tyrosine phosphatase that negatively regulates mitosis.; (3.1.3.48)	chr_1_2	+	38368	40170	1717	1074	631.8	939	527.83	2013	578.63	593	148.7	714	166.02	1307	157.69	0	7.22457e-296	0
TID_214140	An17g02290	Title: strong similarity to myosin Myo2 -Saccharomyces cerevisiae; Complex: MYO2 of S. cerevisiae belongs to the actin-associated motorproteins; Function: MYO2 of S. cerevisiae is involved in vacuole inheritance; polarized growth and secretion.; Function: MYO2 of S. cerevisiae plays a role in vesicle transport along actin cables to the bud site.; cytoskeleton; (3.6.4.1)	chr_5_1	-	894948	900078	4780	1071	226.31	1161	234.43	2232	230.46	2017	181.68	2068	172.73	4085	177.03	5.41725e-25	1.66836e-21	0
TID_55048	An16g09070	Title: strong similarity to glucosamine-6-phosphate deaminase from patent WO9835047-A1 - Escherichia coli; Catalytic activity: D-glucosamine 6-phosphate + H(2)O = D-fructose 6-phosphate + NH(3).; Complex: homohexamer.; Function: Isomerization of the aldose-ketose type converts the -CH(-NH2)-CH=O group of glucosamine 6-phosphate into -C(=NH)-CH2-OH, forming 2-deoxy-2-imino-D-arabino-hexitol, which…	chr_5_3	-	603101	604555	1213	1056	879.32	1145	911.06	2201	895.55	110	39.04	115	37.85	225	38.43	0	0	0
TID_173921	#N/A	#N/A	chr_4_2	-	1528212	1530538	1396	1049	758.98	989	683.77	2038	720.52	1801	555.47	1262	360.92	3063	454.52	1.98163e-62	3.98599e-54	0
TID_196237	An01g09270	Title: strong similarity to isocitrate lyase acuD -Aspergillus nidulans; Catalytic activity: isocitrate <=> succinate + glyoxylate.; (4.1.3.1)	chr_2_2	-	2357467	2359547	1843	1040	569.97	1302	681.85	2342	627.18	363	84.8	471	102.03	834	93.74	0	0	0
TID_57311	An17g02330	Title: strong similarity to phosphoglycerate dehydrogenase serA - Escherichia coli; Catalytic activity: SerA of E. coli catalyzes the reaction of 3-phosphoglycerate + NAD(+) = 3-phosphohydroxypyruvate + NADH.; Pathway: SerA of E. coli catalyzes the first committed step in the 'phosphorylated' pathway of L-serine biosynthesis.; Similarity: SerA of E. coli belongs to the D-isomer specific 2-hydroxy…	chr_5_1	-	912836	914846	1669	1037	627.57	1382	799.19	2419	715.33	7748	1998.78	7996	1912.71	15744	1954.12	0	0	0
TID_211917	An18g03040	Title: similarity to MAP kinase phosphatase XCL100(beta) - Xenopus laevis; Function: XCL100(beta) of X. laevis is able to dephosphorylate both tyrosine and threonine residues of activated p42 MAP kinase in vitro.; Localization: XCL100(beta) proteins were localised predominantly in the nucleus in transfected COS-1 cells.; Regulation: XCL100(beta) of X. laevis is inducible by serum stimulation and …	chr_8_1	-	692408	695481	2684	1026	386.11	1023	367.87	2049	376.78	20	3.21	22	3.27	42	3.24	0	0	0
TID_36285	An01g02930	Title: similarity to hypothetical protein encoded by An12g09280 - Aspergillus niger;	chr_2_2	+	828165	828947	782	1018	1314.87	1199	1479.83	2217	1399.23	122	67.17	109	55.65	231	61.19	0	0	0
TID_136397	An08g03250	Title: strong similarity to hypothetical protein BAB27989.1 - Mus musculus;	chr_8_2	-	751658	752847	872	1001	1159.47	1086	1202.03	2087	1181.23	79	39.01	93	42.58	172	40.86	0	0	0
TID_50376	An12g03440	Title: similarity to glucose oxidase goxC -Aspergillus niger; Catalytic activity: glucose oxidase catalyzes the conversion of Beta-D-glucose + O(2) <=> D-glucono-1,5-lactone + H(2)O(2).; (1.1.3.4)	chr_3_1	+	334105	336072	1967	999	512.98	962	472.03	1961	492.04	16	3.5	30	6.09	46	4.84	0	0	0
CADANGAT00010313	An12g08790	Title: strong similarity to P-type ATPase FIC1 -Homo sapiens; Function: the human FIC1 protein encodes putative integral membrane P-type ATPase and potential aminophospholipid translocase (or flippase). It may play a role in the transport of aminophospholipids from the outer to the inner leaflet of various membranes and the maintenance of asymmetric distribution of phospholipids in the canicular …	chr_3_2	+	1470466	1475184	4556	988	219.04	1004	212.69	1992	215.79	329	31.09	364	31.9	693	31.51	#N/A	#N/A	#N/A
TID_186329	An09g03160	Title: strong similarity to ATPase Drs2 -Saccharomyces cerevisiae; Function: DRS2 encodes an aminophospholipid-transporting ATPase.; Function: DRS2 has a possible role in late Golgi function.; Golgi; Localization: DRS2 localizes to late Golgi membranes.; Similarity: DRS2 has similarity to membrane-spanning Ca2+ ATPases.; Similarity: DRS2 is a member of the cation transporting (E1-E2) P-type ATPas…	chr_3_2	+	1470466	1475184	4556	988	219.04	1004	212.69	1992	215.79	329	31.09	364	31.9	693	31.51	0	0	0
TID_193651	An16g07230	Title: similarity to SMAD interacting protein SIP2 from patent WO9855512-A2 - Mus musculus; Function: SIP2 contains an RNAase activity,providing a link between TGF-beta signal transduction and mRNA stabilisation.; Remark: SIP2 is from PatentDNA.; Similarity: shows only partial similarity to SIP2.; Similarity: shows similarity to several hypothetical proteins containing zinc-finger domains.	chr_5_3	+	149518	151136	1153	975	854.12	1028	860.53	2003	857.4	21	7.84	31	10.73	52	9.34	0	0	0
TID_214534	An16g07620	Title: strong similarity to endoplasmatic reticulum oxidising protein Ero1 - Saccharomyces cerevisiae; Complex: S. cerevisiae Ero1 is a FAD-binding protein and binds to PDI.; Function: S. cerevisiae Ero1 is required for correct folding of disulfide-bonds containing proteins in the ER.; Function: S. cerevisiae Ero1 oxidises protein disulfide isomerase (PDI) via direct dithiol-disulfide exchange, w…	chr_5_3	-	251292	253272	1897	971	517.01	941	478.77	1912	497.45	441	100.09	496	104.39	937	102.32	0	0	0
TID_40740	An15g05990	Title: strong similarity to D-arabinitol 2-dehydrogenase ARDH - Pichia stipitis; Catalytic activity: D-arabinitol + NAD+ = D-ribulose + NADH.; Catalytic activity: xylitol, D-glucitol and galactitol can also acts as substrates for ARDH of P. stipitis.; Complex: ARDH of P. stipitis is a homotetramer.; Similarity: ARDH of P. stipitis belongs to the short-chain dehydrogenase family; the predicted pro…	chr_3_4	-	1424289	1425290	928	970	1055.76	1011	1051.49	1981	1053.58	25	11.6	26	11.19	51	11.38	0	0	0
TID_45389	An04g05630	Title: similarity to nuclear pore complex subunit Nup100 - Saccharomyces cerevisiae; Function: the GLFG region of S. cerevisiae Nup100p directly binds the essential mRNA export factors Mex67 and Gle1.; Function: the GLFG region of S. cerevisiae Nup100p directly binds the protein import factor Kap95p.; nucleus	chr_6_2	+	1410518	1417270	5971	967	163.58	867	140.14	1834	151.59	2284	164.69	2536	169.56	4820	167.22	1.35917e-05	7.58857e-05	7.42674e-05
TID_193777	An16g08120	Title: strong similarity to pre-mRNA splicing helicase Brr2 - Saccharomyces cerevisiae [truncated ORF]; Function: S. cerevisiae Brr2p protein promotes RNA rearrangements, acting synergistically with other spliceosomal proteins, including the structurally related Prp2p and Prp16p.; Remark: 3'-truncated ORF due to end of contig.; Similarity: similarities in C-terminus extend over contig border.; nu…	chr_5_3	+	368810	384668	8794	963	110.61	1016	111.51	1979	111.07	5861	286.96	6620	300.54	12481	294.01	0	0	0
TID_39623	An07g09610	Title: strong similarity to hypothetical protein B24H17.130 - Neurospora crassa; Similarity: contains a putative leucine zipper and an armadillo tandem repeat-like domain (Pfam: PF00514).	chr_4_1	-	2245046	2248174	2997	955	321.85	995	320.43	1950	321.13	36	5.17	38	5.06	74	5.11	0	0	0
TID_142099	An11g01750	Title: similarity to hypothetical protein YGR086c -Saccharomyces cerevisiae; Similarity: stretches of repetitive elements at the N- and C-termini show weak similarity with the circumsporozoite protein of Plasmodium vivax.; Similarity: the similarity with YGR086c of S. cerevisiae is strong in the central part of the molecule.	chr_7_1	+	463461	464211	691	952	1391.56	1193	1666.34	2145	1532.07	17	10.59	17	9.82	34	10.19	0	0	0
TID_48994	An16g04100	Title: strong similarity to transcription regulator protein Cdc39 - Saccharomyces cerevisiae; Complex: Cdc39 (Not1) forms a complex together with Not2, Not3, Not4 and Not5.; Function: Cdc39 is a global negative regulator of transcription.; Remark: synonyms for the S. cerevisiae Cdc39 protein are Not1, Ros1, Smd6 and YCR093w .; nucleus	chr_5_2	-	1240658	1247884	7019	939	135.12	732	100.66	1671	117.5	2883	176.85	3235	184.01	6118	180.56	1.89077e-75	1.46045e-61	0
TID_47529	An08g05030	Title: strong similarity to hypothetical conserved protein aq_2146 - Aquifex aeolicus;	chr_8_2	-	1216657	1219155	2304	939	411.65	1074	449.91	2013	431.21	9	1.68	8	1.39	17	1.53	0	0	0
TID_206395	An01g00190	Title: similarity to protein PRIB - Lentinus edodes; Induction: priB transcript was abundant in primordia , while preprimordial mycelia and mature fruiting bodies contained lower levels of this transcript.; Remark: PRIB binds to the DNA fragment containing the upstream region of priB.; Remark: the PRIB binding site has a length of 16 bp and the consensus sequence 5' GGGGGGGACAGGANCC 3'.; Similari…	chr_2_2	+	61549	70244	8098	931	116.12	1014	120.85	1945	118.54	2514	133.67	2785	137.3	5299	135.55	0.000388874	0.00128306	0.0012236
CADANGAT00001452	An01g14630	Product: hypothetical protein	chr_2_2	-	3645330	3645698	283	931	3322.81	1089	3714	2020	3522.85	5	7.61	3	4.23	8	5.86	#N/A	#N/A	#N/A
TID_209716	An07g03770	Title: strong similarity to Cu,Zn superoxide dismutase sodC - Aspergillus fumigatus; Catalytic activity: superoxide dismutases convert 2 peroxide radical + 2 H(+) <=> O(2) + H(2)O(2).; Function: superoxide dismutases (SOD) are ubiquitous metalloproteins that prevent damage by oxygen-mediated free radicals by catalysing the dismutation of superoxide into molecular oxygen and hydrogen peroxide.; Re…	chr_4_1	-	852914	854146	736	931	1277.66	1075	1409.71	2006	1345.19	118	69.03	116	62.92	234	65.86	0	0	0
TID_179495	0	#N/A	chr_7_1	+	1054739	1055608	869	929	1079.79	924	1026.25	1853	1052.41	6	2.97	0	0	6	1.43	0	0	0
TID_129080	An02g05400	Title: strong similarity to 146D nuclear protein -Xenopus laevis; Remark: the 146D nuclear protein of X. laevis is found in the nucleoplasm with high local concentrations during interphase. during mitosis, when transcription and splicing are downregulated, the protein is released from the nuclear speckles and transiently dispersed throughout the cytoplasm.; Remark: the 146D nuclear protein of X. …	chr_4_2	+	1352467	1356153	3686	921	252.38	954	249.8	1875	251.06	3041	355.22	3376	365.66	6417	360.64	4.63537e-59	1.71296e-48	0
TID_214048	An17g01560	Title: strong similarity to sucrose transport protein SUT1 - Oryza sativa; Remark: OsSUT1 was expressed in source organs such as leaf blade, leaf sheath and germinating seed whereas little or no expression was observed in some sink organs such as the panicles before heading and the roots.; Remark: strong similarity to 5' EST an_2098 from Aspergillus niger.	chr_5_1	-	692435	695090	2367	921	393.01	1048	427.33	1969	410.56	33	6	23	3.88	56	4.9	0	0	0
TID_53847	An14g04520	Product: hypothetical protein	chr_1_2	+	1103083	1104812	1649	920	563.52	1041	609.3	1961	586.93	21	5.48	16	3.87	37	4.65	0	0	0
TID_121673	An01g14540	Title: similarity to hypothetical protein CAD37157.1 - Aspergillus fumigatus;	chr_2_2	-	3627401	3629287	1553	912	593.15	745	463	1657	526.6	133	36.87	184	47.3	317	42.28	0	0	0
TID_212470	An09g05480	Title: strong similarity to ubiquitin specific protease HAUSP - Homo sapiens; Catalytic activity: ubiquitin C-terminal thiolester + H(2)O <=> ubiquitin + a thiol.; Complex: HAUSP of H. sapiens is a subset of ND10.; Function: HAUSP of H. sapiens is an ubiquitin-specific protease.; Remark: HAUSP of H. sapiens is also called USP7.; Remark: HAUSP of H. sapiens is strongly bound by Vmv110, a Herpes si…	chr_1_1	+	1278890	1283273	3755	905	243.43	943	242.38	1848	242.9	2779	318.65	2758	293.24	5537	305.46	1.57392e-23	1.29251e-19	0
TID_40811	An15g06820	Title: strong similarity to hypothetical protein SPAC3H5.09c - Schizosaccharomyces pombe;	chr_3_4	+	1640727	1649457	8469	888	105.91	705	80.34	1593	92.84	320	16.27	343	16.17	663	16.22	0	0	0
TID_205355	An01g14780	Title: strong similarity to alcohol dehydrogenase ADH from patent EP0845532 - Unclassified organism; Remark: the ADH sequence 19 protein is part of the patent EP0845532 with the title: 'Enzymes for the synthesis of coniferyl alcohol, coniferyl aldehyde, ferulic acid,vanillin, vanillic acid and their applications'.; Remark: the organism of patent EP0845532 remains unclassified.; (1.1.1.-)	chr_2_2	+	3687144	3688301	1103	887	812.25	1096	959.04	1983	887.31	1407	549.22	1670	604.47	3077	577.89	1.46802e-53	2.38081e-46	0
TID_205836	An01g08080	Title: strong similarity to hypothetical protein SPAC32A11.02c - Schizosaccharomyces pombe;	chr_2_2	+	2054535	2058330	3175	881	280.27	912	277.24	1793	278.72	40	5.42	41	5.16	81	5.28	0	0	0
TID_45984	An12g10470	Title: weak similarity to retinitis pigmentosa GTPase regulator RPGR - Homo sapiens; Remark: only repetitive sequences are shown homology.	chr_3_3	+	168009	171162	3033	857	285.4	940	299.13	1797	292.42	10	1.42	18	2.37	28	1.91	0	0	0
TID_199495	An11g09500	Title: strong similarity to cytoplasmic ribosomal protein of the small subunit S4.e - Saccharomyces cerevisiae; Function: ribosomal proteins S12, S5 and S4 of E. coli are essential for the control of translational accuracy and the yeast equivalents, S28, S4 and S13, have also been implicated in this process.; Remark: S. cerevisiae S4. e belongs to the small subunit (40s) of the ribosome.; cytopla…	chr_7_1	-	2322595	2323934	966	853	891.9	1064	1063.08	1917	979.43	21716	9679.07	19379	8009.17	41095	8812.61	0	0	0
TID_130957	An03g02000	Title: strong similarity to nitrate assimilation regulatory protein nirA - Aspergillus nidulans; Function: nirA of A. nidulans encodes a transcription factor with a GAL4-type zinc finger domain.; Function: nirA of A. nidulans is a pathway-specific regulatory gene of nitrate assimilation.; Phenotype: mutations in nirA of A. nidulans affect the transcription levels of niiA and niaD (a nitrite and a…	chr_6_1	-	439277	441247	1790	850	479.63	795	428.66	1645	453.57	9	2.16	4	0.89	13	1.5	0	0	0
TID_52706	An08g04450	Title: similarity to hypothetical guanosine-diphosphatase - Schizosaccharomyces pombe; Catalytic activity: GDP + H2O = GMP + Orthophosphate.	chr_8_2	-	1080351	1082341	1875	849	457.35	600	308.85	1449	381.41	534	122.62	557	118.6	1091	120.54	3.95464e-197	1.32387e-178	0
TID_203639	An04g02030	Title: strong similarity to ATP-dependent RNA helicase Ded1 - Saccharomyces cerevisiae; Function: may play a role in mRNA splicing and/or in initiation of translation.; Localization: cytoplasmic and nuclear.	chr_6_2	+	549562	556460	4821	845	177.04	672	134.53	1517	155.3	3098	276.68	3973	329.01	7071	303.83	1.52908e-184	4.83024e-148	0
TID_181216	0	#N/A	chr_4_1	+	2054249	2056255	1540	836	548.31	819	513.29	1655	530.4	49	13.7	48	12.44	97	13.05	0	0	0
TID_206867	An02g06230	Title: strong similarity to transcription initiation factor TFIIB - Kluyveromyces lactis; Complex: TFIIB binds directly to TBP, recruits RNA polymerase II, in part through an interaction with the small subunit of TFIIF.; Function: TFIIB is required for association of RNA polymerase II to the mRNA transcription initiation complex.; Function: TFIIB stabilizes TBP binding to the TATA element.; Remar…	chr_4_2	-	1550941	1551996	1055	828	792.72	915	837.08	1743	815.41	916	373.83	982	371.61	1898	372.68	2.14268e-131	4.14318e-116	0
TID_54354	An09g04280	Title: strong similarity to tRNA splicing protein SPL1 - Candida maltosa; Function: involved in tRNA-processing; Similarity: belongs to class-V of pyridoxal-phosphate-dependent aminotransferases; Similarity: strong, to nifs from nitrogen fixing bacteria	chr_1_1	-	998243	1000051	1573	824	529.1	880	539.95	1704	534.65	724	198.17	940	238.58	1664	219.14	6.40546e-158	1.21622e-140	0
TID_54814	An13g01680	Title: strong similarity to D-xylulose 5-phosphate/D-fructose 6-phosphate phosphoketolase xfp -Bifidobacterium lactis; Catalytic activity: D-xylulose 5-phosphate/D-fructose 6-phosphate phosphoketolase (xfp) of. B. lactis catalyses the following reactions: D-fructose 6-phosphate + orthophosphate = acetyl phosphate + D-erythrose 4-phosphate + H2O or D-xylulose 5-phosphate + orthophosphate = acetyl …	chr_2_1	-	434738	437185	2447	821	338.88	897	353.8	1718	346.51	10	1.76	21	3.43	31	2.62	0	0	0
TID_209363	An07g09010	Title: weak similarity to hypothetical protein T17H3.1 - Arabidopsis thaliana; Similarity: homology to T17H3. 1 from A. thaliana covers only it's C-terminal part.; Similarity: the N-terminus also shows homology to human F-box containing proteins.	chr_4_1	-	2092452	2093917	1405	820	589.5	857	588.71	1677	589.1	10	3.06	11	3.13	21	3.1	0	0	0
CADANGAT00010025	An12g05850	Product: hypothetical protein	chr_3_2	+	858790	859130	259	817	3186.14	1321	4922.7	2138	4074.15	18	29.92	13	20.04	31	24.79	#N/A	#N/A	#N/A
TID_52354	An02g09000	Title: weak similarity to dentin sialophosphoprotein DSPP - Homo sapiens; Similarity: the similarities of the ORF encoded protein to all other proteins are mainly based on repetitive structures.	chr_4_2	+	2338440	2340415	1921	815	428.52	680	341.65	1495	384.1	976	218.75	1135	235.89	2111	227.64	1.18754e-57	3.54315e-50	0
TID_53120	An07g10350	Product: protein O-mannosyl transferase pmtA-Aspergillus niger; Catalytic activity: dolichyl phosphate D-mannose + protein = dolichyl phosphate + O-D-mannosyl-protein.; Gene-ID: pmtA; Pathway: glycosylation.; Remark: the matching sequence of pmtA from A. niger was found by a BLAST search against the new EMBL entry AAK77607.; Similarity: the predicted ORF is almost identical to A. nidulans pmtA th…	chr_4_1	-	2422600	2425381	2505	814	328.22	790	304.38	1604	316.03	179	30.77	222	35.38	401	33.16	0	0	0
TID_35583	An01g12180	Title: strong similarity to tRNA (cytosine-5-)-methyltransferase Ncl1 - Saccharomyces cerevisiae; Catalytic activity: S-Adenosyl-L-methionine + tRNA = S-Adenosyl-L-homocysteine + tRNA containing 5-methylcytosine.; Remark: similarity to nucleolar Nop2p.; Remark: similarity to proteins involved in rRNA processing.; Remark: weak similarity to human proliferation associated nucleolar antigen P120.; n…	chr_2_2	-	3012316	3015188	2639	813	311.17	797	291.49	1610	301.1	4025	656.69	4747	718.15	8772	688.58	0	9.47888e-251	0
CADANGAT00014082	An18g04430	Title: similarity to soluble epoxide hydrolase sEH clone EH3.1 - Solanum tuberosum; Catalytic activity: an epoxide + H(2)O <=> a glycol.; (3.3.2.3)	chr_8_1	-	1063803	1065388	1322	813	621.16	705	514.7	1518	566.72	8	2.61	10	3.02	18	2.82	#N/A	#N/A	#N/A
TID_213093	An04g03270	Title: strong similarity to proteasome 19S regulatory particle subunit Rpn2 - Saccharomyces cerevisiae; Complex: the 26S proteasome of S. cerevisiae contains a 20S catalytic core and a 19S regulatory subunit.; Function: regulatory subunit of the 26S proteasome of S. cerevisiae.; Function: the 26S proteasome degrades ubiquinated proteins.; nucleus; (3.4.25.1)	chr_6_2	+	836458	840377	3625	810	225.69	788	209.81	1598	217.57	44	5.23	26	2.86	70	4	0	0	0
TID_49900	#N/A	#N/A	chr_8_1	-	1063803	1065388	1328	805	612.27	705	512.38	1510	561.19	8	2.59	10	3.01	18	2.81	0	0	0
TID_56586	An14g03990	Title: strong similarity to hexose transporter Hxt5 - Saccharomyces cerevisiae; Remark: the systematic name of hxt5 from S. cerevisiae is YHR096C.; Similarity: the ORF shows similarity to several sugar transporter from different species.; plasma membrane	chr_1_2	+	1005811	1008569	2557	798	315.22	682	257.43	1480	285.67	82	13.81	82	12.8	164	13.29	0	0	0
TID_57173	An03g06810	Title: strong similarity to regulator protein qutA -Aspergillus nidulans; Similarity: the similarity of the predicted ORF to A. nidulans QUTA is restricted to its N-terminal half; additionally, the A. niger ORF is 108 amino acids shorter at the N-terminus.	chr_6_1	+	1561626	1564680	2644	777	296.83	646	235.82	1423	265.63	280	45.6	362	54.66	642	50.3	0	6.35003e-294	0
TID_55707	An08g10400	Title: strong similarity to UDP-galactose transport protein SpUGT - Schizosaccharomyces pombe; Remark: SpUGT S. pombe was expressed in the Golgi membranes of UDP-galactose transporter-deficient Lec8 cells , and complemented the genetic defect of the mutant cells.; Similarity: belongs to the UDP-galactose transporter.	chr_8_2	-	2495904	2497218	1264	774	618.5	857	654.39	1631	636.85	95	32.36	104	32.85	199	32.61	0	0	0
TID_196146	An01g10720	Title: strong similarity to cytoplasmic ribosomal protein of the small subunit Rps31 - Saccharomyces cerevisiae; Function: RPS31 is a structural protein of the small ribosomal (40S)-subunit.; Pathway: RPS31 is involved in protein biosynthesis.; cytoplasm	chr_2_2	+	2675496	2676355	451	769	1722.24	833	1782.66	1602	1753.14	12552	11983	12189	10790.1	24741	11364	0	0	0
TID_46267	An01g14180	Title: strong similarity to splice factor Pad-1 -Neurospora crassa; Remark: Pad-1 seems to be essential for both asexual and sexual development.	chr_2_2	-	3542095	3543982	1709	765	452.13	940	530.87	1705	492.39	1869	470.87	1985	463.72	3854	467.16	0.106209	0.138344	0.13917
TID_46769	An01g02850	Product: hypothetical protein	chr_2_2	-	809238	813240	3772	755	202.17	813	208.03	1568	205.17	69	7.88	91	9.63	160	8.79	0	0	0
TID_55865	An08g01850	Title: strong similarity to hypothetical DEAD/DEAH box RNA helicase SPCC10H11.01 - Schizosaccharomyces pombe;	chr_8_2	+	413333	417122	3593	751	211.12	862	231.55	1613	221.57	994	119.11	975	108.34	1969	113.52	4.47677e-94	1.38597e-82	0
TID_45776	An03g00920	Title: strong similarity to hypothetical protein SPCC757.02c - Schizosaccharomyces pombe;	chr_6_1	+	235202	236511	1255	748	602.01	891	685.23	1639	644.56	29	9.95	31	9.86	60	9.9	0	0	0
CADANGAT00006926	An08g06050	Title: strong similarity to prematurely terminated mRNA decay factor Nam7 - Saccharomyces cerevisiae; Function: UPF1 of S. cerevisiae is involved in modulating both translation termination and mRNA turnover.; Function: UPF1 of S. cerevisiae is required for rapid turnover of cytoplasmic mRNA with a premature termination codon; Remark: UPF1, MOF4 and YMR080c are alternative names for NAM7 of S. cer…	chr_8_2	-	1431345	1434622	3217	744	233.6	693	207.91	1437	220.46	1202	160.87	1180	146.44	2382	153.39	#N/A	#N/A	#N/A
TID_208012	#N/A	#N/A	chr_8_2	-	1431348	1434622	3214	744	233.81	693	208.11	1437	220.67	1202	161.02	1180	146.58	2382	153.53	1.88322e-29	1.96989e-25	0
TID_119246	#N/A	#N/A	chr_8_2	-	1431348	1434622	3214	744	233.81	693	208.11	1437	220.67	1202	161.02	1180	146.58	2382	153.53	1.88322e-29	1.96989e-25	0
TID_47202	An02g14870	Title: strong similarity to hypothetical conserved zinc-finger protein - Schizosaccharomyces pombe;	chr_4_2	-	3727316	3729443	1750	741	427.68	644	355.18	1385	390.61	320	78.73	329	75.06	649	76.82	1.35463e-296	9.11836e-278	0
TID_196062	An01g12230	Title: strong similarity to nucleolar protein Nop1 -Saccharomyces cerevisiae; Function: it is associated with snoRNA and required for 35S rRNA processing and methylation.; Function: it is involved in cleavage of 33S precursor rRNA at A1 site to yield 32S rRNA.; Function: it is involved in cleavage of 35S precursor rRNA at A0 site to yield 33S rRNA.; Function: protein of S. cerevisiae is involved …	chr_2_2	-	3023395	3025108	1406	738	530.17	819	562.21	1557	546.55	9104	2787.9	9732	2763.44	18836	2775.21	0	0	0
TID_214112	An17g02170	Title: strong similarity to centromere/microtubule-binding protein Cbf5 - Saccharomyces cerevisiae;	chr_5_1	-	865495	867222	1516	712	474.38	932	593.36	1644	535.22	20658	5867.05	20193	5317.83	40851	5582.08	0	0	0
CADANGAT00013744	An18g01110	Product: hypothetical protein	chr_8_1	+	216471	216731	260	712	2765.98	890	3303.83	1602	3041.02	5	8.28	4	6.14	9	7.17	#N/A	#N/A	#N/A
TID_214265	An04g06510	Title: strong similarity to polyubiquitin 5 Ubi4 -Saccharomyces cerevisiae; Function: ubiquitin is involved in the ATP-dependent selective degradation of cellular proteins, the maintenance of chromatin structure, the regulation of gene expression, the stress response, ribosome biogenesis and intracellular sorting of membrane proteins.; Similarity: an A. niger EST corresponding to part of the pred…	chr_6_2	-	1631246	1632603	1212	711	592.53	798	635.48	1509	614.49	413	146.72	450	148.23	863	147.5	1.35172e-274	1.66412e-253	0
TID_186429	An12g07660	Title: strong similarity to asparagine synthase asnB - Bacillus subtilis; Catalytic activity: ATP + L-aspartate + L-glutamine = AMP + diphosphate + L-asparagine + L-glutamate.; Function: asnB is involved in asparagine biosynthesis in vegetative cells.; Induction: in rich sporulation medium asnB is expressed only during exponential growth but is constitutively expressed in minimal medium.; Phenoty…	chr_3_2	+	1225778	1228070	2080	700	339.92	672	311.82	1372	325.55	8	1.66	17	3.26	25	2.49	0	0	0
TID_209292	An07g09700	Title: strong similarity to hypothetical RING zinc finger protein SPBP8B7.23 - Schizosaccharomyces pombe; Similarity: contains a RING-type (C3HC4) zinc finger domain typically associated with various transcription regulators.	chr_4_1	+	2270096	2272509	2077	699	339.93	566	263.01	1265	300.6	307	63.64	280	53.82	587	58.55	5.16065e-273	7.48693e-256	0
TID_205183	An04g09170	Title: strong similarity to valosin-containing protein like AAA-ATPase Cdc48 - Saccharomyces cerevisiae; Complex: Cdc48p interacts with Ufd3p, an WD containing protein involved in a proteasome dependend proteolytic pathway distinct from the N-end rule pathway.; Function: S. cerevisiae Cdc48p is an essential ATPase required for the cell cycle progression and the homotypic fusion of endoplasmic ret…	chr_6_3	+	289398	292494	2777	699	254.24	622	216.18	1321	234.78	194	30.08	327	47.01	521	38.86	0	4.35111e-301	0
TID_213454	An03g04060	Title: strong similarity to cadmium resistance protein Ycf1 - Saccharomyces cerevisiae; Function: ATP binding cassette (ABC) protein superfamily members transport a variety of substances across biological membranes, including drugs, ions and peptides.; Function: the cadmium factor (YCF1) gene from S. cerevisiae is required for cadmium resistance.; Similarity: belongs to the ATP binding cassette (…	chr_6_1	-	888866	894283	4843	698	145.57	808	161.03	1506	153.48	513	45.61	552	45.5	1065	45.55	1.8118e-220	1.28717e-200	0
CADANGAT00008254	An10g00260	Title: strong similarity to EST an_1399 -Aspergillus niger;	chr_5_1	-	66499	66822	283	688	2455.53	776	2646.52	1464	2553.2	8	12.17	2	2.82	10	7.32	#N/A	#N/A	#N/A
TID_214148	An17g02310	Title: similarity to Ca2+-transporting ATPase Spf1 -Saccharomyces cerevisiae; Function: overexpression of SPF1 of S. cerevisiae gives resistance against Pichia farinosa killer toxin.; Remark: the ORFencoded protein also shows similarity to other transporting ATPases.; (3.6.3.8)	chr_5_1	+	903845	909006	3932	688	176.73	727	178.45	1415	177.61	860	94.17	927	94.12	1787	94.15	7.04023e-76	1.87954e-66	0
TID_56454	An16g03090	Title: strong similarity to small nucleolar RNP component Nop56 - Saccharomyces cerevisiae; Complex: Nop56p of S. cerevisiae physically interacts with Nop1p in the C+D box snoRNP.; Function: Nop56p of S. cerevisiae is also involved in 27SB pre-rRNA processing.; Function: Nop56p of S. cerevisiae is required for 35S pre-rRNA processing at the A0, A1 and A2 cleavage sites.; Localization: Nop56p of S…	chr_5_2	-	987376	989192	1668	684	414.19	763	441.5	1447	428.16	11525	2974.92	11992	2870.31	23517	2920.64	0	0	0
TID_204505	0	#N/A	chr_5_1	+	744367	745392	564	682	1221.37	646	1105.49	1328	1162.11	7574	5781.99	7559	5350.8	15133	5558.25	0	0	0
CADANGAT00002175	An02g06570	Title: strong similarity to transcription factor ZFM1 - Homo sapiens; Remark: functional assays establish the ZFM1 protein as a transcriptional repressor. ZFM1 protein represses Gal4-GQC-mediated transcription, and this activity requires both a repression domain found in the N-terminal 137 amino acids of the protein, as well as a GQC interaction region.	chr_4_2	+	1643345	1645624	1693	677	403.9	793	452.08	1470	428.54	1686	428.78	1835	432.73	3521	430.83	#N/A	#N/A	#N/A
TID_212204	An18g05960	Title: strong similarity to serine/threonine-specific protein kinase ssp1p -Schizosaccharomyces pombe; Function: ssp1 of S. pombe is involved in the regulation of cortical actin redistribution during the change from monopolar to bipolar growth.; cytoplasm; (2.7.1.-)	chr_8_1	-	1384051	1387849	3712	674	183.4	591	153.67	1265	168.19	590	68.43	677	72.81	1267	70.71	1.41639e-112	4.64486e-100	0
TID_49859	An18g03600	Title: similarity to erythromycin esterase type II ereB - Escherichia coli [truncated ORF]; Function: ereB from E. coli inactivates erythromycin and oleandomycin.; Function: the enzyme of E. coli confers resistance to erythromycin through inactivation by hydrolyzing the lactone ring of the antibiotic.; Remark: truncated ORF due to contig border.	chr_8_1	+	820511	821887	1376	672	493.28	853	598.32	1525	546.99	6	1.88	2	0.58	8	1.2	0	0	0
TID_205848	An01g07860	Title: strong similarity to hypothetical membrane transport protein YGR125w - Saccharomyces cerevisiae; Function: the protein also shows similarity to S. hamata shst2 which encodes a high-affinity H+/sulfate cotransporter that mediates the uptake of sulfate by plant roots from low concentrations of sulfate in the soil solution.	chr_2_2	+	1991438	1994698	3110	669	217.27	717	222.51	1386	219.95	83	11.49	60	7.7	143	9.53	0	0	0
TID_50257	An12g00010	Title: questionable ORF; Remark: questionable ORF due to the absence of an intron-exon structure.	chr_3_1	+	1222126	1223085	916	667	735.48	750	790.25	1417	763.49	36	16.92	35	15.25	71	16.06	0	0	0
TID_212197	An18g05890	Title: similarity to pyruvate dehydrogenase phosphatase isoenzyme 1 PDP1 - Rattus norvegicus; Catalytic activity: [Pyruvate dehydrogenase (lipoamide)] phosphate + H2O = [Pyruvate dehydrogenase (lipoamide)] + Orthophosphate.; localisation:mitochondrion; (3.1.3.43)	chr_8_1	+	1368631	1370619	1872	667	359.88	624	321.72	1291	340.37	115	26.45	108	23.03	223	24.68	0	0	0
TID_141804	An01g14710	Title: weak similarity to cytochrome b Cytb -Anthophora pacifica;	chr_2_2	+	3666022	3666738	716	666	939.52	563	758.92	1229	847.17	6	3.61	7	3.9	13	3.76	0	0	0
TID_36874	An02g04270	Product: cAMP-dependent protein kinase catalytic subunit pkaC-Aspergillus niger; Gene-ID: pkaC; Remark: A number of transformants also showed a strongly reduced or complete absence of sporulation as phenotype, which was quickly lost upon propagation of the strains.; Remark: Transformants overexpressing pkaC were phenotypically different with respect to growth, showing a more compact colony morpho…	chr_4_2	-	1110921	1112556	1439	664	466.07	754	505.72	1418	486.35	27	8.08	36	9.99	63	9.07	0	0	0
TID_56896	An09g05730	Title: strong similarity to polyketide synthase alb1 - Aspergillus fumigatus; Remark: alb1 is required for conidial pigmentation in A. fumigatus and involved in dihydroxynaphthalene-melanin biosynthesis.; Remark: pigmentation is important for infection in A. fumigatus.	chr_1_1	-	1341371	1348125	6456	661	103.41	585	87.46	1246	95.25	20	1.33	11	0.68	31	0.99	0	0	0
TID_206688	An02g03950	Title: strong similarity to cytoplasmic ribosomal protein of the large subunit L3 - Saccharomyces cerevisiae; Function: the L3 protein is a component of the large subunit of cytoplasmic ribosomes.; Remark: L3 of S. cerevisiae is also called RPL3,TCM1, MAK8, YOR063W or YOR29-14.; Remark: putative sequence error in exon1, no start codon, frameshift between exon 1 and 2.; cytoplasm	chr_4_2	+	1024453	1026145	1293	652	509.32	401	299.33	1053	401.94	4827	1607.35	8228	2540.56	13055	2091.56	0	0	0
TID_51035	An17g01260	Title: strong similarity to hypothetical protein CAD21401.1 - Neurospora crassa;	chr_5_1	-	614254	616761	2275	645	286.37	717	304.19	1362	295.48	22	4.16	47	8.25	69	6.28	0	0	0
TID_180989	An07g07420	Title: strong similarity to splicing factor PRP8 -Homo sapiens; Function: human Prp8 protein is a component of both U2- and U12-dependent spliceosomes.; Similarity: Prp8p is the most highly conserved large nuclear protein known.; nucleus	chr_4_1	-	1653065	1660123	7058	641	91.73	556	76.03	1197	83.7	2359	143.91	2840	160.65	5199	152.59	1.49756e-112	9.06219e-91	0
TID_212792	An12g00410	Title: strong similarity to RNA binding protein 47 RBP47 - Nicotiana plumbaginifolia; Localization: RBP47 of N. plumbaginifolia is localized in the nucleus.; Remark: RBP47 of N. plumbaginifolia does not stimulate mRNA splicing.; Remark: in vivo UV crosslinking experiments demonstrated that RBP47 of N. plumbaginifolia is associated with the nuclear poly(A)+ RNA.; nucleus	chr_3_1	+	1119412	1122147	1437	639	449.15	407	273.36	1046	359.26	334	100.07	495	137.52	829	119.51	7.79835e-134	6.36358e-121	0
TID_214410	An04g04970	Title: strong similarity to Yta11 - Saccharomyces cerevisiae; Cofactor: the S. cerevisiae YAT11 binds and requires a zinc atom.; Function: the S. cerevisiae YAT11 is an ATP-dependent protease which causes an increased escape of DNA from mitochondria; and it is necessary to maintain the integrity of the mitochondrial compartment.; Function: the S. cerevisiae YAT11 is required both for the degradat…	chr_6_2	-	1252493	1255061	2517	639	256.43	509	195.18	1148	225.11	291	49.78	331	52.5	622	51.19	3.37498e-219	3.29864e-203	0
CADANGAT00013542	An17g01460	Title: strong similarity to EST SEQ ID NO:4056 from patent WO200056762-A2 - Aspergillus niger;	chr_5_1	+	667895	668359	351	637	1833.05	632	1737.84	1269	1784.37	7798	9565.48	6448	7334.17	14246	8407.72	#N/A	#N/A	#N/A
TID_35697	An01g10790	Title: strong similarity to hypothetical conidiation-specific protein con-10 - Neurospora crassa;	chr_2_2	-	2694296	2694634	262	634	2444.17	546	2011.37	1180	2222.85	16	26.29	40	60.95	56	44.28	0	0	0
TID_51231	An16g09320	Title: strong similarity to cytosolic alanine--tRNA ligase Ala1 - Saccharomyces cerevisiae; Function: ALA1 of S. cerevisiae converts ATP + L-alanine + tRNA(ALA) to AMP + pyrophosphate + L-alanyl-tRNA(ALA).; Similarity: the gene model is confirmed by several A. niger ESTs.; cytoplasm; (6.1.1.7)	chr_5_3	-	663396	667135	2373	634	269.86	649	263.97	1283	266.84	3891	705.98	4278	719.74	8169	713.12	0	4.53664e-301	0
TID_212102	An18g05020	Title: strong similarity to cytoplasmic ribosomal protein of the large subunit Rpl27 - Saccharomyces cerevisiae; Remark: belongs to the 60S large ribosomal subunit.; cytoplasm	chr_8_1	-	1176796	1177903	719	633	889.24	757	1016.17	1390	954.15	11332	6785.92	9544	5299.5	20876	6014.66	0	0	0
TID_212062	An18g04400	Title: strong similarity to GTP-binding protein DRG - Xenopus laevis; Remark: the DRG gene from Xenopus laevis is highly expressed in the embryonic CNS.; Similarity: the ORF encoded protein belongs to a group of very storg conserved proteins DRG (X. laevis,mouse, rat, human) and Fun11 (S. cerevisiae), which function is still unclear.	chr_8_1	-	1056257	1057725	1103	631	577.83	807	706.15	1438	643.45	2086	814.27	1959	709.07	4045	759.69	1.45021e-10	6.25312e-09	5.68375e-09
CADANGAT00003339	An03g03270	Title: similarity to ankyrin Ank1 - Mus musculus; Function: ankyrins link the spectrin-based membrane skeleton to the plasma membrane.; Remark: the mouse ankyrin seems aproximately 900 longer.	chr_6_2	+	1161429	1163273	1828	629	347.55	928	489.97	1557	420.38	0	0	0	0	0	0	#N/A	#N/A	#N/A
TID_208493	An08g00410	Title: similarity to hypothetical protein BAA92131.1 - Homo sapiens;	chr_8_2	+	68430	71593	3042	625	207.52	583	184.97	1208	195.99	81	11.46	107	14.04	188	12.8	0	0	0
CADANGAT00012432	An15g07530	Title: strong similarity to cyclic peptide AM-toxin synthase AMT - Alternaria alternata; Function: AM-toxin synthetase (AMT) is a primary determinant of virulence and specificity in the A. alternata apple pathotype/apple interaction.; Remark: Afternaria afternata apple pathotype causes Alternaria blotch of susceptible apple cultivars through the production of a cyclic peptide host-specific toxin,…	chr_3_4	-	1802726	1820213	17198	618	36.3	448	25.14	1066	30.59	94	2.35	187	4.34	281	3.38	#N/A	#N/A	#N/A
TID_42166	An12g07720	Title: strong similarity to ferric/cupric reductase Fre2 - Saccharomyces cerevisiae; Catalytic activity: NADH + 2 Fe3+ = NAD+ + 2 Fe2+.; Function: iron uptake in S. cerevisiae involves at least two steps: reduction of ferric to ferrous ions extracellularly and transport of the reduced ions through the plasma membrane; FRE2, together with FRE1, is shown to account for the total membrane-associated…	chr_3_2	-	1241700	1243789	2005	614	309.31	461	221.92	1075	264.62	872	187.25	988	196.73	1860	192.17	6.34218e-18	1.58271e-15	1.55431e-15
TID_57363	An04g05320	Title: strong similarity to hypothetical protein TEMO - Rattus norvegicus;	chr_6_2	-	1332054	1338151	5942	614	104.37	578	93.88	1192	99.01	76	5.51	91	6.11	167	5.82	0	0	0
TID_189272	0	#N/A	chr_1_1	+	748632	753147	4371	609	140.73	490	108.2	1099	124.09	838	82.55	873	79.74	1711	81.09	4.1536e-30	4.35673e-26	0
TID_54414	An09g01150	Title: strong similarity to mitochondrial apoptogenic protein WOX1 - Mus musculus; Function: mouse WOX1 is an enhancer of tumor necrosis factor (TNF) mediated apoptosis.; Function: upon TNF induced activation mouse WOX1 confers significant down-regulation of the apoptosis inhibitors Bcl-2 and Bcl-x(L) (>85%) and up-regulation of the pro-apoptotic p53 ( approximately 200%) via its C-terminal alcoh…	chr_1_1	-	275087	276547	1313	598	460.02	694	510.15	1292	485.65	7	2.3	12	3.65	19	3	0	0	0
TID_213546	An03g04960	Title: similarity to protein kinase DYRK2 - Homo sapiens; Function: when expressed in E. coli, DYRK2 catalyzes its autophosphorylation on tyrosine residues. DYRK2 phosphorylates histone H2B.; Similarity: the C-terminus of the predicted A. niger protein shows strong similarity to human protein kinase DYRK2, which belongs to a new family of protein kinases comprising at least seven mammalian isofor…	chr_6_1	-	1102535	1106557	4022	597	149.93	622	149.26	1219	149.59	257	27.51	378	37.52	635	32.71	9.07673e-241	1.15227e-223	0
TID_52503	An02g14990	Title: strong similarity to ubiquitin carboxyl-terminal hydrolase UBP1 - Homo sapiens; Catalytic activity: ubiquitin C-terminal thiolester + H(2)O = ubiquitin + a thiol.; Function: UBP1 cleaves linear and branched multiubiquitin polymers with a marked preference for branched polymers.; Remark: a splice site was detected upstream of the START codon.; Similarity: UBP1 belongs to family 2 of ubiquit…	chr_4_2	+	3753069	3755999	2576	595	233.3	605	226.68	1200	229.91	243	40.62	324	50.21	567	45.6	1.08203e-255	2.45073e-239	0
TID_52545	An06g01440	Title: similarity to heterogeneous nuclear ribonucleoprotein (hnRNP) Tom34 - Saccharomyces cerevisiae; Function: TOM34 (HRB1) of S. cerevisiae is a hnRNP-like protein of unknown function possibly involved in RNA processing and export.; Localization: TOM34 (HRB1) of S. cerevisiae is capable of shuttling between the nucleus and the cytoplasm.; Remark: TOM34 of S. cerevisiae is also named HRB1.; Rem…	chr_8_2	+	2718739	2721114	1794	593	333.87	659	354.54	1252	344.44	219	52.56	317	70.55	536	61.89	8.71503e-286	3.53456e-269	0
TID_48178	An11g10870	Title: strong similarity to gene expression regulator An13 from patent WO200257456-A2 - Unclassified organism;	chr_7_1	+	2675987	2677019	912	592	655.65	624	660.37	1216	658.06	14	6.61	38	16.63	52	11.81	0	0	0
TID_179438	An11g08150	Title: strong similarity to hypothetical protein BAB74777.1 - Nostoc sp.; Remark: the predicted A. niger protein exhibits also local similarity to the hypothetical yukJ from B. subtilis within its central part (aa 138-230).	chr_7_1	-	1986117	1987211	1015	589	586.13	440	418.4	1029	500.36	8	3.39	13	5.11	21	4.29	0	0	0
TID_55524	An02g02270	Title: strong similarity to hypothetical membrane protein YDR105c - Saccharomyces cerevisiae;	chr_4_2	+	587098	588812	1512	584	390.13	653	416.83	1237	403.78	217	61.79	244	64.43	461	63.16	8.01003e-308	6.42501e-293	0
TID_210577	0	#N/A	chr_5_2	+	1210852	1213713	2684	583	219.4	532	191.31	1115	205.03	1025	164.43	1108	164.81	2133	164.63	1.11441e-09	2.03624e-08	2.02594e-08
TID_127054	An04g01170	Title: strong similarity to protein probably involved in the synthesis of Fe-S clusters Isu2 -Saccharomyces cerevisiae; Remark: alternate names for S. cerevisiae Isu2: Nua2 , YOR226c.; Remark: deletion of either ISU1 or ISU2 results in increased accumulation of iron within the mitochondria,loss of activity of the [4Fe-4S] aconitase enzyme, and suppression of oxidative damage in cells lacking cyto…	chr_6_2	-	301171	302055	585	581	1003.14	571	942.06	1152	971.91	199	146.46	205	139.9	404	143.06	8.76371e-297	1.27463e-283	0
TID_206645	An02g03310	Title: strong similarity to hypothetical phosphatidylglycerol/phosphatidylinositol transfer protein pltpao - Aspergillus oryzae;	chr_4_2	-	871097	872100	878	577	663.78	643	706.83	1220	685.8	149	73.07	135	61.39	284	67.01	0	0	0
TID_44666	An13g00130	Product: hypothetical protein	chr_2_1	-	45997	46836	839	569	685	600	690.22	1169	687.67	13	6.67	13	6.19	26	6.42	0	0	0
CADANGAT00005659	An07g03880	Product: serine proteinase pepC-Aspergillus niger; Gene-ID: pepC; Mapping: pepC from A. niger is mapped to chromosome IV (LG IV); see list from DSM, PUBMED 9309173.; Remark: the proposed gene model of pepC from A. niger differs from the published sequence because an additional intron was introduced (based on cDNA data). This new model has higher homology with the P. citrinum alkaline serine prote…	chr_4_1	+	879847	881466	1491	568	384.78	658	425.94	1226	405.83	157	45.34	130	34.81	287	39.87	#N/A	#N/A	#N/A
TID_140344	#N/A	#N/A	chr_4_1	+	879847	881515	1597	567	358.61	648	391.63	1215	375.49	156	42.06	133	33.25	289	37.49	0	0	0
TID_198959	An08g00610	Title: strong similarity to cytoplasmic ribosomal protein of the large subunit L9.b - Saccharomyces cerevisiae; cytoplasm	chr_8_2	+	118146	119631	784	567	730.48	700	861.75	1267	797.61	10202	5602.73	10101	5143.77	20303	5364.59	0	0	0
TID_206019	An01g05600	Product: hypothetical protein	chr_2_2	+	1465430	1467411	1981	562	286.55	448	218.27	1010	251.63	256	55.64	453	91.29	709	74.14	6.23895e-150	1.28623e-136	0
TID_170766	An01g05180	Title: strong similarity to hypothetical guanine nucleotide binding protein beta subunit-like protein -Schizosaccharomyces pombe;	chr_2_2	+	1373258	1376902	3343	561	169.5	631	182.18	1192	175.98	17	2.19	26	3.11	43	2.66	0	0	0
TID_45964	An12g10710	Title: strong similarity to hypothetical protein SPAC869.06c - Schizosaccharomyces pombe;	chr_3_3	-	228876	229603	661	557	851.13	596	870.25	1153	860.91	27	17.59	21	12.68	48	15.04	0	0	0
TID_42477	An12g03700	Title: strong similarity to ubiquitin specific protease UBP12 - Arabidopsis thaliana; Function: Ubiquitin-specific proteases (UBPs) are a family of unique hydrolases that specifically remove polypeptides covalently linked via peptide or isopeptide bonds to the C-terminal glycine of ubiquitin.	chr_3_2	+	323857	332058	7422	553	75.26	450	58.52	1003	66.7	131	7.6	129	6.94	260	7.26	3.68382e-298	3.70279e-291	0
TID_42296	An12g05920	Title: weak similarity to negative regulatory protein Hex2 - Saccharomyces cerevisiae;	chr_3_2	+	869348	870266	801	551	694.8	612	737.43	1163	716.6	8	4.3	6	2.99	14	3.62	0	0	0
TID_202514	An18g04240	Title: strong similarity to Snf1 interacting protein Sip3 - Saccharomyces cerevisiae; Complex: the Sip3 protein from S. cerevisae interacts with the famous protein kinase of the carbon source signal transduction pathway Snf1.; Remark: Sip3 from S. cerevisae is able to stimulate transcription.; Remark: alternate name for S. cerevisiae Sip3: YNL257c.; Similarity: the Sip3 protein contains a putativ…	chr_8_1	+	1012218	1016702	4200	549	132.03	538	123.63	1087	127.73	19	1.95	24	2.28	43	2.12	0	0	0
TID_206952	An02g07070	Title: strong similarity to transcription factor atf1p - Schizosaccharomyces pombe; Remark: Atf1, and its binding site are necessary for the induction of ctt1(+) by osmotic stress, UV irradiation , and heat shock. Atf1 is activated by menadione treatment in pap1 mutant cells	chr_4_2	-	1787677	1790784	2635	547	209.68	518	189.74	1065	199.48	282	46.08	311	47.12	593	46.62	4.43988e-199	4.10005e-184	0
TID_43424	An09g02220	Title: strong similarity to deoxycytidyl transferase Rev1 - Homo sapiens; Function: human Rev1 transferase may play a critical role during mutagenic translesion DNA synthesis bypassing a template AP site in human cells.; Function: the human Rev1 protein is a dCMP transferase that specifically inserts a dCMP residue opposite to a DNA template G or to a uracile residue, or to an apurinic/apyrimidin…	chr_1_1	-	517139	520636	3497	546	157.7	593	163.67	1139	160.75	263	32.38	350	39.96	613	36.31	4.35803e-219	3.21155e-203	0
TID_199104	0	#N/A	chr_7_1	+	450955	451815	573	546	962.46	668	1125.18	1214	1045.67	6605	4963.05	5979	4165.88	12584	4549.43	0	0	0
TID_197473	An02g07230	Title: strong similarity to CTD phosphatase-like protein pod40 - Aspergillus nidulans; Function: A. nidulans pod mutants have defects in establishing polar hyphal growth but are capable of nuclear division.; Function: a conditional mutation in pod40 from A. nidulans results in a polarity-defective phenotype.; (3.1.3.-)	chr_4_2	+	1818164	1820758	2475	545	222.42	657	256.21	1202	239.69	475	82.63	607	97.91	1082	90.56	5.67661e-128	1.42536e-114	0
TID_55511	An01g00060	Title: strong similarity to fatty acid synthase alpha subunit fas2p - Schizosaccharomyces pombe; Catalytic activity: Acetyl-CoA + n Malonyl-CoA + 2n NADPH = long-chain fatty acid + (n+1) CoA + n CO(2) + 2n NADP(+).; Complex: Fatty acid synthetase is composed of [alpha(6)beta(6)] hexamers of the two multifunctional subunits FAS1 (alpha) and FAS2 (beta).	chr_2_2	+	37423	43294	5565	544	98.74	476	82.55	1020	90.46	10717	829.16	11895	853.36	22612	841.72	0	0	0
CADANGAT00006171	An07g08980	Title: strong similarity to phosphatidylinositol 3-phosphate 5-kinase Fab1 - Saccharomyces cerevisiae; Catalytic activity: Fab1 in S. cerevisiae transfers a phosphate group from ATP to the 5-hydroxyl of phosphatidylinositol-3-phosphate.; Function: Fab1 in S. cerevisiae is regulated by Vac7.; Induction: Fab1 in S. cerevisiae is activated under hyperosmotic stress conditions.; Pathway: Fab1 in S. c…	chr_4_1	+	2077585	2085063	7381	543	74.31	412	53.87	955	63.86	45	2.62	44	2.38	89	2.5	#N/A	#N/A	#N/A
TID_37581	An02g14050	Product: hypothetical protein	chr_4_2	-	3520794	3521723	569	541	960.35	666	1129.7	1207	1046.95	0	0	5	3.51	5	1.82	0	0	0
TID_208562	0	#N/A	chr_7_1	-	245426	246389	836	541	653.63	550	634.98	1091	644.09	463	238.45	539	257.4	1002	248.29	1.85502e-112	1.1863e-100	0
TID_35429	An01g14280	Title: weak similarity to hypothetical surface protein AAS - Staphylococcus saprophyticus; Similarity: the similarity of the ORF encoded protein to its homologues based mainly on repetitive structures.	chr_2_2	+	3557023	3559678	2602	539	209.23	382	141.7	921	174.7	419	69.33	697	106.94	1116	88.85	2.76036e-55	1.50714e-48	0
TID_206081	An01g04640	Title: strong similarity to topoisomerase I CaTOP1 -Candida albicans; Catalytic activity: ATP-independent breakage of single-stranded DNA,followed by passage and rejoining.; Catalytic activity: when a topoisomerase transiently breaks a DNA backbone bond,it simultaneously forms a protein-DNA link,in which a tyrosyl oxygen in the enzyme is joined to a DNA phosphorus at one end of the enzyme-severed…	chr_2_2	+	1237417	1241111	3234	537	167.72	586	174.89	1123	171.38	422	56.18	515	63.58	937	60.02	7.36566e-134	2.00468e-120	0
TID_53575	An16g04940	Title: strong similarity to cytoplasmic ribosomal protein of the small subunit S12 AS1 - Podospora anserina; cytoplasm	chr_5_2	+	1434481	1436029	907	537	598.01	686	729.99	1223	665.5	10530	4998.64	9832	4327.81	20362	4650.56	0	0	0
TID_120955	An07g10280	Title: strong similarity to hypothetical protein B17C10.170 - Neurospora crassa;	chr_4_1	-	2409613	2411765	1915	535	282.18	635	320.04	1170	301.54	74	16.64	113	23.56	187	20.23	0	0	0
TID_184561	An14g00170	Title: strong similarity to hypothetical Ca2+/H+ antiporter YNL321w - Saccharomyces cerevisiae; Function: one mechanism reported for H+ transport mediated by Ca2+ is an ATP-dependent Ca2+/H+ antiporter which is catalyzed by (Ca2+ + Mg2+)-ATPase in the plasma membrane.; Similarity: the S. cerevisiae homolog shows similarities to other Ca2+/H+ antiporter.; plasma membrane	chr_1_2	-	47720	51058	3125	534	172.6	478	147.63	1012	159.83	4	0.55	12	1.53	16	1.06	0	0	0
TID_213757	An13g01300	Title: strong similarity to gamma-glutamyl transpeptidase GGT1 - Homo sapiens; Catalytic activity: (5-L-glutamyl)-peptide + an amino acid <=> peptide + 5-L-glutamyl-amino acid.; Pathway: the human GGT1 protein plays a key role in the gamma-glutamyl cycle, a pathway for the synthesis and degradation of glutathione.; Remark: the human GGT1 enzyme consists of two polypeptide chains, which are synthe…	chr_2_1	+	341781	345959	3194	534	168.87	673	203.37	1207	186.51	539	72.66	552	69	1091	70.76	5.81215e-127	1.19097e-113	0
TID_206215	An01g03390	Title: weak similarity to hypothetical protein CAD21197.1 - Neurospora crassa;	chr_2_2	-	952717	953458	669	532	803.21	562	810.79	1094	807.09	417	268.37	361	215.43	778	240.91	7.62893e-160	1.78204e-145	0
TID_210285	An15g06020	Title: strong similarity to ubiquitin activating protein Uba1 - Saccharomyces cerevisiae; Catalytic activity: ATP + ubiquitin + protein lysine = AMP + pyrophosphate + protein N-ubiquityllysine.; Function: UBA1 of S. cerevisiae activates ubiquitin by first adenylating with ATP its carboxy-terminal glycine residue and thereafter linking this residue to the side chain of a cysteine residue in E1, yi…	chr_3_4	+	1430682	1436289	4787	532	112.25	464	93.55	996	102.69	57	5.13	71	5.92	128	5.54	0	0	0
TID_212459	An09g05640	Title: strong similarity to subunit of transcription initation factor TFIIH DNA helicase Rad25 - Saccharomyces cerevisiae; Alternative name: SSL2, LOM3, YIL143C.; Function: RAD25 is a DEAD/H box-containing helicase,which is required for promoter escape in vivo.; Function: S. cerevisiae RAD25 is required for nucleotide excision repair in RNA polymerase II transcription.; nucleus; (3.6.1.-)	chr_1_1	+	1315398	1317916	2476	531	216.61	626	244.02	1157	230.63	306	53.21	326	52.57	632	52.88	1.01194e-219	1.36373e-203	0
CADANGAT00013758	An18g01250	Title: similarity to hypothetical protein encoded by An16g00840 - Aspergillus niger;	chr_8_1	-	244300	244676	295	530	1814.67	548	1792.91	1078	1803.54	6	8.76	12	16.24	18	12.64	#N/A	#N/A	#N/A
CADANGAT00005005	An05g02600	Title: strong similarity to regulator protein qutA -Aspergillus nidulans; Function: QUTA is a positively acting regulatory protein that regulates the expression of the eight genes comprising the quinic acid utilization gene (qut) gene cluster in A. nidulans.; Similarity: It has been proposed that the QUTA protein is composed of two domains that are related to the N-terminal two domains-dehydroqui…	chr_6_1	+	1561626	1563891	1855	529	288.04	414	215.41	943	250.9	182	42.24	252	54.24	434	48.47	#N/A	#N/A	#N/A
TID_211589	An12g04670	Title: strong similarity to translation initiation factor Eif-5 - Saccharomyces cerevisiae; Function: eukaryotic translation initiation factor 5 (eIF-5) catalyzes hydrolysis of GTP bound to a 40 S ribosomal initiation complex with the subsequent joining of a 60 S ribosomal subunit to form an 80 S initiation complex.; Remark: a splice site was detected upstream of the START codon.; Remark: transla…	chr_3_2	+	558186	560080	1796	528	296.94	631	339.1	1159	318.5	6146	1473.39	5892	1309.75	12038	1388.48	0	0	0
TID_208439	An08g00970	Product: ribosomal protein of the small subunit rps28-Aspergillus niger; Complex: ribosomal protein S12 is one of the proteins from the small ribosomal subunit.; Gene-ID: rps28; Remark: a splice site was detected upstream of the START codon.; cytoplasm	chr_8_2	+	194284	195418	706	527	753.96	653	892.71	1180	824.91	9975	6083.3	9009	5094.54	18984	5570.26	0	0	0
TID_196044	An01g12420	Title: strong similarity to cytoplasmic ribosomal protein of the large subunit L17 - Rattus norvegicus; cytoplasm	chr_2_2	+	3080417	3082070	1060	526	501.21	640	582.74	1166	542.9	8119	3297.82	8171	3077.53	16290	3183.52	0	0	0
TID_185892	An05g00390	Title: strong similarity to acetyl coenzyme A synthase - Tetrahymena pyriformis; Catalytic activity: acetyl coenzyme A synthetase of T. pyriformis catalyses the reaction ATP + acetate + CoA = AMP + pyrophosphate + acetyl-CoA.; Pathway: acetyl coenzyme A synthetase of T. pyriformis is involved in glycolysis / gluconeogenesis,pyruvate / propanoate metabolism and in the reductive carboxylate cycle (…	chr_3_2	+	119205	121464	2081	525	254.82	606	281.06	1131	268.24	105	21.72	71	13.62	176	17.52	0	0	0
TID_170269	An01g13500	Product: hypothetical protein	chr_2_2	-	3370286	3371742	1298	520	404.64	505	375.51	1025	389.74	5	1.66	9	2.77	14	2.23	0	0	0
TID_52427	An02g12070	Title: strong similarity to mitochondrial phosphate transport protein G7 - Glycine max; Repression: the activity of phosphate transporters can be inhibited by N-ethylmaleimide.; Similarity: the predicted ORF shows strong similarity to several mitochondrial phosphate transporters; localisation:mitochondrion	chr_4_2	+	3068421	3070082	1366	519	383.76	569	402.03	1088	393.1	82	25.85	140	40.92	222	33.67	0	0	0
TID_51800	An01g10050	Title: strong similarity to IgE-dependent histamine-releasing factor - Homo sapiens; Remark: the immunoglobulin E (IgE)-dependent histamine-releasing factor (HRF) is produced by lymphocytes of atopic children.	chr_2_2	+	2533182	2534587	1060	518	493.59	841	765.76	1359	632.77	18558	7538	18009	6782.92	36567	7146.21	0	0	0
TID_48810	An15g05790	Title: strong similarity to mitochondrial DNA-directed RNA polymerase Rpo41 - Saccharomyces cerevisiae; Regulation: RPO1 of S. cerevisiae is subject to catabolite repression.; Remark: mitochondrial RNA polymerases have also been assigned the role of a primase in the replication of mtDNA.; Similarity: RPO41 of S. cerevisiae and the predicted protein show similarity to bacteriophage-coded RNA polym…	chr_3_4	+	1377548	1381709	4102	514	126.56	507	119.29	1021	122.85	2159	226.61	2524	245.66	4683	236.49	6.84525e-117	5.1391e-94	0
TID_54106	An18g02150	Title: similarity to hypothetical protein CAF05965.1 - Neurospora crassa;	chr_8_1	-	431546	434080	2534	513	204.48	423	161.11	936	182.31	10	1.7	8	1.26	18	1.47	0	0	0
TID_210458	An16g05060	Title: strong similarity to viral mRNA translation inhibitor Ski2 - Saccharomyces cerevisiae;	chr_5_2	-	1455096	1459274	3911	512	132.23	525	129.56	1037	130.86	16	1.76	24	2.45	40	2.12	0	0	0
TID_210383	An15g07150	Title: strong similarity to catalytic subunit of DNA-directed DNA polymerase delta ol3p -Schizosaccharomyces pombe; Catalytic activity: DNA polymerase delta of S. pombe catalyses the reaction n deoxynucleoside triphosphate = n pyrophosphate + DNA(n).; Complex: highly purified, active spPol delta of S. pombe was shown to contain at least four distinct subunits,a large catalytic subunit Pol3, and t…	chr_3_4	-	1726336	1729757	3315	510	155.39	514	149.65	1024	152.46	36	4.68	44	5.3	80	5	0	0	0
TID_176760	An08g08670	Title: strong similarity to hypothetical signaling-associated PDZ domain containing protein CAB72237.1 - Schizosaccharomyces pombe;	chr_8_2	+	2082387	2085671	3083	508	166.43	339	106.13	847	135.59	321	44.83	489	63.32	810	54.43	2.46593e-82	1.67872e-73	0
TID_119631	An15g01180	Title: strong similarity to RNA binding protein Pumilio Pum - Drosophila melanogaster; Function: the Pumilio protein from D. melanogaster is involved in translational regulation of hunchback (hb) mRNA, which is essential for posterior patterning of the Drosophila embryo. This regulation is mediated by sequences in the 3'-untranslated region of hb mRNA (the Nanos response elements or NREs. ). Nono…	chr_3_4	-	340878	343776	2680	507	191.08	441	158.82	948	174.58	1326	213.03	1443	214.96	2769	214.03	2.08537e-10	9.14457e-09	7.97538e-09
TID_207169	An02g09390	Title: similarity to capacitative calcium entry channel Trp6 - Mus musculus; Function: the murine Trp6 protein is a nonselective capacitative calcium entry channel subunit. It mediates calcium entry stimulated by a G-protein coupled receptor but not by intracellular calcium store depletion. It becomes activated by diacylglycerol (DAG) in a membrane-delimited fashion independently of protein kinas…	chr_4_2	+	2435555	2437877	2099	504	242.53	568	261.18	1072	252.06	45	9.23	40	7.61	85	8.39	0	0	0
TID_53510	An15g06290	Title: similarity to cell division inhibitor ATPase minD - Bacillus subtilis; Function: the B. subtilis MinD ATPase is required for the correct placement of the division site. The cell division inhibitors MinC and MinD act in concert to form an inhibitor capable of blocking formation of the polar Z ring septums. It rapidly oscillates between the poles of the cell to destabilize FTSZ filaments tha…	chr_3_4	-	1498391	1499583	1127	501	449.01	633	542.1	1134	496.61	615	234.95	547	193.77	1162	213.59	1.80798e-97	1.55764e-86	0
TID_56770	An18g02980	Title: strong similarity to endopeptidase La 2 lonD - Myxococcus xanthus; Catalytic activity: lonD of M. xanthus hydrolyses large proteins such as globin, casein and denaturated serum albumin in presence of ATP.; Function: lonD of M. xanthus degrades short-lived regulatory and abnormal proteins. lonD of M. xanthus is essential for fruiting body formation and development.; Inhibition: lonD of M. x…	chr_8_1	+	676842	679965	2992	500	168.79	472	152.26	972	160.34	175	25.18	276	36.83	451	31.23	2.8514e-210	4.99908e-197	0
TID_139020	An08g06580	Product: acetate regulatory DNA binding protein facB-Aspergillus niger; Function: facB from A. niger complements the acuB mutant phenotype; acuB mutants lacked both acetyl-CoA synthetase and isocitrate lyase activity.; Gene-ID: facB; Remark: facB from A. niger is probably the regulatory gene for acetate induction.; Similarity: facB from A. niger was identified by cross-hybridisation of an A. nidu…	chr_8_2	-	1568040	1570904	2581	497	194.5	441	164.91	938	179.37	349	58.22	339	52.44	688	55.22	1.89362e-132	2.70497e-120	0
TID_41616	0	#N/A	chr_1_2	+	486407	487618	1211	496	413.7	484	385.75	980	399.4	6	2.13	8	2.64	14	2.39	0	0	0
TID_52997	An11g06630	Title: strong similarity to ubiquitin protein ligase Ufd4 - Saccharomyces cerevisiae; Catalytic activity: ATP + ubiquitin + protein lysine <=> AMP + diphosphate + protein N-ubiquityllysine.; Remark: S. cerevisiae Ufd4p directly interacts with the 26S proteasome.; Remark: alternate name for S. cerevisiae Ufd4: YKL010C.; (6.3.2.19)	chr_7_1	+	1674638	1680444	5408	496	92.64	419	74.78	915	83.51	197	15.68	214	15.8	411	15.74	1.12092e-202	3.48155e-190	0
TID_51738	An01g13030	Title: strong similarity to hypothetical protein 68B2.90 - Neurospora crassa; Similarity: the ORF shows strong similarity to expressed sequence tag seq id no:5871 of patent WO200056762-A2 from Aspergillus oryzae.	chr_2_2	-	3238714	3240587	1696	492	293.01	534	303.89	1026	298.57	234	59.4	260	61.2	494	60.34	7.13339e-216	9.98701e-202	0
TID_210581	An16g03940	Title: strong similarity to subunit of transcription initiation factor TFIID TATA-box binding protein TBP -Aspergillus nidulans; Complex: together with the TAF proteins TBP belongs to the TFIID complex, which specifically binds to the TATA box element of PolII relevant promotors and which lies close to the position of transcription initiation.; Function: TBP is the general factor that plays a maj…	chr_5_2	+	1196072	1198060	1668	492	297.93	578	334.45	1070	316.6	505	130.35	545	130.45	1050	130.4	4.88233e-99	3.29389e-88	0
TID_207131	An02g09030	Product: hypothetical protein; Similarity: the similarities of the ORF encoded protein to all matching proteins are mainly based on repetitive structures.	chr_4_2	-	2349695	2352339	2238	489	220.69	473	203.99	962	212.15	617	118.7	693	123.63	1310	121.26	3.04724e-42	7.39347e-37	0
TID_48814	An15g05880	Title: strong similarity to hypothetical protein SPBC1604.01 - Schizosaccharomyces pombe;	chr_3_4	+	1400772	1403661	2501	487	196.68	440	169.8	927	182.93	18	3.1	25	3.99	43	3.56	0	0	0
TID_206262	An01g02840	Title: strong similarity to translation initiation factor IF2 - Homo sapiens; Function: IF2 is a translation factor that catalyzes the binding of initiator methionyl-tRNA to the ribosomal P site.	chr_2_2	-	805165	808609	3239	486	151.55	412	122.77	898	136.83	2979	396	2804	345.62	5783	369.86	2.45052e-275	4.41185e-217	0
TID_41113	An16g03500	Title: weak similarity to slow myosin heavy chain myoHC-A4 - Notothenia coriiceps;	chr_5_2	+	1085253	1085780	381	485	1285.76	511	1294.48	996	1290.22	2	2.26	1	1.05	3	1.63	1.43996e-290	0	0
TID_56667	An12g08110	Title: strong similarity to intracellular signalling protein INTRA31 from patent WO200077040-A2 - Homo sapiens; Similarity: contains ankyrin-repeat and BPOZ-domain-like regions which are thought to mediate protein-protein interactions.; Similarity: shows homology to the protein patent database entry PATENTPROT:AAB64399.	chr_3_2	+	1318869	1320918	1868	480	259.54	364	188.07	844	222.99	240	55.32	175	37.4	415	46.02	3.93245e-175	2.76177e-163	0
TID_208648	An11g02110	Title: strong similarity to multidrug ATP binding cassette transporter Snq2 - Saccharomyces cerevisiae; Function: SNQ2 of S. cerevisiae confers hyper-resistance to the mutagens 4-nitroquinoline-n-oxide (4-nqo) and triaziquone, as well as to the chemicals sulphomethuron phenanthroline when present in multiple copies.; Function: SNQ2 of S. cerevisiae exhibits nucleoside triphosphatase activity.; Fu…	chr_7_1	+	565021	570129	4436	479	109.07	422	91.82	901	100.25	3	0.29	6	0.54	9	0.42	0	0	0
TID_45646	An03g02890	Title: strong similarity to DNA repair protein rad13p - Schizosaccharomyces pombe [truncated ORF]; Function: the S. pombe rad13 is a single-stranded endonuclease involved in excisioin repair of DNA damaged with UV-light, bulky adducts and cross-linking agents.; Remark: ORF 5'truncated due to end of contig.; Similarity: the S. pombe rad13 is similar to other members of the XPG/rad2 familiy.	chr_6_1	-	613844	617236	3392	478	142.34	420	119.51	898	130.66	8	1.02	14	1.65	22	1.34	0	0	0
TID_50192	An09g02230	Title: similarity to hypothetical protein BAA10688.1 - Synechocystis sp.; Similarity: the predicted ORF contains domains conserved in protein families with unknown function (see PFAM and BLOCKS).	chr_1_1	-	521546	522025	403	476	1193.01	600	1436.97	1076	1317.76	39	41.67	29	28.73	68	34.95	0	0	0
TID_194499	An03g00910	Title: strong similarity to sequence 385 from patent WO0100842-A - Corynebacterium glutamicum; Remark: the patent does not give additional information about the function of the protein.	chr_6_1	-	233087	234399	1258	476	382.18	507	388.98	983	385.66	323	110.55	305	96.79	628	103.41	1.58763e-161	6.00153e-148	0
TID_143560	An04g00100	Title: strong similarity to hypothetical protein SPAC15E1.02c - Schizosaccharomyces pombe; Remark: also strong similarity to EST an_2885 from Aspergillus niger.	chr_6_2	+	17580	18089	430	476	1118.1	507	1137.99	983	1128.27	19	19.02	19	17.64	38	18.31	0	0	0
TID_38997	0	#N/A	chr_7_1	-	1050360	1051598	1238	476	388.36	425	331.34	901	359.2	5	1.74	7	2.26	12	2.01	0	0	0
TID_55633	An02g12140	Product: glucose-6-phosphat 1-dehydrogenase gsdA-Aspergillus niger; Catalytic activity: gsdA of A. niger converts glucose-6-phosphate + NADP(+) = D-glucono-delta-lactone 6-phosphate + NADPH.; Function: gsdA of A. niger catalyses the first step in the pentose phosphate pathway.; Gene-ID: gsdA; Phenotype: overexpression of gsdA in A. niger was shown to be deleterious for the fungus, especially when…	chr_4_2	+	3082108	3084573	1625	475	295.25	468	277.97	943	286.41	269	71.27	241	59.21	510	65.01	5.46698e-181	7.73047e-168	0
TID_47812	An11g01040	Title: strong similarity to oligopeptide transporter OPT1 - Candida albicans; Localization: OPT1 of C. albicans is probably located in the plasma membrane.; Similarity: C. albicans OPT1 is not a member of the ABC or PTR membrane transport families.	chr_7_1	+	312793	317891	2423	475	198.01	511	203.55	986	200.84	1500	266.54	1399	230.51	2899	247.85	2.20429e-11	1.36584e-09	1.25197e-09
CADANGAT00011862	An15g01830	Title: strong similarity to sodium P-type ATPase ena-1 - Neurospora crassa; Remark: the main function of the ATPases is the adaptation to stress conditions.; Similarity: belongs to the cation transport ATPases.	chr_3_4	+	511715	515348	3455	473	138.28	584	163.14	1057	150.99	951	118.51	1201	138.78	2152	129.03	#N/A	#N/A	#N/A
TID_182031	0	#N/A	chr_3_4	-	1803005	1816475	10161	472	46.92	358	34.01	830	40.32	51	2.16	99	3.89	150	3.06	2.7382e-279	1.08779e-280	0
TID_129501	An14g05890	Title: strong similarity to linoleate isomerase protein sequence PCLA591 from patent WO9932604-A1 -Lactobacillus reuteri; Remark: CLA compounds( cis,trans)-9,11-linoleic acid and (trans, cis)-10,12-linoleic acid are recognised nutritional supplements and effective inhibitors of epidermal carcinogenesis and forestomach neoplasia; furthermore CLA has also been shown to prevent adverse effects cause…	chr_1_2	+	1397230	1400648	2665	469	177.75	457	165.51	926	171.49	8	1.29	5	0.75	13	1.01	0	0	0
CADANGAT00010805	An13g02730	Title: strong similarity to EST an_3461 -Aspergillus niger; Remark: the ORF is putative 5' longer.	chr_2_1	+	666779	667085	241	469	1965.62	476	1906.3	945	1935.28	2	3.57	5	8.28	7	6.02	#N/A	#N/A	#N/A
TID_45734	An03g01640	Title: weak similarity to hypothetical protein encoded by An14g06170 - Aspergillus niger; Similarity: the ORF shows weak similarity to another A. niger protein. The similarity between the two proteins,however, is restricted to a stretch of about 40 amino acids.	chr_6_1	+	362418	362735	317	468	1491.18	495	1507.11	963	1499.33	5	6.79	4	5.04	9	5.88	0	0	0
TID_170312	An01g05900	Title: strong similarity to cytochrome P450 trichodiene oxygenase TRI4 - Fusarium sporotrichioides; Function: CYP58 of F. sporotrichioides is encoded by the Tri4 gene and is involved in trichothecene biosynthesis.; Function: due to the extreme variety of substrates and reactions catalyzed, it is difficult to assess substrate specificity by homology comparison.; Remark: trichothecenes are sesquite…	chr_2_2	-	1548619	1550430	1463	467	322.42	535	352.95	1002	338.03	18	5.3	14	3.82	32	4.53	0	0	0
TID_45252	An04g07560	Title: weak similarity to Myb1 protein from patent WO9813486-A1 - Nicotiana tabacum; Remark: Patentmatch against protein AC W37811 Genesqprot.	chr_6_2	+	1884746	1886725	1842	465	254.98	421	220.59	886	237.4	82	19.17	75	16.26	157	17.66	3.22798e-299	1.11763e-300	0
TID_211733	0	#N/A	chr_3_2	+	19046	23588	3634	464	128.97	575	152.72	1039	141.11	1226	145.26	1231	135.24	2457	140.06	0.956363	0.970485	0.960104
TID_174806	An02g08490	Title: similarity to sensor-regulator protein barA -Escherichia coli; Function: barA of E. coli could activate ompR by phosphorylation.; Function: over-expression of barA of E. coli suppresses a defect in ompC and ompF expression.; Similarity: barA of E. coli shows similarity to other prokaryotic sensory transduction histidine kinases.; (2.7.3.-)	chr_4_2	-	2179033	2184888	5733	462	81.4	373	62.8	835	71.88	789	59.26	1081	75.28	1870	67.57	0.172661	0.214685	0.211653
TID_39924	An07g05420	Title: questionable ORF; Remark: the ORF is questionable due to the presence of only one single exon and its short lenght of only 111 amino acids.	chr_4_1	+	1231661	1231996	335	461	1389.95	597	1720.01	1058	1558.73	7	9	4	4.77	11	6.8	0	0	0
TID_38677	An08g00030	Title: similarity to transcription factor pro1 -Sordaria macrospora; Function: pro1 of S. macrospora encodes a C6 zinc finger transcription factor required for fruiting body development.; Similarity: the ORF shows similarity to some zinc-finger containing transcription factors from different species.	chr_8_2	-	7591	8584	924	458	500.65	508	530.63	966	515.98	223	103.91	274	118.39	497	111.42	3.72569e-193	9.8079e-180	0
TID_208158	An08g04140	Title: similarity to serine/threonine kinase par-1 -Caenorhabditis elegans; Function: par1 of C. elegans is required for the first asymmetric cleavage in embryogenesis.; Remark: the similarity of the ORF encoded protein to par1 is restricted to the kinase domain.; Similarity: the ORF encoded protein also shows similarity to other kinases.; (2.7.1.-)	chr_8_2	+	998382	1000322	1940	452	235.33	479	238.31	931	236.85	270	59.92	336	69.15	606	64.71	3.56643e-150	1.50666e-137	0
TID_50151	An09g03560	Title: similarity to hypothetical protein CC3092 -Caulobacter crescentus; Similarity: the predicted A. niger protein is similar to several conserved microbial hypothetical proteins.	chr_1_1	+	848610	849150	408	449	1111.55	417	986.45	866	1047.58	7	7.39	29	28.38	36	18.28	0	0	0
TID_128642	An09g04100	Title: strong similarity to 160 kD subunit of DNA-directed RNA polymerase III Rpo31 - Saccharomyces cerevisiae; Catalytic activity: n nucleoside triphosphate = n pyrophosphate + RNA(n).; Function: DNA-dependent RNA polymerase catalyzes the transcription of DNA into RNA using the four ribonucleoside triphosphates as substrates.; Remark: RPO31 of S. cerevisiae is also known as RPC1 , RPC160 and YOR…	chr_1_1	-	961684	968484	6188	449	73.29	580	90.46	1029	82.07	8517	592.61	8973	578.92	17490	585.51	0	0	0
TID_182079	An15g00010	Title: strong similarity to exocyst complex vesicular traffic control protein Sec15 - Saccharomyces cerevisiae [truncated ORF]; Complex: Sec15p of S. cerevisiae and six other proteins (Sec6p, Sec8p, Sec3p, Sec5p, Sec10p and Exo70p) together form the exocyst complex.; Function: Sec15p of S. cerevisiae and six other proteins (Sec6p, Sec8p, Sec3p, Sec5p, Sec10p and Exo70p) function together in a com…	chr_3_4	-	14579	17310	2229	448	203.01	532	230.36	980	216.99	670	129.42	703	125.92	1373	127.6	2.25327e-39	2.28408e-34	0
TID_52342	An02g08680	Title: strong similarity to hypothetical protein CAD70306.1 - Neurospora crassa;	chr_4_2	+	2245287	2246789	1502	448	301.27	437	280.81	885	290.81	298	85.42	372	98.88	670	92.41	2.34464e-120	4.00184e-109	0
TID_54756	An03g06880	Title: strong similarity to carboxypeptidase Y-sorting protein Pep1 - Saccharomyces cerevisiae;	chr_6_1	-	1582649	1587189	4450	448	101.69	536	116.25	984	109.14	188	18.19	226	20.28	414	19.27	1.17904e-227	1.07819e-214	0
TID_140349	An03g02190	Title: strong similarity to sugar transporter Sut1 -Pichia stipitis; Function: Sut1 from P. stipidis transports glucose and is also able to transport xylose and other monosaccharides.; Function: when SUT1 from P. stipidis is expressed in a S. cerevisiae hxt (hexose transporter) null mutant strain that is unable to take up monosaccharides, Sut1 restored growth on glucose.; Induction: in P. stipiti…	chr_6_1	-	473465	475232	1539	447	293.37	458	287.23	905	290.23	19	5.32	29	7.52	48	6.46	0	0	0
TID_202248	An18g01150	Title: strong similarity to fluconazole resistance protein FLU1 - Candida albicans; Function: FLU1 of C. albicans facilitates resistance to fluconazole and cycloheximide in the fluconazole-hypersensitive S. cerevisiae strain YKKB-13 lacking the ABC (ATP-binding cassette) transporter gene PDR5.; Function: FLU1 of C. albicans facilitates resistance to mycophenolic acid in C. albicans.; Function: FL…	chr_8_1	+	224143	226158	1884	447	239.65	432	221.31	879	230.27	302	69.02	332	70.35	634	69.71	1.00021e-126	4.02655e-115	0
TID_55007	An04g05720	Title: strong similarity to peroxisomal acetyl-CoA C-acyltransferase POT1 - Yarrowia lipolytica; Catalytic activity: Acetyl-CoA C-acyltransferases convert Acyl-CoA + acetyl-CoA to CoA + 3-oxoacyl-CoA.; Function: Y. lipolytica POT1 is involved in fatty acid utilisation.; Localization: Y. lipolytica POT1 belongs to the peroxisomal rather than the mitochondrial or cytoplasmic class of thiolases.; Re…	chr_6_2	+	1441209	1442800	1468	446	306.87	501	329.39	947	318.39	265	77.72	312	84.85	577	81.42	3.6248e-163	5.6439e-150	0
TID_196922	An01g00040	Title: strong similarity to alpha subunit of transcription initiation factor TFIIF Tfg1 - Saccharomyces cerevisiae [truncated ORF]; Function: in S. cerevisiae TFIIF is required for initiation at most, if not all, polymerase II promoters and probably contains three subunits in yeast, alpha, beta and a small subunit.; Remark: ORF 3'truncated due to end of contig.; localisation:nucleus	chr_2_2	+	25518	28044	2327	445	193.16	537	222.73	982	208.28	1053	194.83	1208	207.25	2261	201.28	0.485099	0.526202	0.522954
TID_170720	An01g13510	Title: similarity to protein sequence 5 from patent WO0077222 - Streptomyces natalensis; Function: the Sequence 5 from Patent WO0077222 (S. natalensis) is encodes a protein involved at the biosynthesis of pimaricin.; Remark: Pimaricin is an archetype polyene, important in the food industry as a preservative to prevent mould contamination of foods, produced by Streptomyces natalensis. Polyene macr…	chr_2_2	+	3372572	3376712	3721	443	120.25	349	90.52	792	105.05	43	4.98	53	5.69	96	5.34	6.32181e-291	1.53157e-301	0
TID_48676	An09g00690	Title: strong similarity to P-type ATPase ENA1 -Schwanniomyces occidentalis; Function: the P-type ATPase ENA1 mediates sodium and potassium effluxes in Schwanniomyces occidentalis.; Induction: the expression of ENA1 requires a high pH and the presence of Na+.; (3.6.1.-)	chr_3_4	+	511940	515348	3230	442	138.22	553	165.24	995	152.04	879	117.17	1120	138.44	1999	128.2	1.08805e-05	5.34401e-05	5.26213e-05
TID_119441	An12g09120	Title: strong similarity to hypothetical protein EAA47516.1 - Magnaporthe grisea;	chr_3_2	-	1547814	1550441	2627	441	169.56	496	182.23	937	176.04	29	4.75	25	3.8	54	4.26	0	0	0
TID_198565	An08g05300	Title: strong similarity to heat shock protein Hsp70 ss1p - Schizosaccharomyces pombe; Remark: alternate names in Schizosaccharomyces pombe = STI1, STIL or SPCC645. 14C	chr_8_2	+	1277531	1280538	2654	438	166.69	377	137.1	815	151.56	6061	983.27	6577	989.37	12638	986.44	0	0	0
TID_213953	An17g00530	Title: similarity to beta-tubulin antigen from patent WO200050593-A1 - Homo sapiens; Remark: the patent does not provide further information about the function of the protein.; Remark: the protein sequence of human beta-tubulin antigen is not complete.; Similarity: the predicted A. niger protein shows similarity to the protein sequence of human beta-tubulin antigen of patent WO200050593-A1 (AC# A…	chr_5_1	-	438871	445570	5725	437	77.1	592	99.8	1029	88.71	739	55.58	899	62.69	1638	59.27	7.26458e-26	2.11253e-22	0
TID_211677	An05g00750	Title: strong similarity to cytoplasmic ribosomal protein of the large subunit L41 - Candida utilis; Remark: ribosomal protein L41 of C. utilis is also called 60S ribosomal protein L44.; Remark: the 56th amino acid residue of L41 is responsible for the ribosome inhibitor cycloheximide sensitivity of various organisms.; Similarity: the ORF overlaps with A. niger ESTs an_3001 database entry EMBLEST…	chr_3_2	-	253588	254733	522	436	843.64	559	1033.57	995	940.77	8185	6751.17	7387	5649.77	15572	6179.69	0	0	0
TID_51242	An16g09140	Title: strong similarity to pre-mRNA 3-end processing factor CF II Cft1 - Saccharomyces cerevisiae; Complex: CFT1 of S. cerevisiae is a subunit of the cleavage factor II (CFII), a complex required for cleavage of the 3' end of pre-mRNA before polyadenylation.; Function: in mammals CPSF-160 is precisely involved in the recognition of the AAUAAA signal sequence for polyadenilation.; Remark: CFT1 of…	chr_5_3	-	619660	624335	4212	436	104.55	413	94.64	849	99.48	474	48.45	574	54.41	1048	51.54	5.19203e-49	4.21331e-43	0
TID_121960	An16g05580	Title: similarity to hypothetical protein B24P11.150 - Neurospora crassa; Remark: the A. niger protein also shows similarity to the RING zinc finger protein of Gallus gallus and contains a zinc finger PFAM domain.; nucleus	chr_5_2	-	1557975	1559685	1583	435	277.56	364	221.93	799	249.11	19	5.17	12	3.03	31	4.06	0	0	0
TID_43526	An09g00820	Title: strong similarity to chloride peroxidase est - Pseudomonas putida; Catalytic activity: chloride peroxidase catalyzes the conversion of 2 RH + 2 chloride + H2O2 = 2 RCl + 2 H2O.; Similarity: shows strong similarity to several bacterial known chloride and bromide peroxidases.; (1.11.-.-)	chr_1_1	+	237872	238702	830	433	526.93	501	582.59	934	555.39	87	45.13	73	35.11	160	39.93	0	1.40956928758508e-320	0
TID_46698	An01g04310	Title: strong similarity to mRNA export factor mex67p - Schizosaccharomyces pombe; Function: the S. pombe homolog Mex67p participates at various common steps with Rae1p export complexes in promoting the nuclear cytoplasmic export of mRNA.; Similarity: S. pombe Mex67p has similarity to the human mRNA export factor Tap.; nucleus	chr_2_2	-	1147354	1149613	2127	432	205.14	450	204.2	882	204.66	1004	203.23	1079	202.53	2083	202.87	0.979403	1	0.981169
TID_184433	An14g01060	Title: strong similarity to DNA repair and recombination protein Rad26 - Saccharomyces cerevisiae; Complex: protein may interact with TFIIH, which is involved in transcription-coupled repair.; Function: putative helicase, DNA repair and recombination protein.; Similarity: also similarity to human DNA repair helicase ERCC6.; nucleus	chr_1_2	+	298336	302035	3539	431	123.01	454	123.82	885	123.42	323	39.3	342	38.58	665	38.93	1.79177e-121	3.73704e-110	0
TID_49626	An12g05640	Title: weak similarity to hypothetical protein Y57A10A.p - Caenorhabditis elegans; Similarity: the ORF is much shorter than Y57A10A. p of C. elegans (364 compared to 1718 amino acids).	chr_3_2	-	809169	810263	1094	428	395.16	588	518.75	1016	458.36	10	3.94	4	1.46	14	2.65	0	0	0
TID_200723	An15g04860	Title: strong similarity to UDP-glucose:sterol glucosyltransferase UGT51C1 - Candida albicans; Catalytic activity: UGT51C1 of C. albicans conbverts UDP-glucose + a sterol <=> UDP + an O-glucosylsterol.; Function: UDP-glucose:sterol glucosyltransferases synthesize sterol glucosides, typical membrane-bound lipids of many eukaryotes.; Similarity: the ORF shares the strongest homology with the hypoth…	chr_3_4	+	1176406	1182007	5348	427	80.65	465	83.92	892	82.32	57	4.59	43	3.21	100	3.87	0	0	0
TID_174804	An02g08740	Product: hypothetical protein	chr_4_2	+	2263498	2265751	2053	424	208.6	403	189.46	827	198.81	22	4.61	26	5.06	48	4.84	0	0	0
TID_35540	An01g12740	Title: similarity to Rab9 effector p40 - Homo sapiens; Function: p40 and Rab9 presumably act together to drive the process of transport vesicle docking.; Remark: the H. sapiens p40 gene product binds to Rab9 GTP, required for the transport of mannose 6-phosphate receptors from endosomes to the trans-Golgi network.	chr_2_2	-	3166343	3168738	2171	422	196.33	335	148.93	757	172.09	1149	227.87	1263	232.26	2412	230.15	3.47993e-16	1.87559e-13	1.54654e-13
TID_185790	An12g06200	Title: strong similarity to hypothetical protein SCF91.02c - Streptomyces coelicolor;	chr_3_2	+	921539	923260	1721	422	247.67	460	257.97	882	252.94	89	22.27	80	18.56	169	20.34	2.24754e-291	5.04342e-291	0
TID_53541	An15g07240	Title: strong similarity to icosapentaenoic acid synthase from patent WO9621735-A1 - Shewanella putrefaciens; Remark: the DNA sequence (AAT34137) which encodes the biosynthetic enzymes of icosapentaenoic acid (EPA) can be used to transform Escherichia coli. the DNA sequence allows efficient microbial production of EPA, which is a raw material for drugs, agrochemicals, foods and animal feedstuffs.…	chr_3_4	+	1742130	1744128	1998	422	213.33	453	218.83	875	216.14	34	7.33	40	7.99	74	7.67	0	0	0
TID_55153	0	#N/A	chr_6_1	-	3496	20418	16922	421	25.13	315	17.97	736	21.47	147	3.74	199	4.69	346	4.24	3.34209e-158	5.6941e-148	0
TID_207206	An02g09940	Title: strong similarity to alpha-1,2-mannosyltransferase Ktr1 - Saccharomyces cerevisiae; Catalytic activity: transfers an alpha-D-mannosyl residue from GDPmannose into lipid--linked oligosaccharide,forming an alpha-1,2-D-mannosyl-D-mannose linkage.; Pathway: glycoprotein biosynthesis.; Remark: KTR1 S. cerevisiae utilizes mannose,methyl-alpha-mannoside, alpha-1,2-mannobiose and methyl-alpha-1,2-…	chr_4_2	-	2550080	2551833	1551	419	272.86	416	258.87	835	265.71	882	244.84	915	235.53	1797	240.01	0.0172703	0.0296393	0.028987
TID_214976	#N/A	#N/A	chr_5_2	+	1143566	1146884	2617	419	161.72	349	128.71	768	144.84	14	2.3	20	3.05	34	2.69	1.09388e-305	0	0
TID_208958	An11g07980	Title: weak similarity to transcription factor YAP1 - Kluyveromyces lactis; Function: YAP1 gene disruption experiments in K. lactis indicated that the gene is involved in both the oxidative and cadmium response pathways.; Function: the K. lactis YAP1 mediates AP-1 response element-dependent transcriptional activation in response to H2O2 in S. cerevisiae.; Remark: the K. lactis YAP1 was cloned by …	chr_7_1	-	1956238	1958495	2137	419	198.04	429	193.76	848	195.85	409	82.4	412	76.97	821	79.58	9.8537e-81	4.88297e-72	0
TID_54141	An18g03170	Title: strong similarity to cyclin-dependent protein kinase Pho85 - Saccharomyces cerevisiae; Complex: Pho85(cyclin-dependent kinase)/Pho80(cyclin).; Function: the complex Pho85(cyclin-dependent kinase)/Pho80(cyclin) phophorylates the transcription factor Pho4. Phosphorylation of Pho4 by Pho80-Pho85 turns off PHO5 transcription by regulating the nuclear localization of Pho4.; Remark: a splice sit…	chr_8_1	+	727278	731044	3466	418	121.81	414	115.28	832	118.47	1889	234.66	2117	243.85	4006	239.43	1.98106e-112	3.61208e-90	0
TID_177340	An08g03610	Title: similarity to acid sphingomyelinase phosphodiesterase ASM1 - Homo sapiens; Function: lysosomal phosphodiesterase that hydrolyzes sphingomyelin to ceramide and phosphocholine.; Similarity: human ASM1 is C-terminally 200 aa shorter.	chr_8_2	+	853851	855896	1972	416	213.07	451	220.73	867	216.99	29	6.33	54	10.93	83	8.72	0	0	0
TID_119224	An08g05760	Title: similarity to microtubule-interacting protein 1 Mhp1 - Saccharomyces cerevisiae; Remark: overexpression of NH2-terminal deleted MHP1 results in short spindles and disturbed nuclear migration.; cytoskeleton	chr_8_2	+	1371262	1374977	3326	414	125.72	454	131.74	868	128.8	343	44.4	436	52.34	779	48.52	2.2309e-93	1.17686e-83	0
TID_123950	An08g00830	Title: strong similarity to protein phosphatase type 2C Ptc2 - Saccharomyces cerevisiae; Function: Ptc2p of S. cerevisiae downregulates the UPR (unfolded-protein response) by dephosphorylating Ire1p and reveal a novel mechanism of regulation in the UPR pathway upstream of the HAC1 mRNA splicing event.; Function: Ptc2p of S. cerevisiae is involved in the DNA checkpoint pathways.; Pathway: unfolded…	chr_8_2	+	164951	166638	1269	412	327.93	428	325.52	840	326.7	675	229.02	730	229.66	1405	229.35	4.39056e-17	7.46833e-15	7.66054e-15
TID_41615	An14g01900	Title: weak similarity to hypothetical protein encoded by An09g04780 - Aspergillus niger [truncated ORF]; Remark: ORF truncated C-terminally due to end of contig.	chr_1_2	+	485222	486279	1057	408	389.88	587	536	995	464.6	22	8.96	15	5.67	37	7.25	0	0	0
CADANGAT00012555	An16g00840	Title: similarity to hypothetical protein encoded by An18g01250 - Aspergillus niger;	chr_5_2	-	180199	180492	229	408	1799.57	479	2018.83	887	1911.69	9	16.92	6	10.46	15	13.57	#N/A	#N/A	#N/A
TID_55188	An12g10200	Title: weak similarity to ice nucleation gene inaX -Xanthomonas campestris; Remark: the protein shows partial homology to ice nucleation proteins.	chr_3_3	-	89831	90814	983	407	418.2	544	534.13	951	477.48	8	3.5	13	5.28	21	4.43	0	0	0
TID_190578	An04g03590	Title: strong similarity to lysophospholipase from patent WO0127251 - Aspergillus oryzae; Catalytic activity: lysophospholipase catalyzes the conversion of 2-lysophosphatidylcholine + H2O = glycerophosphocholine + a carboxylate.; Pathway: phospholipid degradation.; (3.1.1.5)	chr_6_2	+	913609	915474	1813	407	226.75	439	233.7	846	230.3	18	4.27	8	1.76	26	2.97	0	0	0
TID_190396	An04g00830	Title: similarity to hypothetical protein T22P22.10 - Arabidopsis thaliana;	chr_6_2	+	193106	194350	1051	403	387.3	395	362.74	798	374.74	21	8.6	17	6.46	38	7.49	0	0	0
TID_53405	An15g01110	Title: similarity to gluconate transport-inducing protein gti1p - Schizosaccharomyces pombe; Remark: the gti1 (gluconate transport inducer 1) mutation in S. pombe leads to a 10-fold decrease in the onset of gluconate uptake in response to starvation.	chr_3_4	+	314336	315762	1426	400	283.32	393	265.99	793	274.46	42	12.68	77	21.56	119	17.29	2.95683e-279	2.4777e-284	0
TID_125232	An14g05330	Title: strong similarity to hypothetical protein YOR091w - Saccharomyces cerevisiae;	chr_1_2	+	1278850	1280132	1062	399	379.48	506	459.86	905	420.58	1480	600.02	1569	589.84	3049	594.74	6.76433e-27	3.24014e-22	0
TID_38023	An08g08910	Title: strong similarity to mitochondrial sulfite oxidase SUOX - Homo sapiens; Catalytic activity: sulfite + O2 + H2O = sulfate + H2O2.; Pathway: sulfur metabolism. Terminal reaction in the oxidative degradation of sulfur- containing amino acids. it uses cytochrome c as an electron acceptor.; Remark: the molybdenum-containing human enzyme sulfite oxidase catalyzes the conversion of sulfite to sul…	chr_8_2	-	2138355	2140113	1678	398	239.57	539	310.03	937	275.6	16	4.11	15	3.57	31	3.83	0	0	0
TID_47578	An08g03970	Title: strong similarity to hypothetical protein CAE47902.1 - Aspergillus fumigatus;	chr_8_2	-	953352	954542	1190	397	336.97	487	394.99	884	366.64	18	6.51	47	15.77	65	11.32	0	0	0
TID_41708	An14g02970	Title: similarity to phytochrome phy - Synechocystis sp.; Similarity: shows strong similarity to sensory transduction histidine kinases and phytochrome-like proteins.	chr_1_2	+	751494	755492	3946	394	100.85	282	68.98	676	84.55	784	85.54	960	97.13	1744	91.55	0.0295064	0.0503762	0.0472325
TID_53066	An11g09910	Title: strong similarity to protein Sec2 -Saccharomyces cerevisiae; Function: SEC2 function is required at the post-Golgi apparatus stage of the yeast secretory pathway for the polarized transport of secretory vesicles in S. cerevisiae	chr_7_1	-	2450747	2452960	2082	393	190.66	397	184.04	790	187.27	69	14.27	66	12.66	135	13.43	1.3142e-269	1.1435e-271	0
TID_191587	An03g05090	Title: strong similarity to hypothetical protein associated with ferric reductase activity Utr1 -Saccharomyces cerevisiae;	chr_6_1	-	1139434	1141461	1963	392	201.7	396	194.7	788	198.12	113	24.79	121	24.61	234	24.69	2.31335e-221	4.90142e-214	0
TID_53084	An11g10490	Title: strong similarity to ubiquitin conjugating enzyme Ubc4 - Saccharomyces cerevisiae; Catalytic activity: UBC4 of S. cerevisiae converts ATP + ubiquitin + protein lysine to AMP + pyrophosphate + protein N-ubiquityllysine.; Function: UBC4 of S. cerevisiae catalyzess the covalent attachment of ubiquitin to other proteins,mediating the selective degradation of short-lived and abnormal proteins.;…	chr_7_1	+	2585680	2587531	1169	392	338.7	305	251.82	697	294.27	941	346.58	1202	410.51	2143	379.75	5.99358e-12	5.39473e-10	4.51252e-10
TID_207586	An06g00590	Title: strong similarity to hypothetical protein yrkC - Bacillus subtilis; Similarity: the predicted A. niger protein shows strong similarity to to EST an_2107 from Aspergillus niger.	chr_8_2	+	2942773	2943361	531	392	745.65	654	1188.73	1046	972.22	153	124.06	228	171.42	381	148.64	1.16446e-263	2.79157e-251	0
CADANGAT00010466	An12g10300	Product: hypothetical protein; Remark: only a part of the protein match to serine/threonine protein kinase-like protein in Arabidopsis thaliana.	chr_3_3	-	113160	114195	817	391	483.39	409	483.17	800	483.28	2	1.05	2	0.98	4	1.01	#N/A	#N/A	#N/A
TID_208139	An08g04300	Title: similarity to resistance protein Rod1 -Saccharomyces cerevisiae; Function: ROD1 of S. cerevisiae convers resistance to O-dinitrobenzene, calcium and zinc.; plasma membrane	chr_8_2	+	1040651	1043022	2256	391	175.06	440	188.24	831	181.8	175	33.4	188	33.27	363	33.33	7.91015e-188	8.6274e-177	0
TID_50898	An13g02390	Title: similarity to fluconazole resistance protein FLU1 - Candida albicans; Remark: also similarity to Neisseria gonorrheae ORF 097 patent WO9957280-A2.; Remark: the disruption of FLU1 in C. albicans had only a slight effect on fluconazole susceptibility; however , it resulted in hypersusceptibility to mycophenolic acid,thus suggesting that this compound could be a substrate for the protein enco…	chr_2_1	+	593136	595006	1733	390	227.3	530	295.17	920	262.01	4104	1019.62	4123	949.83	8227	983.41	0	0	0
TID_39128	An11g05680	Title: similarity to cytochrome P450 3A13 - Mus musculus; Function: cytochrome P450s are involved in the oxidative degradation of various compounds. Particularly well known for their role in the degradation of environmental toxins and mutagens.	chr_7_1	+	1468630	1470353	1617	389	242.99	434	259.05	823	251.2	259	68.96	211	52.1	470	60.21	6.98324e-151	2.29248e-139	0
TID_175538	An02g01420	Title: similarity to ubiquitin specific protease Unp - Mus musculus; Catalytic activity: mouse unp converts ubiquitin c-terminal thiolester + h(2)o = ubiquitin + a thiol.; Function: the M. musculus homolog Unp is a de-ubiquitinating enzyme,being able to cleave ubiquitin from both natural and engineered linear ubiquitin-protein fusions, including the polyubiquitin precursor.; Similarity: all simil…	chr_4_2	-	373372	378198	4722	386	82.57	439	89.73	825	86.23	2668	243.27	3351	283.32	6019	264.05	0	3.57165e-266	0
TID_213937	An17g00270	Title: strong similarity to 26S ATP/ubiquitin-dependent proteinase chain S4 -Schizosaccharomyces pombe; Complex: the S4 chain is a component of the 26S protease multiprotein complex.; Function: 26S protease is involved in the ATP-dependent degradation of poly-ubiquinated proteins.; Remark: 26S protease has been shown, in fission yeast, to be essential for the completion of mitosis.; Similarity: t…	chr_5_1	+	368645	370353	1514	386	257.52	397	253.08	783	255.25	29	8.25	21	5.54	50	6.84	0	0	0
CADANGAT00009395	An11g10780	Title: similarity to hypothetical conserved protein B8L3.060 - Neurospora crassa [truncated ORF]; Function: might be involved in transcriptional regulation as it is a zinc-finger protein.; Remark: the ORF is truncated due to the border of the contig.; Similarity: no similarity at the aminoterminal part.	chr_7_1	+	2659058	2661325	2163	386	180.25	306	136.54	692	157.9	51	10.15	70	12.92	121	11.59	#N/A	#N/A	#N/A
TID_141808	An16g02450	Title: similarity to hypothetical protein F17F16.3 -Arabidopsis thaliana; Similarity: the N-terminal half of the predicted ORF is constituted by almost 50% of low complexity regions,with weak similarity to several different neurofilament proteins of mammals.; Similarity: the main feture of the predicted ORF is to show similarity to the A. thaliana F17F16. 3 in the C-terminal half.	chr_5_2	-	848045	849116	966	385	402.56	431	430.63	816	416.91	14	6.24	14	5.79	28	6	0	0	0
TID_214261	An04g06570	Title: similarity to osmosensing phosphorelay signal transduction protein Ypd1 - Saccharomyces cerevisiae; Function: Ypd1p of S. cerevisiae is a phosphorelay intermediate between Sln1p and Ssk1p. Phenotype: disruption of YPD1 in S. cerevisisae is lethal because of the constitutive activation of the HOG1 MAPK cascade.; Remark: YDL235c ist the systematic name for YPD1 of s. cerevisisae.	chr_6_2	+	1643880	1644659	725	385	536.37	476	633.68	861	586.13	61	36.23	69	38	130	37.14	1.33868e-302	5.64095e-308	0
TID_53364	0	#N/A	chr_3_4	-	2486	4310	1683	384	230.46	341	195.56	725	212.61	39	9.98	41	9.73	80	9.85	1.40178e-270	1.02977e-282	0
TID_208113	An08g04480	Title: strong similarity to hypothetical protein B3E4.60 - Neurospora crassa;	chr_8_2	+	1086610	1089623	2730	384	142.07	342	120.91	726	131.25	129	20.35	124	18.13	253	19.2	1.89197e-188	3.62315e-180	0
TID_36176	An01g04450	Title: similarity to cGMP phosphodiesterase PDE9A -Mus musculus; Catalytic activity: guanosine 3',5'-cyclic phosphate + H2O = guanosine 5'-phosphate.; Function: PDE9A of M. musculus and H. sapiens plays a role in signal transduction by regulating the intracellular concentration of cyclic nucleotides; this phosphodiesterase has a high affinity for cGMP.; Remark: in mammals a number of isoforms of …	chr_2_2	-	1184492	1187551	2992	383	129.29	381	122.9	764	126.03	390	56.12	452	60.31	842	58.3	2.32229e-57	8.12563e-51	0
TID_187386	An18g04460	Title: strong similarity to hypothetical protein B2O8.250 - Neurospora crassa;	chr_8_1	-	1071315	1072892	1577	382	244.67	375	229.51	757	236.92	19	5.19	21	5.32	40	5.25	1.43053e-300	0	0
TID_198422	An08g06850	Title: similarity to hypothetical C2H2 zinc-finger protein SPBC1105.14 - Schizosaccharomyces pombe; Function: hypothetical C2H2 zinc-finger protein,contains 3 putative C2H2 motives (Pfam); Similarity: C-terminus also shows similarity to 26S proteasome regulatory particle chain RPN4 (nuclear protein SON1, Ub fusion degradation protein 5) of S. cerevisiae.; Similarity: only C-terminus shows similar…	chr_8_2	+	1646524	1648695	2171	381	177.26	417	185.39	798	181.41	126	24.99	172	31.63	298	28.43	4.36851e-199	2.00566e-189	0
TID_133271	0	#N/A	chr_6_2	+	1459299	1461201	894	380	429.33	411	443.72	791	436.69	293	141.11	275	122.81	568	131.61	7.93913e-115	1.95744e-104	0
TID_37001	An02g06180	Title: strong similarity to nitrogen assimilation regulatory protein nit-4 - Neurospora crassa; Function: nit-4 of N. crassa is a pathway-specific regulatory transcription activator, which is required for the expression of the structural genes for nitrate and nitrite reductase.; Similarity: The predicted ORF is 423 amino aids shorter at its C-terminus than nit-4 of N. crassa.; Similarity: the ORF…	chr_4_2	+	1540873	1543040	1737	379	220.39	438	243.37	817	232.14	8	1.98	15	3.45	23	2.74	0	0	0
TID_52637	An08g06960	Title: strong similarity to histone H3 - Aspergillus nidulans; Function: histone H3 forms part of the octameric (2*H2A, 2*H2B, 2*H3, 2*H4) nucleosome core.; Function: histone H3 lysin 9 methylation by Clr4 in S. pombe is necessary for Swi6 mediated gene silencing.; Similarity: deduced aa sequence is identical to histone H3 of E. nidulans.; nucleus	chr_8_2	+	1663408	1664412	824	379	464.57	331	387.7	710	425.27	421	219.98	497	240.8	918	230.79	1.28909e-36	3.75854e-32	0
TID_42416	An12g04510	Title: strong similarity to benzoate 4-monooxygenase cytochrome P450 53 bphA - Aspergillus niger; Catalytic activity: benzoate + NADPH + O2 = 4-hydroxybenzoate + NADP+ + H2O.; Induction: bphA of A. niger is inducible by benzoate.; Pathway: phenylalanine metabolism.; Remark: analysis revealed that CYP53 is a member of a P450 gene family designated P450LIII.; Similarity: belongs to the cytochrome P…	chr_3_2	-	510003	511968	1705	378	223.93	514	290.96	892	258.21	9	2.27	17	3.98	26	3.16	0	0	0
TID_210716	An16g02100	Title: strong similarity to hypothetical protein YIR007w - Saccharomyces cerevisiae;	chr_5_2	+	486073	488911	2578	378	148.1	430	160.99	808	154.69	54	9.02	35	5.42	89	7.15	2.15786e-301	5.21918259178711e-315	0
TID_211308	An14g06610	Title: strong similarity to GTP-binding protein GTPBP1 - Homo sapiens; Function: GTPBP1 of H. sapiens is structurally related to elongation factor 1alpha, a key component of protein biosynthesis machinery and is a member of the superfamily characterized by translation elongation factor Tu.; Induction: expression of GTPBP1 of H. sapiens is enhanced by gamma interferon in a monocytic cell line,THP-…	chr_1_2	-	1584084	1587412	2190	376	173.41	406	178.93	782	176.23	92	18.09	113	20.6	205	19.39	8.73144e-232	5.15104e-226	0
TID_45778	An03g00900	Title: strong similarity to hypothetical protein SC6A5.32c - Streptomyces coelicolor;	chr_6_1	-	231586	232151	441	375	858.89	489	1070.21	864	966.95	51	49.79	71	64.28	122	57.31	0	2.6898543376065e-315	0
TID_199618	An11g10620	Title: weak similarity to membrane-associated proteophosphoglycan - Leishmania major;	chr_7_1	+	2611417	2612897	1343	375	282.03	401	288.18	776	285.18	28	8.98	33	9.81	61	9.41	2.51018e-301	0	0
CADANGAT00005881	An07g06090	Title: strong similarity to EST an_3627 -Aspergillus niger; Similarity: the ORF shows similarity to A. niger ESTs an_3627 database entry EMBLEST:BE759275 and an_2936 entry EMBLEST:BE759984.	chr_4_1	+	1362462	1362854	392	374	963.67	372	915.92	746	939.25	351	385.52	302	307.58	653	345.08	#N/A	#N/A	#N/A
TID_57252	An17g00240	Title: strong similarity to hypothetical protein YER036c - Saccharomyces cerevisiae; Remark: An17g00240 shows strong similarity to many A. thaliana patent EST sequences.; Remark: YER036c of S. cerevisiae is also known as KRE30.; Similarity: strong similarity to many hypothetical ABC transporter proteins in many different species.	chr_5_1	+	362261	364278	1951	374	193.62	346	171.17	720	182.14	2676	590.55	3951	808.51	6627	703.64	0	0	0
TID_45799	An03g00530	Title: similarity to salicylate hydroxylase nahW -Pseudomonas stutzeri; Catalytic activity: salicylate hydroxylases converts Salicylate + NADH + O2 = Catechol + NAD+ + H2O + CO2.; Function: NahW of P. stutzeri exhibits a broad substrate specificities and metabolize salicylate,methylsalicylates, and chlorosalicylates.; Pathway: NahW of P. stutzeri is involved in the metabolization of naphtalene an…	chr_6_1	-	161286	162755	1274	374	296.51	451	341.67	825	319.61	4	1.35	8	2.51	12	1.95	0	0	0
TID_206243	An01g03100	Title: strong similarity to manganese resistance protein 1 Mnr1 - Saccharomyces cerevisiae; Function: HUM1 is required for vacuolar Ca2+/H+ exchange and is related to mammalian Na+/Ca2+ exchangers.; Remark: A single nucleotide change in the MNR1 gene determines resistance to manganese in S. cerevisiae. MNR1 was shown to correspond to HUM1, which determines a vacuolar membrane protein.	chr_2_2	+	878420	880271	1706	373	220.84	300	169.72	673	194.7	208	52.49	181	42.36	389	47.23	2.08825e-122	7.15988e-113	0
TID_204461	An17g01360	Title: strong similarity to cytoplasmic ribosomal protein of the large subunit L8.e Pl2b - Saccharomyces cerevisiae; Similarity: strong similarity to S. cerevisiae L8. e ribosomal protein means about 80% identity.; Similarity: two A. niger ESTs confirm the gene prediction.; cytoplasm	chr_5_1	+	642417	643650	993	373	379.4	411	399.48	784	389.67	7552	3274.49	7997	3215.22	15549	3243.74	0	0	0
TID_53653	An16g02430	Title: similarity to tubulin-folding cofactor C -Homo sapiens; Function: cofactor C of H. sapiens is a tubulin-folding protein, involved in the final step of the beta tubulin folding pathway.	chr_5_2	+	843515	845396	1494	373	252.17	409	264.22	782	258.34	15	4.32	22	5.88	37	5.13	0	0	0
TID_191424	0	#N/A	chr_6_1	-	676106	676447	341	373	1104.83	387	1095.36	760	1099.99	535	675.51	499	584.22	1034	628.14	8.03225e-34	1.6002e-29	0
TID_131561	An04g08620	Title: similarity to heme activator protein Hap1 -Saccharomyces cerevisiae; Remark: Hap1 S. cerevisiae binds to two classes of DNA elements, UAS1/CYC1 and UAS/CYC7, and permits differential transcriptional activation at these sites. In yeast, oxygen sensing and heme signaling are primarily mediated by the heme activator protein Hap1, which, in response to heme, activates the transcription of gene…	chr_6_3	-	144418	145691	1170	373	322.01	329	271.4	702	296.13	136	50.05	125	42.65	261	46.21	7.92106e-176	2.39682e-167	0
TID_53737	An14g00710	Title: strong similarity to bud emergence mediator Bem1 - Saccharomyces cerevisiae; Remark: required for polarized morphogenesis in response to pheromone signal.	chr_1_2	-	206231	208872	2193	371	170.87	256	112.67	627	141.11	550	107.98	654	119.06	1204	113.73	7.12927e-06	3.4298e-05	3.56198e-05
TID_196714	An01g03460	Product: cytoplasmic ribosomal protein of the large subunit L15 rpl15-Aspergillus niger; Gene-ID: rpl15; Remark: informations regarding A. niger rp115 has not yet been published and is available from Swissprot and EMBL.; Remark: the exon/intron structure of the predicted A. niger protein is in accordance with the A. niger EST an_1657.; Similarity: the aa sequences of A. niger rp115 and S. cerevis…	chr_2_2	+	968933	970205	791	370	472.46	399	486.85	769	479.82	8871	4828.66	8432	4255.86	17303	4531.45	0	0	0
TID_214038	An17g01490	Title: strong similarity to DNA helicase Ino80 -Saccharomyces cerevisiae; Remark: asynonym for INO80 from S. cerevisiae is YGL150c.; Similarity: to the DNA/RNA helicases, SNF2 family.	chr_5_1	-	675089	680373	5090	370	73.42	313	59.35	683	66.23	1050	88.82	1352	106.05	2402	97.76	4.34637e-26	1.77367e-21	0
TID_213187	An04g02070	Title: strong similarity to clathrin heavy chain -Bos taurus; Complex: clathrin triskelions, composed of 3 heavy chains and 3 light chains, are the basic subunits of the clathrin coat. in the presence of light chains, hub assembly is influenced by both the ph and the concentration of calcium.; Domain: the c-terminal third of the heavy chains forms the hub of the triskelion. this region contains t…	chr_6_2	+	565222	570863	5244	368	70.88	326	60	694	65.32	362	29.72	410	31.21	772	30.5	3.78837e-51	2.81451e-45	0
TID_209138	An11g10710	Title: similarity to transcription elongation protein Spt6 - Saccharomyces cerevisiae [truncated ORF]; Function: SPT6 influences the expression of many genes through effect on chromatin structure.; Function: SPT6 modifies the chromatine structure.; Function: SPT6is involved in transcription elongation.; Remark: truncated ORF due to contig border.; Similarity: shows similarity to the same gene of …	chr_7_1	+	2636632	2641402	4534	368	81.98	497	105.8	865	94.16	1735	164.76	1897	167.04	3632	165.94	4.96808e-72	2.37738e-58	0
TID_128772	An15g06880	Title: similarity to hypothetical transcription factor subunit SPBC336.07 - Schizosaccharomyces pombe;	chr_3_4	+	1659689	1665479	5355	367	69.22	475	85.61	842	77.6	461	37.07	466	34.74	927	35.86	5.17525e-63	8.93327e-56	0
TID_54953	An04g07530	Product: hypothetical protein; Remark: blastp matches are not significant.	chr_6_2	-	1874170	1878583	4413	367	84	312	68.24	679	75.94	79	7.71	76	6.88	155	7.28	1.86701e-212	2.28339e-209	0
TID_56568	An14g02870	Title: strong similarity to succinate-semialdehyde dehydrogenase gabD - Escherichia coli; Catalytic activity: Succinate-semialdehyde dehydrogenases convert Succinate semialdehyde + NAD(P)(+) + H(2)O to succinate + NAD(P)H.; Function: in E. coli gabD is required for the utilisation of 4-hydroxyphenylacetate as nitrogene source.; Function: in higher eucaryotes Succinate-semialdehyde dehydrogenases …	chr_1_2	-	723366	724883	1419	365	259.81	424	288.39	789	274.43	6	1.82	10	2.81	16	2.34	3.15903e-304	0	0
TID_39869	An07g06170	Product: hypothetical protein; Similarity: the ORF shows similarity to several glycine-rich proteins.	chr_4_1	-	1385660	1386281	550	364	668.47	530	930.07	894	802.24	1	0.78	6	4.36	7	2.64	0	0	0
TID_178699	An11g04420	Title: strong similarity to protein mddt from patent WO200162922-A2 - Homo sapiens;	chr_7_1	-	1176918	1181962	4977	364	73.87	373	72.33	737	73.09	635	54.93	660	52.94	1295	53.9	1.20646e-11	4.15173e-10	3.81757e-10
TID_42689	An18g01930	Title: similarity to hypothetical protein encoded by An11g06690 - Aspergillus niger;	chr_8_1	-	388040	388527	487	364	754.94	419	830.4	783	793.53	11	9.73	4	3.28	15	6.38	1.55867e-300	0	0
TID_143018	0	#N/A	chr_3_1	-	105117	106083	743	363	493.47	395	513.11	758	503.51	29	16.81	38	20.42	67	18.68	4.87981e-291	2.70268078712087e-310	0
TID_206674	An02g03760	Title: strong similarity to precursor of endopeptidase La-like enzyme Pim1 - Saccharomyces cerevisiae; Function: PIM1 catalyzes the initial steps of protein degradation.; Function: PIM1 degrades alpha-,beta-, and gamma-subunits of the F1ATPase, the beta-subunit of the matrix processing peptidase (Mas1p) and several mitochondrial ribosomal proteins.; Function: PIM1 probably mediates both assembly …	chr_4_2	-	969577	972973	3340	363	109.77	326	94.2	689	101.81	252	32.49	340	40.64	592	36.72	1.71447e-79	1.61879e-71	0
TID_211166	An14g04320	Title: strong similarity to hypothetical protein SPAC57A7.05 - Schizosaccharomyces pombe;	chr_1_2	+	1074047	1081174	4605	361	79.18	401	84.05	762	81.67	890	83.21	823	71.35	1713	77.06	0.226614	0.271656	0.268151
TID_184712	An14g04800	Title: strong similarity to protein SEQ ID 2451 from patent EP1258494-A1 - Saccharomyces cerevisiae;	chr_1_2	-	1167226	1169454	2085	359	173.91	386	178.68	745	176.35	149	30.77	228	43.66	377	37.46	2.07636e-151	4.65698e-141	0
TID_205507	An01g12620	Title: similarity to hypothetical protein 5C2.150 -Neurospora crassa;	chr_2_2	+	3137630	3141009	3200	359	113.31	339	102.25	698	107.66	1041	140.07	1168	145.72	2209	143	1.26334e-14	3.14122e-12	2.94331e-12
TID_56966	An12g00100	Title: strong similarity to hypothetical polysaccharide synthase CPS1 - Filobasidiella neoformans; Similarity: the N-terminal part of the predicted ORF shows weak similarities to polysaccharide synthesizing proteins of fungi and plants, that are supposed to be involved in cell wall biogenesis.; Similarity: the predicted ORF shows similarities to A. nidulans EST AA784284.	chr_3_1	-	1197196	1200026	1648	359	220.03	326	190.92	685	205.15	4	1.05	9	2.18	13	1.63	5.57053e-263	0	0
CADANGAT00002691	An02g11680	Title: strong similarity to translation initiation factor eIF-4A - Schizosaccharomyces pombe; Function: eIF-4A of S. pombe recognizes and binds to the 7-methylguanosine-containing (m7Gppp) cap during an early step in the initiation of protein synthesis and facilitates ribosome binding to a mRNA by inducing the unwinding of its secondary structures.; Remark: eIF-4A of S. pombe is also called mRNA …	chr_4_2	-	2987957	2989599	1191	358	303.61	400	324.15	758	314.11	9343	3377.58	9896	3317.27	19239	3346.29	#N/A	#N/A	#N/A
TID_37406	#N/A	#N/A	chr_4_2	-	2987957	2989599	1191	358	303.61	400	324.15	758	314.11	9343	3377.58	9896	3317.27	19239	3346.29	0	0	0
TID_42132	An12g08260	Title: similarity to C-terminus of a human hydrolytic enzyme HYENZ8 from patent WO200116334-A2 - Homo sapiens; Remark: all other found homologues are shorter in lenght.; Remark: similarity to amino acid sequence of a human hydrolytic enzyme HYENZ8 patent WO200116334-A.	chr_3_2	-	1349120	1352582	3375	357	106.84	303	86.65	660	96.52	797	101.68	875	103.51	1672	102.63	0.088282	0.123561	0.119999
TID_184431	An14g00500	Title: strong similarity to hypothetical At2g38770 -Arabidopsis thaliana; Remark: similarity to Superfamily I DNA helicases and helicase subunits.; Remark: weak similarity to ATPases associated with various cellular activities.	chr_1_2	-	131320	135761	4253	355	84.31	375	85.1	730	84.71	2479	250.96	2681	251.67	5160	251.33	5.92225e-280	7.42531e-220	0
TID_130818	An01g09300	Title: similarity to high-affinity potassium uptake transporter trk1 - Schwanniomyces occidentalis; Remark: C-terminal half: high similaritiy to trk-transporters.; Remark: Mol. Microbiol. 37:671-679(2000).; Remark: a splice site was detected upstream of the START codon.	chr_2_2	-	2365420	2367963	1842	354	194.11	363	190.2	717	192.11	25	5.84	24	5.2	49	5.51	1.52979e-281	9.73458e-308	0
TID_206931	An02g06850	Title: similarity to hypothetical membrane protein YLR077w - Saccharomyces cerevisiae;	chr_4_2	+	1719899	1721629	1730	354	206.68	499	278.39	853	243.35	102	25.39	122	28.15	224	26.82	1.47051e-252	2.23216e-246	0
TID_56053	An11g09780	Title: strong similarity to 3-phosphoadenylyl thiosulfotransferase sAT - Aspergillus terreus; Catalytic activity: PAPS reductases catalyse 5-phosphoadenosine 3-phosphosulfate + reduced thioredoxin <=> phosphoadenosine phosphate + oxidized thioredoxin + sulfite.; Function: involved in sulfate assimilation pathway for biosynthesis of methionine and cysteine.; Remark: 3'-phosphoadenylyl thiosulfotra…	chr_7_1	+	2412978	2414115	1077	354	331.99	283	253.61	637	291.91	330	131.93	313	116.03	643	123.68	8.16597e-57	1.43356e-50	0
TID_52970	An11g05000	Title: strong similarity to Niemann-Pick C1 protein - Homo sapiens; Remark: Niemann-Pick C (NPC) disease is a recessive cholesterol storage disorder characterized by severe,progressive neurodegeneration.; Remark: also strong similarity to Niemann-Pick C1 protein homologe S. cerevisiae patent WO9901555-A1.; Remark: subcellular localization studies have shown NPC1 to reside in late endosomes and to…	chr_7_1	-	1320517	1324692	4050	353	88.04	368	87.7	721	87.86	46	4.89	41	4.04	87	4.45	3.04711e-265	5.43922e-275	0
TID_38018	An08g09010	Title: strong similarity to spliceosomal protein SAP130 - Homo sapiens; Remark: SAPs 49, 130, 145, and 155 are components of U2 snRNP-associated protein complex essential for spliceosome assembly named SF3b.; Remark: also strong similarity to Human secreted protein clone pm412_12 protein sequence SEQ ID NO:46 patent WO200009552-A1.	chr_8_2	+	2157362	2161644	3656	352	97.25	428	112.99	780	105.3	4715	555.27	4447	485.62	9162	519.13	0	0	0
TID_175768	An08g10440	Title: similarity to meiosis-specific protein HOP1 -Kluyveromyces lactis; Remark: in yeast, HOP1 and RED1 are required during meiosis for proper chromosome segregation and the consequent formation of viable spores. HOP1 is associated with the lateral elements of the SC.; Remark: the synaptonemal complex (SC) is a meiosis-specific proteinaceous structure that holds homologous chromosomes close tog…	chr_8_2	-	2507968	2510774	2179	352	163.17	287	127.12	639	144.73	160	31.62	205	37.56	365	34.7	1.43886e-117	1.14773e-108	0
TID_53511	An15g06310	Title: strong similarity to phosphatidylethanolamine methyltransferase cho2p - Schizosaccharomyces pombe; Catalytic activity: S-adenosyl-L-methionine + phosphatidylethanolamine <=> S-adenosyl-L-homocysteine + phosphatidyl-N-methylethanolamine.; Pathway: S. pombe Cho2 catalyzes the first step in phosphatidylethanolamine methylation pathway.	chr_3_4	+	1501563	1504725	2893	351	122.55	297	99.09	648	110.55	86	12.8	159	21.94	245	17.54	6.93065e-161	5.98304e-153	0
TID_55773	An08g05870	Title: strong similarity to cullin 1 - Homo sapiens; Function: human cullin-1 is involved in the SCF proteolytic pathway which is involved in regulation of the cell cycle.	chr_8_2	-	1397111	1399908	2435	351	145.6	298	118.12	649	131.55	83	14.68	63	10.33	146	12.42	3.33726e-204	1.90386e-201	0
TID_36569	0	#N/A	chr_2_2	+	7237	11575	3900	349	90.39	316	78.2	665	84.16	607	67.01	684	70.02	1291	68.57	1.13065e-05	5.48697e-05	5.31656e-05
TID_48750	An15g03670	Title: similarity to hypothetical C2H2-type zinc-finger protein - Schizosaccharomyces pombe; Remark: a splice site was detected upstream of the START codon.	chr_3_4	+	906973	909862	2658	349	132.62	416	151.06	765	142.05	1210	196	1178	176.94	2388	186.11	2.7233e-14	5.79166e-12	5.40368e-12
TID_199098	An11g01630	Title: strong similarity to thiazole biosynthesis protein nmt2p - Schizosaccharomyces pombe; Function: nmt2 of S. pombe is involved in the biosynthesis of the thiamine precursor thiazole.; Induction: nmt2 of S. pombe is repressed by thiazole.; Remark: a splice site was detected upstream of the START codon.; Similarity: belongs to the thi4 family.; Similarity: strong similarity to stress-inducible…	chr_7_1	+	438132	439812	1615	349	218.27	326	194.83	675	206.28	18	4.8	44	10.88	62	7.95	2.70175e-258	2.41017e-274	0
TID_211828	An18g02020	Product: disulfide isomerase tigA-Aspergillus niger; Function: tigA of A. niger is thought to be involved in the maturation of secretory proteins.; Gene-ID: tigA; Similarity: tigA of A. niger contains two thioredoxin domains.; endoplasmatic reticulum; (5.3.4.1)	chr_8_1	+	407059	408374	1248	349	282.46	369	285.37	718	283.95	214	73.83	255	81.58	469	77.85	7.61999e-116	4.20124e-106	0
TID_207572	An06g00260	Title: strong similarity to hexose transporter Hxt5 - Saccharomyces cerevisiae; Function: S. cerevisiae HXT5 is one of 7 metabolically relevant hexose transporters.; Remark: the Exon-Intron structure of the predicted A. niger protein is in accordance with the A. niger ESTs an_3229, 2191 and 3169.; Similarity: S. cerevisiae HXT5 is a member of the superfamily of monosaccharide facilitators.; plasm…	chr_8_2	-	3015316	3017688	2189	348	160.57	373	164.46	721	162.56	2	0.39	9	1.64	11	1.04	4.35239e-271	0	0
TID_56133	An07g09170	Title: strong similarity to breast cancer resistance protein 1 BCRP1 - Mus musculus; Function: BCRP1 of M. musculus is a multidrug-resistance protein.; Function: BCRP1 of M. musculus renders tumor cells resistant to the anticancer drugs topotecan, mitoxantrone,doxorubicin, and daunorubicin.; Remark: BCRP1 of M. musculus is a member of the adenosine triphosphate-binding cassette (ABC) family of dr…	chr_4_1	-	2129250	2132654	3280	347	106.86	296	87.1	643	96.75	22	2.89	34	4.14	56	3.54	1.34548e-247	2.899e-264	0
TID_43345	An09g03250	Title: similarity to amino acid transport system SN2 - Homo sapiens; Function: the human SN2 transporter mediates Na(+)-coupled transport of system N-specific amino acid substrates (glutamine, asparagine, and histidine). In addition, SN2 also transports serine, alanine, and glycine.; Remark: SN2 is an amino acid transport system N cloned from human a liver cell line.; Similarity: the ORF encoded …	chr_1_1	+	772240	774003	1763	346	198.23	243	133.03	589	164.89	52	12.7	69	15.63	121	14.22	3.51909e-191	7.21391e-190	0
TID_205620	An01g10840	Title: strong similarity to hypothetical membrane protein YBR271w - Saccharomyces cerevisiae;	chr_2_2	+	2705032	2712387	2553	345	136.49	405	153.11	750	144.99	189	31.87	189	29.56	378	30.67	6.75175e-153	2.25607e-142	0
TID_39342	An11g08790	Title: similarity to hypothetical protein yukJ -Bacillus subtilis;	chr_7_1	+	2118460	2119193	733	345	475.4	401	528.01	746	502.3	5	2.94	0	0	5	1.41	1.11551e-251	0	0
TID_39310	An11g08220	Title: similarity to heat shock protein 70 Hsp70 from patent WO200034465-A2 - Neisseria meningitidis; Remark: similarity to Neisseria meningitidis Hsp70 patent WO200034465-A2.	chr_7_1	+	2002705	2005448	1641	344	211.74	395	232.32	739	222.26	0	0	8	1.95	8	1.01	4.98987e-267	0	0
TID_212098	An18g05000	Title: strong similarity to host infection protein cap20 - Colletotrichum gloeosporioides; Remark: a splice site was detected upstream of the START codon.	chr_8_1	-	1172766	1173744	720	344	482.58	358	479.9	702	481.21	45	26.91	48	26.62	93	26.76	5.87579e-254	3.32198e-261	0
TID_187283	An18g06510	Title: strong similarity to DNA repair protein RAD5 - Arabidopsis thaliana; Phenotype: a rad5 mutant of A. thaliana is blocked at a step in the transformation process prior to T-DNA integration following the transformation by Agrobacterium tumefaciens.; Phenotype: the Arabidopsis rad5 mutant is phenotypically similar to mutants in the RAD52 epistasis group of S. cerevisiae, which are highly sensi…	chr_8_1	+	1518423	1521937	3384	344	102.68	313	89.27	657	95.82	235	29.9	266	31.38	501	30.67	4.81335e-89	1.45465e-80	0
TID_52945	An11g04180	Product: dnaK-type molecular chaperone bipA-Aspergillus niger; Function: the chaperone bip is involved in quality control of protein folding.; Gene-ID: bipA; Mapping: bipA from A. niger is mapped to chromosome VII (LG VII); see EMBL Y08868.; endoplasmatic reticulum	chr_7_1	-	1103728	1106082	2180	343	158.92	352	155.84	695	157.35	587	115.93	768	140.65	1355	128.76	1.02721e-05	4.87316e-05	4.90941e-05
TID_190964	An04g00130	Title: strong similarity to intramitochondrial sorting protein YLR168c - Saccharomyces cerevisiae; Remark: the identification of YAP19 S. cerevisiae supports the proposal that yeast cells also contain the Golgi-associated clathrin-assembly protein complex.	chr_6_2	+	22025	22665	571	342	604.97	520	878.96	862	745.08	646	487.11	580	405.53	1226	444.78	3.45998e-33	5.85158e-29	0
TID_208387	An08g01580	Title: similarity to nucleolus-cytoplasm shuttle phosphoprotein nopp140 - Rattus norvegicus; Function: rat Nopp140 is a nucleolar phosphoprotein of 140 kd that was originally identified and purified as a nuclear localization signal (NLS)-binding protein.; Function: rat Nopp140 is one of the most phosphorylated proteins in the cell, and NLS binding was dependent on phosphorylation.; Function: rat …	chr_8_2	+	351510	353764	2254	342	153.26	367	157.15	709	155.25	2793	533.52	3154	558.65	5947	546.56	0	1.33631e-307	0
TID_56228	An07g03440	Title: similarity to hypothetical protein YHR045w -Saccharomyces cerevisiae;	chr_4_1	+	783903	785759	1691	339	202.49	346	197.48	685	199.93	27	6.87	16	3.78	43	5.27	2.16514e-270	4.27087e-298	0
TID_37188	An02g08510	Title: similarity to sensor/regulator protein RpfA -Erwinia carotovora;	chr_4_2	+	2191526	2198826	7090	339	48.29	329	44.79	668	46.5	1540	93.52	1882	105.98	3422	99.98	4.10056e-110	5.3132e-88	0
TID_197370	An02g06280	Title: strong similarity to hypothetical protein SPAC7D4.03c - Schizosaccharomyces pombe; Similarity: the predicted ORF shows local weak similarity to chitinase A of A. nidulans in the N-terminal region.; Similarity: the similarity of the predicted ORF to SPAC7D4. 03c of S. pombe is particularly strong in the central part of the molecule.	chr_4_2	+	1557345	1560935	3458	337	98.43	342	95.46	679	96.91	95	11.83	126	14.55	221	13.24	8.9298e-183	1.40912e-175	0
TID_205494	An01g12810	Title: similarity to BAX-associated protein fragment SEQ ID NO:242 from patent WO200264766-A2 - Saccharomyces cerevisiae; Remark: the systematic name of the matching S. cerevisia protein is YKL065c.; Similarity: the ORF shows strong similarity to EST SEQ ID NO:6241 of patent WO200056762-A2 from Aspergillus oryzae.	chr_2_2	+	3188902	3190252	1079	336	314.53	348	311.29	684	312.87	16	6.38	24	8.88	40	7.68	7.08141e-271	7.52617e-301	0
TID_55586	An02g07470	Title: strong similarity to fructose-bisphosphate aldolase Fba1 - Saccharomyces cerevisiae; Catalytic activity: D-fructose 1,6-bisphosphate <=> glycerone phosphate + D-glyceraldehyde 3-phosphate, the sixth step in glycolysis.; Remark: a splice site was detected upstream of the START codon.; Remark: also acts on (3S,4R)-ketose 1-phosphates. The enzyme increases electron-attraction by the carbonyl …	chr_4_2	-	1882687	1884519	1383	336	245.39	343	239.37	679	242.31	47	14.63	42	12.12	89	13.33	3.30006e-246	1.89714e-253	0
TID_49989	An18g06720	Title: strong similarity to hypothetical protein YHR194w - Saccharomyces cerevisiae;	chr_8_1	+	1560673	1562928	1889	336	179.66	344	175.76	680	177.67	1124	256.19	1136	240.09	2260	247.84	4.61012e-19	8.63515e-16	7.77156e-16
TID_202152	An05g00540	Title: strong similarity to cytoplasmic ribosomal protein of the large subunit L19 - Saccharomyces cerevisiae; Remark: the systematical name of the S. cerevisiae L19 gene is YBL0424.; Similarity: the predicted A. niger protein shows a domain nearly identical with the ribosomal protein L19e motiv PF01280 (aa 13 - 160).; cytoplasm	chr_3_2	+	179941	181359	946	335	357.68	445	454.01	780	406.94	8546	3889.58	8176	3450.51	16722	3661.76	0	0	0
TID_174315	An02g04540	Title: strong similarity to hypothetical protein YMR196w - Saccharomyces cerevisiae;	chr_4_2	-	1173133	1176713	3075	335	110.04	430	134.97	765	122.79	56	7.84	64	8.31	120	8.08	9.71459e-267	1.31887e-270	0
TID_55704	An08g10510	Product: trehalose-6-phosphate synthase subunit 1 tpsA-Aspergillus niger; Catalytic activity: UDPglucose + D-glucose 6-phosphate = UDP + alpha,alpha'-trehalose 6-phosphate.; Gene-ID: tpsA;tps1; Pathway: starch and sucrose metabolism.; Remark: disruption of tpsA only weakly reduces growth on glucose, and neither influences the glucose induction of a low affinity glucose permease nor interferes wit…	chr_8_2	-	2528488	2531154	2389	335	141.64	270	109.08	605	124.99	6	1.08	25	4.18	31	2.69	7.93966e-241	3.20708e-271	0
TID_195023	An12g10730	Title: strong similarity to hypothetical protein AAO51653.1 - Dictyostelium discoideum;	chr_3_3	+	232970	234093	1123	333	299.51	323	277.6	656	288.31	9	3.45	11	3.91	20	3.69	1.42848e-259	5.83485047822115e-311	0
TID_203622	An04g02120	Title: strong similarity to cytoplasmic ribosomal protein of the large subunit L16 - Saccharomyces cerevisiae; Function: S. cerevisiae RPL16 binds to 5S rRNA.; Localization: immunoelectron microscopy mapped RPL16 of S. cerevisiae near the top surface of the central protuberance of the large subunit (60S) of the ribosome,where 60S potentially contacts the 40 S subunit.; Remark: A. niger ESTs an_31…	chr_6_2	-	582414	583362	720	332	465.75	518	694.38	850	582.66	10282	6148.6	9078	5033.74	19360	5570.13	0	0	0
TID_214585	An16g07120	Title: strong similarity to regulator protein Sin3 -Saccharomyces cerevisiae; Complex: SIN3 of S. cerevisiae is part of a large multiprotein complex that includes the Rpd3 histone deacetylase.; Function: as part of the histone deacetylase complex , SIN3 of S. cerevisiae is required both for activation and repression of diverse genes, involved in a variety of important cellular processes.; Localiz…	chr_5_3	-	119199	124910	5212	331	64.15	305	56.48	636	60.23	1631	134.73	2064	158.1	3695	146.86	4.22524e-150	4.80884e-119	0
TID_199601	An11g10380	Title: strong similarity to 26S proteasome regulatory subunit rpn3p - Schizosaccharomyces pombe; Function: The 26S proteasome is the multiprotein complex that degrades proteins that have been marked for destruction by the ubiquitin pathway.	chr_7_1	-	2555232	2559604	3518	331	95.03	247	67.76	578	81.09	570	69.76	609	69.11	1179	69.42	0.00198025	0.00444526	0.00447887
TID_177953	An08g07070	Title: similarity to nuclear transport protein clone hfb341 from patent WO9964455-A1 - Homo sapiens; Function: the protein from patent WO9964455-A1 is involved in nuclear transport.; nucleus	chr_8_2	+	1693378	1698619	4906	331	68.15	363	71.41	694	69.82	692	60.73	722	58.75	1414	59.71	0.000637624	0.00166085	0.00170019
TID_46760	An01g03050	Title: similarity to polyadenylate-binding protein Pabp - Saccharomyces cerevisiae; Function: The poly(A)-binding protein (PABP) is the major mRNA-binding protein in eukaryotes, and it is essential for viability of the yeast S. cerevisiae.; Localization: The nuclear protein appears to be derived from the cytoplasmic one by proteolytic cleavage into 53 and 17 kd polypeptides.; Remark: The proteins…	chr_2_2	-	857246	859603	2293	330	145.36	391	164.58	721	155.19	2400	450.65	3782	658.49	6182	558.49	0	0	0
TID_36871	An02g04220	Title: strong similarity to hypothetical coiled-coil protein SPCC737.08 - Schizosaccharomyces pombe; Remark: putative coiled-coil protein; possible motor protein; similar to dynein.	chr_4_2	+	1089566	1104363	14740	329	22.54	351	22.98	680	22.77	13735	401.2	17455	472.78	31190	438.34	0	0	0
TID_54015	An12g04500	Title: strong similarity to transport ATPase Drs2 -Saccharomyces cerevisiae; Catalytic activity: ATP + H2O = ADP + orthophosphate.; Pathway: oxidative phosphorylation.; Remark: hydrolysis of ATP is coupled with the transport of Ca2+ ions. The enzyme from the plasma membrane of eucaryotes differs from that found in sarcoplasmic reticulum in that it is activated by calmodulin, is sensitive to low c…	chr_3_2	-	504207	508397	4074	328	81.32	269	63.73	597	72.32	860	90.89	993	97.31	1853	94.22	4.79931e-11	3.03281e-09	2.5318e-09
TID_214667	0	#N/A	chr_6_1	+	335205	339621	4074	328	81.32	360	85.29	688	83.35	21	2.22	7	0.69	28	1.42	5.10514e-274	6.74083997438738e-317	0
CADANGAT00000017	An01g00170	Title: similarity to hypothetical protein Fti1 -Saccharomyces cerevisiae; Remark: RAD52 Inhibitor (Fifty Two Inhibitor).	chr_2_2	+	65826	66582	634	327	520.96	443	674.4	770	599.42	390	264.85	444	279.59	834	272.5	#N/A	#N/A	#N/A
TID_45434	An04g04890	Title: strong similarity to glycerol kinase GK - Mus musculus; Catalytic activity: ATP + glycerol = ADP + glycerol 3-phosphate.; Pathway: rate limiting step in glycerol utilization.; Remark: glycerone and L-glyceraldehyde can act as acceptors; UTP can act as donors.; (2.7.1.30)	chr_6_2	-	1230984	1232884	1709	326	192.67	401	226.47	727	209.95	158	39.81	260	60.74	418	50.67	1.20625e-132	1.54262e-122	0
CADANGAT00004258	An04g05440	Title: strong similarity to xanthine dehydrogenase XDH - Homo sapiens; Catalytic activity: xanthine + H(2)O + O(2) = urate + H(2)O(2).; Catalytic activity: xanthine + NAD(+) + H(2)O = urate + NADH.; Cofactor: FAD, molybdopterin, and two 2fe-2s centers.; Complex: homodimer.; Function: Xanthine dehydrogenase is a molybdenum iron-sulphur flavin hydroxylase which oxidizes a variety of purines, pterin…	chr_6_2	+	1360491	1364720	4073	326	80.84	443	104.98	769	93.18	706	74.63	696	68.22	1402	71.31	#N/A	#N/A	#N/A
TID_214360	An03g01530	Title: strong similarity to xanthine dehydrogenase hxA - Aspergillus nidulans; Catalytic activity: xanthine dehydrogenase (hxA) of A. nidulans catalyses the reaction xanthine + NAD(+) + H2O = urate + NADH.; Cofactor: xanthine dehydrogenase (hxA) of A. nidulans requires molybdenum as a cofactor.; Induction: the transcription of the hxA gene of A. nidulans is induced by the uric acid analogue 2-thi…	chr_6_2	+	1360491	1364720	4073	326	80.84	443	104.98	769	93.18	706	74.63	696	68.22	1402	71.31	7.99731e-10	1.47401e-08	1.44216e-08
TID_209129	An11g10560	Title: similarity to sister chromatid cohesion protein eso1p - Schizosaccharomyces pombe; Function: eso1 of S. pombe is essential for the establishment of sister chromatid cohesion during S phase.; Function: eso1 of S. pombe plays a dual role during DNA replication: the C-terminal region acts to establish sister chromatid cohesion, and the N-terminal region presumably catalyzes translesion DNA sy…	chr_7_1	+	2599095	2601087	1822	324	179.61	359	190.17	683	185.01	66	15.6	41	8.98	107	12.17	1.90615e-238	6.77497e-242	0
TID_206339	An01g01830	Title: strong similarity to catalase/peroxidase cpeB - Streptomyces reticuli; Catalytic activity: 2 H2O2 = O2 + 2 H2O.; Function: Streptomyces reticuli produces a mycelium-associated enzyme (CpeB) which exhibits heme-dependent catalase and peroxidase activity, as well as heme-independent manganese-peroxidase activity. The catalase-peroxidase CpeB and its apo-form (obtained after extraction of hem…	chr_2_2	+	563293	565767	2474	323	131.87	316	123.28	639	127.48	3589	624.6	3743	604.02	7332	613.92	0	0	0
TID_200656	An15g03140	Title: similarity to protein kinase cek1p -Schizosaccharomyces pombe; Function: overexpression of S. pombe CEK1 complements a fission yeast mutation that blocks anaphase.; Remark: the S. pombe homolog CEK1 is significantly shorter.; (2.7.1.-)	chr_3_4	+	797758	803967	6139	323	53.14	310	48.74	633	50.89	157	11.01	196	12.75	353	11.91	5.61e-119	4.71226e-110	0
TID_45070	An17g00230	Title: similarity to hypothetical protein slr0789 -Synechocystis sp.;	chr_5_1	+	360441	361360	850	323	383.82	385	437.16	708	411.1	83	42.04	51	23.95	134	32.66	3.73389e-235	4.77048e-235	0
CADANGAT00004117	An04g04035	Product: hypothetical protein	chr_6_2	+	1036543	1036752	209	322	1556.15	232	1071.38	554	1308.26	282	580.94	288	550.15	570	564.96	#N/A	#N/A	#N/A
TID_180844	An07g08190	Title: strong similarity to glucose dehydrogenase -Hordeum vulgare; Function: barley glucose dehydrogenase is involved in carbohydrate metabolism during embryogenesis.; (1.1.1.-)	chr_4_1	+	1842796	1844077	887	321	365.53	423	460.27	744	413.98	9	4.37	30	13.5	39	9.11	1.65735e-295	0	0
TID_183640	An16g00860	Title: similarity to hypothetical protein aos20 -Aspergillus oryzae;	chr_5_2	-	182306	183688	1382	321	234.61	283	197.64	604	215.7	0	0	0	0	0	0	8.65105e-133	1.28717934579728e-318	0
TID_57159	An03g04920	Title: similarity to Maf1 - Saccharomyces cerevisiae; Phenotype: in S. cerevisiae the maf1 mutant shows a an altered intracellular localization of the Mod5p-I protein.; Remark: at about position 90 of the ORF encoded protein the Maf1p of S. cerevisiae has an extra 130 amino acids.	chr_6_1	+	1093396	1094805	1330	321	243.78	397	288.1	718	266.44	257	83.2	299	89.75	556	86.6	2.82708e-95	2.96648e-86	0
TID_119101	An12g00610	Title: weak similarity to RNA I and III supressor gene Srp40 - Saccharomyces cerevisiae; Remark: serine rich proteins.; Remark: shows also similarities to dentin sialophosphoprotein precursor of Homo sapiens.	chr_3_1	+	1068999	1072797	3654	320	88.46	440	116.22	760	102.65	959	113	1147	125.32	2106	119.39	2.47525e-05	0.000132119	0.000125522
TID_48569	An15g00025	Title: strong similarity to hypothetical protein EAA57835.1 - Aspergillus nidulans;	chr_3_4	+	22917	23622	616	320	524.7	346	542.12	666	533.61	243	169.85	291	188.6	534	179.58	1.29913e-84	2.61786e-76	0
TID_53113	An11g11300	Product: histone H2A httA-Aspergillus niger; Gene-ID: httA; Similarity: shows strong similarity to superfamily of histone H2A proteins.; nucleus	chr_7_1	-	2792752	2793593	668	320	483.86	330	476.8	650	480.25	19	12.25	38	22.71	57	17.68	4.35082e-250	9.34063e-267	0
TID_52676	An08g05730	Title: strong similarity to cytoplasmic ribosomal protein of the large subunit L1 - Saccharomyces cerevisiae; Remark: yeast ribosomal protein L1 is required for the stability of newly synthesized 5S rRNA and the assembly of 60S ribosomal subunits.; cytoplasm	chr_8_2	+	1366958	1368385	1170	319	275.39	347	286.25	666	280.94	7110	2616.46	8124	2772.15	15234	2697.25	0	0	0
TID_201205	An16g01850	Title: similarity to blastomyces yeast phase-specific protein 1 bys1 - Ajellomyces dermatitidis; Function: bys1 in B. dermatitidis is expressed at very high levels in the yeast phase but whose levels diminish rapidly when yeast cells are transferred to 25 degrees C to promote conversion to the mycelial phase.; Remark: synonymous name of Ajellomyces dermatitidis is Blastomyces dermatitidis.	chr_5_2	+	422810	423566	756	318	424.86	208	265.55	526	343.39	2	1.14	0	0	2	0.55	1.6695e-161	1.00415e-272	0
TID_130008	An09g06800	Title: strong similarity to leucyl aminopeptidase Ape2 - Saccharomyces cerevisiae; Cofactor: Zinc.; Function: S. cerevisiae Ape2 is involved in the cellular supply of leucine from externally offered leucine-containing dipeptide substrates.; Remark: alternate names for S. cerevisiae Ape2: Aminopeptidase II, YscII, Lap1 or YKL157W.; Similarity: S. cerevisiae Ape2 belongs to peptidase family M1 (zin…	chr_1_1	-	1602902	1606252	2598	316	122.85	276	102.53	592	112.46	81	13.42	123	18.9	204	16.27	5.69676e-155	2.83993e-148	0
TID_205821	An01g08310	Title: strong similarity to hypothetical protein CAC28577.2 - Neurospora crassa;	chr_2_2	+	2107541	2110660	3052	316	104.58	269	85.07	585	94.6	766	108.06	1188	155.41	1954	132.63	4.77498e-17	3.72226e-14	3.28626e-14
TID_55252	An01g13190	Title: strong similarity to cytoplasmic ribosomal protein of the small subunit S5.e - Saccharomyces cerevisiae; Complex: ribosomal protein S5. e of S. cerevisiae is a part of the ribosome.; Function: ribosomal protein S5. e of S. cerevisiae is involved in protein biosynthesis.; cytoplasm	chr_2_2	+	3287593	3288635	712	315	446.86	379	513.76	694	481.07	7105	4296.5	7912	4436.49	15017	4369.14	0	0	0
TID_188069	An18g01860	Title: strong similarity to two-component sensor/response regulator nik-1 - Neurospora crassa; Function: nik-1 of N. crassa is a two-component protein, an autophosphorylating histidine kinase and a response regulator, which is probably involved in nutrient deprivation response.; Function: nik-1 of N. crassa is also involved in hyphal development.; Phenotype: deletion of the nik-1+ gene in N. cras…	chr_8_1	+	367818	371387	3219	315	98.84	293	87.85	608	93.22	187	25.01	174	21.58	361	23.23	4.51671e-108	1.34535e-99	0
TID_184740	An14g05070	Title: similarity to hypothetical protein X4G11.070 - Neurospora crassa;	chr_1_2	-	1227574	1228541	702	314	451.79	305	419.34	619	435.19	5	3.07	8	4.55	13	3.84	8.68592e-240	6.09318e-302	0
TID_36749	An02g02390	Title: similarity to Ser/Arg-related nuclear matrix protein SRM160 - Homo sapiens; Similarity: the similarities of the ORF encoded protein to all matching proteins are mainly based on repetitive structures.; nucleus	chr_4_2	+	623024	625536	2512	313	125.85	289	111.04	602	118.28	330	56.56	400	63.57	730	60.2	8.24836e-37	1.84298e-32	0
TID_178675	An11g11320	Title: strong similarity to protein involved in autophagy Aut2 - Saccharomyces cerevisiae; Complex: Aut2p and Aut7p interact physically. Aut7p is attached to microtubules via Aut2p, which interacts with tubulins Tub1p and Tub2p.; Function: Aut2p is a member of a ubiquitin-like system required for the autophagy and cytoplasm to vacuole targeting pathways. Aut2p has a proteolytic activity and activ…	chr_7_1	-	2795076	2796535	1150	313	274.91	247	207.3	560	240.34	49	18.35	87	30.2	136	24.5	1.12481e-171	2.18982e-168	0
TID_209872	An07g01970	Title: strong similarity to cytoplasmic metalloproteinase mepB - Aspergillus fumigatus; cytoplasm	chr_4_1	+	411777	414028	2148	312	146.71	364	163.56	676	155.33	60	12.03	71	13.2	131	12.63	4.54244e-223	1.48612e-222	0
TID_187819	An18g00940	Title: strong similarity to FAD dependent L-sorbose dehydrogenase SDH - Gluconobacter oxydans; Catalytic activity: L-sorbose + acceptor <=> 5-dehydro-D-fructose + reduced acceptor.; Cofactor: FAD.; (1.1.99.12)	chr_8_1	-	184768	186734	1662	311	189	335	194.54	646	191.84	15	3.89	10	2.4	25	3.12	1.12138e-257	8.81856e-300	0
TID_55156	An04g09290	Title: strong similarity to DNA binding regulatory protein amdX - Aspergillus nidulans; Function: the Emericella nidulans homolog amdX is involved in the regulation of the acetamidase-encoding amdS gene.	chr_6_3	-	322246	325851	3547	310	88.28	479	130.34	789	109.79	97	11.77	112	12.61	209	12.21	6.13237e-233	4.36614e-227	0
TID_212167	An18g05700	Title: strong similarity to hypothetical protein CAD70818.1 - Neurospora crassa; Similarity: only partial similarities found.	chr_8_1	-	1314304	1317196	2363	310	132.51	402	164.2	712	148.71	25	4.56	12	2.03	37	3.24	5.97648e-283	2.63465940366949e-318	0
TID_197387	An02g06430	Title: similarity to transketolase Tkt1 -Saccharomyces cerevisiae; Catalytic activity: transketolase catalyzes the reversible transfer of a two-carbon ketol unit to an aldose receptor, e. g. Sedoheptulose 7-phosphate + D-glyceraldehyde 3-phosphate <=> D-ribose 5-phosphate + D-xylulose 5-phosphate.; Remark: the transketolase TKL1 of S. cerevisiae is also called YPR074C or YP9499. 29C.; Similarity:…	chr_4_2	+	1606273	1609068	2409	309	129.56	260	104.17	569	116.57	4	0.71	3	0.5	7	0.6	2.37592e-209	1.16075e-285	0
TID_207211	An02g10200	Title: strong similarity to protein TRRAP - Homo sapiens; Remark: TRRAP is an essential cofactor for the tanscription factors c-Myc and E2F.	chr_4_2	-	2639640	2651588	11696	309	26.68	351	28.96	660	27.85	7083	260.74	9008	307.49	16091	285	0	0	0
TID_37719	An08g10820	Title: strong similarity to indole-3-acetaldehyde dehydrogenase iad1 - Ustilago maydis; Catalytic activity: NAD(+)-dependent aldehyde dehydrogenases convert an aldehyde + NAD(+) + H(2)O <=> an acid + NADH.; Function: iad1 of U. maydis converts indole-3-acetaldehyde to indole-3-acetic acid in the presence of NAD(+).; Induction: expression of iad1 from U. maydis was strongly induced during growth o…	chr_8_2	-	3103151	3104682	1459	309	213.92	335	221.61	644	217.85	7	2.07	5	1.37	12	1.7	5.56181e-247	1.97908686022287e-316	0
TID_213627	An03g06950	Title: strong similarity to dynamin-related protein Dnm1 - Saccharomyces cerevisiae; Function: cells with a disruption in the DNM1 gene showed mating response defects consistent with a delay in receptor-mediated endocytosis.; Function: during receptor-mediated endocytosis,Dnm1p acts after internalization, but before fusion with the vacuole.; Function: findings show that like mammalian dynamin,Dnm…	chr_6_1	-	1607966	1610725	2558	308	121.62	233	87.91	541	104.38	1712	288.16	2015	314.49	3727	301.82	5.99735e-196	4.92561e-154	0
TID_53856	An14g04770	Title: strong similarity to phosphoprotein phosphatase 2C ptc1p - Schizosaccharomyces pombe; Function: S. cerevisiae Ptc1 inactivates the HOG pathway by dephosphorylating the mitogen-activated protein kinase Hog1.; Function: S. cerevisiae Ptc1 negatively affects PBS2 action, regulating cell wall beta-glucan assembly.; Remark: Ptc1 of S. pombe is a type 2C Ser/Thr phosphatase, one of the three maj…	chr_1_2	-	1161585	1163375	1729	306	178.76	269	150.16	575	164.14	83	20.67	95	21.94	178	21.33	5.93246e-159	3.17395e-153	0
TID_41786	An14g03980	Title: strong similarity to hypothetical 57.9 kd protein - Schizosaccharomyces pombe;	chr_1_2	+	1004405	1005867	1254	305	245.67	307	236.29	612	240.87	3	1.03	6	1.91	9	1.49	1.50211e-229	1.18443e-304	0
TID_200205	An07g03690	Title: strong similarity to amino acid transporter ata2 - Homo sapiens; Function: ata1 of H. sapiens mediates Na+-dependent transport of system A neutral amino acids.; Induction: ata1 of H. sapiens is adaptively stimulated upon amino acid starvation of cultured human fibroblasts.; Similarity: the ORF shows similarity to several puatative membrane proteins/putative transporters from different spec…	chr_4_1	-	835113	840620	2428	305	126.88	381	151.45	686	139.45	196	34.76	176	28.94	372	31.74	6.54478e-132	2.44939e-122	0
TID_57444	An04g08980	Title: strong similarity to cytoplasmic ribosomal protein of the large subunit L43a - Saccharomyces cerevisiae; Phenotype: S. cerevisiae haploid and diploid null mutants of RPL43A form only microcolonies.; Remark: S. cerevisiae L43A is also called L37A, YL35 , RPL43A, YPR043W, YP9499. 02, or YJR094BW.; cytoplasm	chr_6_3	-	232996	233753	394	305	781.89	285	698.15	590	739.07	3911	4273.88	3101	3142.24	7012	3686.7	0	0	0
TID_54329	An09g05520	Product: hypothetical protein; Remark: the ORF is short in length.	chr_1_1	+	1288128	1288931	609	304	504.2	392	621.25	696	564.05	16	11.31	3	1.97	19	6.46	6.89517e-274	0	0
TID_207747	An08g10270	Title: similarity to hypothetical sporulation required protein Spo72 - Saccharomyces cerevisiae; Remark: the S. cerevisae SPO72 diploids homozygous for the null mutation lack premeitoic DNA synthesis and do not sporulate; these phenotypes are recessive.	chr_8_2	-	2453739	2460262	6403	304	47.95	207	31.2	511	39.39	106	7.13	127	7.92	233	7.54	6.97078e-113	8.42711e-106	0
TID_52501	An02g14970	Title: similarity to mycocerosate synthase MAS -Mycobacterium tuberculosis; Function: mycocerosic acid synthase (MAS) is a multifunctional protein which catalyzes elongation of n-fatty acyl-CoA with methylmalonyl-CoA as the elongating agent.; Remark: mycocerosyl lipids are found uniquely in the cell walls of pathogenic mycobacteria.; Similarity: MAS is the first case of an elongating multifunctio…	chr_4_2	-	3748040	3750488	1010	303	303.01	346	330.64	649	317.14	285	121.49	215	84.99	500	102.55	7.32469e-87	1.28966e-78	0
TID_50266	An12g00210	Title: strong similarity to transcription activator snf2 - Homo sapiens; Function: snf2 of H. sapiens as part of the swi/snf complex is involved in reorganization of chromatin structure to facilitate binding of transcription factors.; Function: the human swi/snf complex mediates the ATP-dependent disruption of a nucleosome, thereby enabling the activators, gal4-vp16 and gal4-ah, to bind within a …	chr_3_1	+	1162020	1167152	4762	302	64.06	297	60.2	599	62.08	1356	122.6	1872	156.95	3228	140.42	7.49425e-115	1.47317e-91	0
TID_128739	An07g05350	Title: strong similarity to U6 snRNP splicing factor Prp24 - Saccharomyces cerevisiae; Function: Prp24 of S. cerevisiae participates in both the formation and disassembly of the U4/U6 hybrid during splicing.; Remark: Prp24 of S. cerevisiae is also called YMR268C or YM815.; Remark: the homologues U6 snRNP protein in S. pombe is more similar to the ORF than the S. cerevisiae protein (especially wit…	chr_4_1	+	1215219	1221571	4778	302	63.84	340	68.68	642	66.32	336	30.28	264	22.06	600	26.01	2.88018e-65	2.88164e-58	0
TID_57312	An17g02340	Title: strong similarity to cytosolic serine--tRNA ligase Ses1 - Saccharomyces cerevisiae; Catalytic activity: ATP + L-serine + tRNA(Ser) = AMP + diphosphate + L-seryl-tRNA(Ser).; Similarity: SES1 of S. cerevisiae is a member of class II aminoacyl-tRNA synthetases.; cytoplasm; (6.1.1.11)	chr_5_1	-	915244	917155	1519	302	200.81	267	169.65	569	184.88	1807	512.19	2107	553.78	3914	533.77	2.92047e-205	2.02392e-161	0
TID_186253	An05g00850	Title: strong similarity to multidrug resistance transporter fnx1p - Schizosaccharomyces pombe; Similarity: theORF shows similarity to several multidrug-efflux transporter homologues from different species.	chr_3_2	+	267603	269443	1725	301	176.25	371	207.58	672	192.27	28	6.99	36	8.33	64	7.69	4.6959e-256	4.65494e-271	0
TID_206983	An02g07380	Title: strong similarity to myosin II heavy chain -Drosophila melanogaster; cytoskeleton	chr_4_2	-	1856835	1860683	3790	301	80.22	248	63.16	549	71.49	36	4.09	69	7.27	105	5.74	2.9608e-182	5.63852e-182	0
TID_194156	An03g03130	Title: strong similarity to para aminobenzoic acid synthase pabaA - Aspergillus fumigatus; Function: pabaA of A. fumigatus is essential for pathogenicity.; Pathway: pabaA of A. fumigatus catalyes a late step in the biosynthesis of folate.; (4.1.3.-)	chr_6_1	+	660005	662452	2447	301	124.24	295	116.36	596	120.21	2490	438.12	2609	425.67	5099	431.66	0	2.13684e-269	0
TID_56137	An07g08990	Product: pyruvate kinase pkiA-Aspergillus niger; Catalytic activity: pyruvate kinases transfer a phosphate group from phosphoenolpyruvate to ADP producing pyruvate and ATP.; Gene-ID: pkiA; Pathway: pyruvate kinases catalyze the last, and irreversible, step of glucose degradation to pyruvate.; cytoplasm; (2.7.1.40)	chr_4_1	-	2086712	2088860	1670	300	181.45	223	128.88	523	154.57	1214	312.99	1251	299.07	2465	305.77	4.61749e-66	4.10289e-53	0
TID_179747	An11g06930	Title: strong similarity to 3-methyl-2-oxobutanoate hydroxymethyltransferase panB - Aspergillus nidulans; Catalytic activity: A. nidulans panB converts 5,10-methylenetetrahydrofolate + 3-methyl-2-oxobutanoate to tetrahydrofolate + 2-dehydropantoate.; Function: A. nidulans panB is essential for the biosynthesis of coenzyme A, while the pathway intermediate 4'-phosphopantetheine is required for pen…	chr_7_1	-	1736845	1737953	1048	300	289.14	353	325.1	653	307.53	500	205.42	423	161.14	923	182.45	4.68491e-26	8.0792e-23	0
TID_54613	An04g01730	Title: strong similarity to ubiquitin fusion degradation protein Ufd2 - Saccharomyces cerevisiae; Pathway: involved in N-terminal ubiquitin fusion degradation proteolytic pathway (UFD pathway).; Remark: yeast protein appears to influence the formation and topology of the multi-UB chain.; Similarity: N terminus might be too long or there might exist alternative splicing.	chr_6_2	+	460870	464682	3407	299	88.64	318	90.09	617	89.38	2369	299.38	2586	303.03	4955	301.28	0	3.95106e-245	0
TID_56096	An11g11140	Title: strong similarity to nuclear pore membrane protein Pom152 - Saccharomyces cerevisiae; Complex: S. cerevisae Pom152 is part of the nuclear pore complex (NPC).; Function: the S. cerevisiae homolog Pom152p is an abundant but nonessential nucleoporin.; Localization: S. cerevisiae Pom152p is a type II integral membrane protein with N-terminal region on pore side and C-terminal region in the cis…	chr_7_1	+	2756513	2760447	3639	299	82.99	329	87.26	628	85.17	647	76.55	607	66.59	1254	71.39	0.000236708	0.000725542	0.000723526
TID_37283	An02g09960	Title: strong similarity to phosphoribosylformylglycinamidine synthase purL -Escherichia coli; Catalytic activity: ATP + 5'-phosphoribosyl-N-formylglycinamide + L-glutamine + H2O = ADP + orthophosphate + 5'-phosphoribosyl-N-formylglycinamidine + L-glutamate.; Pathway: purine metabolism.; Remark: Escherichia coli 5'-phosphoribosylformylglycinamide (FGAR) amidotransferase (EC 6. 3. 5. 3) encoded by…	chr_4_2	-	2555440	2559525	3729	298	80.72	270	69.88	568	75.18	1690	195.13	2679	286.82	4369	242.71	1.49264e-263	4.46287e-206	0
TID_51185	An04g05840	Title: weak similarity to phospholipid-cholesterol acyltransferase - Aeromonas hydrophila; (2.3.1.-)	chr_6_2	-	1476145	1477328	1059	297	283.27	345	314.43	642	299.2	257	104.49	279	105.18	536	104.85	2.81498e-77	1.34359e-69	0
TID_35810	An01g09180	Title: strong similarity to Isw2 - Saccharomyces cerevisiae; Complex: ISW2p of S. cerevisiae forms a two-subunit complex with Itc1p.; Function: S. cerevisiae Isw2 complex represses transcription of early meiotic genes during mitotic growth in a parallel pathway to Rpd3-Sin3 histone deacetylase complex.; Function: the Isw2 complex functions at Ume6-dependent and -independent loci to create DNase I…	chr_2_2	-	2338892	2342541	3335	296	89.65	296	85.66	592	87.61	574	74.1	686	82.12	1260	78.26	0.0250949	0.0395355	0.0398536
TID_189911	An12g03070	Title: strong similarity to hypothetical protein SPAC4H3.03c - Schizosaccharomyces pombe;	chr_3_1	+	433610	435765	2040	294	145.57	348	164.65	642	155.32	6	1.27	2	0.39	8	0.81	2.69235e-236	5.78056805634258e-322	0
TID_53960	An12g07910	Title: strong similarity to component of the nucleotide excision repairosome MUS38 - Neurospora crassa; Remark: mus-38 participates in a different NER (nucleotide excision repair) pathway from that involving the mus-18 gene.; Similarity: to the yeast RAD1 protein.	chr_3_2	-	1280945	1284280	2905	293	101.87	259	86.05	552	93.78	11	1.63	9	1.24	20	1.43	6.57254e-220	1.08074e-257	0
TID_212140	An18g05380	Title: strong similarity to cAMP-dependent protein kinase sck1p - Schizosaccharomyces pombe; Function: the sck1 gene from S. pombe is able to suppress the defects conferred by a mutation in any of these git genes.; Function: the sck1 gene from S. pombe was cloned as a high copy number suppressor of a mutation in git3 (components of an adenylate cyclase activation pathway).; deleted EC_number 2.7.…	chr_8_1	-	1241753	1244617	2802	293	105.62	200	68.89	493	86.84	1664	255.69	1817	258.89	3481	257.35	4.03248e-189	1.65435e-148	0
CADANGAT00005166	An06g01610	Title: strong similarity to heat shock protein hsp9p - Schizosaccharomyces pombe; Similarity: the ORF encoded protein shows the strongest similarity to the Awh11 heat shock protein from Emericella nidulans, functional studies about it are not published yet.	chr_8_2	-	2663723	2664133	267	293	1108.41	333	1203.74	626	1157.16	19	30.64	21	31.4	40	31.03	#N/A	#N/A	#N/A
TID_215029	#N/A	#N/A	chr_8_2	-	2663723	2664133	267	293	1108.41	333	1203.74	626	1157.16	19	30.64	21	31.4	40	31.03	4.68478e-247	8.18931e-272	0
TID_177726	An06g00500	Product: hypothetical protein; Remark: blastp with the predicted A. niger protein only retrieves random hits to glutamate, glutamine and lysine rich proteins.	chr_8_2	+	2962760	2964300	1516	293	195.21	254	161.71	547	178.08	71	20.16	51	13.43	122	16.67	1.96267e-173	2.79551e-171	0
TID_123609	#N/A	#N/A	chr_1_1	-	1460772	1462169	1302	290	224.97	323	239.44	613	232.37	6	1.98	16	4.91	22	3.5	6.30159e-244	2.84632e-286	0
TID_211159	An14g04180	Title: strong similarity to H+-transporting ATP synthase beta chain - Neurospora crassa [truncated ORF]; Catalytic activity: H+-transporting ATP synthases produce a proton gradient and convert ADP + phosphate <=> ATP + H(2)O.; Remark: the ORF is N-terminally truncated (330 to 340 amino acids) due to contig border.; Similarity: the ORF overlaps with A. niger EST EMBLEST:BE758985.; localisation:mit…	chr_1_2	+	1043453	1045902	1857	290	157.74	298	154.88	588	156.28	6706	1554.83	6367	1368.85	13073	1458.33	0	0	0
TID_35734	An01g10170	Title: similarity to protein kinase PK12 - Nicotiana tabacum; Function: PK12 protein autophosphorylates in vitro on serine, threonine, and tyrosine residues, thereby making it a member of the dual-specificity protein kinases.; Similarity: protein kinase PK12 belong to the LAMMER family; (2.7.1.-)	chr_2_2	+	2560453	2562768	1974	290	148.39	331	161.84	621	155.27	128	27.92	176	35.6	304	31.9	3.77307e-130	1.33686e-121	0
TID_209218	An07g10420	Title: strong similarity to cell division cycle protein Cdc50 - Saccharomyces cerevisiae; Function: cdc50-1 mutant arrests at START in G1 phase at the non-permissive temperature.; Phenotype: CDC50 mutants in S. cerevisiae are cold sensitive, sensitive to trifluoperazine, ZnCl2, CoCl2 and MnCl2.; Remark: CDC50 of S. cerevisiae is also called YCR094w.	chr_4_1	-	2438484	2439997	1242	290	235.84	385	299.18	675	268.23	470	162.93	420	135.01	890	148.44	4.48219e-33	5.69499e-29	0
TID_180653	An07g04400	Title: strong similarity to class V zygote-specific protein - Chlamydomonas reinhardtii; Function: the C. reinhardtii class V protein is postulated to be a component of the zygote cell wall.	chr_4_1	+	989801	990048	247	289	1181.8	313	1223.06	602	1202.9	3	5.23	2	3.23	5	4.19	3.34042e-210	1.684e-306	0
CADANGAT00008505	An11g01690	Title: strong similarity to cytoplasmic ribosomal protein of the small subunit S30 - Saccharomyces cerevisiae; Remark: belongs to the S30E family of ribosomal proteins.; Remark: there are two genes for S30 in S. cerevisiae (RPS30B;YOR182c and RPS30A;YLR287c-a).; cytoplasm	chr_7_1	+	451016	451488	185	289	1577.86	330	1721.64	619	1651.39	2898	6744.62	2916	6292.87	5814	6510.22	#N/A	#N/A	#N/A
TID_51913	An01g06550	Title: strong similarity to protein kinase Ire1 -Saccharomyces cerevisiae; Pathway: unfolded protein response pathway (UPR).; Remark: in S. cerevisiae the ER transmembrane receptor, Ire1p, transmits the signal to the nucleus culminating in the transcriptional activation of genes encoding an adaptive response. Yeast Ire1p requires both protein kinase and site-specific endoribonuclease (RNase) acti…	chr_2_2	+	1692594	1696084	3457	288	84.15	307	85.71	595	84.95	441	54.92	497	57.4	938	56.21	3.62212e-16	4.69255e-14	4.13003e-14
TID_39360	An11g08950	Title: strong similarity to oxidoreductase protein HORP-4 from patent WO200000622-A2 - Homo sapiens; Similarity: the ORF encoded protein shows also strong similarity (e-val. : 2e-59) to the stress induced human oxidoreductase PIG3 (p53-inducible gene 3; Pubmed 11158615) of unknown function. It also shows strong similarity (e-val. : 5e-31) to the actVI-ORF2 oxidoreductase from Streptomyces coelico…	chr_7_1	+	2164785	2165948	992	288	293.24	374	363.88	662	329.36	36	15.63	58	23.34	94	19.63	2.74767e-236	1.28742e-241	0
TID_170730	An01g09900	Title: weak similarity to hypothetical protein Y2H9A.3 - Caenorhabditis elegans;	chr_2_2	+	2496947	2497622	616	287	470.59	354	554.66	641	513.58	2	1.4	4	2.59	6	2.02	1.75335e-227	0	0
TID_214151	An17g02320	Title: strong similarity to protein kinase Sgv1 -Saccharomyces cerevisiae; Function: SGV1 is involved in pheromone adaptation pathway and in cell cycle.; Function: SGV1 probably acts by phosphorylating the G1 cyclins or the Ste4p.; Phenotype: sgv1 knockout mutation is suppressed by activated Cln3p.; Remark: the ORF encoded protein show similarity to many hypothetical protein kinases and also cont…	chr_5_1	+	909736	912165	1988	287	145.82	328	159.24	615	152.68	1414	306.24	1223	245.61	2637	274.78	5.3723e-56	2.77978e-45	0
TID_128511	0	#N/A	chr_6_1	-	676196	676432	236	287	1228.32	299	1222.81	586	1225.51	358	653.13	399	674.98	757	664.47	1.3747e-30	6.72854e-27	0
TID_178492	An11g00090	Title: similarity to hypothetical membrane protein pth - Blumeria graminis; Similarity: the ORF encoded protein shows alsoweak similarity to the hypothetical protein B24M22. 80 from Neurospora crassa .	chr_7_1	-	82261	83738	1073	287	270.16	346	311.23	633	291.16	182	73.03	242	90.04	424	81.86	1.0902e-99	4.22397e-91	0
TID_48069	An11g08160	Title: similarity to hypothetical peptidoglycan binding domain protein CC2696 - Caulobacter crescentus; Remark: the similarity of the predicted A. niger protein (aa 2-277) is restricted to the N-terminal part of the to the C. crescentus protein.	chr_7_1	+	1988350	1989707	1230	287	235.68	251	196.96	538	215.88	10	3.5	2	0.65	12	2.02	1.32488e-209	1.45541e-261	0
TID_211990	An18g03770	Title: strong similarity to ATPase Mot1 -Saccharomyces cerevisiae; Function: the Mot1 protein from S. cerevisiae regulates transcription in association with the TATA binding protein (TBP). It removes TBP from the TATA box in a ATP-dependent manner.; Remark: alternate names for S. cerevisiae Mot1: Bur3 , Lpf4 or YPL082C.; Similarity: Mot1 belongs to the Snf2/Rad54 helicase family.; nucleus	chr_8_1	+	871530	877268	5683	287	51.01	278	47.21	565	49.07	795	60.23	1294	90.91	2089	76.15	6.67394e-28	7.39989e-23	0
TID_207175	An02g09470	Title: strong similarity to hypothetical Ca2+-transporting ATPase Spf1 - Saccharomyces cerevisiae [truncated ORF]; Function: Spf1 (Cod1) was discouvered to be involved in the control of HMG-CoA reductase degradation. spf1 mutants show resistance to the killer toxin SMKT. A functional characterization about its P-type ATPase function is not published yet.; Remark: N-terminally truncated ORF due to…	chr_4_2	-	2456851	2463116	4902	286	58.93	243	47.84	529	53.26	1521	133.59	2194	178.69	3715	156.99	2.8214e-200	3.08531e-157	0
TID_52880	An11g01610	Title: similarity to ubiquitin protein ligase Ubr1 -Saccharomyces cerevisiae; Catalytic activity: ubiquitin-protein ligases catalyze the conversion of ATP + Ubiquitin + Protein lysine = AMP + Pyrophosphate + Protein N-ubiquityllysine.; Remark: in most cases ubiquitinated proteins will be degraded.; Remark: the systematic gene name of UBR1 is YGR184C.; (6.3.2.19)	chr_7_1	+	430615	437125	6451	286	44.78	233	34.86	519	39.71	601	40.11	823	50.93	1424	45.73	0.0010681	0.00314117	0.0029138
TID_52698	An08g04880	Title: strong similarity to hypothetical protein CAD27304.1 - Aspergillus fumigatus;	chr_8_2	-	1184319	1185252	870	286	332.04	448	497	734	416.4	307	151.93	284	130.33	591	140.72	1.53372e-92	1.97905e-83	0
TID_46166	0	#N/A	chr_2_2	-	1548595	1549404	563	285	511.3	254	435.44	539	472.51	3	2.29	2	1.42	5	1.84	2.21697e-191	1.40442e-273	0
TID_55081	An16g07450	Title: strong similarity to protein involved in post-transcriptional gene silencing QDE2 - Neurospora crassa; Function: N. crassa QDE2 controls transgene-induced gene silencing.; Function: the Drosophila QDE2 homologue, dAGO1,exerts its developmental functions by binding to RNA either directly or indirectly.; Function: the rabbit QDE2 homologue, eIF2C, forms part of a protein complex that stimula…	chr_5_3	-	210543	213889	3155	285	91.24	261	79.84	546	85.41	27	3.68	22	2.78	49	3.22	6.96527e-210	2.63722e-223	0
TID_53238	An07g06610	Title: strong similarity to UDP-glucose:sterol glucosyltransferase UGT51B1 - Pichia pastoris; Catalytic activity: UDP-glucose:sterol glucosyltransferases convert UDP-glucose + a sterol <=> UDP + an O-glucosylsterol.; Similarity: the ORF overlaps with A. niger EST EMBLEST:BE760047.; (2.4.1.173)	chr_4_1	-	1478025	1484096	4142	284	69.25	270	62.91	554	66.01	235	24.43	285	27.47	520	26.01	3.54293e-56	2.72215e-50	0
TID_187227	An18g05940	Title: strong similarity to arabinogalactan endo-1,4-beta-galactosidase gal1 - Aspergillus aculeatus; Catalytic activity: arabinogalactan endo-1,4-beta-galactosidase catalyzes the endohydrolysis of 1,4-beta-D-galactosidic linkages in arabinogalactans.; Pathway: beta-1,4-galactanase of A. aculeatus degrades unsubstituted galactan to galactose and galactobiose.; Remark: arabinogalactan endo-1,4-bet…	chr_8_1	-	1381507	1382630	1051	284	272.93	279	256.21	563	264.38	12	4.92	6	2.28	18	3.55	1.81219e-223	5.85379e-266	0
TID_56347	An15g05710	Title: strong similarity to hypothetical phosphatidic acid-preferring phospholipase A1 B14D6.220 -Neurospora crassa; Catalytic activity: phosphatidic acid (derivative) + H2O = 2-acylphosphoglyceride (derivative) + fatty acid.; (3.1.1.32)	chr_3_4	+	1357233	1360650	3241	283	88.2	259	77.13	542	82.54	12	1.59	8	0.99	20	1.28	4.84263e-216	1.38496e-252	0
TID_211010	An14g02230	Title: strong similarity to dis1-suppressing protein kinase dsk1p - Schizosaccharomyces pombe; Function: dsk1 of S. pombe encodes a kinase, which auto-phosphorylates as well as phosphorylates myelin basic protein (MBP).; Function: dsk1 of S. pombe may serve as a cell cycle regulator in coordinating pre-mRNA splicing.; Localization: dsk1 of S. pombe locates in the cytoplasm in G2-arrested cells, i…	chr_1_2	-	577661	579371	1529	282	186.29	325	205.15	607	195.93	265	74.62	291	75.98	556	75.33	8.17297e-64	4.21119e-57	0
TID_205810	An01g08420	Title: strong similarity to calcium-binding protein precursor cnx1p - Schizosaccharomyces pombe; Remark: Secretory proteins become folded by the action of a number of molecular chaperones soon after they enter the endoplasmic reticulum (ER). In mammalian cells,the ER membrane protein calnexin has been shown to be a molecular chaperone involved in the folding of secretory proteins and in the assem…	chr_2_2	+	2119839	2122308	2222	282	128.19	207	89.91	489	108.62	47	9.11	50	8.98	97	9.04	8.40543e-161	4.36315e-160	0
TID_192304	An13g02350	Title: similarity to aquaporin 3 AQP3 - Homo sapiens; Remark: the N-terminal part of the protein shows similarity to unknown transport proteins with an aquaporin domain.; Remark: the similarity is only in the C-terminal part of the protein and shows in this part similarity to apuaporins.; Similarity: belongs to the major intrinsic protein family.	chr_2_1	+	581482	582769	1170	281	242.58	350	288.72	631	266.18	149	54.83	148	50.5	297	52.59	8.49199e-136	3.51983e-127	0
TID_51987	0	#N/A	chr_2_2	-	1095679	1097593	1355	281	209.46	271	193.03	552	201.06	600	190.65	778	229.23	1378	210.67	0.217899	0.273337	0.260815
TID_214458	An16g09020	Title: strong similarity to hypothetical protein SPAC922.05c - Schizosaccharomyces pombe;	chr_5_3	-	590227	591933	1499	281	189.34	305	196.38	586	192.94	30	8.62	22	5.86	52	7.19	2.19699e-225	4.35058e-240	0
TID_181280	An07g10400	Title: strong similarity to cell division control protein Cdc68 - Saccharomyces cerevisiae; Complex: CDC68 of S. cerevisiae interacts with Pob3 to form the CP complex.; Function: CDC68 of S. cerevisiae is an essential nuclear protein required for gene activation and also chromatin-mediated repression.; Remark: CDC68 of S. cerevisiae is also known as SPT16 or YGL207W.; nucleus	chr_4_1	+	2433414	2436806	3065	279	91.94	303	95.41	582	93.72	1838	258.19	1941	252.83	3779	255.41	8.29101e-183	3.86587e-144	0
TID_54269	An18g06840	Title: similarity to trithorax protein All1 - Homo sapiens; Phenotype: mutant human trithorax leads to leukemia.; Similarity: the A. niger protein also shows similarity to other trithorax like proteins.; nucleus	chr_8_1	+	1578346	1590410	11591	279	24.31	356	29.64	635	27.04	1552	57.65	1698	58.49	3250	58.08	1.03167e-102	3.50971e-82	0
TID_56859	0	#N/A	chr_8_1	+	1578346	1590410	11591	279	24.31	356	29.64	635	27.04	1552	57.65	1698	58.49	3250	58.08	1.03167e-102	3.50971e-82	0
CADANGAT00012846	An16g03740	Product: cAMP-dependent protein kinase regulatory subunit pkaR-Aspergillus niger; Function: pkaR from A. niger is involved in morphogenesis.; Gene-ID: pkaR; Remark: a splice site was detected upstream of the START codon.; deleted EC_number 2.7.1.37	chr_5_2	+	1145200	1146435	1235	278	227.36	259	202.41	537	214.6	8	2.79	14	4.53	22	3.69	#N/A	#N/A	#N/A
CADANGAT00001085	An01g10860	Title: similarity to hypothetical protein encoded by An04g08050 - Aspergillus niger;	chr_2_2	+	2711630	2712350	582	277	480.73	366	606.96	643	545.28	6	4.44	4	2.74	10	3.56	#N/A	#N/A	#N/A
TID_53173	An07g08890	Title: strong similarity to hypothetical protein YGR086c - Saccharomyces cerevisiae;	chr_4_1	-	2039538	2041448	1638	277	170.81	233	137.29	510	153.67	26	6.83	35	8.53	61	7.71	1.62858e-188	1.79806e-195	0
TID_212096	An18g04840	Title: strong similarity to translation elongation factor 1 alpha - Podospora anserina [putative sequencing error]; Function: translation elongation, protein biosynthesis.; Remark: possible sequencing error.; cytoplasm	chr_8_1	-	1153263	1155058	1606	277	174.21	354	212.74	631	193.92	7406	1985.5	10770	2677.34	18176	2344.47	0	0	0
CADANGAT00008161	An09g06250	Title: strong similarity to vacuolar aminopeptidase Ysci - Saccharomyces cerevisiae; Function: the S. cerevisiae homolog aminopeptidase I is a vacuolar enzyme, which catalyzes the removal of amino acids from the NH2 terminus of peptides and proteins.; vacuole; (3.4.11.-)	chr_1_1	-	1458758	1460308	1550	276	179.85	280	174.35	556	177.04	4	1.11	2	0.52	6	0.8	#N/A	#N/A	#N/A
TID_50036	#N/A	#N/A	chr_1_1	-	1458758	1460308	1550	276	179.85	280	174.35	556	177.04	4	1.11	2	0.52	6	0.8	2.39945e-201	1.2167e-280	0
CADANGAT00000274	An01g02790	Title: strong similarity to COXI translation protein CYA-5 - Neurospora crassa; Function: a N. crassa cya-5 mutant contains coxI mRNA but the COXI protein could not be detected. The CYA-5 protein of N. crassa is required in a post-transcriptional step for COXI expression, most probably for the efficient translation of coxI mRNA.; Localization: CYA-5 is a nuclear encoded protein. A mitochondrial t…	chr_2_2	-	790389	794276	3811	276	73.15	268	67.87	544	70.45	907	102.47	1211	126.86	2118	115.13	#N/A	#N/A	#N/A
TID_36247	An01g03370	Title: similarity to aimless RasGEF aleA -Dictyostelium discoideum; Function: D. discoideum aimless is involved in the processing of chemotactic signals through G-protein-coupled receptors.; Function: mutations in D. discoideum aimless impaire both chemotaxis and activation of adenylyl cyclase.	chr_2_2	-	945880	949938	2962	276	94.12	246	80.16	522	86.98	237	34.45	296	39.9	533	37.28	6.40001e-46	7.45847e-41	0
TID_46294	An01g13560	Title: strong similarity to poly(A) polymerase la1p - Schizosaccharomyces pombe [truncated ORF]; Catalytic activity: N ATP + {nucleotide}(M) <=> N diphosphate + {nucleotide}(M+N).; Function: the poly(A) polymerase Pla1 from S. pombe creates the 3' poly(A) tail of mRNA's.; Remark: N-terminally truncated ORF due to the end of contig.; nucleus; (2.7.7.19)	chr_2_2	-	3384842	3386924	1734	276	160.77	195	108.54	471	134.06	194	48.17	214	49.27	408	48.74	2.78936e-54	6.99156e-49	0
TID_39679	An07g08920	Title: strong similarity to nitrate reductase NR -Betula pendula; Catalytic activity: NAD(P)H + Nitrate = NAD(P)+ + Nitrite + H2O.; (1.7.1.2)	chr_4_1	-	2058586	2061948	3216	276	86.68	323	96.94	599	91.93	6	0.8	12	1.49	18	1.16	4.60529e-237	1.9742e-284	0
TID_127827	An12g07900	Title: strong similarity to protein synthesis factor eIF-4C - Homo sapiens; Remark: shows strong similarity to EST an_3273 Aspergillus niger.; Remark: the small human eukaryotic initiation factor (eIF)-4C is implicated in the initiation pathway, where it enhances ribosome dissociation into subunits and stabilizes the binding of the initiator Met-tRNA(i) to 40 S ribosomal subunits.; Similarity: be…	chr_3_2	+	1279842	1280267	425	275	653.56	477	1083.25	752	873.29	6340	6422.9	6653	6249.74	12993	6333.05	0	0	0
TID_212314	An09g06870	Title: similarity to dosage-dependent cytokinesis inhibitor byr4p - Schizosaccharomyces pombe; Complex: the S. pombe byr4 protein interacts with the GTPase Spg1, which is involved in the regulation of septation and constriction of the actomyosin ring for cell division in fission yeast. Spg1 is a member of the Ras superfamily.; Function: the S. pombe byr4 protein is involved in coordination betwee…	chr_1_1	+	1624202	1627215	2965	274	93.34	243	79.1	517	86.06	283	41.1	254	34.2	537	37.52	4.33088e-44	3.10361e-39	0
TID_118704	An02g02040	Title: strong similarity to hypothetical protein SPAC4F10.13c - Schizosaccharomyces pombe; Similarity: the ORF is similar to various long proteins due to low complexity of sequence.	chr_4_2	-	530899	537678	5858	274	47.24	262	43.17	536	45.16	808	59.39	934	63.65	1742	61.6	1.81553e-13	3.25832e-11	2.72579e-11
TID_173430	An02g13600	Title: strong similarity to the cation transporter Hol1 - Saccharomyces cerevisiae; Function: is involved in the uptake of histidinol and other cations.; Remark: alternate name for S. cerevisiae Hol1 is YNR055c.; Similarity: the ORF encoded protein shows also strong similarity to the major facilitator superfamily of transporters.	chr_4_2	-	3416768	3419109	2196	274	126.03	253	111.2	527	118.44	177	34.7	154	28	331	31.22	5.33865e-89	1.27008e-81	0
TID_52878	An11g01570	Title: similarity to nuclear polyadenylated RNA-binding protein Nab2 - Saccharomyces cerevisiae; Function: Nab2p of S. cerevisiae is an essential protein binding to polyadenylated RNA and single-stranded DNA.; Remark: Nab2p of S. cerevisiae is believed to associate directly with nascent RNA polymerase II transcripts and remain associated during subsequent nuclear RNA processing reactions.; Remark…	chr_7_1	+	423440	425204	1699	274	162.89	319	181.22	593	172.26	714	180.94	727	170.83	1441	175.7	0.507511	0.560582	0.544947
TID_41518	An14g00760	Product: hypothetical protein; Similarity: the predicted ORF shows weak similarity to some neurofilament proteins.	chr_1_2	+	219408	221596	2188	272	125.56	231	101.9	503	113.46	6	1.18	7	1.28	13	1.23	6.07819e-198	4.83604e-242	0
TID_48279	An07g08930	Title: strong similarity to nitric-oxide cytochrome P-450 reductase Cyp55 - Fusarium oxysporum; Catalytic activity: nitrous oxide + H2O + acceptor = 2 nitric oxide + reduced acceptor.; (1.7.99.7)	chr_4_1	-	2062398	2063853	1198	272	229.33	316	254.58	588	242.24	7	2.52	1	0.33	8	1.38	8.76954e-219	7.62611e-294	0
TID_208738	An11g03290	Title: strong similarity to hypothetical membrane protein YOL060c - Saccharomyces cerevisiae; Similarity: the predicted ORF shows similarity to several probable membrane proteins from different species.; Similarity: the similarity of the predicted ORF to the homologues proteins is locally high in the N-terminal part containing the two domains with unknown fuction, the DUF21 transmembrane domain a…	chr_7_1	-	863309	865686	2150	272	127.78	205	92.03	477	109.5	117	23.43	131	24.33	248	23.89	1.42787e-95	7.72496e-89	0
TID_39309	An11g08210	Product: hypothetical protein	chr_7_1	-	2000980	2002155	850	272	323.22	256	290.68	528	306.58	6	3.04	0	0	6	1.46	1.47695e-192	4.88725e-266	0
TID_129349	An15g01760	Title: strong similarity to amidophosphoribosyltransferase Ade4 - Saccharomyces cerevisiae; Catalytic activity: 5-phospho-beta-D-ribosylamine + pyrophosphate + L-Glutamate = L-glutamine + 5-phospho-alpha-D-ribose 1-diphosphate + H2O.; Pathway: purine metabolism; glutamate metabolism.; Remark: also strong similarity to Sequence 3 from Ashbya possypii Patent EP0927761.; Remark: northern blots demon…	chr_3_4	-	492352	496266	3091	271	88.56	329	102.73	600	95.8	8884	1237.49	8781	1134.17	17665	1183.88	0	0	0
TID_173432	An02g01570	Title: strong similarity to hypothetical protein B1D1.130 - Neurospora crassa; Remark: N-terminal 300 aa longer than most similar predicted ORFs.	chr_4_2	-	424452	427441	2659	271	102.94	221	80.22	492	91.32	178	28.82	210	31.53	388	30.23	2.30407e-64	2.792e-58	0
TID_202801	An09g06680	Product: citrate synthase citA-Aspergillus niger; Catalytic activity: converts Citrate + CoA <=> acetyl-CoA + H(2)O + oxaloacetate.; Function: up to 11-fold overproduction of citrate synthase did not increase the rate of citric acid production by the fungus, suggesting that citrate synthase contributes little to flux control in the pathway involved in citric acid biosynthesis by a non-commercial …	chr_1_1	-	1569453	1571577	1731	270	157.55	185	103.15	455	129.73	904	224.85	889	205.04	1793	214.57	4.17488e-30	1.32622e-24	0
TID_202202	0	#N/A	chr_3_2	+	13819	16339	2215	270	123.12	270	117.65	540	120.32	269	52.29	277	49.93	546	51.06	2.73319e-48	5.98126e-43	0
TID_191298	An03g05310	Title: similarity to salicylate hydroxylase nahW -Pseudomonas stutzeri; Catalytic activity: salicylate + NADH + O2 = catechol + NAD+ + H2O + CO2.; Induction: nahG of P. stutzeri is induced and expressed upon incubation with salicylate.; Pathway: phenylalanine metabolism.; Remark: in this contig there is putative a second salicylate hydroxylase in ORF 25CK.; Remark: shows also strong similarity to…	chr_6_1	+	1193869	1195319	1390	270	196.2	265	184.01	535	189.96	3	0.93	6	1.72	9	1.34	1.20041e-203	1.20635e-264	0
TID_53717	An14g00180	Title: strong similarity to proteasome 19S regulatory particle subunit Rpt6 - Saccharomyces cerevisiae; Complex: RPT6 is a protein of the 19S particle.; Function: RPT6 is an ATPase with regulatory function in the proteasome.; Localization: By immunofluorescence RPT6 was determined to be localized almost exclusively to the nucleus throughout the cell cycle.; Remark: The 26 S proteasome of eukaryot…	chr_1_2	+	52260	53831	1406	269	193.25	305	209.37	574	201.49	56	17.15	52	14.77	108	15.91	2.28769e-191	2.5301e-191	0
TID_196715	An01g03450	Title: similarity to suppressor of DNA-Pol1 mutations Psp1 - Saccharomyces cerevisiae; Function: overepression of S. cerevisiae PSP1 suppresses the temperature sensitivity of mutations in DNA-Pol1, DNA-Pol3 and the DNA-replication initation factor CDC6.	chr_2_2	+	965231	968340	3047	269	89.17	246	77.92	515	83.42	46	6.5	58	7.6	104	7.07	2.563e-168	2.35868e-167	0
CADANGAT00013697	An18e00610	0	chr_3_1	-	562703	562792	89	269	3052.85	193	2092.99	462	2562.01	161	778.87	166	744.65	327	761.11	#N/A	#N/A	#N/A
TID_53335	An07g02300	Title: strong similarity to chromatin remodeling gene transcription regulator Rsc8 - Saccharomyces cerevisiae; Complex: rsc8 is the eighth largest subunit of RSC,a fifteen-protein chromatin remodeling complex and related to the Swi/snf Complex.; Function: rsc8 as a component of the chromatin remodeling complex RSC is supposed to enable chromatin remodeling for transcriptional regulation of genes.…	chr_4_1	-	501918	504157	1896	269	143.3	202	102.83	471	122.61	398	90.38	619	130.34	1017	111.12	0.0845144	0.112398	0.113625
TID_174887	An02g14650	Title: strong similarity to hypothetical pre-mRNA splicing factor prp1p - Schizosaccharomyces pombe; Function: the S. pombe homolog prp1 is involved in in pre-mRNA splicing, cell cycle progression and/or poly(A)+ RNA nuclear export.	chr_4_2	-	3675526	3678534	2817	269	96.45	322	110.32	591	103.55	1315	200.99	1414	200.4	2729	200.68	4.44001e-70	1.93792e-56	0
CADANGAT00003816	An04g01070	Title: strong similarity to EST an_2651 -Aspergillus niger; Remark: EcoRI adaptors were later ligated to polished ends.; Remark: EcoRI-XhoI-digested cDNA was ligated with EcoRI-XhoI-digested pYES2 (Invitrogen Corp).; Remark: Synthesis was primed with oligo(dT) primer/XhoI-linker.; Remark: This vector permits expression of our library in yeast.; Remark: cDNA was synthesized with ZAP kit (Stratagen…	chr_6_2	+	273157	273475	190	269	1430.02	324	1645.86	593	1540.39	21	47.59	17	35.72	38	41.43	#N/A	#N/A	#N/A
TID_207539	An02g14900	Title: similarity to human peptidase HPEP-14 from patent WO200042201-A2 - Homo sapiens [truncated orf]; Remark: C-terminally truncated due to contig border.; Remark: the C-terminal part of the gene is located on contig An02c0480.	chr_4_2	+	3736584	3738937	2058	268	131.53	376	176.34	644	154.44	186	38.91	192	37.25	378	38.05	2.66398e-115	3.06051e-106	0
CADANGAT00007881	An09g03430	Title: strong similarity to EST an_1400 -Aspergillus niger;	chr_1_1	-	817280	819512	1424	267	189.38	276	187.07	543	188.2	7	2.12	4	1.12	11	1.6	#N/A	#N/A	#N/A
TID_52270	An02g06560	Title: strong similarity to glutathione S-transferase isoJ - Rhodococcus sp.; Catalytic activity: RX + glutathione = HX + R-S-glutathione.; Pathway: glutathione metabolism.; Remark: the isoJ gene from Rhodococcus sp. was overexpressed in Escherichia coli and was found to have activity with 1-chloro-2,4-dinitrobenzene and 3,4-dichloro-1-nitrobenzene but not with 1,2-epoxy-2-methyl-3-butene.; Simil…	chr_4_2	+	1642036	1643014	861	267	313.22	346	387.86	613	351.39	15	7.5	27	12.52	42	10.11	5.65429e-241	3.10898e-263	0
TID_210734	An16g01840	Title: strong similarity to histone deacetylase A Hda1 - Saccharomyces cerevisiae; Function: Hda1p of S. cerevisiae is involved in telomeric silencing and transcriptional regulation.; Function: Hda1p of S. cerevisiae is subunit of the HDA complex involved in histone deacetylation.; Remark: the systematic gene name of S. cerevisiae HDA1 is YNL021w.; nucleus	chr_5_2	+	418076	421621	2848	267	94.69	245	83.03	512	88.73	81	12.25	89	12.48	170	12.37	6.2928e-137	2.40943e-131	0
TID_198577	An08g04990	Title: strong similarity to carnitine acetyl transferase facC - Aspergillus nidulans; Catalytic activity: Acetyl-CoA + Carnitine = CoA + O-Acetylcarnitine.; Remark: a splice site was detected upstream of the START codon.; cytoplasm; (2.3.1.7)	chr_8_2	-	1206201	1208961	2559	267	105.39	292	110.13	559	107.81	56	9.42	70	10.92	126	10.2	4.73463e-176	1.25798e-173	0
TID_171434	An01g08900	Title: strong similarity to regulator protein wetA -Aspergillus nidulans; Function: the Aspergillus nidulans wetA gene is required for synthesis of cell wall layers that make asexual spores (conidia) impermeable.	chr_2_2	+	2265094	2266784	1690	266	158.98	200	114.22	466	136.09	13	3.31	16	3.78	29	3.55	1.07097e-184	1.38196e-203	0
TID_206273	An01g02720	Title: strong similarity to replication helicase subunit Mcm3 - Saccharomyces cerevisiae; Complex: the six S. cerevisiae MCM proteins (MCM2-7) interact with each other to form predominantly a hexameric complex containing all six MCM proteins but also other smaller subcomplexes.; Function: S. cerevisiae MCM3 is a helicase subunit involved in DNA replication initiation, DNA unwinding and in the pre…	chr_2_2	-	779023	793880	6130	265	43.66	261	41.09	526	42.35	843	59.21	1186	77.24	2029	68.57	1.09606e-28	1.74138e-23	0
TID_178644	An11g08400	Title: strong similarity to hypothetical protein YEL023c - Saccharomyces cerevisiae;	chr_7_1	-	2043911	2045564	1597	263	166.34	305	184.33	568	175.54	11	2.97	16	4	27	3.5	1.02299e-225	3.56232e-256	0
TID_52540	An06g01270	Title: strong similarity to UV-endonuclease uve1 -Neurospora crassa; Catalytic activity: N. crassa uve1 cleaves both cyclobutane pyrimidine dimers and (6-4)photoproducts at the sites immediately 5' to the damaged dipyrimidines in a magnesium-dependent, ATP-independent reaction.; Function: N. crassa uve1 specifically repairs DNA damaged by ultraviolet light.; Remark: N. crassa uve1 confers UV-resi…	chr_8_2	-	2781080	2782785	1657	263	160.32	344	200.37	607	180.8	552	143.43	575	138.54	1127	140.89	3.14667e-07	2.50074e-06	2.41678e-06
TID_209700	An07g03920	Title: strong similarity to bile acid transporter Ybt1 - Saccharomyces cerevisiae; Function: bile acid transport essentially takes place out of mammalian hepatocytes into the bile.; Remark: YBT1 of S. cerevisiae is also called BAT1 or YLL048.; Similarity: the ORF shows strong similarity to several ABC-transporters from different species and with various substrate specificities.	chr_4_1	+	885672	890740	4990	262	53.03	240	46.42	502	49.65	341	29.42	419	33.52	760	31.55	3.49648e-16	3.64149e-14	3.68594e-14
TID_206944	An02g07010	Title: strong similarity to ubiquitin ubi1 -Aspergillus nidulans; Remark: a splice site was detected upstream of the START codon.; Remark: high homology to other polyubiquitin and CEP-80 genes at the N- and C-terminus; Remark: ubi1 of A. nidulans is a ubiquitin/ribosomal fusion protein.; cytoplasm	chr_4_2	+	1771490	1772529	633	262	418.06	374	570.25	636	495.89	15034	10225.9	14946	9426.59	29980	9811.16	0	0	0
TID_174835	An02g14980	Title: strong similarity to single-stranded DNA-binding protein 68k chain ssb1p - Schizosaccharomyces pombe; Catalytic activity: the SpSSB complex is active in single-stranded DNA binding and the T antigen-dependent unwinding of SV40 ori DNA.; Complex: ssb1(+) is a constituent of the heterotrimeric single-stranded DNA-binding protein complex SpSSB.	chr_4_2	-	3750630	3752633	1774	262	149.17	311	169.2	573	159.42	47	11.41	56	12.6	103	12.03	1.67924e-193	3.86421e-194	0
TID_54593	An04g02150	Title: similarity to amino acid system N transporter SN1 - Rattus norvegicus; Function: glutamine transport by rat SN1 involves H+ exchange as well as Na+ cotransport and, under physiological conditions, mediates glutamine efflux as well as uptake.; Function: rat SN1 is an amino acid transporter mediating glutamine transport with a physiological role in nitrogen metabolism and synaptic transmissi…	chr_6_2	-	586908	589317	2345	262	112.85	287	118.12	549	115.55	528	96.94	533	90.74	1061	93.73	8.84093e-05	0.000312476	0.000308289
TID_57062	#N/A	#N/A	chr_6_2	-	586908	589317	2345	262	112.85	287	118.12	549	115.55	528	96.94	533	90.74	1061	93.73	8.84093e-05	0.000312476	0.000308289
TID_35422	An01g14350	Title: similarity to transcription factor Upc2 -Saccharomyces cerevisiae [truncated ORF]; Remark: C-terminal truncated ORF due to the end of contig.; Remark: alternate name for S. cerevisiae Ups2: YDR213W.; Remark: the similarities to the ORF encoded protein are only focused on the Zn(2)-Cys(6) binuclear cluster domain.; Similarity: the ORF encoded protein shows similarity to transcription factor…	chr_2_2	+	3582514	3584396	1715	261	153.72	236	132.82	497	143.03	137	34.39	120	27.94	257	31.04	6.20884e-100	5.9068e-93	0
TID_211749	0	#N/A	chr_3_2	+	1510	3344	1435	261	183.71	254	170.84	515	177.13	471	141.32	514	143	985	142.19	3.41971e-05	0.000136149	0.000135638
TID_52154	An02g02480	Title: strong similarity to inorganic phosphate transport protein PT1 - Medicago truncatula; Function: PT1 has a role in the acquisition of phosphate from the environment.; Induction: PT1 transcript levels increase in response to phosphate starvation.; Induction: PT1 transcripts are present in roots and were not detected in leaves.; Similarity: PT1 shares identity with high-affinity phosphate tra…	chr_4_2	+	647015	649359	2162	261	121.93	362	161.6	623	142.22	13996	2787.27	15216	2809.82	29212	2798.97	0	0	0
TID_202461	An18g03810	Title: strong similarity to cytoplasmic ribosomal protein of the large subunit L13a - Saccharomyces cerevisiae; Remark: alternate names for S. cerevisiae 60S ribosomal protein L13A: RPL13A, RP22, RPL16A or YIL133C.; cytoplasm	chr_8_1	-	888741	890298	1036	261	254.46	343	319.55	604	287.74	8114	3372.14	9242	3561.55	17356	3470.42	0	0	0
TID_210711	An16g02150	Title: strong similarity to hypothetical protein SPBC1685.14c - Schizosaccharomyces pombe;	chr_5_2	+	497133	500046	2679	260	98.03	257	92.59	517	95.25	42	6.75	31	4.62	73	5.64	3.3179e-185	2.14265e-189	0
TID_193773	An16g09200	Title: strong similarity to U5 snRNP-specific protein U5-116kD - Mus musculus; Similarity: although many of the BLASTP homologues to the predicted protein are annotated as translation elongation factor 2, this functional description is questionable, as it is normally based on sequence similarity.; Similarity: the best experimentally studied homologue is M. musculus U5-116kD, which indeed shows st…	chr_5_3	+	635175	638403	2966	260	88.54	293	95.34	553	92.02	2841	412.41	2925	393.72	5766	402.71	0	0	0
TID_52969	An11g04990	Title: similarity to RAN-binding protein Kap123 -Saccharomyces cerevisiae [truncated ORF]; Remark: C-terminal truncated ORF due to end of contig.; Remark: Yrb4p and Pse1p specifically bind to Gsp1p-GTP, protecting it from GTP hydrolysis and nucleotide exchange. The GTPase block of Gsp1p complexed to Yrb4p or Pse1p is released by Yrb1p, which contains a Gsp1p binding domain distinct from that of Y…	chr_7_1	-	1315937	1319732	3513	260	74.75	328	90.11	588	82.61	17360	2127.66	17645	2005.29	35005	2064.16	0	0	0
TID_211899	An18g02860	Title: strong similarity to nitrogen permease reactivator protein Npr1 - Saccharomyces cerevisiae; Function: NPR1 of S. cerevisiae promotes the activity of at least 6 distinct transport systems for nitrogenous nutrients under conditions of nitrogen catabolite derepression.; Remark: the systematic name for NPR1 of S. cerevisiae is YNL183C.; Similarity: the predicted A. niger protein shows strong s…	chr_8_1	-	631807	641696	6553	260	40.08	179	26.36	439	33.06	195	12.81	267	16.27	462	14.6	1.50052e-36	1.56877e-32	0
TID_144091	An02g07790	Title: similarity to hypothetical protein B3E4.280 -Neurospora crassa;	chr_4_2	+	1970705	1971135	225	259	1162.68	387	1660.08	646	1417.03	12	22.96	12	21.29	24	22.1	4.02094e-257	1.51234e-300	0
TID_54582	An04g02470	Title: strong similarity to GTP-binding protein ypt5p - Schizosaccharomyces pombe; Remark: the ypt/rab proteins are a family of small GTP-binding proteins thought to be required for different stages of membrane traffic. Ypt5 protein expressed in mammalian cells colocalized with the transferrin receptor to early endosomes.	chr_6_2	-	653930	654991	767	259	341.07	241	303.26	500	321.74	59	33.12	62	32.27	121	32.68	1.05765e-153	8.81497e-151	0
TID_208201	An08g03690	Title: strong similarity to ADP-ribosylation factor arf1 - Ajellomyces capsulatus; Function: ARF-GDP causes COPI dissociation and stimulates the formation of retrograde transport structures that recycle Golgi membrane back to the ER.; Function: human and S. cerevisiae ARF1-GTP, through assembly of COPI to membranes and, possibly, through activation of PLD, is likely to promote the formation and m…	chr_8_2	+	879795	881160	894	259	292.62	233	251.55	492	271.62	2496	1202.09	2662	1188.79	5158	1195.19	0	0	0
TID_44744	An13g01130	Title: strong similarity to NADPH-dependent beta-ketoacyl reductase RhlG - Pseudomonas aeruginosa; Catalytic activity: RhlG in P. aeruginosa catalyzes the reduction of 3-oxodecanoyl-ACP to 3-hydroxydecanoyl-ACP.; Pathway: RhlG in P. aeruginosa is specifically involved in the biosynthesis of rhamnolipids.; Similarity: RhlG in P. aeruginosa is homologous to 3-oxoacyl-(acyl-carrier-protein) reductas…	chr_2_1	+	278508	279479	883	258	295.12	328	358.52	586	327.54	2	0.98	3	1.36	5	1.17	1.82572e-205	3.88832e-298	0
TID_52472	An02g14070	Title: weak similarity to hypothetical protein encoded by An11g01490 - Aspergillus niger; Similarity: the ORF shows strong similarity to the A. niger EST an_2818.	chr_4_2	+	3524401	3524834	352	258	740.32	374	1025.49	632	886.14	13	15.9	25	28.36	38	22.36	3.77345e-250	5.76547e-277	0
TID_173346	An02g02230	Title: strong similarity to hypothetical protein SPAC824.01 - Schizosaccharomyces pombe; Similarity: the ORF is strongly similar to hypothetical proteins from several divergent species.	chr_4_2	-	569228	576204	5852	257	44.36	205	33.81	462	38.96	256	18.84	377	25.72	633	22.41	2.00421e-20	6.55139e-18	0
TID_57291	An17g01925	Title: strong similarity to serine/threonine-specific protein kinase Hal4 -Saccharomyces cerevisiae; Remark: alternate names for the S. cerevisiae Hal4 kinase: Sat4 or YOR008W.; Remark: the S. cerevisiae Hal4 and Hal5 kinases are partially redundant. hal4 hal5 double mutants exhibit following phenotypes: (i) they are deficient in potassium uptake; (ii) their growth is sensitive to a variety of to…	chr_5_1	+	794305	795989	1651	257	157.23	231	135.04	488	145.88	1572	409.96	1416	342.41	2988	374.91	1.22035e-132	6.87603e-105	0
TID_183733	An16g05350	Title: strong similarity to precursor of bifunctional folic acid synthesis protein - Pisum sativum [putative frameshift]; Catalytic activity: bifunctional folic acid synthesis protein of P. sativum catalyzes the reactions ATP + 2-amino-4-hydroxy-6-hydroxymethyl-7,8-dihydropteridine <=> AMP + 2-amino-7,8-dihydro-4-hydroxy-6-(diphosphooxymethyl)pterid ine (EC 2. 7. 6. 3) and 2-amino-4-hydroxy-6-hyd…	chr_5_2	+	1517998	1519495	1392	257	186.48	293	203.16	550	195.01	2	0.62	2	0.57	4	0.6	1.7903e-188	3.22925e-281	0
TID_213629	An03g06960	Title: strong similarity to actin-binding protein Abp1 - Saccharomyces cerevisiae; Function: because the actin-binding protein ABP1p is associated with the cortical cytoskeleton of S. cerevisiae , it might be involved in the spatial organization of cell surface growth.; Function: in yeast, the cortical actin cytoskeleton seems to specify sites of growth of the cell surface.; cytoskeleton	chr_6_1	-	1611268	1613890	2389	257	108.66	267	107.87	524	108.25	378	68.12	399	66.68	777	67.37	4.08244e-18	7.05022e-16	7.77156e-16
TID_202364	#N/A	#N/A	chr_8_1	-	631963	641696	6397	257	40.58	176	26.55	433	33.41	190	12.79	265	16.54	455	14.73	3.5727e-36	3.30677e-32	0
TID_200758	An15g05940	Title: strong similarity to hexokinase-like protein xprF - Aspergillus nidulans; Function: in addition to their catalytic role,hexokinases are thought to be involved in triggering carbon catabolite repression.; Phenotype: mutations in the A. nidulans xprF (and xprG) genes have been shown to result in elevated levels of extracellular protease in response to carbon limitation.; Remark: a splice sit…	chr_3_4	-	1412430	1414711	2193	256	117.91	240	105.63	496	111.63	17	3.34	9	1.64	26	2.46	1.03816e-197	5.67725e-222	0
TID_50237	0	#N/A	chr_1_1	-	195177	199518	3118	255	82.61	222	68.72	477	75.5	518	71.53	508	65.05	1026	68.17	0.0922675	0.12048	0.122612
TID_52243	An02g05740	Title: strong similarity to hypothetical membrane protein YLR087c - Saccharomyces cerevisiae;	chr_4_2	-	1446074	1455721	9647	255	26.7	182	18.21	437	22.36	59	2.63	71	2.94	130	2.79	1.46114e-123	1.98996e-119	0
TID_50851	An13g01040	Title: strong similarity to geranylgeranyl transferase type II beta-subunit RABGGTB - Homo sapiens; Catalytic activity: heterotrimeric RABGGT of H. sapiens (alpha1beta1 component B + Rab escort protein, also called component A) catalyzes the transfer of geranylgeranyl (a 20-carbon isoprenoid group) from geranylgeranyl pyrophosphate to both cysteines in Rab proteins with an -xxCC, -xCxC and -CCxx …	chr_2_1	+	258275	259360	960	254	267.24	376	378.02	630	323.89	881	395.13	802	333.53	1683	363.17	0.00320684	0.00778323	0.00728497
TID_56449	An16g03370	Title: strong similarity to sensor/transporter protein involved in maintenance of cell wall integrity Cwh43 - Saccharomyces cerevisiae; Localization: Cwh43 from S. cerevisiae is localized at the plasma membrane, although localization to the internal structure of the cells could not be excluded, and it concentrates to the bud tip of small budded cells and to the neck of dividing cells.; Phenotype:…	chr_5_2	-	1056803	1060230	2944	254	87.14	218	71.47	472	79.13	255	37.29	272	36.89	527	37.08	4.50077e-35	4.17976e-31	0
TID_52861	An11g00570	Title: strong similarity to hypothetical xap-5-like protein - Schizosaccharomyces pombe;	chr_7_1	+	198876	200099	1098	253	232.73	243	213.6	496	222.95	167	65.49	207	75.27	374	70.56	1.27262e-68	2.7568e-62	0
TID_205375	An01g14310	Title: strong similarity to lipid phosphoinositide phosphatase Sac1 - Saccharomyces cerevisiae; Function: Sac1p encodes a novel lipid phosphoinositide phosphatase in which specific mutations can cause the sac1 phenotypes by altering the in vivo regulation of the protein.; Function: Sac1p is an important regulator of microsomal ATP transport providing a possible link between inositol phospholipid …	chr_2_2	+	3564672	3567902	3039	252	83.76	283	89.88	535	86.89	68	9.63	74	9.72	142	9.68	1.75285e-158	1.91527e-154	0
TID_213003	An04g04570	Title: similarity to beta transducin-like protein het-e1 - Podospora anserina; Function: co-expression of het-e and het-c lead to cell death.; Function: het-e1 of P. anserina is responsible for vegetative incompatibility.; Remark: het-e1 of P. anserina shows also two sequence motifs, a GTP-binding domain and a repeated region that shares similarity with that of the beta-transducin.; Remark: the r…	chr_6_2	+	1161408	1162130	722	251	351.14	312	417.08	563	384.86	0	0	0	0	0	0	3.38237e-121	8.99128e-282	0
TID_177287	An08g06230	Title: similarity to hypothetical membrane protein YJR041c - Saccharomyces cerevisiae; Remark: similarity is confined to C-terminal region.	chr_8_2	+	1476980	1481467	4487	251	56.5	317	68.19	568	62.48	4730	453.87	5217	464.19	9947	459.23	0	0	0
TID_38103	An08g07830	Title: similarity to damage-specific DNA binding protein DDB1 - Homo sapiens; Complex: human Damaged DNA Binding protein (DDB) is a heterodimer of 48 (DDB2) and 127 kDa (DDB1) subunits.; Function: human Damaged DNA Binding protein (DDB) binds to UV damaged DNA and is involved in excision repair (directly or indirectly).	chr_8_2	-	1874605	1878314	3418	251	74.17	197	55.63	448	64.69	60	7.56	71	8.29	131	7.94	1.28976e-127	1.69647e-123	0
TID_54326	An09g05660	Title: strong similarity to NAD+ synthase Qns1 -Saccharomyces cerevisiae; Remark: the deletion of Qns1 in S. cerevisiae is lethal.	chr_1_1	-	1322788	1325672	2047	250	123.36	240	113.16	490	118.14	25	5.26	11	2.15	36	3.64	4.21587e-192	2.85479e-208	0
TID_205206	An04g08800	Title: strong similarity to mitochondrial carrier Leu5 - Saccharomyces cerevisiae; Function: Leu5p involved in the accumulation of CoA in mitochondria, presumably by serving as a transporter of CoA or a precursor thereof.; Localization: Leu5p of S. cerevisiae is inserted into the mitochondrial inner membrane along the specialized import pathway used by carrier proteins.; Phenotype: as a consequen…	chr_6_3	-	184794	186357	1487	250	169.81	257	166.81	507	168.28	111	32.14	143	38.39	254	35.38	1.75292e-104	1.8317e-97	0
TID_52492	An02g14690	Title: strong similarity to heterogeneous nuclear ribonucleoprotein Hrp1 - Saccharomyces cerevisiae; Complex: S. cerevisiae Hrp1p is one of five subunits of cleavage factor I (CF I), which is required for cleavage activity in vitro when mixed with CF II and for specific polyadenylation when mixed with polyadenylation factor I.; Function: the S. cerevisiae homolog Hrp1p is involved in cleavage and…	chr_4_2	+	3683449	3687026	1847	249	136.17	266	139	515	137.62	272	63.41	296	63.98	568	63.71	2.26213e-38	4.84507e-34	0
TID_200218	An07g03520	Title: similarity to phenylcoumaran benzylic ether reductase pcbera - Populus trichocarpa [truncated ORF]; Catalytic activity: pcbera reduces the benzylic ether functionalities of both dehydrodiconiferyl alcohol and dihydrodehydrodiconiferyl alcohol.; Remark: the ORF encoded protein is C-terminally truncated due to the contig border.; (1.3.1.-)	chr_4_1	+	797000	798781	1570	248	159.55	243	149.39	491	154.35	75	20.57	68	17.29	143	18.87	6.3179e-140	1.86946e-135	0
TID_212272	An18g06590	Title: strong similarity to Arp2/3 complex subunit sop2p - Schizosaccharomyces pombe; Complex: biochemical analyses demonstrate that sop2 protein of S. pombe is present in a complex which also contains the actin-related protein, Arp3p.; Function: sop2 protein of S. pombe modulates profilin and is part of a complex implicated in the control of actin polymerization.; Localization: immunofluorescenc…	chr_8_1	-	1541426	1542761	1144	247	218.08	244	205.86	491	211.83	30	11.29	23	8.03	53	9.6	1.57771e-184	4.93557e-193	0
TID_53246	An07g06190	Title: similarity to hypothetical related to COP1-interacting protein CIP8 - Neurospora crassa; Similarity: the ORF shows similarity to some proteins wird RING finger homology.	chr_4_1	+	1387996	1390692	2638	246	94.19	287	105	533	99.72	99	16.16	114	17.25	213	16.73	2.36712e-128	1.45293e-121	0
TID_55047	An16g09150	Title: strong similarity to hypothetical protein BM-021 - Homo sapiens; Similarity: the predicted ORF shows strong similarity to some conceptual translations of human cDNAs; BM-021 was cloned from bone marrow RNA preparations.	chr_5_3	+	624919	627128	2052	246	121.09	292	137.34	538	129.4	205	43.01	187	36.38	392	39.57	2.18809e-77	2.10868e-70	0
TID_191606	An03g06800	Title: strong similarity to hypothetical negative-acting regulatory protein qutR - Aspergillus nidulans;	chr_6_1	-	1555952	1558422	2416	245	102.43	326	130.23	571	116.65	129	22.99	108	17.85	237	20.32	3.99119e-134	1.05464e-126	0
CADANGAT00013694	An18g00580	Product: hypothetical protein	chr_8_1	-	136028	136293	211	245	1172.81	283	1294.51	528	1235.04	12	24.49	19	35.95	31	30.43	#N/A	#N/A	#N/A
TID_208510	An08g00070	Title: strong similarity to chromosome region maintenance protein 1 crm1p - Schizosaccharomyces pombe; Function: crm1 is also called exportin 1 and is the receptor for the leucine-rich nuclear export signal.; Function: crm1 of S. pombe is required for maintaining higher order chromosome structures, correct gene expression, and cell growth in the fission yeast.; nucleus	chr_8_2	+	11724	15613	3208	245	77.14	245	73.71	490	75.39	602	80.8	720	89.6	1322	85.37	0.00491053	0.010963	0.0104534
TID_189639	An12g01710	Title: strong similarity to human breast tumour-associated protein 77 from patent DE19813839-A1 -Homo sapiens; Function: might be a short chain dehydrogenase of unknown specificity.; Remark: the patent comprises novel human nucleic acid sequences from tumor breast tissue which have cytostatic activity.; Similarity: shows strong similarity to probable short chain dehydrogenases of different organi…	chr_3_1	+	766327	767509	931	244	264.72	286	296.49	530	280.97	50	23.12	87	37.31	137	30.48	1.03828e-158	5.84635e-155	0
TID_55916	An11g00400	Title: similarity to isovaleryl-CoA dehydrogenase IVD - Homo sapiens; Catalytic activity: human IVD catalyzes the conversion of isovaleryl-CoA to 3-methylcrotonyl-CoA.; Complex: human IVD is a homotetrameric, FAD-binding enzyme.; Function: human IVD catalyzes the third step in the catabolism of leucine.; Localization: human IVD is a nuclear-encoded,mitochondrial protein.; Remark: deficiency of hu…	chr_7_1	+	165134	166879	1580	244	155.98	321	196.09	565	176.49	132	35.97	215	54.33	347	45.5	2.16e-97	1.40542e-89	0
TID_197123	An02g03120	Title: strong similarity to GDP dissociation inhibitor in the secretory pathway Gdi1 - Saccharomyces cerevisiae; Function: Regulates vesicle traffic in secretory pathway by regulating dissociation of GDP from Sec4/Ypt/rab family of GTP-binding proteins.	chr_4_2	+	796217	798251	1610	243	152.45	198	118.7	441	135.19	22	5.88	33	8.18	55	7.08	4.15006e-162	1.9263e-167	0
TID_213255	An04g01500	Title: weak similarity to polypeptide SEQ ID NO:21489 from patent WO200171042-A2 - Drosophila melanogaster; Function: the ORF contains zinc-finger domain and therefore might be involved in transcriptional regulation.; Similarity: blast hits result from repetitive sequences.; Similarity: the ORF shows similarity to the A. niger protein An01g13790. The similarity between the two proteins, however, …	chr_6_2	+	396699	398730	1975	243	124.27	208	101.65	451	112.7	432	94.18	618	124.93	1050	110.13	0.795708	0.82134	0.812778
TID_209771	An07g03140	Title: strong similarity to D-xylulokinase Xks1 -Saccharomyces cerevisiae; Catalytic activity: XKS1 of S. cerevisiae converts ATP + D-xylulose <=> ADP + D-xylulose 5-phosphate.; Function: XKS1 of S. cerevisiae is necessary for growth in culture media with D-xylulose as the sole carbon source, which can induce the production of ethanol.; Phenotype: overexpression of XKS1 from S. cerevisiae negativ…	chr_4_1	+	708555	710673	2050	242	119.24	203	95.57	445	107.14	31	6.51	20	3.9	51	5.15	6.60078e-166	1.30819e-172	0
TID_53399	An15g00880	Title: similarity to polycomb protein enhancer E(Pc) - Drosophila melanogaster; Function: in D. melanogaster E(Pc) may have a wider role in chromatin formation or gene regulation than other Polycomb group genes.; Localization: in D. melanogaster E(Pc) is a chromatin protein, binding to polytene chromosomes at about 100 sites.; Phenotype: mutations in E(Pc) in D. melanogaster are strong enhancers …	chr_3_4	+	259573	261577	1739	240	139.4	280	155.4	520	147.58	662	163.9	700	160.71	1362	162.24	0.0250282	0.0436856	0.0411632
TID_55859	An08g02200	Title: strong similarity to helicase-related protein hrp1p - Schizosaccharomyces pombe; Function: hrp1 of S. pombe is required for proper chromosome segregation.; Remark: hrp1 of S. pombe is a member of the CHD protein family, characterized by a chromodomain, a Myb-like telobox-related DNA-binding domain and a SNF2-related helicase/ATPase domain.	chr_8_2	-	490208	494816	4549	240	53.29	239	50.71	479	51.97	1690	159.96	2112	185.36	3802	173.14	3.00675e-238	3.91045e-186	0
TID_212334	An09g06730	Title: strong similarity to lysine-specific high-affinity permease Lyp1 - Saccharomyces cerevisiae; Remark: a splice site was detected upstream of the START codon.; plasma membrane	chr_1_1	+	1584036	1586083	1948	239	123.92	199	98.6	438	110.97	3357	741.98	3247	665.47	6604	702.28	0	0	0
CADANGAT00005643	An07g03720	Title: strong similarity to NAD-dependent 15-hydroxyprostaglandin dehydrogenase hpgd - Rattus norvegicus; Catalytic activity: NAD-dependent 15-hydroxyprostaglandin dehydrogenases catalyse (5Z,13E)-(15S)-11-alpha,15-dihydroxy-9-oxoprost-13-enoate + NAD(+) <=> (5Z,13E)-11-alpha-hydroxy-9,15-dioxoprost-13-enoate + NADH.; Function: hpgd of R. norvegicus is involved in the reduction of prostaglandin E…	chr_4_1	-	839563	840620	851	239	283.67	349	395.82	588	341.02	6	3.04	6	2.81	12	2.92	#N/A	#N/A	#N/A
TID_172247	An01g04760	Title: similarity to hypothetical protein B12K8.10 -Neurospora crassa; Similarity: similarity to N-acetylglucosaminyltransferase chain p110 from R. norvegicus is only over C-terminal region.	chr_2_2	+	1271731	1276844	4808	238	50	259	51.99	497	51.02	544	48.72	553	45.92	1097	47.26	0.180267	0.217764	0.219462
TID_180613	An07g02190	Title: strong similarity to protein Sec7 -Saccharomyces cerevisiae; Function: the Sec7 protein of S. cerevisiae may function as a peripheral membrane protein that cycles between a soluble, cytosolic pool and a sedimentable,membrane-associated complex for its essential role in vesicular traffic through the Golgi apparatus.; cytoplasm	chr_4_1	+	468650	474833	6005	237	39.86	272	43.72	509	41.83	1109	79.52	1217	80.91	2326	80.24	1.67593e-58	3.98683e-47	0
TID_140003	An02g01080	Title: similarity to hypothetical transcription regulator SPAC11D3.07c - Schizosaccharomyces pombe;	chr_4_2	-	290368	292282	1679	237	142.57	212	121.87	449	131.99	4	1.03	7	1.66	11	1.36	5.39763e-176	1.45119e-216	0
TID_191038	An04g02160	Title: similarity to cation-Cl-cotransporter-interacting protein CIP1 - Homo sapiens; Complex: coimmunoprecipitation suggest a direct interaction of human CIP1 with NKCC.; Function: human CIP1 may be part of a novel family of proteins that modifies the activity or kinetics of CCCs through heterodimer formation.; Function: human CIP1 specifically inhibits human NKCC1-mediated (86)Rb(+) flux if exp…	chr_6_2	+	590056	593806	3590	237	66.68	287	77.16	524	72.04	19	2.28	23	2.56	42	2.42	8.26118e-204	3.8143e-219	0
TID_201372	An14g00740	Title: similarity to hypothetical protein T16B24.2 -Arabidopsis thaliana;	chr_1_2	-	214688	216474	1617	236	147.42	158	94.31	394	120.26	130	34.61	167	41.23	297	38.05	6.63863e-55	1.00199e-49	0
TID_52673	An08g05850	Title: strong similarity to osomotic sensitivity MAP kinase OSM1 - Pyricularia grisea; Function: OSM1 of P. grisea kinase is involved in arabitol accumulation.; Function: OSM1 of P. grisea regulates cellular turgor during hyperosmotic stress and appressorium-mediated plant infection.	chr_8_2	+	1390495	1392240	1171	236	203.56	164	135.17	400	168.59	41	15.08	41	13.98	82	14.51	1.43562e-130	1.2468e-129	0
TID_181202	An07g04040	Title: similarity to hypothetical protein mlr7324 -Mesorhizobium loti; Similarity: the similarity of the ORF to the putative protein mlr7324 of M. loti is restricted to the second half of the ORF.	chr_4_1	-	918155	919691	1410	235	168.34	258	176.6	493	172.57	3	0.92	5	1.42	8	1.18	3.55361e-187	1.89676e-244	0
TID_44464	An03g04710	Title: strong similarity to hypothetical protein CAD21392.1 - Neurospora crassa;	chr_6_1	-	1027618	1030743	2583	235	91.89	234	87.44	469	89.61	60	10	38	5.87	98	7.86	8.00556e-152	1.50308e-150	0
TID_207741	An08g10350	Title: strong similarity to beta subunit of transcription initiation factor TFIIE Tfa2 - Saccharomyces cerevisiae; Remark: components of the RNA polymerase II holoenzyme, the general transcription factor TFIID, and the SAGA chromatin modification complex were found to have roles in expression of distinct sets of genes.; nucleus	chr_8_2	-	2476830	2478114	1284	235	184.86	249	187.17	484	186.04	413	138.49	334	103.85	747	120.52	1.39683e-14	9.73111e-13	9.24261e-13
TID_41575	An14g01410	Title: weak similarity to hypothetical galactose-1-phosphate uridylyltransferase galT -Pasteurella multocida;	chr_1_2	+	381097	381953	856	234	276.11	211	237.91	445	256.58	6	3.02	14	6.53	20	4.84	5.33265e-178	3.31296e-203	0
TID_53525	An15g06740	Title: strong similarity to cytoplasmic ribosomal protein of the large subunit L32 - Drosophila subobscura; Alternative name: Rp49; cytoplasm	chr_3_4	-	1619473	1620787	819	234	288.59	246	289.9	480	289.26	5695	2993.92	5539	2700.1	11234	2841.47	0	0	0
TID_213243	An04g01570	Title: strong similarity to helicase SKI2W - Homo sapiens; Function: This enzyme seems to be a member of the DEAD box helicases that are involved in various aspects of RNA metabolism, including nuclear transcription, pre mRNA splicing, ribosome biogenesis, nucleocytoplasmic transport,translation, RNA decay and organellar gene expression.; Function: helicase, the human protein has ATPase activitiy.	chr_6_2	+	412134	415721	3334	233	70.59	259	74.98	492	72.83	5010	647	5692	681.6	10702	664.95	0	0	0
TID_55573	An02g06820	Title: strong similarity to pyruvate decarboxylase pdcA - Aspergillus oryzae; Catalytic activity: a 2-oxo acid = an aldehyde + CO2 ; pyruvate = acetaldehyde + CO2.; Pathway: glycolysis / gluconeogenesis.; Remark: PDC levels are a major determinant of ethanol production.; Similarity: belongs to the thiamine-diphosphate protein family.; putative sequencing error; (4.1.1.1)	chr_4_2	+	1708108	1710101	1783	232	131.43	170	92.02	402	111.28	27	6.52	28	6.27	55	6.39	2.16446e-145	5.46102e-149	0
TID_56472	0	#N/A	chr_5_2	+	618430	619761	1110	231	210.2	282	245.2	513	228.1	2494	967.4	2376	854.59	4870	908.86	0	3.70839e-284	0
TID_213634	0	#N/A	chr_2_1	-	2919	6122	2974	230	78.11	243	78.86	473	78.5	474	68.62	512	68.73	986	68.68	0.0166788	0.0274782	0.0279505
TID_54156	An18g03700	Title: similarity to inhibitor of the interferon-induced double-stranded RNA-activated protein kinase (PKR) p58 - Bos primigenius taurus; Function: P58, expressed as a histidine fusion protein in Escherichia coli, blocked both the autophosphorylation of PKR and phosphorylation of the alpha subunit of eIF-2.; Similarity: PKR inhibitor is a member of the tetratricopeptide repeat family of proteins,…	chr_8_1	-	844302	846503	2087	230	111.31	244	112.84	474	112.09	398	82.11	450	86.08	848	84.17	2.5612e-07	1.94554e-06	1.96659e-06
TID_214894	0	#N/A	chr_8_1	-	1153287	1154505	1218	230	190.73	285	225.84	515	208.68	5970	2110.37	8587	2814.67	14557	2475.81	0	0	0
TID_207626	An06g01190	Title: strong similarity to Ca(2+)-binding protein Frq1 - Saccharomyces cerevisiae; Function: S. cerevisiae Frq1 binds to a conserved sequence motif in Pik1, a phosphatidylinositol-4-OH kinase,outside Pik1's catalytic domain and stimulates its activity in vitro.; Function: S. cerevisiae Frq1 is essential for growth of budding yeast.; Function: in S. cerevisiae N-myristoylated Frq1 may also assist…	chr_8_2	+	2794308	2795551	792	230	293.32	289	352.19	519	323.42	133	72.3	127	64.02	260	68	6.49941e-107	1.30999e-99	0
TID_43533	An09g00920	Title: similarity to hypothetical protein SPAC57A7.05 - Schizosaccharomyces pombe;	chr_1_1	+	211821	214787	2226	229	103.91	330	143.08	559	123.94	2	0.39	6	1.08	8	0.74	3.01122e-209	9.37772e-279	0
TID_211068	An14g03020	Title: similarity to secreted protein SEQ ID NO:58 from patent WO9957132-A1 - Homo sapiens; Function: suggested activities include nutritional activity, cytokine and cell proliferation/differentiation activity, immune stimulating (e. g. as vaccines) or suppressing activity, haematopoiesis regulating activity,tissue growth activity, activin/inhibin activity,chemotactic/chemokinetic activity, haemo…	chr_1_2	-	772123	774691	2311	229	100.09	285	119.03	514	109.77	25	4.66	48	8.29	73	6.54	6.41163e-184	5.46659e-188	0
CADANGAT00009461	An12g00120	Title: strong similarity to hypothetical oxysterol binding protein homologue Swh1 - Saccharomyces cerevisiae; Function: swh1 of S. cerevisiae plays a role in ergosterol synthesis.; Function: the seven homologues of the mammalian oxysterol-binding protein (OSBP) in S. cerevisiae are implicated in lipid trafficking and sterol homeostasis.; Remark: swh1 is also called osh1 or YAR044W.; Similarity: t…	chr_3_1	-	1190134	1194339	3757	228	61.3	179	45.98	407	53.47	118	13.52	178	18.92	296	16.32	#N/A	#N/A	#N/A
TID_179224	An11g00860	Title: strong similarity to TATA-Binding protein-interacting protein TIP120 - Rattus norvegicus; Complex: rat TIP120 binds to TATA-binding protein (TBP) and to RPB5, one of the common subunits of the eukaryotic RNA polymerases.; Function: rat TIP120 activates the basal level of transcription from various kinds of promoters and also stimulates RNAP I- and III-driven transcription.; Function: rat T…	chr_7_1	+	272707	275925	3099	228	74.31	250	77.86	478	76.13	410	56.96	459	59.13	869	58.09	9.87056e-07	6.61451e-06	6.324e-06
CADANGAT00006628	An08g03090	Title: strong similarity to calcium-transporting ATPase Pmc1 - Saccharomyces cerevisiae; Function: the S. cerevisiae homolog Pmc1p is a calcium-transporting ATPase that pumps Ca2+ into the vacuole. Pmc1p participates in the control of the cytosolic free calcium homeostasis.; Remark: the cellular response to changes in the environmental levels of Ca2+ is mediated by calmodulin and calcineurin whic…	chr_8_2	-	713126	717482	4300	228	53.56	196	43.99	424	48.67	115	11.51	222	20.61	337	16.24	#N/A	#N/A	#N/A
TID_38450	0	#N/A	chr_8_2	-	713126	717482	4300	228	53.56	196	43.99	424	48.67	115	11.51	222	20.61	337	16.24	3.68109e-55	6.52621e-50	0
TID_119858	An01g10930	Title: strong similarity to enzyme with sugar transferase activity from patent JP11009276-A - Acremonium sp.; Function: the sugar transferase from patent JP11009276-A preferably catalyses the glucose transfer of an alpha-1 right arrow 3 bond or the glucose transfer of an alpha-1 right arrow 3 and an alpha-1 right arrow 4 bond to a sugar receptor by reacting with a substrate selected from starch a…	chr_2_2	+	2726795	2729654	2362	227	97.07	277	113.19	504	105.31	39	7.11	75	12.68	114	10	9.7579e-159	1.70502e-156	0
TID_57263	An17g00860	Title: strong similarity to eIF2-alpha specific protein kinase Gcn2 - Saccharomyces cerevisiae; Catalytic activity: Gcn2p of S. cerevisiae transfers phosphate moieties from ATP to serine/threonine residues of eIF2 alpha.; Function: Gcn2p of S. cerevisiae increases the translation of GCN4, a transcriptional activator of amino-acid biosynthesis genes.; Function: the C-terminal histidyl-tRNA synthet…	chr_5_1	-	522606	527649	4773	227	48.04	217	43.88	444	45.91	692	62.42	710	59.39	1402	60.85	1.42017e-09	4.88846e-08	4.20732e-08
TID_199489	An11g09450	Title: weak similarity to hypothetical protein MDF20.11 - Arabidopsis thaliana;	chr_7_1	+	2307790	2309112	1170	227	195.97	311	256.55	538	226.95	138	50.78	136	46.41	274	48.51	2.46353e-109	1.04134e-101	0
TID_212427	0	#N/A	chr_1_1	-	1392318	1395838	3320	226	68.76	230	66.86	456	67.79	15	1.95	24	2.89	39	2.43	1.58229e-176	1.42056e-188	0
TID_35543	An01g12700	Title: similarity to retinoblastoma protein binding protein RBQ-3 - Homo sapiens; Function: the H. sapiens RBQ-3 preferentially binds to underphosphorylated pRB.	chr_2_2	-	3153273	3154953	1447	226	157.75	389	259.47	615	209.77	1267	377	1233	340.19	2500	357.9	1.46289e-45	4.57094e-37	0
TID_37620	An02g14590	Title: strong similarity to glutamate dehydrogenase Gdh2 - Saccharomyces cerevisiae; Catalytic activity: L-glutamate + H(2)O + NAD(+) <=> 2-oxoglutarate + NH(3) + NADH.; Complex: S. cerevisiae Gdh2p forms a homotetramer.; Function: the S. cerevisiae homolog Gdh2p is a NAD-dependent glutamate dehydrogenase.; Remark: a splice site was detected upstream of the START codon.; (1.4.1.2)	chr_4_2	+	3657722	3661206	3332	226	68.51	224	64.88	450	66.66	438	56.6	514	61.59	952	59.19	0.0389963	0.0576307	0.0581603
TID_56474	An05g02110	Title: strong similarity to hypothetical protein encoded by An12g06940 - Aspergillus niger; Similarity: the ORF shows similarity to plasmid NA2 DNA encoding neutral alpha-amylase patent WO8901969-A -Aspergillus niger. The homologous sequence includes preregion, promoter and upstream activating sequences.	chr_5_2	+	596180	600622	4368	226	52.26	215	47.51	441	49.83	613	60.42	699	63.89	1312	62.22	2.93249e-06	2.47223e-05	2.20644e-05
TID_183718	An16g03850	Title: similarity to hypothetical protein SPAC57A7.05 - Schizosaccharomyces pombe;	chr_5_2	-	1174874	1177962	2933	226	77.83	196	64.5	422	71.01	256	37.58	252	34.3	508	35.88	9.34035e-27	1.51453e-23	0
TID_44648	An03g06940	Title: strong similarity to UPD-GlcNAc transporter MNN2-2 - Kluyveromyces lactis; Function: transports UDP-N-acetylglucosamine from the cytosol to the luminal side of the Golgi apparatus.; Golgi	chr_6_1	+	1606195	1607502	984	226	231.98	208	204.02	434	217.68	158	69.13	117	47.47	275	57.89	5.50509e-73	5.09007e-67	0
TID_209145	An11g10730	Title: strong similarity to hypothetical protein SPBC20F10.03 - Schizosaccharomyces pombe;	chr_7_1	-	2645889	2647762	1737	226	131.42	234	130.02	460	130.7	91	22.56	90	20.69	181	21.59	4.25302e-112	2.76439e-106	0
TID_202783	An09g06790	Product: secretion related GTPase srgB-Aspergillus niger; Gene-ID: sgrB;yptA; Similarity: strong similarity to the GTP-binding protein Rab1 from Homo sapiens.	chr_1_1	-	1600598	1602212	1253	225	181.37	213	164.07	438	172.53	540	185.56	494	157.4	1034	170.95	0.97683	1	0.978815
TID_213247	An04g01550	Title: strong similarity to killer toxin insensitive protein 3 Iki3 - Saccharomyces cerevisiae; Remark: Disruption of the IKI3 gene in yeast is non-lethal and it has the killer-insensitive phenotype.	chr_6_2	-	406534	411880	4091	225	55.55	235	55.44	460	55.5	991	104.3	1124	109.69	2115	107.1	1.36689e-54	6.19054e-44	0
TID_55910	An08g00210	Title: strong similarity to glycerol-3-phosphate dehydrogenase gdm1 - Mus musculus; Catalytic activity: gpm1 of M. musculus catalyses Sn-glycerol 3-phosphate + acceptor = glycerone phosphate (dihydroxyacetone phosphate) + reduced acceptor.; Induction: calcium-binding enhances the activity of gpm1 from M. musculus and FAD is used as cofactor.; Pathway: gpm1 of M. musculus is involve in glycerol me…	chr_8_2	+	32188	35021	2504	225	90.76	183	70.54	408	80.42	129	22.18	176	28.06	305	25.23	1.36379e-57	3.06483e-52	0
TID_188902	An09g05230	Title: strong similarity to nuclear protein Skip -Homo sapiens; Function: Skip is highly homologous to the Drosophila melanogaster protein Bx42 which is found associated with chromatin in transcriptionally active puffs of salivary glands.; Remark: Skip from H. sapiens is also known as SNW1.; nucleus	chr_1_1	+	1210728	1212639	1752	224	129.14	359	197.77	583	164.23	510	125.33	546	124.42	1056	124.86	4.3412e-08	4.24051e-07	4.35162e-07
TID_128934	An01g07400	Title: strong similarity to hypothetical protein YOL124c - Saccharomyces cerevisiae; Remark: last exon seems to be in the wrong frame,maybe due to the contig end.	chr_2_2	+	1887869	1893372	3933	224	57.53	265	65.03	489	61.36	2570	281.35	2312	234.69	4882	257.14	0	3.46972e-287	0
TID_175387	An02g10660	Title: strong similarity to methionine adenosyltransferase regulatory beta subunit MAT II - Homo sapiens; Function: the beta subunit of H. sapiens methionine adenosyltransferase MATII has regulatory function.; Remark: Methionine adenosyltransferase (MAT; S-adenosyl-L-methionine synthetase, EC 2. 5. 1. 6)1 is an essential enzyme that catalyzes the synthesis of S-adenosylmethionine (AdoMet) from L-…	chr_4_2	-	2751275	2752370	915	224	247.27	227	239.44	451	243.27	11	5.18	8	3.49	19	4.3	5.48256e-180	5.82472e-207	0
TID_209184	An11g11120	Title: strong similarity to hypothetical protein involved in ergosterol biosynthesis SPBC646.08c -Schizosaccharomyces pombe; Similarity: the S. pombe homolog SPBC646. 08c has similarity to proteins involved in ergosterol biosynthesis.	chr_7_1	-	2750725	2752353	1184	224	191.09	221	180.15	445	185.5	92	33.46	71	23.94	163	28.52	3.84685e-113	8.50656e-108	0
TID_186950	An18g02250	Title: strong similarity to hypothetical protein encoded by An01g14540 - Aspergillus niger;	chr_8_1	-	455575	457696	1694	224	133.56	304	173.21	528	153.83	487	123.78	484	114.07	971	118.74	8.17477e-07	5.301e-06	5.42909e-06
TID_52560	An08g10750	Title: strong similarity to hypothetical protein SPBC3B8.06 - Schizosaccharomyces pombe; Remark: SPBC3B8. 06 of S. pombe is possibly involved in RNA binding and is similar to the probable membrane protein YCR062w of S. cerevisiae, which is only 120 amino acids long.; Similarity: the ORF overlaps with A. niger ESTs an_2557 (EMBLEST:BE759690), an_2482 (EMBLEST:BE759628) and an_1914 (EMBLEST:BE76057…	chr_8_2	-	2584448	2586422	1793	224	126.19	251	135.11	475	130.75	5	1.2	10	2.23	15	1.73	8.78205e-189	7.15322e-225	0
CADANGAT00012166	An15g04870	Title: similarity to hypothetical protein expressed during hard surface attachment CHIP6 - Glomerella cingulata;	chr_3_4	+	1178484	1179658	1065	223	211.49	247	223.85	470	217.81	8	3.23	18	6.75	26	5.06	#N/A	#N/A	#N/A
TID_128821	An12g00840	Title: strong similarity to transcription factor ntf1p - Schizosaccharomyces pombe; Remark: activation target is probably a protein or proteins in the basal initiation complex.; Remark: the protein contains the fungal Zn(2)-Cys(6) binuclear cluster domain.	chr_3_1	-	999789	1005411	4616	222	48.58	260	54.36	482	51.54	42	3.92	48	4.15	90	4.04	7.49292e-160	1.48577e-160	0
CADANGAT00006982	An08g06600	Title: strong similarity to hypothetical protein CAF32076.1 - Aspergillus fumigatus;	chr_8_2	+	1576933	1577510	520	222	431.21	280	519.7	502	476.46	3	2.48	1	0.77	4	1.59	#N/A	#N/A	#N/A
TID_57431	An03g01310	Title: strong similarity to CTP synthase Ura7 -Saccharomyces cerevisiae; Catalytic activity: CTP synthetase of S. cerevisiae catalyses the reaction ATP + UTP + NH(3) = ADP + phosphate + CTP.; Pathway: CTP synthetase catalyses the last reaction in the pyrimidine biosynthesis pathway.; Remark: in the presence of saturating concentrations of ATP and UTP, the URA7-encoded CTP synthetase exists as a t…	chr_6_1	-	304715	306616	1737	221	128.51	204	113.35	425	120.76	3822	947.37	3564	819.16	7386	880.85	0	0	0
TID_214636	An03g02770	Title: strong similarity to hypothetical protein YLR361c - Saccharomyces cerevisiae;	chr_6_1	+	586966	588876	1787	221	124.91	192	103.7	413	114.07	918	221.18	854	190.79	1772	205.41	2.86886e-38	5.28663e-31	0
TID_213612	An03g06820	Title: similarity to negative regulatory protein Hex2 - Saccharomyces cerevisiae;	chr_6_1	-	1566726	1568638	1853	221	120.46	136	70.84	357	95.09	277	64.36	332	71.53	609	68.08	1.9587e-07	1.59928e-06	1.49906e-06
TID_38832	An11g01980	Title: strong similarity to cytochrome P450 monooxygenase P450II - Gibberella fujikuroi; Function: this P450 of G. fujikuroi is, together with three similar P450 monooxygenases, a putative geranylgeranyl diphosphate synthase, and a copalyl diphosphate synthase, involved in gibberellin biosynthesis.; (1.14.14.1)	chr_7_1	+	520727	522554	1545	220	143.83	236	147.43	456	145.67	9	2.51	21	5.43	30	4.02	3.08008e-180	1.56984e-197	0
TID_199220	An11g03180	Title: similarity to ubiquitin-ligase E6AP from patent WO9518974-A - Homo sapiens; Catalytic activity: ATP + ubiquitin + protein lysine = AMP + pyrophosphate + protein N-ubiquityllysine.; Remark: similarity to the human ubiquitin-conjugating enzyme E6AP patent WO9518974-A.; Remark: ubiquitin is coupled to protein by a peptide bond between the C-terminal glycine of ubiquitin and epsilon-amino grou…	chr_7_1	-	838925	843219	4181	220	53.15	201	46.4	421	49.7	133	13.7	133	12.7	266	13.18	4.67373e-71	3.21207e-65	0
TID_119446	An11g10990	Title: strong similarity to trehalose-6-phosphate phosphatase TPP from patent WO200116357-A2 - Saccharomyces cerevisiae; Catalytic activity: Trehalose 6-phosphate + H(2)O <=> trehalose + phosphate.; Complex: the S. cerevisiae homolog TPS2 encodes the 100-kDa subunit of the trehalose-6-phosphate synthase/phosphatase complex.; Function: S. cerevisiae TPS2 codes for the structural gene of the trehal…	chr_7_1	-	2706267	2709268	2838	220	78.3	202	68.7	422	73.39	259	39.29	280	39.39	539	39.34	3.72417e-23	2.24506e-20	0
TID_198441	An08g06630	Title: strong similarity to hypothetical protein CAF32079.1 - Aspergillus fumigatus;	chr_8_2	+	1582572	1583635	994	220	223.55	295	286.44	515	255.71	6	2.6	7	2.81	13	2.71	2.43056e-202	3.15975e-248	0
TID_207667	An06g01720	Title: strong similarity to Ariadne protein ari -Drosophila melanogaster; Similarity: the ORF encoded shows strong similarity to the D. melanogaster ariadne protein and its homologues.	chr_8_2	-	2643535	2645498	1777	220	125.05	204	110.8	424	117.76	366	88.68	374	84.03	740	86.27	1.31337e-07	1.06032e-06	1.08619e-06
CADANGAT00011726	An15g00480	Title: strong similarity to hypothetical protein 99H12.140 - Neurospora crassa;	chr_3_4	+	153141	158502	5229	218	42.11	190	35.07	408	38.51	1024	84.32	1171	89.41	2195	86.96	#N/A	#N/A	#N/A
TID_215111	#N/A	#N/A	chr_3_4	+	153141	158502	5229	218	42.11	190	35.07	408	38.51	1024	84.32	1171	89.41	2195	86.96	1.87247e-78	1.35386e-62	0
TID_207088	An02g08450	Product: secretory gene nsfA-Aspergillus niger; Gene-ID: nsfA; Remark: strong similarity to Sec18 S. cerevisiae. SEC18 gene function is required for secretory protein transport between the endoplasmic reticulum (ER) and the Golgi complex.; Remark: the differences in the sequence are caused by strain variations or sequencing errors.; Remark: there is no publication for the A. niger genproduct avai…	chr_4_2	+	2164992	2168307	3264	217	67.15	303	89.6	520	78.63	153	20.18	194	23.73	347	22.02	1.4613e-82	2.2245e-75	0
TID_129172	An16g08450	Title: strong similarity to hypothetical transcriptional regulator SPCC417.09c - Schizosaccharomyces pombe; Similarity: contains a fungal-type DNA-binding Zn(2)-Cys(6) binuclear cluster domain.	chr_5_3	+	438556	442609	3253	217	67.38	299	88.71	516	78.29	51	6.75	62	7.61	113	7.2	5.15476e-163	4.97254e-161	0
TID_209010	An11g09510	Title: strong similarity to aspartate-semialdehyde dehydrogenase Hom2 - Saccharomyces cerevisiae; Catalytic activity: ASA DHs convert L-Aspartate 4-semialdehyde + Orthophosphate + NADP+ to L-4-Aspartyl phosphate + NADPH.; Complex: S. cerevisiae Hom2 forms a homodimer.; Function: S. cerevisiae HOM2 encodes an aspartic semi-aldehyde dehydrogenase (ASA DH).; Function: S. cerevisiae HOM2 is involved …	chr_7_1	-	2324258	2325729	1359	217	161.28	247	175.42	464	168.51	1718	544.3	1679	493.25	3397	517.81	1.71273e-193	9.11655e-152	0
TID_42867	An18g04210	Title: similarity to SIN3 protein-binding protein Stb3 - Saccharomyces cerevisiae; Complex: the Stb3 protein binds to the pleiotropic S. cerevisiae transcriptional repressor Sin3.; nucleus	chr_8_1	+	1002550	1003698	1148	217	190.92	167	140.4	384	165.09	76	28.5	88	30.6	164	29.59	3.55338e-89	5.06761e-84	0
TID_55720	An08g08980	Title: strong similarity to protein from patent WO200008056-A1 - Homo sapiens; Remark: the patent represents a novel polypeptide with hematopoietic cell regulatory activity and tissue forming/repairing activity.; Similarity: strong similarity to human putative SST-homologue patent WO200008056-A1 found in PATENTPROT:AAY80519.; Similarity: the ORF also shows strong similarity to some endosomal prot…	chr_8_2	-	2149124	2153655	2291	217	95.67	274	115.43	491	105.78	120	22.55	166	28.93	286	25.86	7.3871e-89	7.63714e-82	0
TID_37501	An02g13110	Title: weak similarity to aortic carboxypeptidase-like protein ACLP from patent WO9921965-A2 - Homo sapiens; Remark: blastp with the predicted A. niger protein mostly retrieves random hits to proline rich proteins.	chr_4_2	-	3279798	3280481	577	216	378.11	224	374.69	440	376.36	11	8.21	3	2.08	14	5.03	4.51827e-175	2.86747e-208	0
TID_42779	An18g03010	Title: strong similarity to 26S proteasome regulatory subunit S2 - Homo sapiens; Complex: human p97 also binds specifically to the intracellular domain of the p55 tumor necrosis factor (TNF) receptor.; Function: human p97 acts as a regulatory subunit of the 26S proteasome, which is involved in the ATP-dependent degradation of ubiquitinated proteins.; Remark: human p97 shows high sequence similari…	chr_8_1	-	683268	686265	2716	216	80.33	173	61.48	389	70.69	15	2.38	21	3.09	36	2.75	1.33292e-149	1.42678e-158	0
TID_208225	An08g03480	Title: strong similarity to mitochondrial heat shock protein Hsp78 - Saccharomyces cerevisiae; Localization: hsp78 from S. cereviesiae is a soluble protein located in the mitochondrial matrix.; Similarity: Hsp78p from S. cereviesiae belongs to the Clp family of ATP-dependent proteases.; localisation:mitochondrion; (3.4.21.-)	chr_8_2	-	808949	811432	2483	216	87.87	158	61.42	374	74.34	13	2.25	35	5.63	48	4	4.49376e-137	3.46592e-141	0
TID_188287	An09g06520	Title: strong similarity to cDNA sirtuin type 4 protein SIRT4 - Homo sapiens; Remark: the H. sapiens SIRT4 belongs to a group of four human SIRT proteins (SIRT1-SIRT5).; Remark: the five human sirtuins are widely expressed in fetal and adult tissues.; Similarity: the H. sapiens sirtuin type proteins are closly related to yeast Sir2 proteins, which are regulating epigenetic gene silencing and as a…	chr_1_1	+	1531772	1532926	1154	215	188.18	249	208.25	464	198.45	9	3.36	14	4.84	23	4.13	2.6163e-185	2.81253e-209	0
TID_192036	0	#N/A	chr_2_1	-	830391	835329	4424	215	49.09	170	37.09	385	42.95	40	3.89	71	6.41	111	5.2	1.21589e-110	3.63486e-107	0
TID_37131	An02g07860	Title: strong similarity to acetate regulatory DNA binding protein facB - Aspergillus nidulans; Remark: a splice site was detected upstream of the START codon.; Remark: the facB gene of Aspergillus nidulans is a major regulatory gene involved in acetamide and acetate utilisation.; Similarity: belongs to Zn[2]-Cys[6] fungal-type binuclear cluster proteins.; nucleus	chr_4_2	+	1988821	1992162	3149	215	68.96	163	49.96	378	59.24	853	116.63	850	107.77	1703	112.03	7.99437e-42	8.71797e-34	0
TID_207992	An08g06320	Title: similarity to phosphoinositide-specific phospholipase C lc1p - Schizosaccharomyces pombe; Catalytic activity: 1-phosphatidyl-1D-myo-inositol 4 ,5-bisphosphate + H(2) <=> D-myo-inositol 1,4,5-trisphosphate + diacylglycerol.; Function: Plc1 from S. pombe is a 1-phosphatidylinositol-4,5-bisphosphate phosphodiesterase.; Function: activated by all classes of cell surface receptors, Plc proteins…	chr_8_2	+	1506973	1510443	3470	215	62.58	109	30.32	324	46.08	195	24.2	164	18.87	359	21.43	5.60153e-25	4.11533e-22	0
CADANGAT00008130	An09g05950	Title: strong similarity to plasma membrane ATPase PMA1 - Kluyveromyces lactis; plasma membrane	chr_1_1	-	1392582	1395838	3056	214	70.73	218	68.85	432	69.77	15	2.11	24	3.14	39	2.64	#N/A	#N/A	#N/A
TID_181938	An15g01560	Title: strong similarity to GTPase activating protein Gyp7 - Saccharomyces cerevisiae; Remark: Gyp7p S. cerevisiae was able to most effectively accelerate the intrinsic GTPase activity of Ypt7p. It was also active, but to a lesser extent, on Ypt31p, Ypt32p and Ypt1p. Ypt6p, Sec4p and the human H-Ras protein did not serve as substrates.	chr_3_4	-	452392	455127	2494	214	86.67	155	59.98	369	73.02	18	3.11	40	6.4	58	4.82	1.15901e-129	2.29092e-131	0
TID_129315	An16g08170	Title: strong similarity to multidrug resistance protein Hol1 - Saccharomyces cerevisiae; Phenotype: Gain-of-function mutations of HOL1 confer non-selective cation transport.; Phenotype: the HOL1 null mutant unable to uptake histidinol or Na+.; Remark: YNR055C is the systematic name for HOL1.; Similarity: HOL1 is a member of major facilitator superfamily multidrug-resistance protein subfamily 1.;…	chr_5_3	-	386195	390971	2676	213	80.4	252	90.89	465	85.76	24	3.86	36	5.37	60	4.64	2.424e-168	6.31556e-174	0
TID_124413	An04g09760	Title: similarity to nitrogen assimilation regulatory protein nit-4 - Neurospora crassa [truncated ORF]; Complex: in N. crassa a direct protein-protein interaction between nit-2 and nit-4 is essential for optimal expression of the nit-3 structural gene.; Function: N. crassa nit-4 is a regulatory gene in the nitrogen circuit and is required for the expression of nit-3 and nit-6.; Remark: ORF 5'tru…	chr_6_4	-	69785	71051	1125	213	191.24	199	170.73	412	180.75	5	1.91	6	2.13	11	2.03	8.56769e-163	5.18973e-198	0
TID_187023	An18g03930	Title: similarity to cutinase transcription factor 1 CTF1-alpha - Fusarium solani; Similarity: the transcription factor CTFalpha from Fusarium solani belongs to the fungal Cys6Zn2 binucle cluster family.	chr_8_1	-	913902	919067	3238	213	66.44	336	100.15	549	83.68	701	93.21	665	81.99	1366	87.39	0.293892	0.353846	0.337981
TID_52691	An08g05060	Title: strong similarity to hypothetical protein encoded by AfA14E5.29 - Aspergillus fumigatus; cytoplasm	chr_8_2	+	1221580	1223783	1751	213	122.87	113	62.29	326	91.89	332	81.64	383	87.33	715	84.59	0.235316	0.278105	0.27665
TID_42089	An12g08800	Title: strong similarity to ATP dependent RNA helicase Sen1 - Saccharomyces cerevisiae; Function: S. cerevisiae Sen1 is required for endonucleolytic cleavage of introns from all families of precursor tRNAs. Sen1 is also involved in processing of rRNAs and small nuclear and nucleolar RNAs.; Remark: alternate names for S. cerevisiae Sen1: YLR430w, Cik3, Nrd2.; Similarity: S. cerevisiae Sen1 belongs…	chr_3_2	+	1476357	1482581	6154	212	34.8	228	35.76	440	35.29	1983	138.74	2129	138.12	4112	138.42	4.25789e-305	1.09255e-236	0
TID_171303	0	#N/A	chr_2_2	-	2381	5783	3094	211	68.88	261	81.42	472	75.29	9959	1385.88	9670	1247.78	19629	1314.23	0	0	0
TID_56985	An12g00800	Title: strong similarity to C2-domain family vesicle protein GLUT4 - Rattus norvegicus; Remark: Immunoblotting revealed that vp115 was not actually a component of the glucose transporter-containing vesicles, was most abundant in the plasma membranes and high density microsome fractions of rat adipocytes, and was expressed in all the major rat tissues.	chr_3_1	-	1012531	1017471	4556	211	46.78	194	41.1	405	43.87	949	89.68	991	86.84	1940	88.21	8.32292e-55	4.20326e-44	0
TID_206859	An02g06130	Title: strong similarity to cytoplasmic ribosomal protein of the small subunit S14.e - Neurospora crassa; Remark: S14. e of N. crassa is also called crp-2.; Similarity: the ORF overlaps with A. niger ESTs an_3158, database entry EMBLEST:BE758901 and an_3216 EMBLEST:BE758954.; cytoplasm	chr_4_2	+	1530985	1531973	690	211	308.87	293	409.84	504	360.5	7761	4842.83	7211	4172.34	14972	4494.93	0	0	0
TID_214587	An16g07110	Title: strong similarity to acetyl-CoA hydrolase Ach1 - Saccharomyces cerevisiae; Catalytic activity: acetyl-CoA + H2O = CoA + acetate.; Function: the acetyl-CoA hydrolase is presumably involved in regulating the intracellular acetyl-CoA pool for fatty acid and cholesterol synthesis and fatty acid oxidation.; Induction: ACH1 of S. cerevisiae is highly expressed during sporulation.; Repression: ca…	chr_5_3	-	116200	118219	1848	211	115.32	126	65.81	337	90	47	10.95	40	8.64	87	9.75	1.09476e-101	2.98772e-99	0
TID_208913	An11g06830	Title: strong similarity to hypothetical protein SPBC31F10.07 - Schizosaccharomyces pombe;	chr_7_1	+	1718569	1720434	1549	211	137.59	235	146.43	446	142.11	70	19.46	72	18.56	142	18.99	4.52755e-122	1.97913e-117	0
CADANGAT00010552	An13g00200	Product: hypothetical protein	chr_2_1	+	59757	60246	373	210	568.66	259	670.18	469	620.57	3	3.46	4	4.28	7	3.89	#N/A	#N/A	#N/A
TID_170641	An01g03470	Title: strong similarity to ubiquitin protein ligase E6-AP - Homo sapiens; Function: human E6-AP is a ubiquitin-protein ligase (E3) implicated in p53 inactivation.	chr_2_2	+	971349	975054	3582	210	59.22	271	73.02	481	66.27	105	12.62	105	11.7	210	12.14	3.20756e-109	8.43636e-103	0
TID_46314	An01g13170	Title: strong similarity to hypothetical peptide synthase-like protein CPS1 - Cochliobolus heterostrophus; Function: CPS1 product is described as peptide synthetase-like protein.; Similarity: similar to S. pombe hypothetical protein: SwissProt Accession Number Q10250, S. cerevisiae probable membrane protein YOR093c: PIR Accession Number S61654, S. verticillus bleomycin peptide synthetase BlmVI en…	chr_2_2	-	3278748	3284682	5532	210	38.34	259	45.19	469	41.84	462	35.96	534	38.54	996	37.3	0.0418115	0.0632262	0.0617939
TID_56641	An12g09700	Title: similarity to ovarian-specific phosphoprotein PRAP - Rattus norvegicus; Complex: PRAP (PRL Receptor Associated Protein) is an ovarian-specific protein that associates with the short form of the prolactin receptor.; Function: PRAP may contribute to the luteotropic effects of PRL on the corpus luteum during pregnancy.; Remark: Prolactin (PRL) is essential for progesterone biosynthesis and lu…	chr_3_2	+	1667959	1669124	1052	210	201.63	174	159.64	384	180.15	1	0.41	2	0.76	3	0.59	1.25953e-133	2.66744e-196	0
TID_207531	#N/A	#N/A	chr_4_2	-	3709231	3711231	1733	210	122.39	211	117.51	421	119.9	36	8.94	40	9.21	76	9.08	1.51846e-142	6.65945e-143	0
TID_51610	An02g14800	Product: protein disulfide isomerase A pdiA-Aspergillus niger; Function: pdiA from A. niger catalyzes the refolding of denatured and reduced RNase A.; Function: pdiA from A. niger complements PDI function in a S. cerevisiae pdi1 deletion mutant.; Function: pdiA from A. niger encodes a putative protein disulphide isomerase.; Gene-ID: pdiA;pdi1; Remark: a synonym for pdiA from A. niger is pdi1.; Re…	chr_4_2	-	3709231	3711231	1733	210	122.39	211	117.51	421	119.9	36	8.94	40	9.21	76	9.08	1.51846e-142	6.65945e-143	0
TID_50479	An04g03300	Title: strong similarity to transcription elongation protein Spt5 - Saccharomyces cerevisiae; Complex: SPT4 and SPT5 from S. cerevisiae form a complex that does not contain SPT6.; Function: STP5 from S. cerevisiae is a transcription elongation protein.; nucleus	chr_6_2	+	844833	848216	3144	210	67.47	192	58.94	402	63.11	556	76.14	611	77.59	1167	76.89	6.01129e-05	0.0002954	0.000268801
CADANGAT00011313	An14g03770	Title: strong similarity to RNA helicase 1 HRH1 -Homo sapiens; Remark: expression of human HRH1 in a S. cerevisiae prp22 (RNA helicase) mutant can partially rescue its temperature-sensitive phenotype.; nucleus	chr_1_2	-	966816	970511	3695	209	57.13	266	69.48	475	63.45	1493	173.97	1498	161.86	2991	167.69	#N/A	#N/A	#N/A
TID_49352	#N/A	#N/A	chr_1_2	-	966816	970511	3695	209	57.13	266	69.48	475	63.45	1493	173.97	1498	161.86	2991	167.69	1.22884e-138	1.80214e-109	0
TID_119993	An05g00640	Title: strong similarity to divalent cation transprter Alr2 - Saccharomyces cerevisiae; Function: ALR2 of S. cerevisiae mediates the transport of Mg2+ and other divalent cations.; Function: overexpression of ALR2 of S. cerevisiae confers resistance to aluminum ion.; Remark: ALR2 of S. cerevisiae is also called YFL050C.; Similarity: the N-terminal part of the predicted ORF shows no similarity to A…	chr_3_2	+	229317	232149	2606	209	81.01	268	99.26	477	90.34	4	0.66	9	1.38	13	1.03	2.35393e-188	1.18574e-228	0
TID_199462	An11g09120	Title: strong similarity to cytoplasmic ribosomal protein of the large subunit L26 - Saccharomyces cerevisiae; Remark: alternate names for cytosolic ribosomal protein L26 from S. cerevisiae: RPL26B or YGR034W.; cytoplasm	chr_7_1	-	2186348	2187552	824	209	256.19	234	274.09	443	265.34	7049	3683.25	5969	2892.06	13018	3272.73	0	0	0
TID_54097	An18g01780	Title: strong similarity to flavohemoglobin hmp -Escherichia coli [putative frameshift]; Catalytic activity: the dihydropteridine reductase activity of hmp from E. coli converts NAD(P)H + 6,7-dihydroteridine = NAD(P)(+) + 5,6,7,8-tetrahydropteridine.; Function: hmp of E. coli possesses dihydropteridine reductase activity and has nitric oxide dioxygenase activity.; Function: hmp of E. coli seems t…	chr_8_1	-	353837	355207	1370	209	154.09	193	135.97	402	144.82	8	2.51	7	2.04	15	2.27	8.37574e-161	1.62126e-187	0
TID_212193	An18g05850	Title: strong similarity to hypothetical protein SPAC30C2.08 - Schizosaccharomyces pombe; (4.2.1.2)	chr_8_1	-	1360189	1362074	1505	209	140.27	177	113.51	386	126.58	17	4.86	11	2.92	28	3.85	6.59345e-152	9.00081e-165	0
TID_180222	An07g06130	Title: strong similarity to hypothetical guanine nucleotide binding protein - Schizosaccharomyces pombe; Remark: the hypothetical protein YHR186c of S. cerevisiae is a putative membrane protein, but for the ORF no membrane region is predicted.	chr_4_1	+	1373156	1377717	4272	208	49.18	179	40.44	387	44.71	211	21.27	273	25.51	484	23.47	1.2194e-22	5.09796e-20	0
TID_207011	An02g07570	Title: strong similarity to ergosterol biosynthesis protein Kes1 - Saccharomyces cerevisiae; Function: KES1 of S. cerevisae plays a role in ergosterol synthesis.; Phenotype: mutations in the KES1 gene result in pleiotropic sterol-related phenotypes.; Remark: Kes1p of S. cerevisae consists of only the ligand binding domain.; Remark: inactivation of the KES1 gene resulted in the ability of yeast to…	chr_4_2	-	1908397	1910012	1393	208	150.82	247	171.14	455	161.21	29	8.96	38	10.89	67	9.96	8.66218e-162	7.60657e-165	0
TID_190324	An04g01990	Title: similarity to protein ZW10 homolog HZW10 -Homo sapiens; Function: human protein is centromere binding protein at prophase, metaphase, and early anaphase.; Function: it also binds kinetochore microtubules at metaphasehuman protein is involved in meiosis and mitosis.; Similarity: similarity is restricted to C-terminus.	chr_6_2	+	540201	542887	2498	208	84.1	153	59.12	361	71.33	37	6.38	58	9.27	95	7.88	5.86074e-108	3.08804e-105	0
TID_128697	An04g09260	Title: strong similarity to hypothetical protein SPBC947.11c - Schizosaccharomyces pombe; Similarity: belongs to the superfamily of AAA-type ATPases (ATPases associated with various cellular activities).	chr_6_3	-	311073	317709	5715	208	36.76	197	33.27	405	34.98	25	1.88	37	2.58	62	2.25	1.05602e-141	8.28488e-144	0
TID_47695	An08g01520	Title: strong similarity to alcohol dehydrogenase (NADP+) ALR - Sus scrofa; Catalytic activity: Alcohol + NADP(+) = Aldehyde + NADPH.; Remark: Alcohol dehydrogenase is identical with aldehyde reductase.; Similarity: belongs to the Aldo/Keto reductase family.; (1.1.1.-)	chr_8_2	-	337013	338125	932	208	225.42	260	269.25	468	247.83	3	1.39	6	2.57	9	2	1.54957e-180	6.73902e-230	0
TID_185630	An14g03780	Title: strong similarity to mitochondrial RNA helicase Suv3 - Saccharomyces cerevisiae; Function: the DExH box protein Suv3p from S. cerevisiaeis a component of a yeast mitochondrial 3'-to-5' exoribonuclease that suppresses group I intron toxicity.; Remark: synonyms for Suv3 from S. cerevisiae are Lpb2 and YPL029w.; localisation:mitochondrion	chr_1_2	-	970966	972925	1909	207	109.52	230	116.28	437	112.98	978	220.58	928	194.08	1906	206.83	7.02887e-43	9.47325e-35	0
TID_56629	An14g06520	Title: strong similarity to ubiquitin protein ligase CUL4A - Homo sapiens; Function: CUL-4A of H. sapiens is a member of the cullin/Cdc53 family of proteins, which are believed to function as an essential component of a multifunctional Ub-protein ligase E3 complex that has a critical role in Ub-mediated proteolysis.; Function: CUL-4A of H. sapiens is found in a complex with UV-damaged DNA-binding…	chr_1_2	-	1550248	1558993	7706	207	27.13	165	20.67	372	23.83	1367	76.38	1432	74.19	2799	75.24	2.63603e-162	3.33822e-127	0
TID_49657	An12g04820	Title: strong similarity to hypothetical conserved protein SPCC132.01c - Schizosaccharomyces pombe;	chr_3_2	-	605091	610587	4541	207	46.04	272	57.81	479	52.06	208	19.72	262	23.03	470	21.44	2.37868e-45	2.14192e-40	0
TID_209098	An11g10110	Title: similarity to protein Srb8 - Saccharomyces cerevisiae; Function: Srb/mediator proteins that are associated with RNA polymerase II holoenzyme have been implicated in transcriptional repression in S. cerevisiae; Remark: The products of all nine SRB genes identified are components of the RNA polymerase II holoenzyme.; nucleus	chr_7_1	+	2497136	2502697	4575	207	45.7	168	35.44	375	40.45	343	32.28	432	37.7	775	35.09	0.022918	0.0360673	0.0366671
TID_211691	An05g00530	Title: strong similarity to translational regulator HsGCN1 - Homo sapiens; Induction: phosphorylation of the translation initiation factor eIF2 by protein kinase GCN2 leads to increased translation of the transcriptional activator GCN4 in amino acid-starved cells.; Remark: the H. sapiens HsGCN1 protein shows strong similarity and functional relationship to the yeast orthologue GCN1, which serves …	chr_3_2	+	170881	179495	8279	206	25.13	251	29.26	457	27.24	3617	188.11	4114	198.39	7731	193.44	0	0	0
TID_56731	#N/A	#N/A	chr_3_2	+	170881	179495	8279	206	25.13	251	29.26	457	27.24	3617	188.11	4114	198.39	7731	193.44	0	0	0
TID_196993	An02g01710	Title: weak similarity to hypothetical protein CAD70407.1 - Neurospora crassa [truncated ORF]; Remark: the ORF is truncated due to the border of contig.	chr_4_2	-	465816	466786	545	206	381.78	185	327.62	391	354.09	115	90.85	138	101.09	253	96.16	1.45225e-64	3.17413e-59	0
TID_201122	An16g03040	Title: strong similarity to hypothetical AMMECR1 -Homo sapiens; Phenotype: AMMECR1 is a human gene of unknown function included in the deleted region of the contiguous gene deletion syndrome AMME, located in Xq22. 3, that includes Alport syndrome (A), mental retardation (M),midface hypoplasia (M), and elliptocytosis (E).; Similarity: the predicted ORF is identical to A. niger EST EMBLEST:BE760000.	chr_5_2	+	973223	974271	964	206	215.84	282	282.34	488	249.85	107	47.79	87	36.03	194	41.69	1.96131e-118	2.98132e-112	0
TID_198730	An08g03420	Title: similarity to hypothetical protein CG13349 -Drosophila melanogaster; Similarity: the ORF shows similarity to expressed sequence tag h1c04a1. f1 from Aspergillus nidulans.	chr_8_2	-	795417	796941	1303	206	159.69	164	121.48	370	140.15	9	2.97	7	2.14	16	2.54	2.34046e-148	5.65925e-170	0
TID_125829	An14g02450	Title: strong similarity to aquaporin water channel protein Aqy2 - Saccharomyces cerevisiae; Induction: Aqy2-1 from S. cerevisiae was detected only during the exponential growth phase in rich medium containing glucose.; Localization: Aqy2-1 from S. cerevisiae is located on the endoplasmic reticulum as well as on the plasma membrane.; Remark: AQY2 is disrupted by a stop codon in most S. cerevisiae…	chr_1_2	-	626102	627235	1017	205	203.6	199	188.86	404	196.06	92	38.95	60	23.55	152	30.96	2.45787e-101	2.24948e-96	0
TID_51820	An01g09480	Title: strong similarity to phosphatidylserine synthase pS232 - Triticum aestivum; Function: mutants of T. aestivum show altered the phospholipid composition of wild type yeast, with the most marked effect being increased abundance of phosphatidylserine.; Localization: might be localized in the ER or might be a mitochondrial protein.; (2.7.8.-)	chr_2_2	-	2411935	2414410	1183	205	175.03	176	143.59	381	158.95	2448	890.96	2398	809.28	4846	848.58	0	7.47178e-300	0
TID_181867	An15g03910	Title: strong similarity to frost gene fr -Neurospora crassa; Remark: CDC1 protein of S. cerevisiae plays a role in manganese homeostasis.; Remark: the N. crassa mutant frost has a hyperbranching phenotype that can be corrected by adding Ca(2+).; Remark: the fr mutant of N. crassa was sensitive to Mn(2+), and a revertant allele whose product differs by one amino acid was tolerant to Mn(2+). Mn(2+…	chr_3_4	+	950652	952689	1960	205	105.64	190	93.56	395	99.47	128	28.12	144	29.33	272	28.75	4.5234e-61	8.12862e-56	0
TID_214066	An04g08340	Title: strong similarity to multidrug resistance protein mdr1 - Aspergillus flavus; Remark: also strong similarity to Aspergillus flavus multidrug resistance protein Afl-MDR1 patent WO9626952-A1.; Remark: expression of AFUMDR1 in S. cerevisiae conferred increased resistance to the antifungal agent cilofungin (LY121019), an echinocandin B analog.; plasma membrane	chr_5_1	-	736399	740932	4412	205	46.93	242	52.94	447	50	449	43.82	498	45.06	947	44.46	0.0422325	0.0608861	0.0623066
TID_185612	An14g06560	Title: strong similarity to DNA-directed DNA polymerase gamma mip1p - Schizosaccharomyces pombe; Function: the function of yeast gamma DNA-polymerases is restricted to mitochondrial DNA replication and repair.; Similarity: the ORF shows similarity to several DNA polymerases from different species.; (2.7.7.7)	chr_1_2	-	1570891	1574351	3406	204	60.5	168	47.61	372	53.9	448	56.63	552	64.7	1000	60.82	0.0172097	0.0311526	0.0301
TID_40066	An07g03150	Title: strong similarity to nuclear tRNA export receptor exportin-t - Homo sapiens; Function: exportin-t of H. sapiens is a tRNA receptor, that shuttles between the nucleus and cytoplasm and exports tRNA out of the nucleus in a RanGTP-dependent manner.	chr_4_1	+	711283	714704	3089	204	66.7	217	67.8	421	67.27	2557	356.4	2581	333.58	5138	344.56	0	0	0
TID_188219	An09g06020	Title: strong similarity to regulator of phosphoprotein phosphatase 1 Shp1 - Saccharomyces cerevisiae; Function: S. cerevisiae mutations in SHP1 markedly reduce catalytic activity of the phosphoprotein phosphatase 1 (PP1) catalytic subunit Glc7 without noticeably affecting the level or distribution of the protein.; Function: S. cerevisiae mutations in SHP1 totally block sporulation and slightly s…	chr_1_1	-	1404538	1407484	2118	203	96.81	231	105.27	434	101.13	91	18.5	88	16.59	179	17.51	3.41404e-103	1.42901e-97	0
TID_54674	An04g00060	Title: strong similarity to 19.3 kD subunit of NADH:ubiquinone reductase - Neurospora crassa; Catalytic activity: NADH + ubiquinone = NAD+ + ubiquinol.; Pathway: oxidative phosphorylation, respiratory chain complex I.; Remark: 19. 3 kD subunit of the respiratory chain complex I is binding to iron-sulphur cluster N-2.; localisation:mitochondrion; (1.6.5.3)	chr_6_2	+	10807	11868	901	203	227.57	304	325.65	507	277.72	2145	1025.02	2284	1012.06	4429	1018.29	2.19404e-307	3.98091e-239	0
TID_206405	An01g00120	Title: similarity to mitochondrial respiratory function protein Mrf1 - Saccharomyces cerevisiae; Function: MRF1 is suggested to be a transcriptional regulator of genes involved in assembly of mitochondrial respiratory proteins.; Localization: Antibodies against MRF1 detected the antigen localized predominantly in the nucleus in vivo.; nucleus	chr_2_2	-	53492	54852	1276	202	159.9	274	207.25	476	184.11	79	26.66	67	20.96	146	23.7	1.64496e-132	8.28493e-128	0
TID_130394	0	#N/A	chr_2_2	-	3436703	3438442	1602	202	127.36	256	154.23	458	141.1	5	1.34	3	0.75	8	1.03	3.48778e-173	3.62289e-223	0
CADANGAT00005572	An07g03000	Title: strong similarity to zinc-finger protein BR140 - Homo sapiens; Function: BR140 of H. sapiens is a probable transcription regulator.; Remark: BR140 of H. sapiens is also called peregrin,bromodomain and PDH finger-containing protein 1 or BRPF1.; Remark: bromodomains are found in several DNA-binding proteins; the PHD finger is a C4HC3 zinc-finger-like motif found in nuclear proteins thought t…	chr_4_1	-	668703	672288	3535	202	57.72	134	36.59	336	46.91	314	38.24	326	36.82	640	37.5	#N/A	#N/A	#N/A
TID_215021	#N/A	#N/A	chr_4_1	-	668703	672288	3535	202	57.72	134	36.59	336	46.91	314	38.24	326	36.82	640	37.5	0.000652317	0.00162388	0.00168975
TID_207460	#N/A	#N/A	chr_4_2	-	3484982	3487608	2434	202	83.83	178	70.58	380	77.05	1118	197.77	1090	178.79	2208	187.92	1.72456e-90	7.15471e-72	0
TID_207465	An02g13940	Title: strong similarity to hypothetical RNA-binding protein CAA18887.1 - Schizosaccharomyces pombe; Function: SPBP35G2. 14 of S. pombe is similar to PUF proteins of S. cerevisiae which are thought to be involved in the regulation of mRNA stability.; Similarity: contains a RNA recognition motif (RRM) and 5 pumilio-family (PUF) RNA-binding repeats.	chr_4_2	-	3497044	3500724	3607	202	56.57	146	39.07	348	47.62	761	90.84	1154	127.73	1915	109.98	1.32542e-71	4.69762e-57	0
CADANGAT00002914	An02g13880	Title: strong similarity to myb-related protein cdc5p - Schizosaccharomyces pombe; Function: cdc5 might encode a transcription factor whose activity is required for cell cycle progression and growth during G2.; Phenotype: a cdc5 mutant arrests with a 2N DNA content and a single interphase nucleus.; Similarity: cdc5 contains a region sharing significant homology with the DNA binding domain of the …	chr_4_2	-	3485044	3487608	2372	201	85.59	178	72.43	379	78.86	1111	201.66	1089	183.29	2200	192.13	#N/A	#N/A	#N/A
TID_55835	An08g03400	Title: strong similarity to calcium channel protein Cch1 - Saccharomyces cerevisiae; Function: the S. cerevisiae homolog Cch1p is involved in calcium influx and the late stage of the mating process.	chr_8_2	-	787839	794308	6247	201	32.5	230	35.54	431	34.05	728	50.18	834	53.3	1562	51.8	9.75428e-20	2.78711e-16	2.22045e-16
TID_211738	0	#N/A	chr_3_2	-	9887	13010	2703	200	74.74	171	61.06	371	67.74	211	33.61	206	30.43	417	31.96	1.51271e-27	2.43591e-24	0
TID_45614	An16g06850	Title: strong similarity to translation initiation factor eIF-4F Tif4631 - Saccharomyces cerevisiae; Function: eIF-4F of S. cerevisiae is a 150K subunit of a mRNA cap-binding protein.; Remark: In S. cereviae TIF4631 is probably essential when TIF4632 is missing.; Similarity: similarity to mammalian translation initiation factor eIF-4 gamma.	chr_5_3	+	70675	75710	4609	200	43.83	141	29.53	341	36.52	1574	147.04	2266	196.28	3840	172.59	0	7.92734e-258	0
TID_127559	An08g00020	Title: strong similarity to nodulation protein nodL - Rhizobium leguminosarum; Function: nodL on the Sym plasmid pRL1IJ of R. leguminosarum bv. viciae is a acyltransferase involved in the O-cacetylation of nodulation factors, especially in maintaining the stability of the infection thread.; Induction: nodL of R. leguminosarum bv. viciae is induced in response to flavanone molecules in a nodD-depe…	chr_8_2	-	6405	6884	479	200	421.73	179	360.68	379	390.51	69	62.02	108	90.02	177	76.55	8.41045e-83	1.86221e-77	0
TID_212624	An09g03040	Title: weak similarity to hypothetical protein CAE76587.1 - Neurospora crassa;	chr_1_1	+	708849	710743	1762	199	114.07	227	124.34	426	119.33	276	67.44	252	57.1	528	62.08	3.48755e-25	3.47124e-22	0
TID_209842	An07g02210	Title: strong similarity to ribose-phosphate pyrophosphokinase Prps1 - Saccharomyces cerevisiae; Catalytic activity: ATP + D-ribose 5-phosphate = AMP + 5-phospho-alpha-D-ribose 1-diphosphate.; Function: the S. cerevisiae PRPS1 is a rate-limiting enzyme in the biosynthesis of nucleotides, histidine, and tryptophan. disruption of this gene causes the most dramatic decrease in cell growth rate and e…	chr_4_1	+	476288	478177	1629	199	123.39	162	95.98	361	109.37	4475	1182.78	4070	997.49	8545	1086.63	0	0	0
TID_53758	An14g01420	Title: strong similarity to hypothetical membrane protein YMR221c - Saccharomyces cerevisiae;	chr_1_2	+	383390	385364	1818	198	110.01	226	119.98	424	115.11	20	4.74	13	2.85	33	3.76	9.81757e-166	1.33692e-178	0
TID_52108	An02g00210	Title: strong similarity to nonribosomal peptide synthase MxaA - Stigmatella aurantiaca; Function: mxaA of S. aurantiaca extends the assembled polyketide chain of the myxalamids with alanine.; Pathway: mxaA of S. aurantiaca is involved in myxalamid biosynthesis.; Remark: myxalamids are typical polyketide structures with incorporated amino acids.; Similarity: the ORF shows also similarity to other…	chr_4_2	+	114495	118118	3623	198	55.2	207	55.14	405	55.17	128	15.21	123	13.55	251	14.35	9.85483e-70	4.60528e-64	0
TID_143899	An04g00010	Product: hypothetical protein [truncated ORF]; Remark: N-terminal truncated ORF due to end of contig.	chr_6_2	+	1470	1792	256	198	781.21	207	780.42	405	780.81	13	21.86	12	18.71	25	20.23	7.49282e-161	2.30867e-177	0
CADANGAT00010131	An12g06960	Title: weak similarity to E1 alpha subunit of pyruvate dehydrogenase complex PDC - Arabidopsis thaliana; Remark: the adjacent genomic region contains several remnants of transposable elements and likely is a hotspot for transoposn insertion.; Similarity: similarity is from C-terminal 100 aa of the predicted A. niger protein to N-terminus of PDC E1 alpha from A. thaliana.	chr_5_2	+	597897	599176	1158	197	171.83	197	164.19	394	167.93	518	192.6	572	197.21	1090	194.99	#N/A	#N/A	#N/A
CADANGAT00004957	An05g02120	Title: strong similarity to hypothetical protein encoded by An12g06960 - Aspergillus niger; Similarity: the ORF shows strong similarity to expressed sequence tag SEQ ID no. 7357 patent WO200056762-A2 of A. oryzae.	chr_5_2	+	597897	599179	1161	197	171.39	197	163.77	394	167.49	518	192.1	578	198.76	1096	195.56	#N/A	#N/A	#N/A
TID_39551	An11g11260	Title: strong similarity to protein-L-isoaspartate(D-aspartate) O-methyltransferase PCMT1 - Mus musculus; Catalytic activity: S-adenosyl-L-methionine + protein L-beta-aspartate <=> S-adenosyl-L-homocysteine + protein L-beta-aspartate methyl ester.; Function: the M. musculus homolog PCMT1 encodes a D-aspartate O-methyltransferase which is involved in protein methylation.; (2.1.1.77)	chr_7_1	-	2786293	2787233	718	197	277.13	287	385.8	484	332.7	21	12.59	33	18.35	54	15.58	5.01083e-181	8.12572e-189	0
TID_54140	An18g03150	Title: strong similarity to protein CRO1 - Podospora anserina; Function: the Podospora anserina cro1 gene is required for sexual sporulation.; Localization: GFP-tagging of the CRO1 protein from Podospora anserina reveals that it is a cytosolic protein mainly expressed at the beginning of the dikaryotic stage and at the time of ascospore maturation.; cytoplasm	chr_8_1	+	721367	724353	2862	196	69.17	278	93.75	474	81.74	525	78.98	603	84.12	1128	81.65	0.86393	0.89135	0.875518
TID_196413	An01g06970	Title: strong similarity to D-arabinose dehydrogenase Ara1 - Saccharomyces cerevisiae; Catalytic activity: ARA1 of S. cerevisiae catalyzes the reaktion D-arabinose + NAD(P)(+) <=> D-arabinono-1,4-lactone + NAD(P)H.; Complex: ARA1 of S. cerevisiae is a heterodimer of a heavy chain and a light chain.; Function: ARA1 of S. cerevisiae catalyzes the oxidation of D-arabinose, L-xylose, L-fucose and L-g…	chr_2_2	+	1799324	1800572	1181	195	166.77	200	163.45	395	165.07	29	10.57	22	7.44	51	8.95	1.69396e-144	8.85429e-149	0
CADANGAT00001350	An01g13520	Title: strong similarity to hypothetical protein B10H4.010 - Neurospora crassa; Similarity: B10H4. 010 from N. crassa shows similarity to cholesterol oxidase.	chr_2_2	+	3375187	3376712	1344	195	146.55	158	113.46	353	129.63	20	6.41	16	4.75	36	5.55	#N/A	#N/A	#N/A
TID_205376	An01g14290	Title: strong similarity to hypothetical protein F12K21.21 - Arabidopsis thaliana; Remark: the Arabidopsis thaliana gene product has the protein id: AAF79266. 1.	chr_2_2	+	3561886	3563730	1374	195	143.35	216	151.73	411	147.63	156	48.88	152	44.17	308	46.44	1.32832e-57	2.88177e-52	0
TID_209963	An15g00210	Title: strong similarity to elongator complex and elongating RNA pol II holoenzyme 90 kDa subunit Elp2 -Saccharomyces cerevisiae; Remark: the systematic genename of ELP2 is YGR200C.	chr_3_4	+	77183	82973	4243	195	46.42	210	47.77	405	47.11	1426	144.7	1411	132.77	2837	138.51	5.35883e-153	3.14727e-120	0
TID_183029	An15g02120	Title: strong similarity to histidine kinase tcsA -Aspergillus nidulans; Phenotype: A. nidulans cells lacking the tcsA gene are unable to produce conidia on standard Aspergillus growth media.; Remark: the ORF encoded protein shows similarity to many hypothetical two component histidin kinases and contains a corresponding PFAM domain.; Remark: the tscA protein has not been described.; (2.7.3.-)	chr_3_4	-	582302	584323	2021	195	97.46	139	66.38	334	81.57	38	8.1	49	9.68	87	8.92	1.92905e-100	5.68505e-98	0
TID_37431	An02g12040	Title: strong similarity to helicase Fun30 -Saccharomyces cerevisiae; Phenotype: disruption of the fun30 gene in S. cerevisiae surprisingly resulted in increased resistance to UV irradiation.; Remark: synonyms for fun30 of S. cerevisiae are YAL019W or YAL001.; Similarity: the predicted ORF shows strong similarity to several helicases from different species.; nucleus	chr_4_2	-	3062254	3065625	3371	195	58.43	228	65.28	423	61.93	1212	154.8	1220	144.49	2432	149.45	1.04577e-97	1.49721e-77	0
TID_53660	An03g03310	Title: similarity to protein tol - Neurospora crassa; Function: in N. crassa the tol protein is required for growth inhibition and cell death that occur when hyphae of opposite mating type fuse during vegetative growth.; Phenotype: point mutations in tol result in mutants that are wild type during vegetative growth and sexual reproduction, but that allow opposite mating-type individuals to form a…	chr_5_2	+	714500	716064	1513	195	130.18	142	90.58	337	109.93	40	11.38	28	7.39	68	9.31	7.38202e-111	3.685e-110	0
CADANGAT00008812	An11g04760	Title: similarity to hypothetical protein EAA54961.1 - Magnaporthe grisea;	chr_7_1	+	1263205	1264037	520	195	378.77	209	387.92	404	383.45	6	4.97	0	0	6	2.39	#N/A	#N/A	#N/A
TID_52215	An02g04820	Title: similarity to cytokeratin-like protein Apg17 - Saccharomyces cerevisiae; Function: APG17 of S. cerevisiae is a component of a Apg1/Cvt9-containing complex, which is involved in autophagy, a membrane trafficking to vacuole/lysosome induced by nutrient starvation necessary for the sequestration and delivery of cytoplasmic material in vacuoles. .; Function: the apg1 complex could be necessary…	chr_4_2	+	1226594	1228470	1876	194	104.45	185	95.18	379	99.71	96	22.03	116	24.69	212	23.41	8.23992e-72	1.63632e-66	0
TID_173423	An02g14950	Title: strong similarity to ATP-dependent RNA helicase Ca3 - Saccharomyces cerevisiae; Function: CA3 is required for efficient pre-rRNA processing predominantly at site A3.; Localization: CA3 is localized predominantly in the nucleolus.; Phenotype: genetic depletion of CA3 results in a deficiency of 60S ribosomal subunits and a delayed synthesis of the mature 25S rRNA.; Remark: Dbp3p and CA3 are …	chr_4_2	-	3745519	3747123	1485	194	131.95	262	170.28	456	151.55	6515	1888.94	6561	1763.91	13076	1824.07	0	0	0
CADANGAT00013573	An17g01770	Title: strong similarity to multidrug resistance protein mdr1 - Aspergillus fumigatus [truncated ORF]; Remark: N-terminal truncated ORF due to end of contig.; Remark: also strong similarity to multiple drug resistance protein AfuMDR1 from Aspergillus fumigatus patent US5914246-A.; Remark: expression of AFUMDR1 in S. cerevisiae conferred increased resistance to the antifungal agent cilofungin (LY1…	chr_5_1	-	736399	740321	3801	194	51.55	218	55.36	412	53.5	425	48.14	482	50.63	907	49.43	#N/A	#N/A	#N/A
TID_202464	An18g03820	Title: strong similarity to serine C-palmitoyltransferase Lcb2 - Saccharomyces cerevisiae [putative frameshift]; Catalytic activity: palmitoyl-CoA + L-serine <=> CoA + 3-dehydro-D-sphinganine + CO(2).; Cofactor: Pyridoxal-phosphate.; Function: the S. cerevisiae Lcb2 protein catalyzes the first step in the biosynthesis of the long-chain base component of sphingolipids.; Pathway: Lcb2 is involved i…	chr_8_1	-	891172	893037	1865	194	105.07	163	84.35	357	94.48	292	67.41	310	66.36	602	66.87	8.88165e-08	7.28136e-07	7.53016e-07
TID_51057	An17g01660	Title: strong similarity to histone acetyltransferase Elp3 - Saccharomyces cerevisiae; Catalytic activity: acetyl-CoA + histone = CoA + acetylhistone.; Remark: the yeast enzyme acetylates core histones in vitro; supposed to play a role as tightly RNAPII-associated histone acetyltransferase in transcription of DNA packaged in chromatin.; (2.3.1.48)	chr_5_1	-	711453	713233	1726	193	112.94	186	104.01	379	108.37	712	177.61	825	190.83	1537	184.47	1.84019e-28	3.50716e-23	0
TID_202315	An18g02240	Title: similarity to hypothetical protein YML020w -Saccharomyces cerevisiae;	chr_8_1	+	451785	454696	2608	193	74.75	215	79.57	408	77.21	26	4.29	22	3.37	48	3.81	1.22848e-151	2.24712e-157	0
TID_189620	An05g02410	Title: strong similarity to beta-glucuronidase GUSB - Canis lupus; Catalytic activity: a beta-D-glucuronoside + H2O = an alcohol + D-glucuronate.; Function: GUSB of C. familiaris degrades glycosaminoglycans.; Pathway: GUSB of C. familiaris is involved in starch and sucrose metabolism and glycosaminoglycan degradation.; Phenotype: mutation of GUSB in C. familiaris leads to the lysosomal storage di…	chr_3_1	+	49871	51974	1944	192	99.76	219	108.73	411	104.35	84	18.6	80	16.43	164	17.48	1.64041e-99	2.89102e-94	0
CADANGAT00000734	An01g07390	Title: similarity to regulator protein SIR2 -Kluyveromyces marxianus; Remark: sir proteins from Kluyveromyces lactis are essential for transcriptional silencing of mating type loci.; nucleus	chr_2_2	+	1889458	1891306	1482	191	130.18	236	153.7	427	142.2	1067	309.99	890	239.76	1957	273.55	#N/A	#N/A	#N/A
CADANGAT00009704	An12g02590	Title: similarity to hypothetical protein SPAC10F6.16 - Schizosaccharomyces pombe;	chr_3_1	-	565233	565632	364	191	530	252	668.19	443	600.66	20	23.66	20	21.94	40	22.76	#N/A	#N/A	#N/A
TID_203222	An12g00230	Title: strong similarity to hypothetical protein B14D6.520 - Neurospora crassa;	chr_3_1	-	1155418	1159860	4219	191	45.73	207	47.35	398	46.56	232	23.68	281	26.59	513	25.19	2.02308e-21	6.99329e-19	0
TID_210333	An15g06600	Title: strong similarity to zinc-finger transcription factor amdA - Aspergillus nidulans; Function: AmdA (A. nidulans) fusions with the GAL4 DNA binding domain in S. cerevisiae revealed its ability to activate transcription.; Remark: amdA of A. nidulans has only two introns.; nucleus	chr_3_4	-	1574122	1577485	3096	191	62.31	173	53.93	364	58.03	615	85.53	724	93.36	1339	89.59	4.04364e-18	6.65004e-15	5.21805e-15
TID_174497	An02g04140	Title: strong similarity to hypothetical protein EAA58004.1 - Aspergillus nidulans [truncated ORF]; Remark: the ORF is C-terminally truncated due to contig border.	chr_4_2	+	1074772	1076182	1348	191	143.12	179	128.16	370	135.47	131	41.84	140	41.46	271	41.65	3.78425e-52	1.67805e-47	0
TID_178461	An11g06120	Title: strong similarity to decarboxylating phosphogluconate dehydrogenase - Medicago sativa; Catalytic activity: 6-phospho-D-gluconate + NADP(+) = D-ribulose 5-phosphate + CO(2) + NADPH.; (1.1.1.44)	chr_7_1	-	1563811	1566922	2516	191	76.68	222	85.16	413	81.02	211	36.11	299	47.45	510	41.99	4.87879e-25	5.01013e-22	0
TID_39573	An07g10260	Title: weak similarity to F-box-WD40 repeat protein Fbxw6 - Mus musculus; Remark: Fbxw6 from mouse seems to be part of a ubiquitin protein ligase.	chr_4_1	+	2405027	2406603	1576	190	121.77	164	100.44	354	110.86	91	24.86	143	36.23	234	30.76	2.33586e-57	1.41961e-52	0
TID_126673	An16g00630	Title: similarity to chloride peroxidase precursor CPO - Leptoxyphium fumago; Catalytic activity: 2 RH + 2 chloride + H(2)O(2) = 2 RCl + 2 H(2)O.; Function: CPO of L. fumago catalyzes peroxidative halogenations involved in the biosynthesis of clardariomycin (2,2-dichloro-1,3-cyclo-pentenedione), the enzyme also has potent catalase activity and in the absence of halide ion, acts as a peroxidase si…	chr_5_2	+	138377	139096	691	190	277.73	159	222.09	349	249.27	4	2.49	2	1.16	6	1.8	7.94919e-134	6.80139e-173	0
TID_208591	An11g01510	Title: weak similarity to the protein involved in sister chromatid segregation Src1 - Saccharomyces cerevisiae;	chr_7_1	-	403807	406133	2200	190	87.23	196	85.99	386	86.6	13	2.54	7	1.27	20	1.88	2.31586e-154	2.34117e-173	0
TID_46386	An01g11550	Title: strong similarity to hypothetical protein CAD21353.1 - Neurospora crassa;	chr_2_2	-	2856740	2858447	1575	189	121.21	169	103.56	358	112.18	2	0.55	2	0.51	4	0.53	6.1206e-131	6.65786e-181	0
TID_209276	An07g09800	Title: strong similarity to hypothetical polyphosphate synthase Vtc3 - Saccharomyces cerevisiae; Function: VTC3 of S. cerevisiae is involved in the phosphate metabolism and its transcription is regulated by PHO system.; Remark: VTC3 of S. cerevisiae is also called LPB12C,YPL019C or PHM2.; Similarity: the ORf shows strong similarity to several putative polyphosphate synthetases.	chr_4_1	-	2304463	2310204	2901	189	65.8	203	67.54	392	66.69	23	3.41	33	4.54	56	4	1.41683e-140	1.54328e-143	0
TID_203804	An04g00410	Title: strong similarity to dipeptidyl peptidase III - Rattus norvegicus; Catalytic activity: in R. norvegicus, the enzyme releases a n-terminal dipeptide from a peptide of four or more residues, with broad specificity.; Cofactor: in R. norvegicus, the protein binds one zinc ion.; Function: in R. norvegicus, the enzyme is a cytosoline-type peptidase that cleaves arg-arg-beta-naphthylamide with pH…	chr_6_2	-	79519	81972	2307	189	82.75	252	105.43	441	94.35	208	38.82	247	42.74	455	40.86	2.47282e-38	4.11163e-34	0
TID_57261	An17g00770	Title: strong similarity to hypothetical DnaJ-like heat shock protein 17E5.120 - Neurospora crassa; Function: DnaJ is a molecular chaperone interacting with heat shock transcription factors.; Induction: DnaJ is induced by heat shock.	chr_5_1	+	503464	504996	1410	188	134.67	261	178.66	449	157.17	17	5.19	15	4.25	32	4.7	1.3619e-176	5.57501e-192	0
TID_56424	An16g04330	Title: strong similarity to mannose phospho-dolichol synthase dpm1 - Hypocrea jecorina; Catalytic activity: GDP-mannose + dolichyl phosphate <=> GDP + dolichyl D-mannosyl phosphate.; Function: dolichol phosphate mannose (DPM) synthase activity is required in N-glycosylation, O-mannosylation and glycosylphosphatidylinositol membrane anchoring of protein.; Remark: Trichoderma reesei = Hypocrea jeco…	chr_5_2	-	1308527	1309469	868	188	218.77	157	174.57	345	196.17	18	8.93	8	3.68	26	6.21	1.3702e-135	1.83232e-146	0
TID_52431	An02g12320	Title: strong similarity to translation initiation factor eIF-2 beta chain Sui3 - Saccharomyces cerevisiae; Function: eIF-2 functions in the early steps of protein synthesis by forming a ternary complex with GTP and initiator tRNA.; Function: the beta subunit of eIF-2 is necessary for the exchange of GDP with GTP, to enable a new round of translation initiation by eIF-2.; Remark: sui3 of S. cerev…	chr_4_2	+	3117061	3118985	1071	187	176.36	139	125.26	326	150.23	1266	508.95	1554	579.29	2820	545.45	4.14264e-195	7.3987e-152	0
TID_193872	An16g08820	Title: strong similarity to hypothetical AAA-type ATPase Yta7 - Saccharomyces cerevisiae; Remark: alternate name for S. cerevisiae Yta7: YGR270w.; Similarity: S. cerevisiae Yta7 belongs to the AAA family of ATPases.; (3.6.1.3)	chr_5_3	+	537412	542434	4963	187	38.06	208	40.45	395	39.28	286	24.81	290	23.33	576	24.04	7.74575e-15	4.87155e-13	4.996e-13
TID_207914	An08g07000	Title: similarity to hypothetical protein CAF32094.1/AfA19D12.030 - Aspergillus fumigatus;	chr_8_2	+	1673664	1675791	2077	187	90.94	190	88.29	377	89.58	57	11.82	56	10.76	113	11.27	1.69825e-106	7.18435e-103	0
TID_201109	An16g03100	Title: strong similarity to TCP-1-containing cytosolic chaperonin zeta subunit CctZ - Mus musculus; Complex: the TCP-1-containing cytosolic chaperonin of M. musculus is a heterooligomer including at least the CCT alpha, beta, gamma, delta, epsilon, zeta and eta subunits.; Function: the TCP-1-containing cytosolic chaperonin of M. musculus assists the folding of proteins upon ATP hydrolysis.; Remar…	chr_5_2	+	989459	991562	1733	186	108.41	170	94.68	356	101.39	1481	367.95	1726	397.63	3207	383.35	1.55116e-230	4.22034e-179	0
TID_45825	An03g00140	Title: strong similarity to hypothetical cytochrome P450 oxidoreductase - Streptomyces lividans; Remark: the ORF shows similarity to several putative oxidoreductases from various species.; (1.-.-.-)	chr_6_1	-	82229	83257	1028	186	182.75	152	142.71	338	162.28	0	0	0	0	0	0	4.62313e-86	1.29995e-178	0
CADANGAT00011674	An14g07380	Title: strong similarity to hypothetical zinc-binding oxidoreductase BAB49325.1 - Mesorhizobium loti; Similarity: has similarity to superfamily of alcohol dehydrogenases.	chr_6_1	-	82232	83239	973	186	193.08	152	150.78	338	171.45	0	0	0	0	0	0	#N/A	#N/A	#N/A
TID_128862	An03g04880	Title: strong similarity to cadmium resistance protein Ycf1 - Saccharomyces cerevisiae; Function: Ycf1p of S. cerevisiae selectively catalyzes the transport of glutathione-conjugated cadmium for detoxification in vacuoles.; Localization: Ycf1p is a vacuolar integral membrane protein.	chr_6_1	+	1078225	1082835	4195	186	44.78	171	39.34	357	42	6	0.62	7	0.67	13	0.64	5.78891e-143	4.22403e-167	0
TID_209956	An15g00170	Title: strong similarity to protein kinase skp1p -Schizosaccharomyces pombe; Function: Schizosaccharomyces pombe skp1+ encodes a protein kinase related to mammalian glycogen synthase kinase 3.; Function: glycogen synthase kinase 3 (GSK-3) family is involved in cell fate determination, nuclear signalling,and hormonal regulation in higher eukaryotes.; (2.7.1.-)	chr_3_4	-	63454	65531	1623	185	115.13	200	118.94	385	117.08	113	29.98	138	33.95	251	32.04	4.08439e-63	1.06039e-57	0
TID_39944	An07g05060	Title: strong similarity to protein kinase catalytic chain homolog DC2 - Drosophila sp.;	chr_4_1	-	1166296	1167648	1112	185	168.04	212	184.01	397	176.2	122	47.24	106	38.06	228	42.47	2.06916e-73	7.17697e-68	0
TID_37273	An02g09780	Title: similarity to RNA polymerase II transcription factor Upc2 - Saccharomyces cerevisiae; Remark: S. cerevisiae normally will not take up sterols from the environment under aerobic conditions. A specific mutant, upc2-1, of the predicted transcriptional activator UPC2 (YDR213w) has been recognized as a strain that allows a high level of aerobic sterol uptake.; Remark: alternative name is YDR213…	chr_4_2	+	2519196	2521018	1713	185	109.08	194	109.31	379	109.2	224	56.3	222	51.74	446	53.93	1.79875e-25	1.44717e-22	0
TID_183355	An16g01730	Title: similarity to acid phosphatase precursor rPAP - Rattus norvegicus; Catalytic activity: an orthophosphoric monoester + H2O = an alcohol + orthophosphate.; Remark: acid phosphatases have wide specificity,also calyses transphosphorylations.; (3.1.3.2)	chr_5_2	+	384905	386289	1384	185	135.01	141	98.33	326	116.25	13	4.04	21	6.06	34	5.09	8.42801e-124	9.49732e-130	0
TID_176941	An08g07050	Title: strong similarity to 189 kD subunit of DNA-directed RNA polymerase I rpa190p - Schizosaccharomyces pombe; Function: active RNA polymerase I is required for the formation of the chromosome nucleolus.; Remark: RPA190 of S. pombe is also called nuc1,SPRPA190 or SPBC4c3. 05c.; nucleus; (2.7.7.6)	chr_8_2	+	1684684	1689929	5051	185	36.99	240	45.86	425	41.53	7957	678.27	10656	842.27	18613	763.36	0	0	0
TID_184612	An14g04590	Title: strong similarity to transcription factor Kcs1 - Saccharomyces cerevisiae; Similarity: KCS1 of S. cerevisiae is similar to the basic leucine zipper family of transcription factors.	chr_1_2	-	1113676	1117894	4147	184	44.82	264	61.44	448	53.32	122	12.67	152	14.63	274	13.69	6.29769e-78	9.98335e-72	0
TID_184876	An14g06580	Title: similarity to hypothetical magnesium/cobalt transport protein sll0671 - Synechocystis sp.; Similarity: the ORF overlaps with A. niger EST an_1809 (EMBLEST:BE760507).; Similarity: the ORF shows similarity to some hypothetical magnesium/cobalt transporters from bacteria.	chr_1_2	+	1576397	1578015	1618	184	114.86	160	95.44	344	104.93	24	6.39	49	12.09	73	9.35	2.47735e-111	3.19399e-110	0
TID_54801	An13g01110	Title: similarity to hypothetical protein encoded by An14g05070 - Aspergillus niger;	chr_2_1	-	275260	276188	830	184	223.91	189	219.78	373	221.8	3	1.56	10	4.81	13	3.24	3.92883e-149	2.8007e-175	0
TID_205470	An01g13060	Title: strong similarity to EST an_2136 -Aspergillus niger;	chr_2_2	+	3246226	3247510	1222	184	152.09	181	142.96	365	147.42	1805	635.97	1493	487.78	3298	559.08	2.77429e-237	2.62769e-184	0
TID_50299	An12g00910	Title: similarity to phosphatidylserine decarboxylase Psd2 - Saccharomyces cerevisiae; Catalytic activity: Phosphatidyl-L-serine = Phosphatidylethanolamine + CO2.; Pathway: Glycine, serine and threonine metabolism; Glycerolipid metabolism.; Remark: The yeast S. cerevisiae expresses two phosphatidylserine decarboxylase (PSD) activities which are responsible for conversion of phosphatidylserine to …	chr_3_1	-	972793	974070	1277	184	145.54	215	162.5	399	154.21	5	1.69	2	0.63	7	1.14	5.39745e-153	2.96755e-197	0
TID_42457	An12g03970	Title: strong similarity to nuclear protein bimA -Aspergillus nidulans; Function: The recessive, temperature-sensitive bimA1 mutation of Aspergillus nidulans blocks nuclei in metaphase at restrictive temperature.; Function: the sequence of the bimA gene indicates that it is a member of a family of mostly nuclear proteins that contain a degenerate 34 amino acid repeat, the TPR (tetratricopeptide r…	chr_3_2	-	382700	385347	2426	184	76.61	164	65.25	348	70.8	138	24.49	188	30.94	326	27.84	4.73003e-36	2.9581e-32	0
TID_214619	An03g03010	Title: similarity to hypothetical serine/threonine protein phosphatase topA - Fervidobacterium islandicum; Remark: topoisomerase I from F. islandicum absolutely requires Mg2+ for activity, relaxes negatively but not positively supercoiled DNA and is inhibited by single-stranded M13 DNA and spermidine.	chr_6_1	+	642774	644713	1792	184	103.71	175	94.25	359	98.87	270	64.87	262	58.37	532	61.5	6.47826e-13	2.68845e-11	2.37446e-11
TID_204770	An04g05660	Title: strong similarity to bud formation factor Sap190 - Saccharomyces cerevisiae; Complex: S. cerevisae SAP190 physically associates with SIT4, the catalytic subunit of a type 2A-related protein phosphatase.; Function: S. cerevisae SAP190 acts via SIT4, the catalytic subunit of a type 2A-related protein phosphatase.; Function: S. cerevisae SAP190, in redundance with SAP185, is required for bud …	chr_6_2	-	1423916	1427930	3268	184	56.87	143	42.23	327	49.39	393	51.78	406	49.6	799	50.65	0.558703	0.624937	0.593285
TID_170231	An01g03190	Title: similarity to protein Sec3 - Saccharomyces cerevisiae; Function: SEC3 is one of ten SEC genes required for targeting or fusion of post-Golgi secretory vesicles to the plasma membrane in S. cerevisiae. It is suggested that polarized secretion would result from the coupling of actin-dependent vesicle targeting with SEC3-dependent establishment of the vesicle fusion site.; plasma membrane	chr_2_2	-	906013	910691	4366	183	42.34	161	35.59	344	38.89	15	1.48	27	2.47	42	1.99	2.28993e-127	1.04269e-131	0
CADANGAT00004913	An05g01660	Title: strong similarity to pleiotropic drug resistance protein Pdr5 - Saccharomyces cerevisiae; Function: the S. cerevisiae homolog gene PDR5 encodes a membrane protein of the ATP-binding-cassette (ABC) superfamily, which is functioning as a drug extrusion pump with multiple pleiotropic substrates.; Induction: expression of S. cerevisiae Pdr5p is regulated by the pleiotropic drug resistance (PDR…	chr_3_1	+	192439	196994	4486	183	41.2	151	32.49	334	36.75	65	6.24	98	8.72	163	7.53	#N/A	#N/A	#N/A
TID_212946	0	#N/A	chr_3_1	+	192439	196994	4486	183	41.2	151	32.49	334	36.75	65	6.24	98	8.72	163	7.53	7.14535e-71	3.07308e-66	0
TID_128935	An12g08320	Title: strong similarity to high-affinity nicotinic acid permease Tna1 - Saccharomyces cerevisiae; Function: the S. cerevisiae Tna1 transporter is involved in the uptake of nicotinic acid.; Remark: alternate name for S. cerevisiae Tna1: YGR260W.; Similarity: belongs to the permeases of the major facilitator superfamily.	chr_3_2	+	1362110	1367161	2367	183	78.09	192	78.29	375	78.19	251	45.66	248	41.83	499	43.67	1.2636e-18	2.44082e-16	2.22045e-16
CADANGAT00006280	An07g10060	Title: strong similarity to proteinase B inhibitor 2 Pbi2 - Saccharomyces cerevisiae; Similarity: the ORF overlaps with A. niger ESTs an_2186 (EMBLEST:BE759383) and an_2334 (EMBLEST:BE759511).	chr_4_1	-	2366320	2366793	269	183	687.13	228	818.06	411	754.08	25	40.01	22	32.65	47	36.19	#N/A	#N/A	#N/A
TID_37145	An02g08270	Title: strong similarity to acetylspermidine oxidase ASOD - Candida boidinii; Catalytic activity: N1-acetylspermine + O2 + H2O = N1-acetylspermidine + 3-aminopropanal + H2O2.; Remark: acetylspermidine oxidase (ASOD) catalyzes the oxidation of N-acetylated spermidine in polyamine metabolism.; Similarity: belongs to the family of FAD-containing amine oxidases.; (1.4.3.4); (1.5.3.11)	chr_4_2	-	2037227	2038954	1547	183	119.48	213	132.89	396	126.34	38	10.58	36	9.29	74	9.91	6.53518e-133	7.0388e-133	0
TID_48080	An11g08860	Title: strong similarity to EST o0f12a1.r1 -Aspergillus nidulans;	chr_7_1	-	2140713	2141319	483	183	382.69	177	353.69	360	367.86	0	0	0	0	0	0	3.0047e-90	3.42764e-190	0
TID_56101	An11g11280	Title: strong similarity to dihydrolipoamide succinyltransferase kgd2 - Aspergillus fumigatus; Catalytic activity: Succinyl-CoA + dihydrolipoamide <=> CoA + S-succinyldihydrolipoamide.; Function: the S. cerevisiae homolog Kgd2p is a subunit of the 2-oxoglutarate dehydrogenase (alpha-ketoglutarate dehydrogenase) complex KE2. KE2 catalyzes the overall conversion of 2-oxoglutarate to succinyl-coa & …	chr_7_1	-	2789469	2791602	1479	183	124.98	220	143.57	403	134.48	1186	345.26	1364	368.2	2550	357.16	5.25306e-119	5.86826e-94	0
TID_172537	An01g01230	Title: strong similarity to hypothetical protein SPAC869.06c - Schizosaccharomyces pombe;	chr_2_2	+	422984	423714	676	182	271.94	194	276.98	376	274.52	3	1.91	4	2.36	7	2.15	4.75447e-145	2.50784e-185	0
TID_45301	0	#N/A	chr_6_2	-	1728504	1730542	1533	182	119.91	212	133.47	394	126.85	98	27.52	111	28.91	209	28.24	5.42875e-78	2.06248e-72	0
TID_209198	An11g11190	Title: strong similarity to DNA repair protein rad18p - Schizosaccharomyces pombe; Function: the S. pombe homolog rad18p is involved in both UV-induced lesions and double-stranded breaks. Furthermore rad18p is required to maintain cell cycle arrest in the presence of DNA damage, and failure of this leads to highly aberrant mitoses.	chr_7_1	+	2772054	2779413	4910	182	37.44	193	37.94	375	37.69	584	51.21	563	45.78	1147	48.39	2.26489e-06	2.13426e-05	1.80652e-05
CADANGAT00000016	An01g00160	Title: similarity to regulator of unfolded protein response (UPR) Hac1 - Saccharomyces cerevisiae; Function: the S. cerevisiae homolog HAC1 encodes the transcription factor that upregulates unfolded protein response (UPR) induced genes.; Pathway: unfolded protein response pathway (UPR).; Remark: an intracellular signaling from the endoplasmic reticulum (ER) to the nucleus, called the unfolded pro…	chr_2_2	+	63995	64698	638	181	286.55	119	180.02	300	232.08	185	124.85	274	171.46	459	149.03	#N/A	#N/A	#N/A
TID_57366	An04g05270	Title: strong similarity to transcription activator Adr1 - Saccharomyces cerevisiae; Function: Adr1 from S. cerevisiae is a zinc-finger transcription factor and involved in regulation of ADH2 and peroxisomal genes.; Remark: a splice site was detected upstream of the START codon.; Remark: the synonym for Adr1 from S. cerevisiae is YDR214w.; Repression: Adr1 from S. cerevisiae is inactivated by pho…	chr_6_2	-	1315279	1317122	1285	181	142.27	248	186.27	429	164.77	339	113.59	309	96	648	104.46	2.12328e-14	1.21763e-12	1.26499e-12
TID_202548	An18g04690	Title: similarity to protein mastermind - Drosophila virilis; Localization: mastermind accumulates predominantly in the nucleus.; Remark: mastermind of D. virilis is a neurogenic gene which is required for proper partitioning of ectodermal cells into epidermal versus neural lineages.; Remark: nearly half of the protein sequence of mastermind consists of only three amino acids: glutamine,glycine, …	chr_8_1	-	1121870	1126760	4597	181	39.77	183	38.42	364	39.08	661	61.91	997	86.59	1658	74.71	7.06374e-42	8.09298e-34	0
TID_52574	An08g10360	Title: strong similarity to nuclear pore complex associated protein TPR - Homo sapiens; Remark: the human TPR protein seems a general constituent of the intranuclear filaments attached to the nucleoplasmic annulus of the nuclear pore complex (NPC) in diverse kinds of vertebrate cells.	chr_8_2	+	2478539	2484671	6082	181	30.06	205	32.53	386	31.32	236	16.71	332	21.79	568	19.35	4.18769e-14	2.39821e-12	2.19058e-12
CADANGAT00001734	An02g02210	Title: strong similarity to helicase-like transcription factor - Homo sapiens; Function: HLTF of H. sapiens binds to the B Box of the plasminogen activator inhibitor-1 (PAI-1) gene. in vitro transcription from the PAI-1 promoter in HeLa cell extracts was inhibited by HLTF antibodies and by the HLTF DNA binding domain.; Localization: HLTF from H. sapiens was located in the nucleoplasm and can be i…	chr_4_2	-	569228	572837	3453	180	52.65	143	39.97	323	46.17	163	20.32	260	30.06	423	25.38	#N/A	#N/A	#N/A
TID_120043	An02g13210	Title: similarity to RNA-binding tumour suppressor LUCA15 - Homo sapiens; Function: human LUCA15 specifically bound poly(G) RNA homopolymers in vitro and its ectopic expression suppressed the cell growth.; Regulation: LUCA15 is one of the down-regulated genes in ras-transformed cells.	chr_4_2	-	3306979	3309562	2052	180	88.6	212	99.71	392	94.28	62	13.01	117	22.76	179	18.07	5.91325e-87	1.78103e-81	0
TID_55055	An16g08910	Title: similarity to nucleolar protein Srp40 -Saccharomyces cerevisiae; Function: Srp40 from S. cerevisiae genetically interacts with four mutants affected in stable RNA synthesis and one mutant blocked in protein translocation to the endoplasmic reticulum.; Function: Srp40 from S. cerevisiae is phosphorylated by casein kinase II.; Localization: Srp40 from S. cerevisiae localizes in the nucleolus…	chr_5_3	-	561684	564172	2419	180	75.16	182	72.62	362	73.86	132	23.49	147	24.26	279	23.89	3.10433e-49	1.09028e-44	0
TID_54762	An03g06970	Title: strong similarity to AMP deaminase Amd1 -Saccharomyces cerevisiae; Catalytic activity: AMP deaminase catalyzes the hydrolytic deamination of AMP into IMP.; Function: it contains three regions that are centered on residues which are proposed to play an important role in the catalytic mechanism.; Similarity: shows very strong similarity in the middle part of the protein to amp deaminase of s…	chr_6_1	+	1615825	1617933	2056	180	88.43	209	98.11	389	93.38	1395	292.13	1447	280.98	2842	286.35	8.7315e-162	6.50188e-127	0
TID_38996	0	#N/A	chr_7_1	-	1046174	1046887	713	180	254.99	267	361.43	447	309.42	1	0.6	2	1.12	3	0.87	1.14233e-151	2.91377e-229	0
TID_38125	An08g07510	Title: similarity to protein Mdr1 - Saccharomyces cerevisiae; Complex: MDR1 interacts with S. cervisiae Mac1 protein.; Function: S. cerevisiae Mdr1/Gyp2p is an efficient GAP (Ras- and Rho-specific GTPase-activating protein) for Ypt6p and Sec4p, that are involved in regulating different steps of exo- and endocytic transport routes.; Remark: MDR1 of S. cerevisiae is also known as MIC1 or GYP2. the …	chr_8_2	-	1801451	1804762	3226	180	56.36	109	32.61	289	44.21	22	2.94	17	2.1	39	2.5	2.31027e-105	5.39374e-108	0
TID_207025	An02g07700	Title: similarity to b-TRCP variant E3RS-IkappaB -Homo sapiens; Function: the receptor subunit binds specifically to pIkappaBalpha and promotes its in vitro ubiquitination,thus allowing the pIkappaBalpha-ubiquitin ligase to mark proteins for degradation by the proteasome system.; Remark: the H. sapiens b-TRCP variant E3RS-IkappaB is a receptor component of IkappaBa-ubiquitin ligase.; Remark: the …	chr_4_2	-	1945644	1947675	1975	179	91.54	175	85.52	354	88.46	710	154.78	776	156.87	1486	155.86	1.7807e-30	8.79237e-25	0
TID_52536	An06g01120	Title: strong similarity to ubiquitin conjugating enzyme mus-8 - Neurospora crassa; Function: N. crassa Mus-8 rescues the DNA repair,mutagenesis, and sporulation defects of S. cerevisiae rad6 mutants.; Function: substrate specific ubiquitination by Ubiquitin-ligase (E3), in conjunction with ubiquitin-conjugating enzyme (E2), specifically targets proteins for proteasomal degradation.; Similarity: …	chr_8_2	-	2812627	2813542	578	179	312.8	194	323.95	373	318.5	102	75.98	142	98.08	244	87.45	5.41004e-61	7.2903e-56	0
CADANGAT00013308	An16g08440	Title: similarity to hypothetical protein T6K22.50 -Arabidopsis thaliana;	chr_5_3	+	438556	439850	1009	178	178.19	264	252.53	442	216.2	3	1.28	1	0.4	4	0.82	#N/A	#N/A	#N/A
TID_56628	An14g06500	Title: strong similarity to glycerone kinase isoform I dak1p - Schizosaccharomyces pombe; Catalytic activity: glycerone kinases catalyse ATP + glycerone <=> ADP + glycerone phosphate.; Induction: DAK1 of S. pombe displayed a halometric increase in the amount of transcript, when cells were grown under high NaCl concentrations.; Similarity: the ORF overlaps with A. niger EST (EMBLEST:BE759040) an_3…	chr_1_2	-	1544361	1547117	2277	177	78.52	184	77.99	361	78.25	35	6.62	28	4.91	63	5.73	3.32174e-123	8.95426e-124	0
TID_180771	An07g02760	Title: strong similarity to hUPF2 - Homo sapiens; Function: human Upf proteins target an mRNA for nonsense-mediated decay when bound downstream of a termination codon.; Remark: NMD rids eukaryotic cells of aberrant mRNAs containing premature termination codons.; Remark: tethering of Upf of H. sapiens to the 3'UTR of beta-globin mRNA elicits nonsense-mediated decay (NMD).	chr_4_1	+	606649	610585	3397	177	52.63	159	45.18	336	48.82	137	17.36	276	32.44	413	25.19	1.31659e-20	3.03177e-18	0
TID_42446	An12g04070	Title: similarity to zinc-transporter Zrt3 -Saccharomyces cerevisiae; Phenotype: in S. cerevisiae zrt3 mutants inefficiently mobilize stored zinc to offset deficiency.; Remark: YKL175w is an alternative name for ZRT3.; Similarity: Zrt3p is a member of the ZIP family of metal transporters.; vacuole	chr_3_2	-	425934	427451	1410	176	126.08	164	112.26	340	119.01	102	31.15	88	24.92	190	27.91	1.15125e-64	1.0017e-59	0
TID_182323	An15g04670	Title: similarity to protein #1230 from patent WO200177335-A - Listeria monocytogenes; Similarity: shows only partial similarity to the patented proteinsequence.	chr_3_4	-	1121403	1122497	1051	176	169.14	133	122.14	309	145.11	3	1.23	2	0.76	5	0.99	4.88673e-118	1.00996e-153	0
TID_55985	An11g04510	Title: strong similarity to suppressor 2 Sup2 -Saccharomyces cerevisiae; Function: involved in translation termination. Stimulates the activity of erf1. Binds guanine nucleotides.; Remark: SUP2 (SUP35) is an omnipotent suppressor gene, coding for an EF-1 alpha-like protein factor,intimately involved in the control of translational accuracy in yeast S. cerevisiae.; Remark: alternative names are GS…	chr_7_1	-	1200870	1203122	2194	176	81.02	209	91.94	385	86.61	2662	522.4	3190	580.48	5852	552.54	0	0	0
TID_53008	An11g06960	Title: strong similarity to aminopeptidase II pepP -Escherichia coli; Complex: E. coli pepP forms a homotetramer.; Function: E. coli pepP is a proline specific aminopeptidase which releases any N-terminal amino acid that is linked to proline.; Remark: E. coli pepP is Zn2+ dependent.; (3.4.11.9)	chr_7_1	-	1743002	1745100	1486	176	119.63	159	103.27	335	111.26	146	42.3	121	32.51	267	37.22	8.47895e-44	1.3367e-39	0
TID_208393	An08g01380	Title: strong similarity to transcriptional activator glcD - Aspergillus nidulans; Function: the mutation of glcd in A. nidulans leads to a loss of mitochondrial FAD-dependent sn-glycerol-3-phosphate dehydrogenase.; Remark: a splice site was detected upstream of the START codon.	chr_8_2	-	301854	303764	1910	176	93.07	185	93.48	361	93.28	414	93.32	471	98.45	885	95.98	0.50088	0.556147	0.53876
TID_52544	An06g01400	Title: strong similarity to hypothetical protein YIL105c - Saccharomyces cerevisiae [truncated ORF]; Function: Ask10p of S. cerevisiae is a transcription factor involved in a Skn7p-mediated two-component regulatory system.; Remark: the ORF is N-terminally truncated due to end of contig. .; Similarity: YIL105c of S. cerevisiae is similar to transcriptional activator Ask10p of S. cerevisiae.; Simil…	chr_8_2	-	2730420	2733092	2501	176	71.08	242	93.39	418	82.49	34	5.85	41	6.54	75	6.21	8.85124e-142	3.35742e-142	0
TID_193056	An17g02360	Title: strong similarity to hypothetical protein CAD70983.1 - Neurospora crassa;	chr_5_1	-	919248	921122	1874	175	94.32	222	114.34	397	104.56	136	31.25	150	31.96	286	31.61	2.39441e-58	3.98807e-53	0
TID_203924	An03g04340	Title: strong similarity to ER membrane translocation facilitator Sec61 - Yarrowia lipolytica; Function: the Sec61 protein is required for protein insertion in and translocation across the endoplasmic reticulum membrane.; Function: the Sec61 protein is required for protein translocation across the ER membrane in both yeast and mammals and is found in close association with polypeptides during the…	chr_6_1	-	946670	948637	1687	175	104.78	140	80.1	315	92.16	33	8.42	61	14.44	94	11.54	4.7927e-89	5.75424e-86	0
TID_54667	An04g00230	Title: strong similarity to ankyrin repeat protein Nuc-2 - Neurospora crassa [putative sequencing error]; Remark: putative sequencing error at position 23746 exchanging an G to T to generate an ATG.; Remark: the NUC-2 protein from N. crassa appears to sense the availability of phosphate and transmits the signal downstream to the regulatory pathway.; putative sequencing error	chr_6_2	-	37746	41175	2907	175	60.8	140	46.48	315	53.48	248	36.73	309	42.44	557	39.69	1.26958e-05	5.31493e-05	5.54694e-05
TID_203823	#N/A	#N/A	chr_6_2	-	37755	41175	2925	175	60.43	140	46.2	315	53.15	248	36.51	309	42.18	557	39.45	1.26958e-05	5.31493e-05	5.54694e-05
TID_203569	An04g02570	Title: similarity to hypothetical membrane protein YML030w - Saccharomyces cerevisiae; Remark: similarity to human secreted protein, SEQ ID NO: 8043 patent EP1033401-A2.; Similarity: the ORF shows strong similarity to EST SEQ ID NO:4027 - Aspergillus niger.	chr_6_2	-	676480	677373	748	175	236.31	220	283.87	395	260.63	90	51.81	95	50.71	185	51.23	4.85464e-86	1.35116e-80	0
TID_207899	An08g07120	Title: strong similarity to hypothetical protein BAC67939.1 - Streptomyces avermitilis;	chr_8_2	-	1705140	1711158	4219	175	41.9	200	45.75	375	43.87	789	80.52	777	73.53	1566	76.89	1.46876e-31	1.0722e-25	0
TID_55721	An08g08950	Title: strong similarity to choline sulfatase betC -Sinorhizobium meliloti; Catalytic activity: choline sulfate + H2O = choline + sulfate.; Remark: a mutant deficient in choline dehydrogenase (CDH) activity, failed to oxidize [methyl-14C]choline to [methyl-14C]betaine, and did not use choline, but still used betaine, as an osmoprotectant.; Similarity: belongs to the animal sulfatase family.; (3.1…	chr_8_2	-	2146230	2148155	1864	175	94.83	177	91.65	352	93.2	1324	305.82	1232	263.87	2556	284.06	1.37319e-144	1.90814e-113	0
CADANGAT00007333	An08g10130	Title: similarity to mucin-like protein Muc1 -Saccharomyces cerevisiae; Function: MUC1 of yeast is a cell surface flocculin involved in pseudohyphal differentiation and invasive growth in response to nitrogen starvation.; Localization: MUC1 of yeast is thought to be an integral membrane protein.; Phenotype: deletion of MUC1 in yeast abolishes pseudohyphal differentiation and invasive growth.; Rem…	chr_8_2	+	2425083	2429358	4006	175	44.12	118	28.43	293	36.1	938	100.81	1190	118.6	2128	110.04	#N/A	#N/A	#N/A
TID_56866	An09g06780	Title: strong similarity to peroxisomal membrane protein 47 Pmp47 - Candida boidinii; Remark: Depletion of the Candida boidinii PMP47 gene results in a retarded growth on oleate and a complete loss of growth on methanol, pmp47delta cells show reduced numbers peroxisomes. The activity of one of the methanol-induced peroxisome matrix enzymes,dihydroxyacetone synthase (DHAS), can not be detected.; S…	chr_1_1	-	1598463	1599803	1229	174	143	216	169.63	390	156.62	101	35.38	117	38.01	218	36.74	6.9309e-74	2.5812e-68	0
TID_53268	An07g05090	Title: strong similarity to GDP/GTP exchange protein Rom1 - Saccharomyces cerevisiae; Function: ROM1 of S. cerevisiae acts as GDP-GTP exchange protein (GEP) for the Rho1p small GTP-binding protein, which is e. g. required for bud formation.; Remark: other names for the ROM1 protein of S. cerevisiae are protein kinase C suppressor SKC1 or YGR070W.; Similarity: the predicted ORF shows strong simila…	chr_4_1	+	1170446	1174304	3688	174	47.65	135	35.33	309	41.35	1093	127.6	1240	134.23	2333	131.04	1.2157e-138	1.20834e-108	0
TID_178256	An11g01000	Title: similarity to sensor kinase GacS -Pseudomonas fluorescens; Function: a two component regulatory system consisting of GacS (sensor kinase) and GacA (transcriptional response regulator) is responsible for regulation of secondary metabolism in P. fluorescens.; Remark: alternative names for P. fluorescens GacS are ApdA and LemA.; plasma membrane	chr_7_1	-	309546	311705	2159	174	81.4	131	58.56	305	69.72	99	19.74	142	26.26	241	23.12	1.78077e-40	1.45093e-36	0
TID_211470	An12g07790	Title: strong similarity to transcription factor btf3p - Schizosaccharomyces pombe; Remark: BTF3 is a protein initially identified in HeLa cells that may be involved in the initiation of transcription. Although its specific role in transcription is unclear, BTF3 can form a stable complex with RNA polymerase II.; Remark: the ORF encoded protein shows also strong similarity to Aspergillus oryzae ES…	chr_3_2	+	1255651	1256667	562	173	310.92	150	257.61	323	283.66	1033	791.4	1143	811.98	2176	802.08	6.83565e-112	3.812e-88	0
CADANGAT00012470	An15g07910	Title: strong similarity to cyclic peptide AM-toxin synthase AMT - Alternaria alternata;	chr_3_4	-	1804607	1819457	4789	173	36.49	116	23.38	289	29.78	18	1.62	55	4.59	73	3.16	#N/A	#N/A	#N/A
TID_53576	An16g04930	Title: strong similarity to cytoplasmic acidic ribosomal protein P2 - Aspergillus fumigatus; Function: The 60S acidic ribosomal protein plays an important role in the elongation step of protein synthesis.; Remark: a splice site was detected upstream of the START codon.; Similarity: this 60S acidic ribosomal protein family includes archaebacterial L12, eukaryotic P0, P1 and P2.; cytoplasm	chr_5_2	+	1433299	1434094	624	173	280.03	269	416.07	442	349.6	10128	6988.27	10391	6648.23	20519	6811.83	0	0	0
TID_205005	An16g07150	Title: strong similarity to soluble cytoplasmic fumarate reductase YEL047c - Saccharomyces cerevisiae; Cofactor: noncovalently bound FAD.; Function: FRDS1 of S. cerevisiae catalyzes the reduction of fumarate to succinate.; Similarity: shows stronger similarity to hypothetical enzymes of S. pombe and L. major.; cytoplasm; (1.3.99.1)	chr_5_3	-	131260	133750	2203	173	79.32	154	67.47	327	73.26	169	33.03	138	25.01	307	28.87	7.3378e-34	2.76809e-30	0
TID_208917	An11g06900	Title: strong similarity to ubiquitin conjugating enzyme TaUBC4 - Triticum aestivum; Function: S. cerevisiae UBC8 functions in catabolite degradation of fructose-1, 6-bisphosphatase.; Function: T. aestivum TaUBC4 is capable of binding ubiquitin by means of a thiol ester linkage in an ATP-dependent and ubiquitin-activating enzyme-dependent reaction.; Function: T. aestivum TaUBC4 specifically ubiqu…	chr_7_1	-	1733353	1733922	341	173	512.43	212	600.04	385	557.23	98	123.74	121	141.67	219	133.04	7.42302e-72	2.03992e-66	0
TID_185053	#N/A	#N/A	chr_1_2	+	1131964	1134345	2287	172	75.96	191	80.61	363	78.34	289	54.41	365	63.72	654	59.24	1.06926e-05	5.06788e-05	4.84152e-05
TID_120044	An14g04650	Title: strong similarity to pH signal transductions protein palH - Aspergillus nidulans; Function: A. nidulans palH is one of the components of the ambient pH signal transduction pathway (Pal pathway).	chr_1_2	+	1131964	1134345	2287	172	75.96	191	80.61	363	78.34	289	54.41	365	63.72	654	59.24	1.06926e-05	5.06788e-05	4.84152e-05
TID_186194	0	#N/A	chr_3_2	+	7528	9311	1456	172	119.32	183	121.31	355	120.34	439	129.82	364	99.81	803	114.25	0.470993	0.520379	0.509193
TID_200274	An07g02990	Title: similarity to RNA-binding protein AUF1 - Homo sapiens; Function: AUF1 of H. sapiens is a component of the ribonucleosomes, that binds with high affinity to mRNA molecules, which contain AU-rich elements (ARES), a process that might control mRNA turnover.; Remark: AUF1 of H. sapiens is also called heterologous nuclear ribonucleoprotein D0, HNRNP D0,AU-rich element RNA-binding protein 1 or H…	chr_4_1	-	666559	667968	1180	172	147.23	165	134.96	337	140.95	203	74.07	244	82.55	447	78.47	4.83578e-17	4.96649e-15	4.996e-15
TID_54624	An04g01450	Title: similarity to glycolate oxidase GOX - Mus musculus; Catalytic activity: (S)-2-hydroxy-acid + O(2) <=> 2-oxo acid + H(2)O(2); Similarity: shows similarity o several different oxidoreductases.; (1.-.-.-)	chr_6_2	-	378823	380447	1457	172	119.24	144	95.39	316	107.04	8	2.36	12	3.29	20	2.84	8.67509e-126	3.35686e-138	0
TID_41873	An14g05300	Title: strong similarity to RNA annealing protein Yra1 - Saccharomyces cerevisiae; Complex: YRA1 of S. cerevisiae mediates nuclear export of mRNA by interacting with several other protein factors, like Mex67.; Function: YRA1 of S. cerevisiae is an mRNA-binding protein involved in the nuclear export of mRNA towards the cytoplasm.; Remark: although the gene structure looks strange,the strong simila…	chr_1_2	-	1272473	1274422	752	171	229.68	183	234.87	354	232.34	276	158.02	272	144.41	548	150.96	6.1275e-11	1.30675e-09	1.29348e-09
TID_51989	An01g04030	Title: weak similarity to hypothetical protein SPCC1259.08 - Schizosaccharomyces pombe; Similarity: the inner part of the predicted ORF shows some similarity to the C-terminal half of the hypothetical protein SPCC1259. 08 of S. pombe.	chr_2_2	+	1089532	1091700	2168	171	79.67	199	88.59	370	84.23	1428	283.6	1828	336.63	3256	311.11	3.29519e-228	1.53675e-177	0
CADANGAT00009533	An12g00830	Title: strong similarity to nitrogen assimilation regulatory protein nit-4 - Neurospora crassa; Remark: nit-4, a pathway-specific regulatory gene in the nitrogen circuit of Neurospora crassa, is required for the expression of nit-3 and nit-6, the structural genes which encode nitrate and nitrite reductase, respectively.; Remark: there is another homologous regulatory gene from Aspergillus nidulan…	chr_3_1	-	1002917	1005764	2165	171	79.78	247	110.11	418	95.29	35	6.96	42	7.75	77	7.37	#N/A	#N/A	#N/A
TID_191251	An03g03460	Title: strong similarity to L-galactonolactone oxidase Alo - Saccharomyces cerevisiae; Catalytic activity: D-arabinono-1,4-lactone oxidase catalyzes the reaction of D-arabinono-1,4-lactone + O(2) <=> D-erythro-ascorbate + H(2)O(2).; Catalytic activity: L-galactonolactone oxidase (1. 1. 3. 24) catalyzes the reaction of L-galactono-1,4-lactone + O(2) <=> L-ascorbate + H(2)O(2).; Function: D-erythro…	chr_6_1	-	724189	725931	1742	171	99.15	181	100.28	352	99.73	183	45.23	266	60.96	449	53.39	9.37012e-20	1.9156e-17	0
TID_202653	An18g05860	Title: strong similarity to cytoplasmic acidic ribosomal protein p1 - Alternaria alternata; Function: the A. alternata homologue plays an important role in the elongation step of protein synthesis. Subunit: p1 and p2 exist as dimers at the large ribosomal subunit.; Similarity: the A. alternata homologue belongs to the l12p family of ribosomal proteins.; cytoplasm	chr_8_1	+	1362291	1363580	852	171	202.72	192	217.5	363	210.28	5451	2754.66	5935	2781.09	11386	2768.37	0	0	0
TID_190222	An04g02690	Title: strong similarity to alcohol dehydrogenase ADH from patent EP0845532-A - Unclassified organism; Remark: the ADH sequence 19 protein is part of the patent EP0845532 with the title: 'enzymes for the synthesis of coniferyl alcohol, coniferyl aldehyde, ferulic acid,vanillin, vanillic acid and their applications'.; Remark: the organism of patent EP0845532 remains unclassified.; (1.1.1.1)	chr_6_2	+	697703	698929	1040	170	165.1	175	162.41	345	163.73	43	17.8	67	25.72	110	21.91	8.42481e-95	3.53595e-91	0
TID_208930	An11g06980	Title: similarity to sirtuin type 5 SIRT5 - Homo sapiens; Function: human SIRT5 belongs to the Sir2-like proteins (sirtuins) and may metabolize NAD and have protein ADP-ribosyltransferase activity.; Function: yeast Sir2 protein regulates epigenetic gene silencing and as a possible antiaging effect it suppresses recombination of rDNA while cobB, a E. coli SIR2-like gene, seems to encode a pyridine…	chr_7_1	+	1746992	1748124	1065	170	161.23	160	145	330	152.93	4	1.62	10	3.75	14	2.72	1.56215e-132	4.35634e-152	0
TID_211968	An18g03530	Title: similarity to nitrate assimilation regulatory protein nirA - Aspergillus nidulans; Function: nirA of A. nidulans is a zinc finger transcription factor mediating nitrate induction of genes involved in nitrate assimilation (nitrate reductase,nitrite reductases and a nitrate permease, niaD, niiA and crnA, respectively).; Remark: the nitrate assimilation genes are induced by nitrate and repres…	chr_8_1	-	802108	805232	3124	170	54.96	126	38.93	296	46.76	278	38.31	341	43.58	619	41.05	0.0648477	0.0892991	0.0900347
CADANGAT00000405	An01g04120	Title: strong similarity to phosphoprotein phosphatase bimG - Aspergillus nidulans [truncated ORF]; Function: bimG of A. nidulans is required for the completion of anaphase by reversing the action of the nimA kinase.; Phenotype: a mutation in bimG of A. nidulans causes an abnormally high content of nuclear phosphoproteins.; Phenotype: the temperature-sensitive, recessive cell cycle mutation A. ni…	chr_2_2	-	1096316	1096983	577	169	295.84	164	274.33	333	284.84	346	258.19	462	319.67	808	290.09	#N/A	#N/A	#N/A
TID_172485	An01g11100	Title: strong similarity to hypothetical membrane protein YBR287w - Saccharomyces cerevisiae; Similarity: the ORF encoded protein shows strong similarity to the hypothetical protein SPAC5D6. 04 (S. pombe).	chr_2_2	+	2763316	2765167	1658	169	102.95	183	106.53	352	104.78	16	4.15	13	3.13	29	3.62	3.12903e-137	5.45382e-147	0
TID_42297	An12g05910	Product: hypothetical protein	chr_3_2	-	867822	868229	407	169	419.41	141	334.37	310	375.92	28	29.62	32	31.39	60	30.54	2.02695e-103	4.5109e-103	0
CADANGAT00003763	An04g00550	Title: strong similarity to EST an_1834 -Aspergillus niger;	chr_6_2	-	116154	116738	400	169	426.75	184	443.97	353	435.56	0	0	5	4.99	5	2.59	#N/A	#N/A	#N/A
TID_198350	An08g07840	Product: NADPH cytochrome P450 oxidoreductase cprA-Aspergillus niger [possible sequencing error]; Catalytic activity: A. niger CprA converts NADPH + 2 Ferricytochrome to NADP+ + 2 Ferrocytochrome.; Function: A. niger CprA also reduces cytochrome b5 and cytochrome c.; Function: A. niger CprA catalyzes the reduction of heme-thiolate-dependent monooxygenases and is part of the microsomal hydroxylati…	chr_8_2	-	1878985	1881742	2685	169	63.57	116	41.7	285	52.39	361	57.89	525	78.06	886	68.36	4.83172e-06	3.6864e-05	3.43178e-05
TID_55735	#N/A	#N/A	chr_8_2	-	1878985	1881742	2685	169	63.57	116	41.7	285	52.39	361	57.89	525	78.06	886	68.36	4.83172e-06	3.6864e-05	3.43178e-05
TID_47358	An08g09160	Title: strong similarity to hypothetical membrane protein YJL109c - Saccharomyces cerevisiae;	chr_8_2	-	2188077	2193691	5398	169	31.62	156	27.89	325	29.72	4874	388.76	5835	431.56	10709	410.97	0	0	0
TID_201401	An14g01010	Title: strong similarity to cytoplasmic ribosomal protein of the large subunit L7 - Saccharomyces cerevisiae; Complex: the YGL076c gene product from S. cerevisiae is part of cytoplasmic ribosomal large subunit.; Remark: alternate gene-names are RPL6A, YL8A,YGL076c.; cytoplasm	chr_1_2	-	285375	287143	909	168	186.68	194	205.99	362	196.55	9755	4620.56	9254	4064.42	19009	4331.99	0	0	0
TID_57188	An13g00280	Title: strong similarity to 13.6 kD subunit of DNA-directed RNA polymerase II Rpb11 - Saccharomyces cerevisiae; Complex: the S. cerevisiae homolog RPB11 is a RNA polymerase subunit unique to RNA polymerase II.; nucleus; (2.7.7.6)	chr_2_1	+	82671	84210	687	168	247	137	192.47	305	219.12	187	117.2	188	109.25	375	113.08	7.72374e-19	1.08631e-16	1.11022e-16
TID_187263	An18g05730	Product: hypothetical protein; Similarity: blast hits result from repetitive sequences.	chr_8_1	-	1325759	1326976	1126	168	150.7	147	126	315	138.07	409	156.39	525	186.15	934	171.83	8.31875e-05	0.000414074	0.000355578
TID_37951	An08g09830	Title: similarity to hypothetical protein encoded by An02g10630 - Aspergillus niger;	chr_8_2	+	2353824	2355328	1504	168	112.82	169	108.45	337	110.59	0	0	0	0	0	0	7.19509e-86	4.36757e-178	0
TID_55451	An01g03610	Title: strong similarity to hypothetical zf-C3HC4 zinc finger protein - Schizosaccharomyces pombe; Remark: the Exon-Intron structure of the predicted A. niger protein is in accordance with the A. niger ESTs an_2008.	chr_2_2	-	1008905	1010508	1414	167	119.29	158	107.85	325	113.44	8	2.44	17	4.8	25	3.66	1.2419e-127	1.45927e-137	0
TID_199078	An11g01410	Title: similarity to atrazine chlorohydrolase atzA -Pseudomonas sp.; Function: members of the ATZ/TRZ family catalyse hydrolytic dechlorination of their substrates.; Remark: The bacterial enzyme catalyzes the dechlorination of atrazine to hydroxyatrazine via a hydrolytic reaction.; (3.8.1.-)	chr_7_1	+	390014	391627	1467	167	114.98	212	139.48	379	127.51	14	4.11	3	0.82	17	2.4	6.64976e-152	2.4736e-173	0
TID_35385	An01g14870	Title: weak similarity to hypothetical inner membrane protein - Helicobacter pylori;	chr_2_2	-	3705079	3705891	812	166	206.49	146	173.54	312	189.64	14	7.42	9	4.43	23	5.87	5.07674e-123	4.07922e-133	0
TID_194893	An12g10250	Title: strong similarity to phenol 2-monooxygenase -Trichosporon beigelii; Catalytic activity: Phenol + NADPH + O2 = Catechol + NADP+ + H2O.; Pathway: phenylalanine metabolism; toluene degradation.; Remark: southern blot analysis revealed the presence of phenol hydroxylase gene-related sequences in a number of T. cutaneum and Trichosporon beigelii strains and in Cryptococcus elinovii but not in T…	chr_3_3	-	99799	101894	1804	166	92.94	178	95.23	344	94.11	0	0	2	0.44	2	0.23	1.62072e-114	2.66747e-177	0
TID_41311	An16g01860	Title: strong similarity to protease involved in a-factor processing Ste23 - Saccharomyces cerevisiae; EC:3.4.99.-; Similarity: shows also strong similarity to human and rat insulin degrading enzyme, and to several other zinc proteases from different sources.; (3.4.-.-)	chr_5_2	+	424558	428201	3434	165	48.53	131	36.82	296	42.54	619	77.61	764	88.82	1383	83.43	2.59484e-37	4.07981e-30	0
CADANGAT00000296	An01g03010	Product: hypothetical protein	chr_2_2	-	849479	849754	275	164	602.36	197	691.41	361	647.89	0	0	0	0	0	0	#N/A	#N/A	#N/A
TID_35976	An01g07150	Title: strong similarity to cycloheximide resistance protein CYHR - Candida maltosa; Function: CYHR of C. maltosa confers resistance to cycloheximide.; Remark: CYHR of C. maltosa is a transmembrane protein and probably a transporter.; plasma membrane	chr_2_2	+	1838389	1840163	1427	164	116.08	149	100.78	313	108.26	11	3.32	8	2.24	19	2.76	7.23898e-125	9.04056e-138	0
TID_180432	An07g06540	Title: strong similarity to hypothetical cytochrome c oxidase assembly protein SPAC1420.04c -Schizosaccharomyces pombe; Similarity: the predicted ORF is twice as long as the putative S. pombe protein.	chr_4_1	+	1469257	1471832	2575	164	64.33	151	56.6	315	60.38	913	152.66	1040	161.25	1953	157.11	4.54449e-89	1.52509e-70	0
CADANGAT00013451	An17g00550	Title: weak similarity to dTDP-glucose 4,6-dehydratase protein_id CAB05932.1 - Streptococcus pneumoniae; (4.2.1.-)	chr_5_1	-	444374	445537	1026	164	161.45	220	206.95	384	184.72	17	7.13	27	10.51	44	8.88	#N/A	#N/A	#N/A
TID_44363	An04g00020	Title: strong similarity to nuclear pore protein Nup133 - Saccharomyces cerevisiae; Remark: Nup133p, functionally overlaps with the NUP145 gene product, Nup145p, and these proteins may be involved in maintaining the position of the NPC within the nuclear envelope.	chr_6_2	-	2317	6536	3998	164	41.43	259	62.53	423	52.22	2228	239.94	2404	240.06	4632	240	0	3.61982e-304	0
TID_57036	An04g03260	Title: weak similarity to myosin heavy chain - Homo sapiens; Remark: general weak similarity to several different proteins involved in protein-protein interaction.; Similarity: weak similarity to desmoplakin I and centrosome associated protein CEP250 from H. sapiens.	chr_6_2	-	834792	836168	1376	164	120.38	205	143.79	369	132.35	10	3.13	7	2.03	17	2.56	6.34526e-148	2.91018e-168	0
TID_52604	An08g08740	Title: strong similarity to cytoplasmic ribosomal protein of the small subunit S18 - Homo sapiens; cytoplasm	chr_8_2	+	2102552	2103709	737	164	224.76	145	189.89	309	206.93	3142	1835.56	3210	1738.88	6352	1785.4	0	0	0
TID_52553	An06g01780	Title: strong similarity to (beta)-transducin like protein TBL1 - Homo sapiens; Complex: the human TBL1 protein is part of a core SMRT corepressor complex containing the histondeacetylase HDAC3.	chr_8_2	+	2623418	2625998	2250	164	73.62	173	74.21	337	73.92	820	156.91	1088	193.05	1908	175.67	6.09401e-75	1.44158e-59	0
TID_52301	An02g07350	Title: weak similarity to hypothetical group 3 Lea protein MGL3 - Zea mays;	chr_4_2	+	1847053	1847745	634	163	259.68	198	301.42	361	281.03	3	2.04	2	1.26	5	1.63	2.23771e-135	9.34007e-181	0
TID_37479	An02g12780	Title: weak similarity to cell wall integrity and stress response factor Wsc2 - Saccharomyces cerevisiae; Function: S. cerevisiae WSC2 is a plasme membrane localised regulator of the PKC1-MPK1 pathway.; Similarity: similarity of the predicted A. niger protein to S. cerevisiae WSC2 is mostly due to serine repeats.	chr_4_2	+	3217321	3218538	1098	163	149.94	143	125.7	306	137.55	26	10.2	40	14.54	66	12.45	1.00751e-98	1.33197e-97	0
TID_193964	An16g07830	Product: hypothetical protein; Similarity: weak local similarity to probable two-component sensor histidine kinase yocF - Bacillus subtilis.	chr_5_3	-	298885	302274	2795	163	58.9	157	54.21	320	56.51	38	5.85	40	5.71	78	5.78	1.37513e-99	4.78858e-98	0
TID_208751	An11g03700	Title: strong similarity to hexose transporter HXT1 - Uromyces fabae; Function: HXT1p of U. fabae facilitates the uptake of D-glucose and D-fructose in the haustorial complex.; Localization: HXT1p of U. fabae is exclusivly located to the plasma membrane of the haustorial complex.; plasma membrane	chr_7_1	-	970672	972467	1678	163	98.12	184	105.83	347	102.06	19	4.88	28	6.66	47	5.8	5.05093e-126	3.35202e-129	0
TID_207694	An06g01900	Title: similarity to polyphosphoinositide binding protein Ssh2p - Glycine max; Remark: a splice site was detected upstream of the START codon.; Remark: the expression of Ssh2 from Glycine max in S. cerevisiae bypasses the requirement for an essential phosphatidylinositoltransfer protein in Golgi secretory function.; Similarity: the ORF coding protein showes the strongest similarity the S. pombe h…	chr_8_2	+	2600181	2602106	1771	163	92.96	141	76.84	304	84.72	1244	302.44	1326	298.92	2570	300.61	3.05079e-173	5.0568e-135	0
TID_201398	An14g00990	Title: strong similarity to trifunctional protein of the beta-oxidation fox-2 - Neurospora crassa; Catalytic activity: 3-hydroxyacyl-CoA dehydrogenase: (S)-3-hydroxyacyl-CoA+NAD(+)<=>3-oxoacyl-CoA+NADH; Catalytic activity: enoyl-CoA hydratase: (3S)-3-hydroxyacyl-CoA<=>trans-2(or 3)-enoyl-CoA+H(2)O; Pathway: the trifunctional protein fox-2 from N. crassa is involved in the beta-oxidation of fatty …	chr_1_2	-	279168	282299	2778	162	58.9	146	50.72	308	54.72	100	15.5	113	16.24	213	15.88	8.57726e-48	1.56753e-43	0
TID_53176	An07g08810	Title: strong similarity to G protein-coupled receptor Gpr1 - Saccharomyces cerevisiae; Complex: Gpr1 from S. cerevisiae binds to the G-protein Gpa2.; Function: in S. cerevisiae gpr1 is a nutrient sensor that regulates pseudohyphal differentiation.; Induction: in S. cerevisiae expression of the GPR1 gene is known to be induced by nitrogen starvation.; Induction: in S. cerevisiae the gpr1 receptor…	chr_4_1	+	2004598	2006147	1434	162	114.11	171	115.09	333	114.61	111	33.33	128	35.64	239	34.53	1.93221e-49	5.6736e-45	0
TID_173058	An02g14470	Title: strong similarity to benomyl/methotrexate resistance protein MDR1 - Candida albicans; Remark: MDR1 of C. albicans is also called BMR.; Similarity: the ORF shows similarity to multiple drug resistance proteins from several species.; plasma membrane	chr_4_2	+	3633873	3636292	1579	162	103.63	196	119.8	358	111.9	3	0.82	15	3.79	18	2.36	2.10508e-143	1.59436e-161	0
TID_48103	An11g09440	Title: similarity to cDNA LEC14B - Lithospermum erythrorhizon; Remark: Gene contains 5 WD repeats (trp-asp-domains) and belongs to the lec14B family of WD repeat proteins.; Remark: information concerning L. erythrorhizon LEC14B has not been published and is available from the Swissprot and EMBL databases.	chr_7_1	+	2303938	2306344	2019	162	81.04	313	149.63	475	116.11	35	7.46	38	7.51	73	7.49	3.33368e-167	8.627e-170	0
TID_203304	An12g01080	Title: similarity to hypothetical integral membrane protein SPCC1322.03 - Schizosaccharomyces pombe; Function: contains several domains that are typical for transporter and shows similarity to proteins containing those motifs (compare to PFAM results).	chr_3_1	+	915394	918920	3448	161	47.16	129	36.11	290	41.51	136	16.98	165	19.11	301	18.08	1.66689e-25	9.09987e-23	0
TID_170561	An01g14330	Title: strong similarity to nuclear import receptor Kap104 - Saccharomyces cerevisiae; Complex: S. cerevisiae Kap104p binds to its substrates Nab2p, Nab4p/Hrp1p and the small GTPase Ran/Gsp1.; Complex: efficient Ran-GTP-mediated substrate release from Kap104p requires RNA, indicating an interaction between Kap104p and RNA.; Function: Kap104p is a S. cerevisiae nuclear import receptor for two esse…	chr_2_2	+	3569898	3572670	2707	160	59.7	142	50.63	302	55.06	1017	161.76	1213	178.9	2230	170.65	2.5308e-129	1.93914e-101	0
CADANGAT00010889	An13g03570	Title: strong similarity to ABC transporter CDR4 -Candida albicans; Similarity: the ORF shows strong similarity to ABC transporters/multidrug resistance proteins with various substrate specificities.	chr_2_1	-	830912	835329	3965	159	40.5	144	35.05	303	37.72	38	4.13	70	7.05	108	5.64	#N/A	#N/A	#N/A
TID_170479	An01g07240	Title: similarity to NADP-reducing hydrogenase D chain - Desulfovibrio fructosovorans; (1.-.-.-)	chr_2_2	+	1858168	1860034	1792	159	89.62	178	95.87	337	92.82	371	89.14	525	116.96	896	103.58	0.0384185	0.0616981	0.0593518
TID_210358	An15g06860	Title: similarity to hypothetical protein encoded by An06g02540 - Aspergillus niger;	chr_3_4	-	1655198	1656580	1108	159	144.94	182	158.54	341	151.9	14	5.44	27	9.73	41	7.67	1.32404e-126	4.36233e-131	0
TID_57281	An17g01550	Title: strong similarity to Na+-H+ antiporter Nha2 -Saccharomyces cerevisiae; Remark: efficient transport out of the prevacuolar compartment requires Nhx1p, and nhx1 delta cells exhibit phenotypes characteristic of the 'class E' group of vps mutants. In addition Nhx1p is required for protein trafficking even in the absence of the vacuolar ATPase.	chr_5_1	-	689192	691999	2412	159	66.58	183	73.23	342	69.98	13	2.32	27	4.47	40	3.44	1.48767e-127	2.21295e-132	0
TID_208484	An08g00450	Title: strong similarity to hypothetical protein SPAC10F6.16 - Schizosaccharomyces pombe;	chr_8_2	+	78931	79947	868	159	185.02	173	192.37	332	188.78	29	14.38	33	15.18	62	14.8	9.04214e-112	1.03485e-111	0
TID_56514	An14g00250	Title: strong similarity to hypothetical membrane protein YPL109c - Saccharomyces cerevisiae;	chr_1_2	-	70947	73136	2024	158	78.85	158	75.34	316	77.06	34	7.23	40	7.89	74	7.57	4.80835e-99	2.43086e-97	0
TID_172112	An01g05610	Title: strong similarity to RNA polymerase I transcription factor RRN3 - Homo sapiens; Complex: human RRN3 interacts directly with TAF(I)110 and TAF(I)63 of promoter-selectivity factor SL1.; Function: human RRN3 is essential in the SL1-mediated recruitment of RNA Polymerase I to rRNA gene promoters.; Function: human RRN3 mediates growth-dependent control of ribosomal RNA synthesis.; Remark: an al…	chr_2_2	+	1468117	1470095	1978	158	80.68	148	72.22	306	76.35	929	202.22	900	181.66	1829	191.55	9.51511e-79	1.69534e-62	0
CADANGAT00012972	An16g05030	Product: hypothetical protein	chr_5_2	-	1448738	1448948	210	158	759.94	233	1070.87	391	918.94	5	10.25	2	3.8	7	6.91	#N/A	#N/A	#N/A
TID_129077	An04g08750	Title: strong similarity to hypothetical protein EAA61357.1 - Aspergillus nidulans; Similarity: shows only partial similarity at the aminoterminus.	chr_6_3	-	173868	177634	3429	158	46.54	122	34.34	280	40.3	30	3.77	52	6.05	82	4.95	1.98543e-80	8.50372e-78	0
TID_212087	An18g04670	Title: similarity to UDP-N-acetylglucosamine transporter SLC35A3 - Homo sapiens; Golgi; Localization: expression of the human transporter cDNA in CHO-K1 cells in its native and in a C-terminally HA-tagged form indicated that the human UDP-GlcNAc transporter was localized in the Golgi apparatus.; Similarity: the ORF DNA sequence shows also similarity to the E. nidulans EST m6g08a1. r1.	chr_8_1	-	1119486	1120999	1332	158	119.81	131	94.92	289	107.08	7	2.26	20	5.99	27	4.2	1.56682e-111	5.4419e-118	0
TID_198674	An08g03910	Title: strong similarity to cytoplasmic ribosomal protein of the large subunit L10a - Rattus norvegicus; Remark: the R. norvegicus L10a protein is a subunit of the 60S ribosomal complex.; cytoplasm	chr_8_2	+	939870	940952	865	158	184.49	244	272.25	402	229.37	10738	5344.88	10586	4885.95	21324	5106.76	0	0	0
TID_56576	An14g03390	Title: strong similarity to fluG - Aspergillus nidulans; Remark: FluG from E. nidulans has no apparent role in glutamine biosynthesis, but has an enzymatic role in sporulation factor production.; Remark: interaction between fluG and veA influences the production of the extracellular signal and regulates the initiation of conidiation.; Remark: mutations in the Aspergillus nidulans fluG gene disrup…	chr_1_2	+	868294	873370	4956	157	32	156	30.38	313	31.17	2455	213.28	3227	259.96	5682	237.5	0	0	0
TID_213703	An13g00680	Title: strong similarity to integral peroxisomal membrane protein PEX23 - Yarrowia lipolytica; Function: Y. lipolytica PEX23 is involved in peroxisomal biogenesis, especially concerning import of peroxisomal proteins.; Function: Y. lipolytica pex23 mutants lack morphologically recognizable peroxisomes and mislocalize all peroxisomal matrix proteins investigated preferentially to the cytosol.; Fun…	chr_2_1	+	171236	173342	2036	157	77.89	170	80.59	327	79.27	147	31.09	157	30.79	304	30.93	6.40991e-35	2.86241e-31	0
TID_51871	An01g08050	Title: similarity to positive regulator of purine utilisation uaY - Aspergillus nidulans; Function: UaY of A. nidulans binds to the consensus sequence 5'-tcggnnnnnnccga-3'.; Function: UaY of A. nidulans mediates the induction of a number of unlinked genes involved in purine utilization.; Similarity: UaY of A. nidulans contains a Zn(2)-Cys(6), fungal-type binuclear cluster domain.	chr_2_2	-	2044235	2046961	2516	157	63.03	138	52.94	295	57.87	89	15.23	95	15.07	184	15.15	1.94626e-50	2.69693e-46	0
TID_54605	An04g01980	Title: similarity to metalloprotease 1 MP1 - Homo sapiens; Function: hMP1 is a novel member of the metalloendoprotease superfamily with ubiquitous distribution that could play a broad role in general cellular regulation.	chr_6_2	-	535898	539170	3159	157	50.2	133	40.64	290	45.31	810	110.4	878	110.96	1688	110.69	1.03262e-69	2.03369e-55	0
TID_208615	An11g01700	Title: strong similarity to regulator protein Rtg2 -Saccharomyces cerevisiae; Function: RTG2 of S. cerevisiae is a pivotal gene in controlling interorganelle communication between mitochondria, peroxisomes, and the nucleus in the context of retrograde regulation.; Function: RTG2 of S. cerevisiae is required, in particular, for the retrograde expression of the peroxisomal isoform of citrate syntha…	chr_7_1	-	452248	457761	3170	157	50.02	141	42.93	298	46.4	34	4.62	37	4.66	71	4.64	5.45805e-93	2.44289e-91	0
TID_52885	An11g01870	Title: strong similarity to cullin 3 Cul3 - Mus musculus; Function: Cul3 of M. musculus and H. sapiens is important for the ubiquitination and degradation of free cyclin E (i. e. not bound to Cdk2).; Function: cyclin E controls the G1/S phase transition.; Localization: Cul3 of M. musculus and H. sapiens is located both in the nucleus and in the Golgi apparatus; the Golgi localization suggests tha…	chr_7_1	+	493019	495810	2539	157	62.46	240	91.23	397	77.17	781	132.44	863	135.7	1644	134.13	2.92897e-32	3.46425e-26	0
TID_118893	An11g04480	Title: similarity to non-specific RNA polymerase II transcription factor Srb9 - Saccharomyces cerevisiae; Remark: RNA polymerase II holoenzymes have been described that consist of RNA polymerase II, a subset of general transcription factors, and four SRB proteins. The SRB proteins, which were identified through a selection for genes involved in transcription initiation by RNA polymerase II in viv…	chr_7_1	+	1194233	1198458	4128	157	38.42	188	43.96	345	41.25	286	29.83	300	29.01	586	29.41	2.55846e-07	1.79559e-06	1.88178e-06
TID_127581	An18g04120	Product: hypothetical protein	chr_8_1	+	977883	978412	390	157	406.61	221	546.93	378	478.36	15	16.56	4	4.09	19	10.09	2.65316e-151	1.80797e-170	0
TID_215069	#N/A	#N/A	chr_1_2	+	553462	559443	5743	156	27.44	163	27.39	319	27.41	19	1.42	16	1.11	35	1.26	2.6519e-120	1.62192e-125	0
TID_196801	An01g02420	Title: similarity to hypothetical protein SC6F7.17c - Streptomyces coelicolor;	chr_2_2	-	721295	723854	1461	156	107.85	200	132.12	356	120.26	7	2.06	11	3.01	18	2.55	8.3202e-143	7.23712e-163	0
TID_206881	An02g06390	Title: strong similarity to cytoplasmic ribosomal protein of the small subunit Rp30 - Saccharomyces cerevisiae; Remark: RP30 is also called RPS7A or RPS30 or YOR096W or YOR3177W.; Remark: there are two genes for the ribosomal protein S7 in yeast.; Similarity: the predicted ORF is identical to the EMBLEST BE759339 of A. niger.; cytoplasm	chr_4_2	-	1588353	1589733	869	156	181.32	143	158.82	299	169.82	2235	1107.36	2332	1071.38	4567	1088.69	0	0	0
TID_137513	An03g01630	Product: hypothetical protein	chr_6_1	+	360652	361204	493	156	319.61	159	311.28	315	315.35	2	1.75	2	1.62	4	1.68	3.11567e-117	1.71565e-158	0
TID_213042	An04g03890	Title: strong similarity to transulphurylase hxB -Aspergillus nidulans; Function: HxB is responsible for the insertion of the terminal sulphur atom in the molybdopterin cofactor.; Induction: HxB is independently controlled by the purine utilization and the nicotinate utilization transcriptional activating systems.; Remark: the xanthine oxidase class of molybdoenzymes requires the molybdopterin co…	chr_6_2	+	990506	993472	2785	156	56.58	181	62.73	337	59.72	60	9.28	57	8.17	117	8.7	1.04141e-88	7.98132e-85	0
TID_55671	An03g00010	Title: strong similarity to ATP-hydrolyzing 5-oxoprolinase - Rattus norvegicus [truncated ORF]; Catalytic activity: 5-oxoprolinases catalyse ATP + 5-oxo-L-proline + 2 H(2)O <=> ADP + phosphate + L-glutamate.; Function: 5-oxoprolinases catalyze a reaction in which the endergonic cleavage of 5-oxo-L-proline to form L-glutamate is coupled to the exergonic hydrolysis of ATP to ADP and inorganic phosp…	chr_8_2	-	2923212	2927177	3913	156	40.27	134	33.05	290	36.58	137	15.07	222	22.65	359	19.01	1.05955e-17	1.11755e-15	1.11022e-15
TID_51782	An01g11080	Title: strong similarity to MAP kinase kinase wis1p - Schizosaccharomyces pombe; Catalytic activity: ATP + a protein <=> ADP + a phosphoprotein.; Function: the Wis1 protein from S. pombe is a dosage-dependent regulator of mitosis with serine/threonine protein kinase activity. it may play a role in the integration of nutritional sensing with the control over entry into mitosis.; Remark: in S. pomb…	chr_2_2	-	2757225	2759167	1882	155	83.19	184	94.36	339	88.9	256	58.57	262	55.58	518	57.02	4.8143e-11	9.89593e-10	1.03204e-09
TID_182499	0	#N/A	chr_3_4	-	207407	208543	1136	155	137.81	141	119.8	296	128.6	5	1.9	2	0.7	7	1.28	1.09004e-116	6.11774e-144	0
TID_39681	An07g08910	Title: strong similarity to nitrate reductase NR1 -Zea mays [putative frameshift]; Catalytic activity: NAD(P)H + Nitrate = NAD(P)+ + Nitrite + H2O.; putative frameshift; (1.7.1.1); (1.7.1.2)	chr_4_1	-	2048123	2051563	3187	155	49.12	161	48.76	316	48.94	7	0.95	8	1	15	0.97	6.29535e-127	8.73125e-144	0
CADANGAT00003487	An03g04770	Title: similarity to hypothetical protein CAD11383.1 - Neurospora crassa; Function: the forkhead-associated (FHA) domain is a putative nuclear signalling domain found in a variety of otherwise unrelated proteins.; Similarity: shows only partial similarity to forkhead-containing proteins.	chr_6_1	-	1052783	1055080	2069	155	75.67	135	62.98	290	69.18	12	2.5	13	2.51	25	2.5	#N/A	#N/A	#N/A
TID_122243	An01g05680	Title: similarity to hypothetical myocyte-specific enhancer factor 2d related protein B1D1.200 - Neurospora crassa; Similarity: the ORF is 250 amino acids shorter than B1D1. 200 of N. crassa.; Similarity: the ORF shows local strong similarity to B1D1. 200 of N. crassa: only 71 N-terminal amino acids are included in the alignment.	chr_2_2	+	1490819	1492850	791	154	196.65	179	218.41	333	207.78	26	14.15	42	21.2	68	17.81	9.75555e-109	6.27021e-108	0
TID_120086	An02g05890	Title: strong similarity to protein disulfide-isomerase pdi1 - Caenorhabditis elegans; Complex: protein disulfate isomerases are part of variuos enzymes with different functions, e. g. are active as beta subunit of prolyl 4-hydroxylases.; Function: pdi1 of C. elegans is facilitating the rearrangement of both intrachain and interchain disulfide bonds in proteins to form the native structures from …	chr_4_2	+	1479889	1482275	2231	154	69.72	156	67.49	310	68.58	847	163.46	958	171.43	1805	167.6	1.42172e-74	3.48373e-59	0
TID_174757	An02g08040	Product: hypothetical protein; Remark: only a serin threonin rich region is matching.	chr_4_2	-	2087850	2089910	2060	154	75.51	173	81.05	327	78.34	1	0.21	0	0	1	0.1	4.79648e-97	1.84656e-170	0
TID_126104	An11g08010	Title: similarity to hypothetical protein SPCC1281.02c - Schizosaccharomyces pombe;	chr_7_1	+	1960970	1961846	826	154	188.31	260	303.8	414	247.37	258	134.48	233	112.62	491	123.14	3.42523e-27	5.21771e-24	0
TID_171679	An01g05740	Title: strong similarity to 132 kD subunit of DNA-directed RNA polymerase III RP128 - Drosophila melanogaster; Catalytic activity: RNA polymerase III catalyses DNA-template-directed extension of the 3'- end of an RNA strand by one nucleotide at a time.; Complex: RP128 of D. melanogaster is the second largest chain of RNA polymerase III.; Function: DNA-dependent RNA polymerase III transcribes DNA …	chr_2_2	+	1509695	1513499	3603	153	42.89	160	42.86	313	42.88	1385	165.51	1497	165.88	2882	165.7	1.92904e-211	3.32728e-164	0
TID_209875	An07g01960	Title: strong similarity to stearoyl-CoA desaturase P-ole1 - Pichia angusta; (1.14.19.1)	chr_4_1	+	409327	411148	1756	153	88.01	178	97.84	331	93.03	687	168.45	755	171.65	1442	170.11	9.30894e-33	1.54081e-26	0
CADANGAT00009438	An11g11210	Title: strong similarity to ATP-dependent RNA helicase ste13p - Schizosaccharomyces pombe; Function: the S. pombe homolog ste13 encodes a RNA helicase that is essential for nitrogen starvation-induced G1 arrest and initiation of sexual development.; nucleus	chr_7_1	+	2777490	2779182	1514	153	102.07	150	95.62	303	98.77	553	157.26	502	132.38	1055	144.35	#N/A	#N/A	#N/A
TID_177847	An08g05780	Title: strong similarity to adrenoleukodystrophy related protein ALDRP - Homo sapiens; Function: human ALDRP is a dimerization partner of adrenoleukodystrophy protein and other peroxisomal ABC-transporter.; Similarity: shows strong similarity to ALDRP of N. crassa and of other species.; peroxisome	chr_8_2	+	1375736	1378057	2117	153	73	153	69.75	306	71.34	35	7.12	62	11.69	97	9.49	1.54169e-84	2.46385e-81	0
TID_39997	An07g04200	Title: strong similarity to precursor of triacylglycerol lipase - Canis lupus; Catalytic activity: triacylglycerol + H2O = diacylglycerol + a fatty acid anion.; Localization: triacylglycerol lipase of C. familiaris is secreted.; extracellular/secretion proteins; (3.1.1.3)	chr_4_1	+	949057	950534	1411	152	108.81	202	138.17	354	123.82	33	10.07	8	2.26	41	6.02	3.60611e-132	2.66495e-137	0
TID_134009	An02g01430	Title: similarity to induced upon wounding stress protein AWI 31 - Arabidopsis thaliana; Function: AWI 31 form A. thaliana is induced upon wounding.	chr_4_2	+	380779	382024	1171	152	131.11	176	145.06	328	138.24	2	0.74	2	0.68	4	0.71	2.04864e-121	2.89737e-165	0
TID_213429	An03g03660	Title: strong similarity to glutathione reductase Glr1 - Saccharomyces cerevisiae; Catalytic activity: converts oxidized glutathionine + NADPH into 2 glutathionine + NADP.; Function: enzyme of S. cerevisiae functions to maintain reduced glutathione levels at high levels.; Similarity: show strong similarity to other glutathione reductases.; (1.8.1.7)	chr_6_1	-	785631	787402	1620	152	94.77	169	100.69	321	97.8	396	105.25	444	109.42	840	107.41	0.0810347	0.115867	0.111871
TID_38822	An11g01850	Title: strong similarity to hypothetical protein SPBC56F2.04 - Schizosaccharomyces pombe [putative frameshift]; Remark: a putative sequencing error results in an frameshift.; Similarity: the protein shows strong similarity to the DRIM protein of Homo sapiens, a gene with unknown function, which is downregulated in tumor metastasis.; putative frameshift	chr_7_1	+	483951	491783	7771	152	19.76	187	23.23	339	21.53	12569	696.39	15938	818.82	28507	759.92	0	0	0
TID_42585	An18g00240	Title: strong similarity to dehydrogenase LovC from patent WO200037629-A2 - Aspergillus terreus;	chr_8_1	+	50118	51203	1085	152	141.5	128	113.86	280	127.37	15	5.95	15	5.52	30	5.73	3.33339e-106	5.54834e-111	0
CADANGAT00001372	An01g13740	Title: similarity to hypothetical protein EAA33322.1 - Neurospora crassa;	chr_2_2	-	3436676	3438015	1048	151	145.53	194	178.67	345	162.48	4	1.64	3	1.14	7	1.38	#N/A	#N/A	#N/A
TID_52387	An02g10440	Title: strong similarity to H+-transporting ATPase vma-1 - Neurospora crassa; Catalytic activity: ATP + H2O = ADP + Orthophosphate.; Function: the vacuolar ATPase generates an acidic interior and drives the transport of small molecules in vacuoles, storing large amounts of phosphate and basic amino acids.; Remark: the vacuolar ATPase is a large enzyme,composed of 8-10 subunits that are arranged i…	chr_4_2	+	2708685	2710826	1869	151	81.6	195	100.7	346	91.37	99	22.81	57	12.18	156	17.29	1.17728e-77	7.69262e-73	0
TID_122564	An02g10640	Title: weak similarity to hypothetical protein CAB55016.2 - Caenorhabditis elegans; Similarity: only partial similarity.	chr_4_2	+	2749085	2750572	1432	151	106.51	128	86.27	279	96.16	0	0	0	0	0	0	1.95247e-74	1.46617e-147	0
TID_184233	An16g00350	Title: strong similarity to neutral amino acid permease mtr - Neurospora crassa; Remark: strong similarity to N. crassa mtr gene product patent WO9521263-A1.; Remark: the gene product of the mtr locus of Neurospora crassa is required for the transport of neutral aliphatic and aromatic amino acids via the N system.	chr_5_2	-	86365	88075	1277	151	119.43	96	72.56	247	95.46	608	205	507	158.51	1115	180.87	5.13489e-28	1.25629e-22	0
TID_57391	An16g08840	Title: strong similarity to hypothetical protein CAE76483.1 - Neurospora crassa;	chr_5_3	-	544575	547148	2573	151	59.28	218	81.77	369	70.78	336	56.23	402	62.38	738	59.42	0.00523808	0.0103227	0.0102459
TID_208953	An11g07970	Title: strong similarity to hypothetical protein SPBC16H5.12c - Schizosaccharomyces pombe;	chr_7_1	+	1949160	1954680	4602	151	33.14	172	36.07	323	34.64	22	2.06	24	2.08	46	2.07	2.13171e-115	9.66867e-118	0
TID_179599	An11g09670	Title: strong similarity to cytoplasmic ribosomal protein of the small subunit S27 - Homo sapiens; cytoplasm	chr_7_1	+	2379683	2380010	241	151	632.85	111	444.54	262	536.55	613	1095.15	516	854.8	1129	970.44	2.82647e-25	1.53928e-20	0
TID_212044	An18g04220	Title: strong similarity to mitochondrial ADP/ATP carrier anc1p - Schizosaccharomyces pombe; Function: the mitochondrial ADP/ATP carrier ANC1 from Schizosaccharomyces pombe catalyzes the exchange of ADP and ATP across the mitochondrial inner membrane.; localisation:mitochondrion	chr_8_1	-	1005734	1007616	1314	151	116.07	231	169.67	382	143.48	8787	2879.23	9968	3028.63	18755	2956.75	0	0	0
TID_192530	An10g00250	Title: strong similarity to histidine kinase COS1 -Candida albicans; Function: Cos1p of C. albicans is a two-component histidine kinase probably involved in nutrient deprivation response.; Function: Cos1p of C. albicans is involved in hyphal morphogenesis and probably plays a role in virulence properties of the organism.; Similarity: COS1 of C. albicans is identical to CaNIK-1.	chr_5_1	-	63011	64969	1958	150	77.38	144	70.98	294	74.11	131	28.81	139	28.34	270	28.57	1.10792e-31	2.07805e-28	0
TID_194534	An03g02930	Title: strong similarity to amino-acid N-acetyltransferase - Neurospora crassa; Catalytic activity: the N. crassa amino-acid N-acetyltransferase converts Acetyl-CoA and L-glutamate to CoA and N-acetyl-L-glutamate.; Localization: the N. crassa amino-acid N-acetyltransferase is localised within the mitochondrial matrix where it is part of the Urea cycle and the metabolism of amino groups.; Remark: …	chr_6_1	+	622299	624478	2179	150	69.53	133	58.91	283	64.1	170	33.59	165	30.23	335	31.85	3.56047e-19	6.22666e-17	0
CADANGAT00013918	An18g02830	Title: strong similarity to hypothetical conserved protein B13N20.310 - Neurospora crassa;	chr_8_1	-	631807	635256	3131	150	48.39	109	33.6	259	40.83	138	18.98	191	24.35	329	21.77	#N/A	#N/A	#N/A
TID_120161	An18g05500	Title: strong similarity to mitochondrial ceramidase AAF86240.1 - Homo sapiens; Function: active in neutral to alkaline range.; Function: human enzyme cleaves lipid ceramide into free fatty acid and sphingosine.; Localization: might be mitochondrial.	chr_8_1	+	1269092	1271423	2275	150	66.6	179	75.94	329	71.37	45	8.52	31	5.44	76	6.92	1.52968e-103	7.22746e-102	0
TID_56880	An09g06320	Product: signal recognition particle 54K protein homolog srpA-Aspergillus niger; Function: This protein is one component involved in the translocation of a nascent polypeptide from the cytoplasm into the endoplasmic reticulum.; Gene-ID: srpA; cytoplasm	chr_1_1	+	1473890	1475844	1904	149	79.04	127	64.38	276	71.54	323	73.04	396	83.04	719	78.23	0.12217	0.165594	0.158911
TID_206414	An01g00050	Title: similarity to fatty-acyl-CoA synthase beta chain Fas1 - Saccharomyces cerevisiae [truncated ORF]; Catalytic activity: Acetyl-CoA + N malonyl-CoA + 2 NADH + 2 NADPH = a long-chain acyl-CoA + N CoA + N CO(2) + N NAD(+) + N NADP(+).; Remark: C-terminally truncated due to contig border.; Remark: FAS1 is a pentafunctional enzyme consisting of the following domains: acetyl transferase, enoyl red…	chr_2_2	-	28318	34763	6385	149	23.57	103	15.57	252	19.48	4443	299.6	6000	375.17	10443	338.81	0	0	0
TID_174635	An02g03210	Title: similarity to SR-related matrix protein of 160 kD SRm160 - Homo sapiens; Complex: the human SRm160 and a related protein SRm300 (the 300-kD nuclear matrix antigen recognized by mAb B4A11) form a complex that is required for the splicing of specific pre-mRNAs.; Similarity: the similarity of the ORF encoded protein to SRm160 is partly based on repetitive structures.; nucleus	chr_4_2	-	827053	829800	2747	149	54.79	171	60.08	320	57.49	522	81.82	768	111.62	1290	97.28	1.01044e-23	2.1063e-19	0
TID_173724	An02g06460	Title: weak similarity to hypothetical protein MJ0147 - Methanococcus jannaschii; Similarity: aminoacids 240 to 450 show some similarity to proteins of M. jannaschii and P. horikoshii.	chr_4_2	-	1614246	1616171	1690	149	89.05	163	93.09	312	91.12	422	107.51	460	108.67	882	108.11	0.00220128	0.00587476	0.00538976
TID_56469	An16g02460	Title: strong similarity to alpha subunit of the coatomer complex Ret1 - Saccharomyces cerevisiae; Complex: the coatomer is an oligomeric complex that consist of at least the alpha, beta, beta', gamma, delta,epsilon and zeta subunits.; Function: coatomer complex is required for budding from golgi membranes, and is essential for the retrograde golgi-to-ER transport of dilysine-tagged proteins.; Fu…	chr_5_2	+	851163	855349	3755	149	40.08	116	29.82	265	34.83	127	14.56	175	18.61	302	16.66	2.35023e-19	3.74188e-17	0
TID_210591	An16g03790	Title: similarity to hypothetical protein SPBC1D7.03c - Schizosaccharomyces pombe; Remark: the ORF encoded protein also shows similarity to a hypothetical cyclin-like protein of S. cerevisiae.	chr_5_2	+	1158249	1161398	3041	149	49.49	124	39.36	273	44.31	178	25.2	322	42.27	500	34.06	0.000318014	0.000938988	0.000897925
TID_206125	An01g04280	Title: strong similarity to dnaJ protein homolog Ydj1 - Saccharomyces cerevisiae; Function: Haploid S. cerevisiae cells carrying the disrupted YDJ1 gene are inviable for growth in liquid media.; Function: YDJ1p from S. cerevisiae is involved mitochondrial and ER import.; Function: YDJ1p from S. cerevisiae is required for normal growth and disruption of its gene results in very slow growing cells …	chr_2_2	+	1140804	1142482	1469	148	101.76	218	143.23	366	122.97	2510	735.67	2504	680.53	5014	707.06	0	0	0
TID_203246	An12g00510	Title: strong similarity to cytoplasmic ribosomal protein of the small subunit S24.e - Saccharomyces cerevisiae; cytoplasm	chr_3_1	+	1093434	1094760	974	148	153.48	173	171.43	321	162.66	4834	2136.87	4553	1866.26	9387	1996.46	0	0	0
TID_42277	An12g06180	Title: weak similarity to isoenzyme B of UDP-N-acetylglucosamine:alpha-1,3-D-mannoside beta-1,4-N-acetylglucosaminyltransferase IV MGAT4B - Homo sapiens; Catalytic activity: GnT-IV generates the beta-1,4-glycosidic bond between a N-acetylglucosamin moiety (from GlcNAc-UDP) and the alpha-1,3-linked Mannose residiue of the biantennary core structure of N-glycans (Man3GlcNAc2-Asn).; Function: GnT-IV…	chr_3_2	+	915588	916787	1199	148	124.68	150	120.75	298	122.67	153	54.94	158	52.61	311	53.73	1.15553e-25	6.42093e-23	0
TID_182514	0	#N/A	chr_3_4	-	1913232	1914339	1027	148	145.56	136	127.81	284	136.48	9	3.77	4	1.55	13	2.62	2.58901e-114	6.08473e-130	0
TID_191266	An03g05900	Title: similarity to nitrogen assimilation regulatory protein nit-4 - Neurospora crassa; Remark: nit-4, a pathway-specific regulatory gene in the nitrogen circuit of Neurospora crassa, is required for the expression of nit-3 and nit-6, the structural genes which encode nitrate and nitrite reductase, respectively.; Remark: there is another homologous regulatory gene from Aspergillus nidulans, nirA…	chr_6_1	+	1326048	1328303	1891	148	79.05	140	71.46	288	75.17	83	18.9	78	16.47	161	17.64	2.48754e-55	2.9776e-51	0
TID_190335	An04g03780	Title: strong similarity to hypothetical membrane protein YJL057c - Saccharomyces cerevisiae;	chr_6_2	-	959452	961604	2053	148	72.81	194	91.2	342	82.22	26	5.45	32	6.22	58	5.85	4.20436e-118	6.34291e-119	0
TID_206143	An01g04180	Title: strong similarity to hypothetical protein SPAC31G5.20c - Schizosaccharomyces pombe; Similarity: the ORF overlaps with A. niger EST (EMBLEST:BE759732) an_2635.; Similarity: the predicted ORF is 119 amino acids longer than the hypothetical protein SPAC31G5. 20c of S. pombe.	chr_2_2	+	1109669	1112226	2490	147	59.63	155	60.08	302	59.86	32	5.53	23	3.69	55	4.58	1.45904e-102	1.10525e-102	0
CADANGAT00012408	An15g07290	Title: weak similarity to hypothetical protein CAB92903.1 - Streptomyces coelicolor;	chr_3_4	+	1754107	1754808	610	147	243.41	127	200.94	274	221.69	5	3.53	5	3.27	10	3.4	#N/A	#N/A	#N/A
TID_173081	An02g13410	Title: similarity to acetyl-coenzyme A transporter AT-1 - Homo sapiens; Remark: AT-1 protein functions as an Ac-CoA transporter, and may play a key role in acetylation processes of gangliosides.; Remark: the protein seems approximately 200 aa to short.; Remark: the protein shows also similarity to Acetyl-coenzyme A transporter (AT) protein from Homo sapiens patent US5851788-A and WO9833816-A1.	chr_4_2	-	3357636	3359422	1729	147	85.87	144	80.38	291	83.07	71	17.68	77	17.78	148	17.73	4.59197e-60	5.26628e-56	0
TID_51044	An17g01410	Title: strong similarity to transcription regulator Snf2 - Saccharomyces cerevisiae; Complex: SNF2 of S. cerevisiae is a component of the SWI/SNF global transcription activator complex.; Function: SNF2 of S. cerevisiae acts to assist gene-specific activators and has an effect on chromatin structure.; Remark: SNF2 of S. cerevisiae is also called SWI2,GAM1, TYE3, HAF1, RIC1 or YOR290c.; nucleus	chr_5_1	+	651077	655566	4235	147	35.06	148	33.73	295	34.38	1018	103.5	1372	129.34	2390	116.91	5.23652e-154	2.87733e-120	0
TID_57297	An17g02080	Title: strong similarity to hypothetical protein SPBC27B12.12c - Schizosaccharomyces pombe;	chr_5_1	-	840483	842543	1990	147	74.61	124	60.14	271	67.21	1505	325.62	1307	262.21	2812	292.72	9.29923e-230	1.42954e-177	0
TID_45447	An16g09300	Title: weak similarity to RING finger protein ReMembR-H2 - Arabidopsis thaliana; Similarity: the similarity to A. thaliana ReMembR-H2 and other proteins is due to the presence of a RING-finger motif, that is a specialized type of Zn-finger of 40 to 60 residues that binds two atoms of zinc, and is probably involved in mediating protein-protein interactions.	chr_5_3	-	660305	661700	1327	147	111.89	98	71.28	245	91.12	105	34.07	75	22.56	180	28.1	7.24403e-36	1.14452e-32	0
TID_55013	An04g05580	Title: similarity to hypothetical protein B5O22.140 - Neurospora crassa [truncated ORF]; Remark: 5'-truncated ORF due to contig-border.	chr_6_2	-	1395024	1398964	3739	147	39.71	97	25.04	244	32.21	2	0.23	6	0.64	8	0.44	4.55581e-98	8.36026e-116	0
TID_38274	An08g05410	Title: weak similarity to LIS1-interacting protein Nude1 - Rattus norvegicus;	chr_8_2	-	1302877	1304085	967	147	153.54	182	181.65	329	167.92	74	32.95	103	42.52	177	37.92	1.122e-64	6.54392e-60	0
TID_51868	An01g08110	Title: strong similarity to Cu(2+)-transporting P-type ATPase Atp7a - Mus musculus; Remark: atp7a (Menkes protein) in Mus musculus is localised in the plasma membrane of liver peroxisomes.; plasma membrane	chr_2_2	-	2063076	2066663	3587	146	41.11	161	43.32	307	42.24	219	26.29	226	25.15	445	25.7	3.54002e-12	1.06004e-10	9.95825e-11
TID_189410	An12g00490	Title: strong similarity to cyclophilin isoform 10 cyp-10 - Caenorhabditis elegans; Catalytic activity: Peptidylproline (omega=180) <=> peptidylproline (omega=0); Remark: Cis-trans isomerization of proline imidic peptide bonds in oligopeptides.	chr_3_1	+	1101768	1103386	1391	146	106.02	222	154.04	368	130.57	79	24.45	65	18.66	144	21.45	2.29988e-90	1.02539e-85	0
CADANGAT00011831	An15g01520	Title: strong similarity to multidomain vesicle coat protein Sec16 - Saccharomyces cerevisiae; Remark: Sec16p S. cerevisiae engages in multiple protein-protein interactions both on the ER membrane and as part of the coat of a completed vesicle. Some Sec16p is localized to the ER by immunofluorescence microscopy. Membrane-associated Sec16p is incorporated into transport vesicles derived from the E…	chr_3_4	+	436007	442376	5927	146	24.88	112	18.24	258	21.48	13	0.94	34	2.29	47	1.64	#N/A	#N/A	#N/A
TID_206922	An02g06780	Title: strong similarity to suppressor of rho3 Sro7 - Saccharomyces cerevisiae; Remark: Sro7 function was believed to be the targeting of the myosin proteins to their intrinsic pathways, but nowadays more likely is its role in protein exocytosis, as it is implicated in docking and fusion of post-Golgi vesicles with the plasma membrane.; Remark: yeast SRO7 was identified as a multicopy suppressor …	chr_4_2	-	1699733	1704882	3985	146	37.01	126	30.52	272	33.69	197	21.28	235	23.54	432	22.46	5.99594e-08	5.6196e-07	5.08395e-07
TID_41051	An16g04250	Title: similarity to hypothetical protein from patent EP1033405-A2 - Arabidopsis thaliana; Remark: other matches show similarities to CoA ligase-like proteins.; Remark: the matched sequence of patent EP1033405-A2 is a putative protein fragment from Arabidopsis thaliana.	chr_5_2	+	1287332	1289177	1743	146	84.61	204	112.96	350	99.11	17	4.2	24	5.5	41	4.87	1.8567e-130	2.18802e-135	0
TID_44492	An03g04970	Title: strong similarity to canalicular multidrug resistance protein cMrp - Rattus norvegicus; Function: cMrp of R. norvegicus is an organic anion and multidrug transporter.; Localization: rat cMrp is localized exclusively to the canalicular membrane domain of hepatocytes.; Similarity: cMrp of R. norvegicus is a member of the ABC transporter superfamily.; plasma membrane	chr_6_1	+	1111187	1115107	3868	146	38.12	164	40.92	310	39.56	121	13.47	125	12.9	246	13.17	6.90222e-41	5.68966e-37	0
TID_57441	An04g09230	Title: strong similarity to Na+/H+-exchanging protein Nha1 - Saccharomyces cerevisiae; Function: the S. cerevisiae homolog Nha1p is an alkalication antiporter mediating Na+ and K+ efflux through the plasma membrane that. Nha1p is required for alkali cation tolerance at acidic pH and enables growth on high concentrations of KCl and NaCl at acidic pH.; plasma membrane	chr_6_3	-	302667	305861	3194	146	46.17	87	26.29	233	36	894	120.51	978	122.25	1872	121.41	6.09651e-120	9.2696e-94	0
TID_206389	An01g00280	Title: strong similarity to hypothetical protein SPAC823.14 - Schizosaccharomyces pombe; Remark: possible phosphatase.	chr_2_2	+	92615	93781	980	145	149.45	194	191.06	339	170.73	127	55.8	125	50.92	252	53.27	2.74365e-48	6.44058e-44	0
TID_55287	An01g11810	Title: strong similarity to cell shape control protein phosphatase ppe1p - Schizosaccharomyces pombe; Catalytic activity: ppe1 of S. pombe catalyses the reaction a phosphoprotein + H(2)O <=> a protein + phosphate.; Remark: a gene disruption (designated delta ppe1) causes cold-sensitive lethality and short, pear-shaped cells.; Similarity: the predicted A. niger protein shows strong similarity to c…	chr_2_2	-	2923688	2925168	1313	145	111.54	174	127.9	319	119.91	385	126.25	421	128.01	806	127.16	0.245585	0.297166	0.28948
TID_211598	An12g04600	Title: similarity to protein kinase C-regulated chloride channel ClC3 - Rattus rattus; Function: CIC-3 in rat may play an important role in neuronal cell function through regulation of membrane excitability by protein kinase C.; Remark: a splice site was detected upstream of the START codon.; Remark: alternative splicing at the aminoterminus possible because of long and short forms of chloride ch…	chr_3_2	-	533281	536371	2987	145	49.03	167	53.96	312	51.55	23	3.32	11	1.47	34	2.36	2.13019e-117	1.63427e-122	0
TID_52442	An02g12760	Title: strong similarity to proteasome 19S regulatory particle subunit Rpt1 - Saccharomyces cerevisiae; Function: S. cerevisiae Rpt1p is one of 6 different ATPases of the 17 subunit regulatory particle of the 26S proteasome.; (3.4.25.1)	chr_4_2	+	3211830	3213461	1453	145	100.8	187	124.22	332	112.77	41	12.15	43	11.82	84	11.98	5.30587e-101	1.0109e-98	0
TID_129585	An04g05150	Title: strong similarity to guanine nucleotide exchange factor scd1p - Schizosaccharomyces pombe; Complex: the S. pombe proteins scd1, scd2, cdc42,and ras1, in its GTP-bound state, act cooperatively to form a protein complex.; Function: scd1 from S. pombe is a regulator of the Cdc42 GTPase.; Function: scd1 from S. pombe is required for mating and morphogenesis.; Localization: scd1 from S. pombe l…	chr_6_2	-	1290344	1293283	2765	145	52.97	135	47.12	280	49.98	156	24.29	280	40.43	436	32.67	9.23491e-09	9.78345e-08	9.91249e-08
TID_195925	An01g13790	Title: weak similarity to homeodomain protein Prep-1 - Homo sapiens; Function: proteins containing homeobox domains are likely to play an important role in development and most are known to be sequence-specific DNA-binding transcription factors.; Remark: the protein shows only similarity in the DNA-binding homeodomain.	chr_2_2	-	3444602	3447493	2891	144	50.31	134	44.74	278	47.46	154	22.94	167	23.06	321	23	6.64984e-20	1.28835e-17	0
TID_206667	An02g03720	Title: similarity to excision repair protein Rad4 -Saccharomyces cerevisiae; Function: involved in nucleotide excision repair of dna damaged with uv light, bulky adducts, or cross-linking agents.; Remark: Rad4. Rad23 interacts with DNA damage during NER (nucleotide excision repair) and may play a role in recognition of the damage.; Similarity: to S. pombe spac12b10. 12c and some, to mammalian xpc…	chr_4_2	+	949994	952539	2545	144	57.15	147	55.75	291	56.43	57	9.64	98	15.37	155	12.62	6.86222e-58	1.06203e-53	0
TID_210827	An14g00100	Title: strong similarity to nucleoporin-interacting protein Nic96 - Saccharomyces cerevisiae; Complex: S. cerevisiae homolog interacts with the Nsp1p complex which is involved in nucleocytoplasmic transport.; Function: S. cerevisiae homolog is required for nuclear pore formation.; Localization: S. cerevisiae homolog is localized in the nuclear pore complex.; nucleus	chr_1_2	-	31654	35039	3142	143	45.97	120	36.86	263	41.31	1939	265.71	2068	262.77	4007	264.18	0	0	0
TID_201930	An12g07830	Title: strong similarity to cytoplasmic ribosomal protein of the large subunit L30 - Kluyveromyces lactis; Remark: ribosomal protein L32 regulates the splicing of the transcript of its own gene, RPL32.; Remark: strong similarity to EST an_2400 and an_3018 Aspergillus niger.; Similarity: belongs to the ribosomal protein L24E family.; cytoplasm	chr_3_2	+	1265869	1267038	718	143	201.17	194	260.78	337	231.65	2558	1533.93	2565	1426.25	5123	1478.06	0	0	0
TID_41147	An16g03030	Title: strong similarity to hypothetical suppressor of S. cerevisiae gcr2 - Homo sapiens;	chr_5_2	+	970063	972015	1836	143	78.67	198	104.09	341	91.67	166	38.93	125	27.18	291	32.83	1.22633e-40	1.53586e-36	0
TID_45676	An03g02540	Title: strong similarity to ABC transporter BcatrB -Botrytis cinerea; Remark: the B. cinerea ABC transporter BcatrB protects the fungal pathogen against antimicrobial substances (phytoalexine) which are produced by a plant in response to infection by fungi or bacteria and helps to defend the plant by inhibiting the growth of invading microbes.; Similarity: the predicted A. niger protein contains …	chr_6_1	-	532834	537359	3877	143	37.25	100	24.89	243	30.93	5	0.56	16	1.65	21	1.12	6.77049e-95	4.9824e-101	0
TID_214620	An03g03000	Title: similarity to molybdopterin-converting factor activator chlN - Escherichia coli; Pathway: molybdopterin biosynthesis is an evolutionarily conserved pathway present in eubacteria,archaea and eukaryotes, including humans.; Phenotype: genetic deficiencies of enzymes involved in molybdopterin biosynthesis in humans lead to a severe and usually fatal disease due to a combined deficiency of the …	chr_6_1	+	640765	642561	1686	143	85.67	166	95.03	309	90.45	368	93.98	433	102.53	801	98.42	0.120656	0.167966	0.157155
TID_133736	An03g03800	Title: weak similarity to mucin-like protein Muc1 -Saccharomyces cerevisiae; Function: MUC1 of yeast is a cell surface flocculin involved in pseudohyphal differentiation and invasive growth in response to nitrogen starvation.; Localization: MUC1 of yeast is thought to be an integral membrane protein.; Phenotype: deletion of MUC1 in yeast abolishes pseudohyphal differentiation and invasive growth.…	chr_6_1	+	831120	832823	1032	143	139.96	99	92.59	242	115.74	614	256.16	701	271.19	1315	263.96	1.30062e-48	8.96874e-39	0
TID_41887	An14g05470	Title: weak similarity to hypothetical enterophilin-2L - Cavia porcellus; Function: enterophilins are a new family of proteins with unknown function associated with enterocyte differentiation in C. porcellus.	chr_1_2	-	1308983	1310546	1510	142	94.98	167	106.74	309	101	157	44.77	171	45.21	328	45	5.7218e-26	4.35636e-23	0
TID_57187	An13g00090	Title: strong similarity to eburicol 14 alpha-demethylase cyp51 - Uncinula necator; Function: cyp51 of U. necator convers resistance of the obligate biotrophic grape powdery mildew fungus U. necator to sterol demethylation-inhibiting fungicides (DMIs) (a phenylalanine residue for a tyrosine residue at position 136 is leading to a higher resistance).; Function: cyp51 of U. necator is a cytochrome …	chr_2_1	-	30928	32848	1730	142	82.91	161	89.82	303	86.44	3104	772.51	3044	702.48	6148	736.17	0	0	0
TID_56197	An07g05930	Title: strong similarity to D-Tyr-tRNA deacylase Dtd1 - Saccharomyces cerevisiae; Function: D-Tyr-tRNA(Tyr)deacylase dtd1 of S. cerevisiae recycles misaminoacylated D-Tyr-tRNAn(Tyr), a process, which inhibits the accumulation of d-aminoacyl-tRNA molecules and is therefore important for cell rescue.; Phenotype: overexpression of the DTD1 gene in S. cerevisiae increased D-Tyr-tRNA(Tyr) deacylase ac…	chr_4_1	-	1319733	1320873	762	142	188.22	217	274.86	359	232.52	275	155.38	247	129.41	522	141.91	9.48053e-14	4.39374e-12	4.35396e-12
TID_206990	An02g07400	Title: strong similarity to nonhistone chromosomal protein Nhp6b - Saccharomyces cerevisiae; nucleus	chr_4_2	+	1864858	1866295	761	142	188.47	213	270.14	355	230.24	116	65.63	127	66.63	243	66.15	1.99053e-55	1.23095e-50	0
TID_37334	An02g10630	Title: strong similarity to hypothetical protein encoded by An08g09830 - Aspergillus niger; Similarity: contains ATP/GTP-binding site motif A (P-loop).	chr_4_2	-	2745879	2747655	1711	142	83.83	149	84.05	291	83.94	2	0.5	4	0.93	6	0.73	1.20464e-113	7.77663e-143	0
TID_121829	An09g04790	Title: weak similarity to enabled ena - Drosophila melanogaster; Remark: blastp with the predicted A. niger protein only retrieves putative random hits to proline and glutamine rich proteins.	chr_1_1	-	1102936	1104264	1328	141	107.24	93	67.59	234	86.97	222	71.98	290	87.18	512	79.87	0.29945	0.336812	0.341482
TID_180556	An07g07210	Title: similarity to peroxisome assembly factor Pex15 - Saccharomyces cerevisiae; Function: S. cerevisiae PEX15 is required for peroxisome biogenesis.; Localization: S. cerevisiae PEX15 is an integral peroxisomal membrane protein.; Remark: alternative names for S. cerevisiae PEX15 are PAS21 and YOL044w.; Similarity: similarity is from the C-terminal region of the predicted A. niger protein to S. …	chr_4_1	+	1604557	1607950	3234	141	44.04	93	27.76	234	35.71	171	22.77	256	31.6	427	27.35	0.000729314	0.00187846	0.00183018
CADANGAT00001929	An02g04150	Title: similarity to hypothetical protein encoded by An16g01110 - Aspergillus niger [truncated ORF];	chr_4_2	+	1075439	1076239	800	141	178.02	134	161.66	275	169.66	95	51.13	89	44.42	184	47.65	#N/A	#N/A	#N/A
TID_206812	An02g05610	Title: strong similarity to branched-chain alpha-ketoacid dehydrogenase kinase BCKDK - Rattus norvegicus; Catalytic activity: branched-chain alpha-ketoacid dehydrogenase kinase of R. norvegicus catalyzes the reaction ATP + [3-methyl-2-oxobutanoate dehydrogenase (lipoamide)] = ADP + [3-methyl-2-oxobutanoate dehydrogenase (lipoamide)] phosphate.; Complex: mammalian mitochondrial branched-chain alph…	chr_4_2	-	1415218	1416695	1417	141	100.51	198	134.86	339	118.08	5	1.52	2	0.56	7	1.02	4.4322e-132	3.64689e-166	0
TID_51602	An02g07190	Product: 26S protease regulatory subunit tbpA-Aspergillus niger; Function: A. niger tbpA is homologe to human TBP-7.; Gene-ID: tbpA; Remark: information about A. niger tbpA has not been published and is available via Swissprot and EMBL.; Similarity: A. niger tbpA belongs to the AAA family of ATPases.; Similarity: the predicted ORF is 64 amino acids longer than the A. niger tbpA protein sequence i…	chr_4_2	+	1813228	1815249	1781	141	79.96	140	75.87	281	77.87	15	3.63	16	3.59	31	3.61	4.05371e-106	1.29382e-110	0
TID_175112	An02g11170	Title: similarity to hypothetical protein PA2706 -Pseudomonas aeruginosa; Similarity: the predicted A. niger protein shows similarity to hypothetical proteins of several procaryotic species.	chr_4_2	+	2873613	2874345	602	141	236.57	128	205.22	269	220.54	4	2.86	9	5.97	13	4.47	2.56945e-108	2.40124e-122	0
TID_213466	An03g04230	Title: strong similarity to cytoplasmic form of aminopeptidase P - Homo sapiens; Remark: human aminopeptidase P is a manganese(II)-dependent enzyme.; Similarity: shows strong similarity to aminopeptidases of different organisms.; cytoplasm; (3.4.11.9)	chr_6_1	-	923013	930847	5426	141	26.25	170	30.24	311	28.29	53	4.21	87	6.4	140	5.34	9.32151e-71	1.67205e-66	0
TID_54001	An12g04940	Title: strong similarity to mitochondrial heat shock protein Hsp60 - Saccharomyces cerevisiae; Function: in S. cerevisiae lack of functional Hsp60 did not result in increased folding, but in the aggregation of protein, suggesting that Hsp60 and Hsp70 act in an ordered pathway with substrate transfer predominantly in the direction from Hsp70 to Hsp60.; Function: protein folding in mitochondria dep…	chr_3_2	-	640923	642982	1908	140	74.11	156	78.91	296	76.57	440	99.29	643	134.54	1083	117.58	1.16747e-14	3.88721e-12	3.42804e-12
TID_209921	0	#N/A	chr_3_4	-	7836	8923	833	140	169.76	169	195.81	309	183.08	1172	605.78	1259	603.41	2431	604.55	2.16239e-151	2.12645e-118	0
TID_180012	An07g10340	Product: secretion related GTPase srgD-Aspergillus niger; Gene-ID: srgD; Similarity: the C-terminal part of the predicted protein is almost identical to an A. niger partial mRNA for a secretion related GTPase; the GTPase is called SrgD, but it was not published, and is poorly characterized.	chr_4_1	+	2421610	2422133	523	140	270.38	127	234.37	267	251.96	28	23.05	15	11.45	43	17.03	8.07919e-94	8.60064e-95	0
TID_57417	An16g07130	Title: strong similarity to phosphatase 2A regulatory B subunit rgb-1 - Neurospora crassa; Function: microscopic and genetic analyses indicate that rgb-1 is a regulator of the budding subroutine of the macroconidiation process and that arthroconidiation, which shares common early and late events with macroconidiation,is induced as a default mechanism for asexual reproduction in this fungus.; Rema…	chr_5_3	-	126450	128655	1757	140	80.48	193	106.02	333	93.54	192	47.05	235	53.4	427	50.34	2.01841e-18	3.33467e-16	3.33067e-16
TID_209032	An11g09650	Title: similarity to hypothetical protein NIPSNAP1 -Danio rerio;	chr_7_1	+	2374052	2376208	1964	140	72	183	89.93	323	81.17	2	0.44	2	0.41	4	0.42	8.23962e-120	1.16712e-162	0
TID_212147	An18g05450	Title: similarity to polyamine transport protein Tpo1 - Saccharomyces cerevisiae; Remark: alternate name in S. cerevisiae = YLL028w.; Remark: it is indicated that a membrane protein encoded by YLL028w (TPO1) is a polyamine transport protein on the vacuolar membrane in S. cerevisiae.	chr_8_1	-	1256438	1258327	1712	140	82.6	107	60.32	247	71.21	7	1.76	6	1.4	13	1.57	1.89204e-99	3.096e-111	0
TID_205956	An01g06210	Title: strong similarity to F-box protein Rcy1 -Saccharomyces cerevisiae; Function: Rcy1 of S. cerevisiae is required for the recycling of internalized material to the plasma membrane anfter endocytosis.; Phenotype: S. cerevisiae cells with a Rcy1 null mutation are defective in endocytosis at an early postinternalization step, and are defective in recycling.; Remark: Rcy1 of S. cerevisiae is also…	chr_2_2	+	1613902	1616848	2809	139	49.98	157	53.94	296	52.01	92	14.1	116	16.49	208	15.34	3.35542e-45	3.33709e-41	0
TID_203198	An12g00030	Title: strong similarity to L-iditol 2-dehydrogenase Sor1 - Saccharomyces cerevisiae; Catalytic activity: L-iditol 2-dehydrogenases catalyze L-sorbitol + NAD(+) = L-sorbose + NADH.; Function: L-iditol 2-dehydrogenases catalyze the oxidation by NAD+ of sorbitol to fructose.; Remark: the predicted ORF shows partial similarity to A. nidulans ESTs AA785306 and AA966892.; (1.1.1.14)	chr_3_1	-	1215517	1217186	1482	139	94.73	202	131.55	341	113.56	42	12.2	21	5.66	63	8.81	4.27826e-115	3.90319e-115	0
CADANGAT00004742	An04g10340	Title: similarity to sterol glucosyltransferase ugt52 - Dictyostelium discoideum; Catalytic activity: UDP-glucose + a sterol <=> UDP + an O-glucosylsterol.	chr_3_4	+	1176758	1178305	1314	139	106.85	128	94.02	267	100.29	9	2.95	0	0	9	1.42	#N/A	#N/A	#N/A
TID_51095	An17g02250	Title: strong similarity to protein G10 - Xenopus laevis;	chr_5_1	+	881588	882240	444	139	316.21	168	365.2	307	341.26	151	146.43	146	131.28	297	138.57	2.19282e-30	3.73824e-27	0
TID_41034	An16g04460	Title: similarity to pre-mRNA splicing modulating serine/threonine kinase prp4p - Schizosaccharomyces pombe; Complex: hPRP4 interacted directly with Clk1 on its C-terminus.; Function: S. pombe PRP4 is involved in in pre-mRNA splicing.; Function: a recombinant yeast/mouse Prp4 phosphorylates the human SR splicing factor ASF/SF2 in vitro in its RS domain.; Function: human PRP4 is a cyclin-dependent…	chr_5_2	+	1334055	1336605	2346	139	59.85	168	69.12	307	64.59	381	69.92	323	54.97	704	62.16	0.649603	0.679849	0.677537
CADANGAT00001425	An01g14360	Title: strong similarity to hypothetical protein 68B2.10 - Neurospora crassa [truncated ORF]; Remark: N-terminal truncated ORF due to the end of contig.	chr_2_2	+	3583449	3584396	947	138	147.19	160	163.07	298	155.31	94	42.74	73	30.78	167	36.53	#N/A	#N/A	#N/A
TID_52153	An02g02410	Title: similarity to high density lipoprotein-binding protein HBP - Homo sapiens; Induction: HBP undergoes up-regulation in response to cholesterol loading of cells.; Pathway: the 110-kDa membrane protein HBP is a component of a cellular pathway that facilitates removal of excess cholesterol from cells, perhaps through its interaction with HDL.; Remark: HBP preferentially binds HDL apolipoprotein…	chr_4_2	+	630377	633706	3014	138	46.25	145	46.43	283	46.34	374	53.43	595	78.81	969	66.6	5.88351e-10	2.53615e-08	2.19238e-08
TID_194077	An16g08020	Title: strong similarity to valine--tRNA ligase cyt-20 - Neurospora crassa [putative frameshift]; Catalytic activity: ATP + L-valine + tRNA(Val) = AMP + diphosphate + L-valyl-tRNA(Val).; Function: cyt-20 of N. crassa encodes both the cytosolic and mitochondrial valine--tRNA ligase.; putative frameshift; (6.1.1.9)	chr_5_3	+	344775	349674	3941	138	35.37	130	31.84	268	33.56	3693	403.46	4177	423.15	7870	413.68	0	0	0
TID_139507	An04g06140	Title: similarity to transcription factor Bdf1 -Saccharomyces cerevisiae; Function: S. cerevisiae BDF1 is transcription factor involved in control of snRNA expression.; Function: in S. cerevisiae most cells from the bdf1 null mutant fail to undergo one or both meiotic divisions,and there is an absolute defect in spore formation.; Similarity: S. cerevisiae BDF1 contains two bromodomains.; nucleus	chr_6_2	+	1551076	1553215	1589	138	87.72	145	88.07	283	87.9	318	86.17	389	97.74	707	92.17	0.371341	0.424275	0.41457
TID_195373	0	#N/A	chr_7_1	-	2750725	2751573	848	138	164.37	164	186.66	302	175.77	68	34.53	53	24.95	121	29.56	1.93759e-73	1.47974e-69	0
TID_124341	An18g03590	Title: weak similarity to hypothetical protein W09B7.d - Caenorhabditis elegans; Similarity: shows only partial similarity to C. elegans protein.	chr_8_1	-	818945	820156	1126	138	123.79	139	119.15	277	121.41	0	0	2	0.71	2	0.37	8.33668e-96	3.1758e-142	0
TID_55738	An08g07420	Title: strong similarity to multifunctional pyrimidine biosynthesis enzyme pyrABCN - Aspergillus nidulans; Catalytic activity: bicarbonate + L-glutamine + H2O + 2ATP = carbamoylphosphate + L-glutamate + phosphate + 2ADP (EC 6. 3. 5. 5).; Catalytic activity: carbamoylphosphate + L-aspartate = N-carbamoyl-L-aspartate + phosphate (EC 2. 1. 3. 2).; Function: pyrABCN of A. nidulans produces N-carbamoy…	chr_8_2	-	1768032	1774925	6832	138	20.4	183	25.85	321	23.19	5926	373.46	9144	534.34	15070	456.94	0	0	0
TID_212802	An12g00550	Title: strong similarity to hypothetical protein KIAA1464 - Homo sapiens;	chr_3_1	+	1084395	1091137	4438	137	31.18	138	30.01	275	30.58	19	1.84	22	1.98	41	1.91	5.75729e-95	1.81165e-96	0
CADANGAT00004768	An05g00200	Title: strong similarity to ankyrin repeat-containing protein Akr1 - Saccharomyces cerevisiae; Function: yeast AKR1 affects the kinase cascade downstream of Gbetagamma.; Function: yeast AKR1 has a negative effect on signaling in the pheromone pathway.; Function: yeast AKR1 may be involved in coupling the activities of a Bem1p-Cdc24p-Cdc42p complex to an upstream signaling system, the pheromone-re…	chr_3_2	+	71935	74483	2190	137	63.19	134	59.06	271	61.07	550	108.13	588	107.19	1138	107.64	#N/A	#N/A	#N/A
TID_209919	0	#N/A	chr_3_4	-	5840	7497	1375	137	100.64	171	120.03	308	110.55	356	111.48	364	105.69	720	108.47	0.881709	0.891502	0.891735
TID_214126	An17g02240	Title: strong similarity to cytoplasmic ribosomal protein of the large subunit L23a - Rattus norvegicus; cytoplasm	chr_5_1	+	879458	880524	653	137	211.91	163	240.92	300	226.74	4461	2941.37	4508	2756.16	8969	2845.27	0	0	0
TID_56485	An16g01830	Product: glyceraldehyde-3-phosphate dehydrogenase gpdA-Aspergillus niger; Catalytic activity: D-glyceraldehyde 3-phosphate + phosphate + NAD(+) <=> 3-phospho-D-glyceroyl phosphate + NADH; Gene-ID: gpdA;gpd; Mapping: gpdA from A. niger is mapped to chromosome V; see list from DSM, EMBL X99652.; Remark: a splice site was detected upstream of the START codon.; Remark: also acts very slowly on D-glyc…	chr_5_2	+	415819	417600	1234	137	112.14	133	104.02	270	107.99	46	16.05	73	23.62	119	19.98	5.93355e-62	2.56964e-58	0
TID_53675	An16g02090	Title: strong similarity to antiviral protein Ski3 -Saccharomyces cerevisiae; Function: Ski2p, Ski3p, and Ski8p of S. cerevisiae inhibit translation of poly(A)- mRNA.; Function: Ski3p of S. cerevisiae controls propagation of M dsRNA virus through regulation of M dsRNA synthesis.; Function: Ski3p of S. cerevisiae is essential for protection against viral propagation.; Function: Ski3p of S. cerevis…	chr_5_2	-	481496	485862	4248	137	32.57	170	38.62	307	35.67	116	11.76	121	11.37	237	11.56	6.17304e-42	4.40845e-38	0
TID_214651	An03g02430	Title: strong similarity to mannitol dehydrogenase mtlD - Pseudomonas fluorescens; Catalytic activity: D-Mannitol + NAD = D-Mannose + NADH.; Function: The purified enzyme MtlD from P. fluorescens was shown to be a polyol dehydrogenase with a broad substrate spectrum oxidizing efficiently mannitol,sorbitol and arabitol.; Remark: EC 1. 1. 1. 255 (not yet present in EC catalogue).; Remark: The enzym…	chr_6_1	+	513822	515809	1987	137	69.64	164	79.66	301	74.76	132	28.6	169	33.96	301	31.38	3.30795e-28	3.07455e-25	0
CADANGAT00014031	An18g03940	Title: similarity to mannosylphosphorylation protein Mnn4 - Saccharomyces cerevisiae; Function: the Mnn4 protein from S. cerevisiae may function as a positive regulator for mannosylphosphate transferase. It is required to mediate mannosylphosphate transfer in both the core and outer chain portions of N-linked oligosaccharides.; Remark: the ORF encoded protein is much shorter (299aa) than S. cerev…	chr_8_1	-	917378	919067	893	137	154.96	209	225.89	346	191.23	591	284.95	564	252.15	1155	267.93	#N/A	#N/A	#N/A
TID_52767	An08g02670	Title: strong similarity to EST an_3167 -Aspergillus niger;	chr_8_2	+	628360	629225	591	137	234.14	142	231.9	279	232.99	230	167.56	285	192.53	515	180.51	0.000409212	0.00110319	0.00111866
TID_38160	An08g07030	Title: similarity to hypothetical protein YNL124w -Saccharomyces cerevisiae;	chr_8_2	+	1680145	1682147	2002	137	69.12	157	75.69	294	72.48	614	132.05	937	186.86	1551	160.49	6.17223e-54	4.61446e-43	0
CADANGAT00001945	An02g04310	Title: weak similarity to cAMP-dependent protein kinase type II regulatory chain uac1 - Ustilago maydis; Remark: The ubc1 gene encodes a type II regulatory subunit of cAMP-dependent protein kinase (PKA) in Ustilago maydis.	chr_4_2	-	1122967	1123596	347	136	395.87	177	492.32	313	445.19	11	13.65	9	10.35	20	11.94	#N/A	#N/A	#N/A
TID_134028	An16g03720	Title: similarity to mucin-like protein Muc1 -Saccharomyces cerevisiae; Function: MUC1 of yeast is a cell surface flocculin involved in pseudohyphal differentiation and invasive growth in response to nitrogen starvation.; Localization: MUC1 of yeast is thought to be an integral membrane protein.; Phenotype: deletion of MUC1 in yeast abolishes pseudohyphal differentiation and invasive growth.; Rem…	chr_5_2	-	1139167	1141670	1366	136	100.56	148	104.57	284	102.61	1	0.32	5	1.46	6	0.91	3.65559e-111	3.25343e-139	0
TID_213533	An03g04800	Title: similarity to hypothetical protein YMR289w -Saccharomyces cerevisiae;	chr_6_1	+	1059414	1062190	1907	136	72.03	158	79.97	294	76.09	128	28.9	137	28.68	265	28.79	3.40126e-32	5.19012e-29	0
TID_48973	An16g04500	Title: strong similarity to meiosis control kinase ran1p - Schizosaccharomyces pombe; Complex: S. pombe Ran1 associates with cpc2, Puc1 cyclin and Cdc10 in vivo.; Function: S. pombe Ran1 functions to control the association between the cyclin Puc1 and the Cdc10 transcription complex.; Function: in S. pombe the transition between mitosis and meiosis and the progression through G1 is regulated by R…	chr_5_2	+	1343514	1344816	1225	135	111.31	104	81.94	239	96.29	22	7.73	26	8.47	48	8.12	2.72476e-79	9.24697e-79	0
TID_54716	An03g04650	Title: similarity to hypothetical RNA binding protein - Schizosaccharomyces pombe;	chr_6_1	+	1009994	1012164	2170	135	62.84	102	45.37	237	53.9	66	13.1	100	18.4	166	15.85	1.14654e-36	2.13842e-33	0
[truncated: 14,400 more rows]

## Sheet: KEGG UP
KEGG category	number of genes
Ribosome	78
RNA transport	51
Oxidative phosphorylation	46
Spliceosome	45
Aminoacyl-tRNA biosynthesis	32
Purine metabolism	28
RNA polymerase	18
Glycine, serine and threonine metabolism	17
RNA degradation	17
Peroxisome	15
Pyrimidine metabolism	14
Citrate cycle (TCA cycle)	13
Folate biosynthesis	13
Meiosis - yeast	13
Histidine metabolism	11
Tryptophan metabolism	11
Methane metabolism	10
Pentose and glucuronate interconversions	10
[truncated: 60 more rows]

## Sheet: KEGG DOWN
KEGG category	number of genes
[truncated: 87 more rows]

[truncated: 2 more sheets: RPKM fold change down, RPKM fold change up]
