# Supplementary material for: Trancriptional landscape of Aspergillus niger at breaking of conidial dormancy revealed by RNA-sequencing
Source: BMC Genomics. 2013 Apr 11;14:246. doi: 10.1186/1471-2164-14-246 (PMC3635940; doi:10.1186/1471-2164-14-246)
Supplement: Additional file 4 — GO analysis of differentially expressed genes. Gene ontology categories in up-regulated and down-regulated groups of genes (FetGOat: http://www.broadinstitute.org/fetgoat/index.html) using RNA-seq data. [file 1471-2164-14-246-S4.xls]

## Sheet: Fisher exact test
Fisher's exact test is calculated from the following counts (given in the results tables):
sP	number of genes in the gene set of interest that is annotated with the corresponding GO term
rP	number of genes outside the gene set of interest that is annotated with the corresponding GO term
sN	number of remaining GO annotated genes in the gene set of interest that is not annotated with the corresponding GO term
rN	number of remaining GO annotated genes outside the gene set of interest that is not annotated with the corresponding GO term

## Sheet: GO T0-T1 UP
GO term	Biological proces	p-value	FDR	node type	sP	rP	sN	rN	genes enriched
GO:0044237	cellular metabolic process	4.43912e-09	1.95611e-07	nonTerminalNode	806	1189	479	1066	An09g02720,An02g07250,An15g00930,An02g06120,An15g06260,An15g01480,An17g02340,An11g09400,An15g00610,An02g03250,An14g06850,An02g14360,An17g02380,An08g04470,An04g01850,An07g08390,An01g07900,An11g10540,An01g12630,An02g04220,An02g01650,An09g02700,An02g14340,An04g07250,An08g00510,An12g03960,An15g06190,An01g02690,An02g14830,An15g00490,An02g04300,An04g02230,An01g07640,An16g07400,An12g00510,An04g01730,An0…
GO:0009206	purine ribonucleoside triphosphate biosynthetic process	1.82739e-06	4.16193e-05	nonTerminalNode	13	0	1272	2255	An11g09400,An02g04520,An07g06560,An14g04180,An16g08550,An01g04930,An15g01700,An16g07410,An02g06240,An16g07290,An15g01710,An01g04630,An01g10880,
GO:0000967	rRNA 5'-end processing	9.04766e-08	2.86556e-06	nonTerminalNode	24	4	1261	2251	An04g01900,An04g08790,An01g03080,An02g01600,An11g01850,An01g05560,An18g06710,An01g05540,An11g10540,An08g09160,An09g05270,An02g06750,An08g03460,An14g03620,An02g09260,An15g06390,An16g08220,An01g03760,An14g05390,An02g14360,An16g07300,An16g08860,An01g05500,An04g00070,
GO:0046483	heterocycle metabolic process	0.000318046	0.00325596	nonTerminalNode	96	104	1189	2151	An18g03090,An15g00470,An14g03370,An17g01330,An09g05670,An05g00120,An07g02210,An16g07410,An18g03060,An11g09400,An15g00610,An11g06590,An02g12420,An02g13550,An01g13920,An02g04020,An11g00470,An17g01925,An12g08400,An07g06560,An12g00320,An02g02170,An13g00440,An18g02230,An13g01480,An15g06740,An13g01080,An15g01760,An01g04930,An02g06240,An17g01480,An01g12570,An18g02970,An04g00360,An16g07400,An15g06730,An0…
GO:0006139	nucleobase, nucleoside, nucleotide and nucleic acid metabolic process	5.17885e-22	7.49823e-20	nonTerminalNode	432	429	853	1826	An09g02720,An18g01610,An02g06050,An07g06980,An15g00750,An15g06260,An11g09400,An15g01480,An17g02340,An04g03910,An08g05200,An14g06850,An02g14360,An16g03090,An17g02380,An01g05780,An09g06070,An01g02210,An02g06810,An04g01850,An07g06560,An01g07900,An02g10180,An02g06130,An11g10540,An01g12630,An02g04220,An02g01650,An01g03160,An16g03130,An16g01560,An02g14340,An04g09010,An11g06660,An04g07250,An14g04720,An1…
GO:0001522	pseudouridine synthesis	0.000297273	0.00309011	nonTerminalNode	8	0	1277	2255	An01g10270,An12g00900,An15g06730,An02g09220,An12g03720,An09g06170,An17g02170,An08g06650,
GO:0009141	nucleoside triphosphate metabolic process	0.000655338	0.00630729	nonTerminalNode	19	9	1266	2246	An17g02287,An15g00470,An02g04520,An07g06560,An16g08550,An01g04930,An02g06240,An16g07410,An08g06130,An11g09400,An09g05870,An14g04180,An15g01700,An04g00360,An16g07290,An15g01710,An01g04630,An01g10880,An03g01310,
GO:0006122	mitochondrial electron transport, ubiquinol to cytochrome c	0.00627109	0.0371681	terminalNode	5	0	1280	2255	An01g06180,An04g05220,An14g04080,An09g06650,An04g01200,
GO:0006407	rRNA export from nucleus	0.000112634	0.00131971	terminalNode	11	1	1274	2254	An18g05810,An18g04180,An12g01350,An01g13190,An13g01070,An16g04940,An02g09200,An06g01870,An08g08740,An02g12610,An18g03310,
GO:0042773	ATP synthesis coupled electron transport	0.000725234	0.00665181	nonTerminalNode	9	1	1276	2254	An14g04170,An14g04080,An09g06650,An02g12770,An07g07390,An01g06180,An04g05220,An02g09930,An04g01200,
GO:0046467	membrane lipid biosynthetic process	0.00731436	0.041764	nonTerminalNode	9	3	1276	2252	An02g06080,An16g03650,An08g03450,An04g00600,An02g09910,An06g01540,An01g07640,An11g00990,An08g04100,
GO:0044249	cellular biosynthetic process	9.54794e-09	3.72186e-07	nonTerminalNode	409	520	876	1735	An09g02720,An15g00930,An05g00120,An18g01610,An07g06980,An15g00750,An02g06120,An15g06260,An11g09400,An17g02340,An15g00610,An08g05200,An02g03250,An14g06850,An17g02380,An08g04470,An01g05780,An09g06070,An01g02210,An08g02210,An04g01850,An07g06560,An02g10180,An01g07900,An03g03520,An02g01650,An07g06520,An16g03130,An11g06660,An04g07250,An13g01080,An14g04720,An01g08410,An15g01760,An04g00430,An08g00510,An1…
GO:0019752	carboxylic acid metabolic process	0.00603788	0.0368638	nonTerminalNode	186	259	1099	1996	An18g01970,An13g01920,An11g09510,An02g07250,An05g00120,An07g02210,An04g06210,An02g06120,An14g02250,An15g06260,An17g02340,An15g00610,An08g05200,An09g06050,An02g03250,An11g06590,An17g02280,An07g03100,An07g08390,An01g07900,An03g03520,An07g04270,An01g13690,An09g02700,An16g03130,An14g04720,An13g01080,An02g14080,An01g08410,An04g00430,An08g00510,An17g01977,An15g00420,An04g03110,An04g02230,An15g02360,An1…
GO:0071840	cellular component organization or biogenesis	2.81266e-09	1.29574e-07	nonTerminalNode	451	580	834	1675	An09g02720,An15g01480,An14g06850,An02g14360,An17g02380,An08g04470,An01g07900,An03g06950,An08g06090,An11g10540,An02g04220,An02g01270,An02g14340,An04g07250,An17g00240,An12g00510,An07g02960,An12g04870,An02g10740,An07g03390,An11g10660,An02g06440,An01g13400,An08g10060,An06g01690,An04g02550,An01g09050,An11g06650,An02g01600,An02g05650,An16g08030,An11g11150,An04g00020,An01g04280,An01g07180,An13g00800,An1…
GO:0022613	ribonucleoprotein complex biogenesis	1.41544e-47	9.56365e-45	nonTerminalNode	180	38	1105	2217	An08g02870,An03g04990,An12g04670,An12g01350,An01g13190,An12g08800,An02g06050,An15g00750,An09g06180,An18g03000,An02g11580,An01g06040,An15g01480,An02g09260,An02g01970,An07g02690,An16g04940,An02g14360,An16g03090,An07g06760,An16g08860,An18g06260,An01g05780,An08g07790,An16g04930,An08g02210,An02g14950,An18g06710,An02g06130,An02g13900,An17g01975,An01g05540,An01g12640,An11g10540,An01g00770,An02g04220,An0…
GO:0006360	transcription from RNA polymerase I promoter	0.00122753	0.0104109	terminalNode	17	8	1268	2247	An01g03560,An11g01770,An02g05460,An11g09370,An02g03180,An07g05380,An08g09160,An01g02200,An04g06120,An08g01770,An01g07250,An18g05380,An01g11950,An15g00700,An01g05610,An07g08590,An02g02900,
GO:0000462	maturation of SSU-rRNA from tricistronic rRNA transcript (SSU-rRNA, 5.8S rRNA, LSU-rRNA)	1.08148e-20	1.21787e-18	nonTerminalNode	58	5	1227	2250	An04g01900,An01g03080,An02g01600,An11g01850,An01g00150,An02g03350,An02g06050,An08g08740,An07g05380,An09g06180,An08g09160,An09g05270,An18g03000,An08g03460,An04g05850,An17g01630,An02g09260,An15g01160,An14g05390,An18g05080,An02g14360,An02g04830,An11g04500,An07g06760,An16g08860,An16g07300,An02g13840,An17g02390,An18g06260,An07g08590,An12g04910,An18g04230,An04g08790,An12g00510,An01g05560,An02g06130,An0…
GO:0032196	transposition	0.00125289	0.0105817	nonTerminalNode	18	9	1267	2246	An15g00960,An02g08700,An01g07600,An02g06770,An02g03180,An08g07060,An18g06160,An07g07850,An04g03820,An07g08900,An08g01770,An07g03390,An17g02080,An11g00840,An16g07120,An17g02380,An08g03240,An02g02900,
GO:0018130	heterocycle biosynthetic process	0.00476875	0.0305894	nonTerminalNode	61	67	1224	2188	An05g00120,An16g07410,An11g09400,An15g00610,An01g13920,An02g04020,An07g06560,An12g00320,An02g02170,An13g00440,An13g01080,An15g01760,An01g04930,An02g06240,An01g12570,An17g01480,An18g02970,An16g07400,An15g06730,An14g04300,An08g07420,An07g10040,An02g14890,An03g04280,An01g04250,An11g02430,An01g07260,An13g00660,An04g02490,An04g08330,An14g04180,An03g03130,An11g09700,An03g01310,An06g01760,An11g09760,An1…
GO:0071027	nuclear RNA surveillance	0.000286953	0.00299822	nonTerminalNode	10	1	1275	2254	An01g07520,An07g08320,An14g05010,An02g01970,An11g10740,An08g06790,An04g01570,An07g06510,An11g10750,An12g04560,
GO:0032543	mitochondrial translation	0.0023102	0.0176708	terminalNode	15	7	1270	2248	An16g09250,An11g11240,An12g00130,An01g08490,An07g04800,An02g01740,An17g01977,An15g00420,An18g05570,An04g03060,An15g06680,An04g03110,An16g03130,An04g02550,An08g04470,
GO:0009117	nucleotide metabolic process	0.00405973	0.0276598	nonTerminalNode	44	43	1241	2212	An17g02287,An15g00470,An17g01330,An09g05670,An01g06110,An16g07410,An11g09400,An09g05870,An14g04180,An03g06970,An03g01310,An02g13550,An01g13920,An02g04020,An11g00470,An07g06560,An12g00320,An14g00280,An09g04250,An13g00440,An15g01700,An07g10100,An15g06740,An15g01760,An01g04930,An02g06240,An12g00760,An08g06130,An02g14880,An07g09110,An04g00360,An01g04630,An15g01710,An16g07290,An02g09960,An02g04520,An1…
GO:0008535	respiratory chain complex IV assembly	0.00449351	0.0289533	nonTerminalNode	7	1	1278	2254	An02g01720,An08g01550,An12g00650,An11g09985,An15g01270,An04g00200,An02g12620,
GO:0072522	purine-containing compound biosynthetic process	3.26254e-05	0.000544754	nonTerminalNode	21	7	1264	2248	An01g13920,An02g04020,An02g09960,An15g01760,An02g04520,An07g06560,An16g08550,An01g04930,An16g07410,An02g06240,An12g00320,An14g00280,An11g09400,An14g04180,An08g02700,An15g01700,An07g10100,An01g04630,An15g01710,An16g07290,An01g10880,
GO:0033108	mitochondrial respiratory chain complex assembly	0.000286953	0.00299822	nonTerminalNode	10	1	1275	2254	An02g01720,An08g01550,An12g00650,An11g09985,An15g01270,An04g00200,An01g05570,An12g07550,An02g12620,An04g01200,
GO:0006400	tRNA modification	6.53111e-07	1.66985e-05	nonTerminalNode	38	17	1247	2238	An01g10270,An15g00230,An18g03090,An01g11720,An12g07960,An01g03350,An18g03060,An02g11460,An12g01520,An01g12180,An02g09220,An12g03720,An16g02140,An01g07400,An01g02210,An12g04810,An12g00900,An02g06810,An15g06730,An04g08670,An07g03280,An01g10700,An14g04300,An15g01390,An15g00210,An12g08400,An15g01000,An01g12630,An01g03360,An01g02100,An01g12800,An01g00070,An18g03220,An16g01560,An04g08680,An02g12030,An1…
GO:0006446	regulation of translational initiation	0.00338497	0.0238241	terminalNode	10	3	1275	2252	An01g04430,An01g03050,An15g02420,An12g04670,An08g00980,An18g04650,An06g00820,An02g09370,An14g06190,An06g01710,
GO:0009150	purine ribonucleotide metabolic process	0.000669851	0.00639645	nonTerminalNode	20	10	1265	2245	An02g04020,An15g00470,An15g01760,An02g04520,An07g06560,An16g08550,An01g04930,An16g07410,An02g06240,An08g06130,An14g00280,An11g09400,An14g04180,An15g01700,An04g00360,An01g04630,An15g01710,An16g07290,An07g10100,An01g10880,
GO:0000478	endonucleolytic cleavage involved in rRNA processing	3.35284e-10	1.74262e-08	nonTerminalNode	32	5	1253	2250	An04g01900,An01g03080,An02g01600,An11g01850,An01g00150,An02g03350,An08g08740,An08g09160,An09g05270,An08g03460,An02g09260,An14g05390,An02g14360,An16g07300,An16g08860,An18g04230,An04g08790,An01g05560,An18g06710,An02g09200,An01g05540,An11g10540,An13g01010,An02g06750,An18g06750,An14g03620,An16g08220,An15g06390,An01g03760,An01g05500,An04g00070,An08g06650,
GO:0008152	metabolic process	0.0010207	0.00899551	nonTerminalNode	835	1346	450	909	An02g07250,An15g00930,An14g01590,An15g01480,An17g02340,An15g00610,An14g06850,An02g14360,An17g02380,An07g08390,An01g07900,An01g12630,An02g14340,An04g07250,An12g03960,An01g02690,An15g00490,An01g07640,An12g00510,An07g02960,An12g04870,An07g04130,An11g10660,An08g10060,An06g01690,An04g02550,An01g09050,An09g02800,An16g08030,An11g02430,An11g11150,An01g04280,An04g02490,An14g00310,An13g00800,An14g04180,An1…
GO:0008033	tRNA processing	7.50664e-09	3.23744e-07	nonTerminalNode	49	21	1236	2234	An15g00230,An18g03090,An12g08800,An15g03230,An18g03060,An02g11460,An12g01520,An01g12180,An07g03150,An01g02210,An12g04810,An02g06810,An01g10700,An15g00210,An12g08400,An15g01000,An01g10770,An01g12630,An01g10760,An16g01560,An04g08680,An18g06850,An11g06660,An01g10270,An01g11720,An01g03350,An12g07960,An11g00750,An02g09220,An12g03720,An16g02140,An08g01480,An01g07400,An16g08620,An15g06730,An12g00900,An0…
GO:0015986	ATP synthesis coupled proton transport	1.82739e-06	4.16193e-05	terminalNode	13	0	1272	2255	An11g09400,An02g04520,An07g06560,An14g04180,An16g08550,An01g04930,An15g01700,An16g07410,An02g06240,An16g07290,An15g01710,An01g04630,An01g10880,
GO:0006414	translational elongation	1.70159e-05	0.000316433	nonTerminalNode	13	1	1272	2254	An08g10140,An07g06520,An07g02650,An15g02440,An14g01560,An12g01350,An02g05700,An18g04840,An04g01940,An08g00970,An02g13840,An05g00530,An01g02900,
GO:0043414	macromolecule methylation	2.71107e-05	0.000473736	nonTerminalNode	27	12	1258	2243	An09g02720,An18g03090,An12g07960,An01g00140,An02g03180,An03g04320,An18g03060,An02g11460,An01g12180,An08g03380,An14g06850,An12g04740,An16g02140,An01g07400,An02g02900,An18g06840,An11g04860,An07g03280,An12g08400,An01g12230,An15g00890,An01g00070,An18g02230,An16g01560,An18g06850,An02g05240,An11g06660,
GO:0009260	ribonucleotide biosynthetic process	5.80842e-05	0.000811977	nonTerminalNode	19	6	1266	2249	An02g04020,An15g01760,An02g04520,An07g06560,An16g08550,An01g04930,An16g07410,An02g06240,An14g00280,An11g09400,An12g03570,An14g04180,An15g01700,An07g10100,An15g01710,An01g04630,An16g07290,An03g01310,An01g10880,
GO:0032259	methylation	2.71107e-05	0.000473736	nonTerminalNode	27	12	1258	2243	An09g02720,An18g03090,An12g07960,An01g00140,An02g03180,An03g04320,An18g03060,An02g11460,An01g12180,An08g03380,An12g04740,An14g06850,An16g02140,An01g07400,An02g02900,An18g06840,An11g04860,An07g03280,An12g08400,An01g12230,An15g00890,An01g00070,An18g02230,An16g01560,An18g06850,An02g05240,An11g06660,
GO:0007005	mitochondrion organization	3.51238e-07	9.88832e-06	nonTerminalNode	68	47	1217	2208	An02g01750,An16g02470,An15g01270,An01g04280,An07g10010,An02g11800,An12g00130,An14g04870,An01g08490,An07g04800,An04g03060,An14g04830,An02g04260,An08g04470,An09g06670,An03g06950,An02g03770,An15g00190,An08g07360,An02g01720,An15g01020,An02g01740,An08g01550,An08g00950,An07g07880,An15g06680,An01g07190,An16g03130,An02g12620,An14g06000,An01g12210,An14g01860,An15g02320,An12g07550,An01g03640,An12g04750,An0…
GO:0000459	exonucleolytic trimming involved in rRNA processing	0.000112634	0.00131971	nonTerminalNode	11	1	1274	2254	An01g07520,An07g08320,An14g05010,An02g01970,An11g10740,An08g10060,An15g03230,An04g01570,An07g06510,An11g10750,An12g04560,
GO:0009165	nucleotide biosynthetic process	0.000281374	0.0029861	nonTerminalNode	32	21	1253	2234	An15g01760,An17g01330,An01g04930,An02g06240,An16g07410,An12g00760,An02g14880,An11g09400,An09g05870,An14g04180,An03g06970,An07g09110,An16g07290,An01g04630,An15g01710,An03g01310,An01g13920,An02g04020,An02g09960,An02g04520,An07g06560,An16g08550,An12g00320,An14g00280,An09g04250,An12g03570,An01g10650,An13g00440,An15g01700,An11g10910,An07g10100,An01g10880,
GO:0015992	proton transport	3.48581e-05	0.000567437	nonTerminalNode	14	2	1271	2253	An02g04520,An07g06560,An16g08550,An02g11800,An01g04930,An16g07410,An02g06240,An11g09400,An14g04180,An15g01700,An01g04630,An15g01710,An16g07290,An01g10880,
GO:0009060	aerobic respiration	0.000176246	0.00200703	terminalNode	31	19	1254	2236	An02g04330,An11g06600,An15g01270,An14g04080,An15g00930,An09g03870,An04g07330,An18g04220,An14g04960,An02g12630,An14g00310,An11g09985,An11g00530,An17g01670,An09g06650,An04g04750,An11g06590,An07g07390,An04g01200,An02g08900,An18g06760,An11g11280,An07g02160,An02g12770,An02g12430,An08g05580,An12g07850,An01g00130,An01g12610,An11g00510,An04g05220,
GO:0010467	gene expression	6.58511e-43	2.6696e-40	nonTerminalNode	389	257	896	1998	An09g02720,An18g01610,An02g06050,An15g00750,An15g01480,An15g06260,An17g02340,An04g03910,An08g05200,An14g06850,An02g14360,An16g03090,An17g02380,An09g06070,An01g05780,An08g04470,An01g02210,An08g02210,An02g06810,An04g01850,An02g06130,An01g07900,An01g12630,An11g10540,An02g04220,An07g06520,An01g03160,An16g03130,An16g01560,An02g14340,An04g09010,An04g07250,An11g06660,An14g04720,An12g03850,An08g00510,An1…
GO:0030148	sphingolipid biosynthetic process	0.00731436	0.041764	terminalNode	9	3	1276	2252	An02g06080,An16g03650,An08g03450,An04g00600,An02g09910,An06g01540,An01g07640,An11g00990,An08g04100,
GO:0032774	RNA biosynthetic process	0.00519296	0.0325886	nonTerminalNode	113	144	1172	2111	An09g02720,An12g08800,An18g01610,An15g00750,An18g04850,An08g05200,An16g01760,An14g06850,An17g02380,An09g06070,An01g05780,An01g02210,An04g01850,An15g00210,An01g07900,An04g07250,An02g12503,An14g04720,An17g01977,An15g00490,An02g12040,An18g06840,An15g01390,An02g14750,An07g03390,An15g00900,An08g02200,An08g10060,An08g03880,An11g04360,An07g06040,An12g00780,An08g09160,An01g04380,An01g13890,An01g11950,An1…
GO:0043044	ATP-dependent chromatin remodeling	0.00617715	0.0371681	terminalNode	8	2	1277	2253	An04g01770,An17g01410,An14g00410,An01g01390,An02g06770,An02g13970,An12g00210,An04g07250,
GO:0043038	amino acid activation	1.54954e-08	5.71075e-07	nonTerminalNode	26	4	1259	2251	An02g14080,An02g04880,An16g08020,An01g03650,An03g03520,An07g06000,An08g06770,An09g05970,An08g00510,An03g01280,An01g08490,An17g01977,An17g02340,An02g01740,An15g06260,An06g01830,An16g09320,An01g00130,An15g00420,An04g03060,An04g03110,An16g03130,An04g02230,An02g02010,An11g02400,An14g05260,
GO:0000966	RNA 5'-end processing	9.04766e-08	2.86556e-06	nonTerminalNode	24	4	1261	2251	An04g01900,An04g08790,An01g03080,An02g01600,An11g01850,An01g05560,An18g06710,An01g05540,An11g10540,An08g09160,An09g05270,An02g06750,An08g03460,An14g03620,An02g09260,An15g06390,An16g08220,An01g03760,An14g05390,An02g14360,An16g07300,An16g08860,An01g05500,An04g00070,
GO:0016070	RNA metabolic process	2.07382e-31	4.20364e-29	nonTerminalNode	325	230	960	2025	An09g02720,An18g01610,An02g06050,An15g00750,An15g01480,An15g06260,An17g02340,An04g03910,An08g05200,An14g06850,An02g14360,An16g03090,An17g02380,An09g06070,An01g05780,An01g02210,An02g06810,An04g01850,An02g06130,An01g07900,An01g12630,An11g10540,An02g04220,An01g03160,An16g03130,An16g01560,An02g14340,An04g09010,An04g07250,An11g06660,An14g04720,An12g03850,An08g00510,An15g00420,An15g00490,An04g03110,An0…
GO:0090304	nucleic acid metabolic process	2.7687e-22	4.31704e-20	nonTerminalNode	372	342	913	1913	An09g02720,An07g06980,An18g01610,An02g06050,An15g00750,An15g06260,An15g01480,An17g02340,An04g03910,An08g05200,An14g06850,An02g14360,An16g03090,An17g02380,An09g06070,An01g05780,An01g02210,An02g06810,An04g01850,An02g10180,An02g06130,An01g07900,An01g12630,An11g10540,An02g04220,An02g01650,An01g03160,An16g03130,An16g01560,An02g14340,An04g09010,An04g07250,An11g06660,An14g04720,An12g03850,An08g00510,An1…
GO:0033617	mitochondrial respiratory chain complex IV assembly	0.00449351	0.0289533	terminalNode	7	1	1278	2254	An02g01720,An08g01550,An12g00650,An11g09985,An15g01270,An04g00200,An02g12620,
GO:0009987	cellular process	3.27873e-05	0.000544754	nonTerminalNode	1038	1689	247	566	An02g07250,An15g00930,An01g02800,An18g05590,An15g01480,An17g02340,An15g00610,An14g06850,An02g14360,An17g02380,An07g08390,An01g07900,An08g06090,An01g12630,An02g01270,An01g08130,An02g14340,An04g07250,An12g03960,An01g02690,An15g00490,An17g00240,An01g07640,An15g00020,An12g00510,An07g02960,An12g04870,An04g09230,An02g10740,An07g04130,An11g10660,An02g06440,An08g10060,An06g01690,An04g02550,An01g09050,An0…
GO:0009451	RNA modification	2.31154e-08	8.36695e-07	nonTerminalNode	44	18	1241	2237	An15g00230,An01g10270,An18g03090,An01g11720,An12g07960,An01g03350,An18g03060,An17g02170,An02g11460,An12g01520,An01g12180,An02g09220,An12g03720,An09g06170,An16g02140,An01g07400,An01g02210,An12g04810,An12g00900,An02g06810,An15g06730,An04g08670,An07g03280,An01g10700,An14g04300,An15g01390,An15g00210,An12g08400,An15g01000,An01g12630,An01g12230,An01g03360,An01g02100,An18g06750,An01g12800,An01g00070,An1…
GO:0043628	ncRNA 3'-end processing	3.63496e-07	1.00933e-05	nonTerminalNode	19	2	1266	2253	An07g08320,An15g03230,An02g09200,An01g10770,An01g10760,An01g12230,An07g06510,An11g10750,An17g02170,An01g07520,An14g05010,An02g01970,An11g10740,An14g06850,An08g10060,An01g10140,An04g01570,An13g00030,An12g04560,
GO:0010557	positive regulation of macromolecule biosynthetic process	0.000793995	0.00724967	nonTerminalNode	41	34	1244	2221	An07g06040,An12g01350,An09g04110,An08g09160,An15g00750,An12g00130,An01g02900,An08g05200,An07g10400,An07g08590,An02g11480,An17g02130,An02g09740,An01g07900,An11g09590,An18g04470,An16g04160,An07g07850,An18g05190,An07g04000,An16g07120,An13g01480,An14g04720,An08g03870,An07g05380,An07g04540,An01g02150,An02g13840,An18g03890,An13g00070,An12g03310,An04g01940,An18g02010,An04g06120,An17g01410,An15g00900,An0…
GO:0072655	establishment of protein localization in mitochondrion	0.0039028	0.0268169	nonTerminalNode	19	12	1266	2243	An02g01750,An01g12210,An16g02470,An01g04280,An01g03640,An02g11800,An15g00190,An08g07360,An13g00670,An02g10740,An08g01650,An03g04790,An08g04070,An02g01360,An09g06030,An07g07880,An01g07190,An10g00500,An02g04260,
GO:0030490	maturation of SSU-rRNA	7.10108e-20	7.57573e-18	nonTerminalNode	60	7	1225	2248	An01g03080,An02g01600,An02g06050,An09g06180,An08g09160,An18g03000,An02g09260,An14g05390,An02g14360,An11g04500,An07g06760,An16g08860,An16g07300,An17g02390,An18g06260,An07g08590,An12g04910,An18g04230,An02g06130,An18g06710,An02g09200,An01g05540,An04g02640,An11g10540,An15g00730,An13g01010,An02g06750,An18g06750,An07g08850,An01g03160,An15g06390,An01g03760,An01g05500,An02g14340,An04g00070,An04g01900,An1…
GO:0009259	ribonucleotide metabolic process	0.000672148	0.00639645	nonTerminalNode	22	12	1263	2243	An15g00470,An15g01760,An01g04930,An16g07410,An02g06240,An08g06130,An11g09400,An14g04180,An04g00360,An15g01710,An01g04630,An16g07290,An03g01310,An02g04020,An02g04520,An07g06560,An16g08550,An14g00280,An12g03570,An15g01700,An07g10100,An01g10880,
GO:0006665	sphingolipid metabolic process	0.00221712	0.017285	nonTerminalNode	14	6	1271	2249	An08g03280,An02g06080,An02g03480,An14g05510,An16g03650,An06g01540,An01g14200,An11g00990,An08g04100,An04g00600,An08g03450,An02g09910,An16g03590,An01g07640,
GO:0043633	polyadenylation-dependent RNA catabolic process	0.000107479	0.00128912	nonTerminalNode	9	0	1276	2255	An01g07520,An07g08320,An14g05010,An02g01970,An11g10740,An04g01570,An07g06510,An11g10750,An12g04560,
GO:0006351	transcription, DNA-dependent	0.00381763	0.0264445	nonTerminalNode	113	142	1172	2113	An09g02720,An02g08700,An12g08800,An01g00140,An18g01610,An03g04320,An15g00750,An08g07060,An18g04850,An11g01950,An08g05200,An16g01760,An14g06850,An07g10400,An17g02380,An09g06070,An01g05780,An15g03710,An01g02210,An17g02130,An04g01850,An15g00210,An01g07900,An11g09370,An01g05300,An18g05190,An07g04000,An08g06790,An01g10140,An16g08710,An13g01480,An04g07250,An02g12503,An14g04720,An08g03870,An01g13540,An1…
GO:0031123	RNA 3'-end processing	0.00485575	0.0310221	nonTerminalNode	23	17	1262	2238	An07g08320,An15g03230,An11g10750,An17g02170,An01g05350,An01g03050,An14g05010,An02g01970,An12g04760,An11g10740,An14g06850,An04g01570,An13g00030,An16g08620,An02g09200,An01g10770,An01g12230,An01g10760,An07g06510,An01g07520,An08g10060,An01g10140,An12g04560,
GO:0009142	nucleoside triphosphate biosynthetic process	2.51714e-06	5.61813e-05	nonTerminalNode	15	1	1270	2254	An11g09400,An09g05870,An02g04520,An07g06560,An14g04180,An16g08550,An01g04930,An15g01700,An16g07410,An02g06240,An16g07290,An15g01710,An01g04630,An03g01310,An01g10880,
GO:0006818	hydrogen transport	3.48581e-05	0.000567437	nonTerminalNode	14	2	1271	2253	An02g04520,An07g06560,An16g08550,An02g11800,An01g04930,An16g07410,An02g06240,An11g09400,An14g04180,An15g01700,An01g04630,An15g01710,An16g07290,An01g10880,
GO:0044271	cellular nitrogen compound biosynthetic process	5.75917e-05	0.000810683	nonTerminalNode	107	112	1178	2143	An18g01970,An08g06560,An17g01330,An05g00120,An16g07410,An02g06120,An11g09400,An15g00610,An04g01340,An02g03250,An03g06970,An02g12420,An17g02280,An01g13920,An02g04020,An17g02330,An01g07900,An07g06560,An12g00320,An02g02170,An17g02200,An16g01480,An02g05540,An05g00410,An13g00440,An13g01080,An01g08410,An15g01760,An04g01610,An04g00430,An01g04930,An16g04170,An02g06240,An17g01480,An01g12570,An04g01750,An0…
GO:0034645	cellular macromolecule biosynthetic process	6.14094e-07	1.59586e-05	nonTerminalNode	249	296	1036	1959	An09g02720,An18g01610,An07g06980,An15g00750,An15g06260,An17g02340,An08g05200,An14g06850,An17g02380,An09g06070,An01g05780,An08g04470,An01g02210,An08g02210,An04g01850,An02g10180,An01g07900,An02g01650,An07g06520,An16g03130,An11g06660,An04g07250,An14g04720,An08g00510,An16g05260,An15g00420,An15g00490,An02g04300,An04g02230,An04g03110,An02g13840,An02g12040,An12g04870,An02g14750,An17g02120,An07g04130,An0…
GO:0009309	amine biosynthetic process	0.000270227	0.00289815	nonTerminalNode	61	56	1224	2199	An18g01970,An08g06560,An02g09720,An05g00120,An01g07260,An04g02490,An03g06860,An02g06120,An04g02580,An15g00610,An16g08720,An04g01340,An02g03250,An11g09700,An17g02280,An07g07930,An06g01760,An11g09380,An17g02330,An01g07900,An02g12430,An04g05420,An16g04970,An08g06800,An17g02200,An02g02170,An16g01480,An02g05540,An09g04250,An05g00410,An14g03390,An02g06150,An15g00350,An03g03710,An11g02620,An01g13160,An0…
GO:0042398	cellular modified amino acid biosynthetic process	0.00443132	0.0289533	terminalNode	15	8	1270	2247	An06g01760,An11g09380,An08g06560,An18g01970,An02g09720,An01g07260,An04g02490,An02g02170,An08g06080,An16g01480,An09g03030,An04g02420,An08g02700,An09g05310,An04g01120,
GO:0016075	rRNA catabolic process	0.000725234	0.00665181	nonTerminalNode	9	1	1276	2254	An07g08320,An01g07520,An14g05010,An02g01970,An11g10740,An04g01570,An07g06510,An11g10750,An12g04560,
GO:0042180	cellular ketone metabolic process	0.00382251	0.0264445	nonTerminalNode	191	263	1094	1992	An18g01970,An13g01920,An11g09510,An02g07250,An15g00930,An05g00120,An07g02210,An04g06210,An02g06120,An14g02250,An15g06260,An17g02340,An15g00610,An08g05200,An09g06050,An02g03250,An11g06590,An17g02280,An07g03100,An07g08390,An01g07900,An03g03520,An07g04270,An01g13690,An09g02700,An16g03130,An14g04720,An13g01080,An02g14080,An01g08410,An04g00430,An08g00510,An17g01977,An15g00420,An04g03110,An04g02230,An1…
GO:0006555	methionine metabolic process	0.00838267	0.0464253	terminalNode	13	7	1272	2248	An08g07220,An17g00630,An01g08410,An05g00160,An08g02990,An04g01750,An09g05860,An16g08720,An11g09790,An08g02700,An11g09700,An02g03270,An08g01960,
GO:0045893	positive regulation of transcription, DNA-dependent	0.00487324	0.0310221	terminalNode	32	28	1253	2227	An14g04720,An08g03870,An07g06040,An07g05380,An08g09160,An15g00750,An08g05200,An01g02150,An07g10400,An07g08590,An18g03890,An02g11480,An17g02130,An12g03310,An13g00070,An02g09740,An01g07900,An11g09590,An18g04470,An04g06120,An16g04160,An07g07850,An18g05190,An15g00900,An17g01410,An18g05380,An08g02200,An07g04000,An16g07120,An09g04090,An13g01480,An07g02860,
GO:0042254	ribosome biogenesis	2.09643e-51	2.12473e-48	nonTerminalNode	174	28	1111	2227	An08g02870,An03g04990,An12g04670,An12g01350,An01g13190,An12g08800,An02g06050,An15g00750,An09g06180,An18g03000,An02g11580,An01g06040,An15g01480,An02g09260,An02g01970,An07g02690,An16g04940,An02g14360,An16g03090,An07g06760,An16g08860,An18g06260,An01g05780,An08g07790,An16g04930,An08g02210,An02g14950,An18g06710,An02g06130,An02g13900,An17g01975,An01g05540,An01g12640,An11g10540,An01g00770,An02g04220,An0…
GO:0010528	regulation of transposition	0.00235338	0.0178663	nonTerminalNode	16	8	1269	2247	An15g00960,An01g07600,An02g06770,An02g03180,An08g07060,An18g06160,An07g07850,An04g03820,An07g08900,An08g01770,An07g03390,An17g02080,An16g07120,An17g02380,An08g03240,An02g02900,
GO:0022900	electron transport chain	0.000725234	0.00665181	nonTerminalNode	9	1	1276	2254	An14g04170,An14g04080,An09g06650,An02g12770,An07g07390,An01g06180,An04g05220,An02g09930,An04g01200,
GO:0044267	cellular protein metabolic process	0.0015724	0.0128002	nonTerminalNode	219	300	1066	1955	An09g02720,An17g01280,An15g06260,An17g02340,An14g06850,An08g04470,An09g06070,An08g02210,An02g10180,An02g05890,An07g06520,An16g03130,An11g06660,An08g00510,An16g05260,An15g00420,An02g04300,An04g02230,An04g03110,An02g13840,An04g01730,An12g04870,An12g04960,An02g14750,An07g09120,An07g03390,An11g10660,An04g02550,An01g09050,An09g02800,An06g01710,An16g04450,An01g04280,An01g07180,An01g03050,An13g00800,An0…
GO:0034654	nucleobase, nucleoside, nucleotide and nucleic acid biosynthetic process	0.000126854	0.00146098	nonTerminalNode	38	26	1247	2229	An15g01760,An17g01330,An01g04930,An02g06240,An16g07410,An12g00760,An02g14880,An11g09400,An09g05870,An04g08330,An14g04180,An03g06970,An07g09110,An16g07290,An01g04630,An15g01710,An02g12420,An03g01310,An16g07400,An01g13920,An02g04020,An11g09320,An02g09960,An08g07420,An02g04520,An07g06560,An16g08550,An12g00320,An14g00280,An09g04250,An12g03570,An01g10650,An08g02700,An13g00440,An15g01700,An11g10910,An0…
GO:0034621	cellular macromolecular complex subunit organization	3.82359e-07	1.03339e-05	nonTerminalNode	126	119	1159	2136	An04g01535,An02g08700,An08g02870,An12g04670,An17g02210,An12g08800,An03g04320,An09g06180,An01g02900,An01g06040,An06g01130,An14g06850,An07g01520,An07g10400,An09g06070,An04g01770,An16g04930,An02g14950,An12g07950,An02g06130,An01g07900,An11g09370,An02g13900,An17g01975,An08g06090,An14g04160,An01g00770,An02g04220,An10g00360,An02g01720,An07g08850,An08g01550,An18g05190,An01g13690,An01g03760,An14g03710,An1…
GO:0022607	cellular component assembly	0.00156071	0.0127563	nonTerminalNode	120	147	1165	2108	An02g04330,An12g04670,An16g01760,An09g06070,An12g07950,An02g06130,An01g07900,An03g06950,An02g04220,An02g01720,An01g13690,An01g04240,An04g09010,An08g07030,An02g12503,An12g07550,An04g01480,An02g06240,An11g09985,An06g01550,An18g01980,An18g03900,An04g01930,An08g02830,An04g00200,An12g04870,An02g14750,An08g02200,An01g13400,An03g03780,An15g01270,An02g05650,An16g08030,An12g07810,An09g04900,An08g03430,An0…
GO:0010468	regulation of gene expression	0.0044994	0.0289533	nonTerminalNode	107	134	1178	2121	An08g10140,An09g02720,An12g01350,An12g04670,An01g00140,An06g00820,An18g04650,An03g04320,An15g00750,An01g02900,An14g06190,An08g05200,An16g01760,An07g10400,An01g05780,An15g03710,An01g02210,An01g02630,An17g02130,An15g00210,An01g07900,An07g06520,An18g05190,An07g04000,An13g01480,An04g07250,An14g04720,An08g03870,An01g13540,An07g04540,An02g13840,An02g06680,An01g07400,An02g12040,An18g06840,An15g01390,An0…
GO:0006119	oxidative phosphorylation	2.79712e-09	1.29574e-07	nonTerminalNode	22	1	1263	2254	An14g04170,An14g04080,An02g04520,An02g12770,An07g06560,An16g08550,An01g04930,An02g06240,An16g07410,An02g09930,An11g09400,An09g06650,An14g04180,An07g07390,An15g01700,An01g06180,An04g05220,An16g07290,An15g01710,An01g04630,An01g10880,An04g01200,
GO:0006417	regulation of translation	5.27814e-05	0.000760821	nonTerminalNode	26	12	1259	2243	An08g10140,An15g02420,An12g01350,An12g04670,An18g04650,An06g00820,An09g04110,An12g00130,An01g02900,An14g06190,An01g03050,An02g13840,An11g04860,An01g04430,An15g02440,An15g01290,An08g00980,An04g01940,An18g02010,An02g09370,An07g06520,An14g01560,An02g05700,An08g00970,An05g00530,An06g01710,
GO:0051029	rRNA transport	0.000112634	0.00131971	nonTerminalNode	11	1	1274	2254	An18g05810,An18g04180,An12g01350,An01g13190,An13g01070,An16g04940,An02g09200,An06g01870,An08g08740,An02g12610,An18g03310,
GO:0000097	sulfur amino acid biosynthetic process	0.00731436	0.041764	terminalNode	9	3	1276	2252	An04g01750,An09g05860,An16g08720,An01g08410,An01g07900,An08g02700,An11g09700,An05g00160,An02g03270,
GO:0071428	rRNA-containing ribonucleoprotein complex export from nucleus	6.86107e-05	0.00091496	nonTerminalNode	20	7	1265	2248	An02g03520,An08g02210,An08g08760,An01g13200,An17g01975,An17g01815,An08g00730,An04g08760,An02g12610,An04g03790,An13g01010,An18g06750,An02g13890,An14g03620,An14g05140,An11g00610,An17g01140,An14g06020,An17g01130,An17g00240,
GO:0065003	macromolecular complex assembly	4.91428e-06	0.000105971	nonTerminalNode	105	100	1180	2155	An02g04330,An04g01535,An02g08700,An08g02870,An12g04670,An03g04320,An09g06180,An01g06040,An14g02260,An07g01520,An07g10400,An09g06070,An16g04930,An02g14950,An18g06710,An02g06130,An01g07900,An02g13900,An17g01975,An03g06950,An01g00770,An02g04220,An02g01720,An07g08850,An08g01550,An01g13690,An01g03760,An14g03710,An16g06850,An01g04240,An16g08710,An14g04940,An04g09010,An08g07030,An02g03950,An02g12503,An0…
GO:0009108	coenzyme biosynthetic process	0.0063504	0.0374194	terminalNode	29	25	1256	2230	An08g06560,An18g01970,An11g06600,An15g00930,An02g09720,An04g02490,An12g00760,An07g02180,An18g05680,An11g10370,An09g03030,An03g03130,An01g05050,An11g06590,An09g05310,An07g09110,An16g07400,An02g13550,An11g09760,An11g09930,An14g04300,An07g09530,An01g00100,An09g04250,An04g02420,An07g05610,An08g02700,An11g10910,An04g01120,
GO:0006418	tRNA aminoacylation for protein translation	7.89608e-09	3.33445e-07	terminalNode	25	3	1260	2252	An02g14080,An02g04880,An16g08020,An01g03650,An07g06000,An08g06770,An09g05970,An08g00510,An03g01280,An01g08490,An17g01977,An17g02340,An02g01740,An15g06260,An06g01830,An16g09320,An01g00130,An15g00420,An04g03060,An04g03110,An16g03130,An04g02230,An02g02010,An11g02400,An14g05260,
GO:0044106	cellular amine metabolic process	7.88417e-06	0.000163074	nonTerminalNode	136	144	1149	2111	An18g01970,An11g09510,An02g07250,An05g00120,An07g02210,An02g06120,An15g06260,An17g02340,An15g00610,An09g06050,An02g03250,An11g06590,An17g02280,An01g07900,An03g03520,An07g04270,An09g02700,An16g03130,An13g01080,An14g04720,An02g14080,An01g08410,An04g00430,An08g00510,An17g01977,An15g00420,An04g03110,An04g02230,An15g02360,An01g06560,An11g11180,An08g02990,An11g06140,An02g09720,An01g07260,An04g02490,An0…
GO:0071841	cellular component organization or biogenesis at cellular level	7.21993e-12	4.43478e-10	nonTerminalNode	427	511	858	1744	An09g02720,An07g09390,An07g06980,An02g06050,An15g00750,An02g03510,An15g01480,An07g02730,An06g01130,An14g06850,An07g02690,An02g14360,An16g03090,An17g02380,An01g05780,An09g06070,An08g04470,An08g02210,An01g07900,An02g06130,An03g06950,An08g06090,An15g00190,An11g10540,An02g04220,An01g03160,An02g01270,An17g01130,An16g03130,An02g14340,An04g09010,An08g07030,An04g07250,An02g07670,An12g03850,An15g00420,An0…
GO:0006913	nucleocytoplasmic transport	3.55523e-05	0.000567437	nonTerminalNode	51	38	1234	2217	An18g04110,An15g06180,An11g04990,An12g01350,An01g13190,An04g00020,An11g04980,An14g06020,An07g03150,An15g06440,An07g01520,An16g04940,An08g02210,An17g01975,An18g04840,An02g09200,An08g00730,An10g00360,An13g01010,An02g13890,An18g06750,An18g05810,An18g05190,An13g01070,An18g02140,An17g01130,An16g04400,An08g04900,An02g03520,An01g13200,An17g02300,An08g08740,An17g01815,An02g12610,An04g03790,An08g06130,An1…
GO:0043461	proton-transporting ATP synthase complex assembly	0.00627109	0.0371681	nonTerminalNode	5	0	1280	2255	An12g00110,An09g06030,An02g06240,An08g02450,An15g02320,
GO:0007006	mitochondrial membrane organization	0.000178079	0.00201657	nonTerminalNode	15	4	1270	2251	An16g08550,An01g03640,An02g11800,An08g07360,An02g06240,An04g02460,An02g10740,An08g04070,An15g01020,An03g04790,An09g06030,An01g07190,An10g00500,An02g04260,An01g10880,
GO:0006450	regulation of translational fidelity	0.000821803	0.00740353	terminalNode	7	0	1278	2255	An08g10140,An07g06520,An04g01940,An08g00970,An02g13840,An14g01560,An12g01350,
GO:0006839	mitochondrial transport	0.000332939	0.00339129	nonTerminalNode	28	17	1257	2238	An02g01750,An01g12210,An16g02470,An01g04280,An01g03640,An11g11230,An04g01190,An03g06860,An08g01650,An18g04220,An18g05590,An15g06040,An08g01370,An02g04260,An06g01730,An18g01590,An12g07950,An15g00190,An08g07360,An13g00670,An02g10740,An08g04070,An03g04790,An18g05630,An02g01360,An07g07880,An01g07190,An10g00500,
GO:0051168	nuclear export	2.63055e-05	0.00046773	nonTerminalNode	40	25	1245	2230	An12g01350,An01g13190,An04g00020,An14g06020,An07g03150,An16g04940,An08g02210,An17g01975,An18g04840,An02g09200,An08g00730,An10g00360,An13g01010,An02g13890,An18g06750,An18g05810,An18g05190,An13g01070,An18g02140,An17g01130,An08g04900,An02g03520,An01g13200,An08g08740,An17g01815,An02g12610,An04g03790,An08g06130,An14g05140,An17g01140,An17g00240,An08g00520,An08g08760,An18g04180,An04g08760,An14g03620,An1…
GO:0006413	translational initiation	7.79913e-05	0.00101992	nonTerminalNode	21	8	1264	2247	An02g11680,An01g04430,An08g02210,An15g02420,An02g12320,An12g04670,An15g06790,An14g01030,An08g00980,An18g04650,An06g00820,An02g12410,An11g10630,An02g09370,An14g06190,An16g05260,An01g03050,An01g06230,An02g06530,An01g02840,An06g01710,
GO:0016072	rRNA metabolic process	1.67929e-37	4.86274e-35	nonTerminalNode	125	19	1160	2236	An12g08800,An02g06050,An09g06180,An18g03000,An02g11580,An15g01480,An02g09260,An02g01970,An02g14360,An16g03090,An07g06760,An16g08860,An18g06260,An01g05780,An08g07790,An02g14950,An02g06130,An18g06710,An02g13900,An17g01975,An01g05540,An11g10540,An01g00770,An02g04220,An07g08850,An01g03160,An01g03760,An01g02120,An08g06790,An08g02520,An18g02230,An14g04940,An02g14340,An02g03350,An17g01815,An12g03850,An0…
GO:0009199	ribonucleoside triphosphate metabolic process	0.000260214	0.00283577	nonTerminalNode	17	6	1268	2249	An15g00470,An02g04520,An07g06560,An16g08550,An01g04930,An16g07410,An02g06240,An08g06130,An11g09400,An14g04180,An15g01700,An04g00360,An01g04630,An15g01710,An16g07290,An01g10880,An03g01310,
GO:0000466	maturation of 5.8S rRNA from tricistronic rRNA transcript (SSU-rRNA, 5.8S rRNA, LSU-rRNA)	2.09444e-17	1.84584e-15	nonTerminalNode	52	6	1233	2249	An04g01900,An01g03080,An07g08320,An02g01600,An11g01850,An16g08030,An01g00150,An15g03230,An02g03350,An17g01815,An08g08740,An09g06310,An08g09160,An09g05270,An11g10750,An02g11580,An15g01480,An08g03460,An02g09260,An14g05010,An02g01970,An11g10740,An14g05390,An02g14360,An16g07300,An16g08860,An04g01570,An18g04230,An04g08790,An04g01930,An14g03740,An01g05560,An18g06710,An17g01975,An02g09200,An01g05540,An1…
GO:0034641	cellular nitrogen compound metabolic process	8.08458e-23	1.36562e-20	nonTerminalNode	538	582	747	1673	An09g02720,An02g07250,An02g06120,An15g06260,An11g09400,An15g01480,An17g02340,An15g00610,An02g03250,An14g06850,An02g14360,An17g02380,An04g01850,An01g07900,An11g10540,An01g12630,An02g04220,An02g01650,An09g02700,An02g14340,An04g07250,An08g00510,An15g06190,An02g14830,An15g00490,An04g02230,An16g07400,An12g00510,An07g02960,An08g05920,An07g04130,An07g03390,An08g10060,An18g03220,An06g01690,An11g06650,An0…
GO:0009059	macromolecule biosynthetic process	3.80277e-07	1.03339e-05	nonTerminalNode	254	301	1031	1954	An09g02720,An18g01610,An07g06980,An15g00750,An15g06260,An17g02340,An08g05200,An14g06850,An17g02380,An09g06070,An01g05780,An08g04470,An01g02210,An08g02210,An04g01850,An02g10180,An01g07900,An02g01650,An07g06520,An16g03130,An11g06660,An04g07250,An14g04720,An08g00510,An16g05260,An15g00420,An15g00490,An02g04300,An04g02230,An04g03110,An02g13840,An02g12040,An12g04870,An02g14750,An17g02120,An07g04130,An0…
GO:0046034	ATP metabolic process	1.70159e-05	0.000316433	nonTerminalNode	13	1	1272	2254	An11g09400,An02g04520,An07g06560,An14g04180,An16g08550,An01g04930,An15g01700,An16g07410,An02g06240,An16g07290,An15g01710,An01g04630,An01g10880,
GO:0071046	nuclear polyadenylation-dependent ncRNA catabolic process	0.000107479	0.00128912	nonTerminalNode	9	0	1276	2255	An01g07520,An07g08320,An14g05010,An02g01970,An11g10740,An04g01570,An07g06510,An11g10750,An12g04560,
GO:0006364	rRNA processing	8.57588e-38	2.89722e-35	nonTerminalNode	124	18	1161	2237	An12g08800,An02g06050,An09g06180,An18g03000,An02g11580,An15g01480,An02g09260,An02g01970,An02g14360,An16g03090,An07g06760,An16g08860,An18g06260,An01g05780,An08g07790,An02g14950,An02g06130,An18g06710,An02g13900,An17g01975,An01g05540,An11g10540,An01g00770,An02g04220,An07g08850,An01g03160,An01g03760,An01g02120,An08g06790,An08g02520,An18g02230,An14g04940,An02g14340,An02g03350,An17g01815,An12g03850,An0…
GO:0019538	protein metabolic process	0.0043162	0.0289533	nonTerminalNode	226	320	1059	1935	An09g02720,An17g01280,An15g06260,An17g02340,An14g06850,An07g02690,An08g04470,An09g06070,An08g02210,An02g10180,An02g05890,An07g06520,An16g03130,An11g06660,An08g00510,An16g05260,An15g00420,An02g04300,An04g02230,An04g03110,An02g13840,An04g01730,An12g04870,An12g04960,An02g14750,An07g09120,An07g03390,An11g10660,An04g02550,An01g09050,An09g02800,An06g01710,An16g04450,An01g04280,An01g07180,An01g03050,An1…
GO:0072521	purine-containing compound metabolic process	2.97276e-05	0.000510659	nonTerminalNode	36	21	1249	2234	An02g01790,An15g00470,An18g03090,An14g03370,An15g01760,An17g01330,An01g11720,An01g04930,An02g06240,An16g07410,An18g03060,An08g06130,An11g09400,An01g13890,An14g04180,An04g00360,An16g07290,An15g01710,An01g04630,An02g12420,An02g13550,An16g07400,An01g13920,An02g04020,An02g09960,An02g04520,An12g08400,An07g06560,An16g08550,An01g08090,An12g00320,An14g00280,An08g02700,An15g01700,An07g10100,An01g10880,
GO:0006164	purine nucleotide biosynthetic process	2.11086e-05	0.000385469	nonTerminalNode	19	5	1266	2250	An01g13920,An02g04020,An02g09960,An15g01760,An02g04520,An07g06560,An16g08550,An01g04930,An16g07410,An02g06240,An14g00280,An11g09400,An14g04180,An15g01700,An01g04630,An15g01710,An16g07290,An07g10100,An01g10880,
GO:0009066	aspartate family amino acid metabolic process	0.00273571	0.0202554	nonTerminalNode	25	18	1260	2237	An11g02620,An17g00630,An01g08410,An05g00160,An04g02580,An04g01750,An09g05860,An16g08720,An11g09790,An04g01340,An11g09700,An18g03890,An17g02280,An02g03270,An08g01960,An11g11280,An12g03310,An08g07220,An04g05420,An08g02990,An08g02700,An15g00350,An16g02520,An09g04950,An12g07870,
GO:0016078	tRNA catabolic process	0.000107479	0.00128912	nonTerminalNode	9	0	1276	2255	An01g07520,An07g08320,An14g05010,An02g01970,An11g10740,An04g01570,An07g06510,An11g10750,An12g04560,
GO:0031119	tRNA pseudouridine synthesis	0.00627109	0.0371681	terminalNode	5	0	1280	2255	An01g10270,An12g00900,An15g06730,An02g09220,An12g03720,
GO:0044238	primary metabolic process	6.09746e-10	3.01452e-08	nonTerminalNode	758	1090	527	1165	An09g02720,An02g07250,An14g01590,An02g06120,An15g06260,An11g09400,An15g01480,An17g02340,An15g00610,An02g03250,An14g06850,An02g14360,An17g02380,An08g04470,An04g01850,An01g07900,An11g10540,An01g12630,An02g04220,An02g01650,An09g02700,An02g14340,An04g07250,An08g00510,An12g03960,An15g06190,An01g02690,An02g14830,An15g00490,An02g04300,An04g02230,An01g07640,An16g07400,An12g00510,An04g01730,An07g02960,An1…
GO:0006753	nucleoside phosphate metabolic process	0.00405973	0.0276598	nonTerminalNode	44	43	1241	2212	An17g02287,An15g00470,An17g01330,An09g05670,An01g06110,An16g07410,An11g09400,An09g05870,An14g04180,An03g06970,An03g01310,An02g13550,An01g13920,An02g04020,An11g00470,An07g06560,An12g00320,An14g00280,An09g04250,An13g00440,An15g01700,An07g10100,An15g06740,An15g01760,An01g04930,An02g06240,An12g00760,An08g06130,An02g14880,An07g09110,An04g00360,An01g04630,An15g01710,An16g07290,An02g09960,An02g04520,An1…
GO:0006082	organic acid metabolic process	0.00675759	0.0394745	nonTerminalNode	186	260	1099	1995	An18g01970,An13g01920,An11g09510,An02g07250,An05g00120,An07g02210,An04g06210,An02g06120,An14g02250,An15g06260,An17g02340,An15g00610,An08g05200,An09g06050,An02g03250,An11g06590,An17g02280,An07g03100,An07g08390,An01g07900,An03g03520,An07g04270,An01g13690,An09g02700,An16g03130,An14g04720,An13g01080,An02g14080,An01g08410,An04g00430,An08g00510,An17g01977,An15g00420,An04g03110,An04g02230,An15g02360,An1…
GO:0006730	one-carbon metabolic process	2.54139e-07	7.35914e-06	nonTerminalNode	36	14	1249	2241	An09g02720,An18g03090,An12g07960,An01g00140,An02g03180,An04g02490,An03g04320,An18g03060,An02g11460,An09g05860,An01g12180,An08g03380,An12g04740,An14g06850,An08g04390,An16g02140,An01g07400,An02g12420,An02g02900,An18g06840,An02g03270,An16g07400,An16g02970,An11g04860,An07g03280,An12g08400,An01g12230,An15g00890,An05g00410,An01g00070,An18g02230,An16g01560,An14g01150,An18g06850,An02g05240,An11g06660,
GO:0042775	mitochondrial ATP synthesis coupled electron transport	0.000725234	0.00665181	nonTerminalNode	9	1	1276	2254	An14g04170,An14g04080,An09g06650,An02g12770,An07g07390,An01g06180,An04g05220,An02g09930,An04g01200,
GO:0000460	maturation of 5.8S rRNA	2.09444e-17	1.84584e-15	nonTerminalNode	52	6	1233	2249	An04g01900,An01g03080,An07g08320,An02g01600,An11g01850,An16g08030,An01g00150,An02g03350,An15g03230,An17g01815,An08g08740,An09g06310,An08g09160,An09g05270,An11g10750,An02g11580,An08g03460,An15g01480,An02g09260,An14g05010,An02g01970,An11g10740,An14g05390,An02g14360,An16g07300,An16g08860,An04g01570,An18g04230,An04g08790,An04g01930,An14g03740,An01g05560,An18g06710,An17g01975,An02g09200,An01g05540,An1…
GO:0071025	RNA surveillance	0.000286953	0.00299822	nonTerminalNode	10	1	1275	2254	An01g07520,An07g08320,An14g05010,An02g01970,An11g10740,An08g06790,An04g01570,An07g06510,An11g10750,An12g04560,
GO:0043634	polyadenylation-dependent ncRNA catabolic process	0.000107479	0.00128912	nonTerminalNode	9	0	1276	2255	An01g07520,An07g08320,An14g05010,An02g01970,An11g10740,An04g01570,An07g06510,An11g10750,An12g04560,
GO:0090305	nucleic acid phosphodiester bond hydrolysis	1.61029e-11	9.60014e-10	nonTerminalNode	54	18	1231	2237	An01g03080,An07g08320,An02g01600,An15g03230,An08g09160,An08g07060,An11g10750,An02g09260,An02g01970,An11g00500,An14g05390,An02g14360,An16g07300,An16g08860,An04g01420,An18g04230,An18g06710,An02g09200,An01g05540,An01g10770,An11g10540,An01g10760,An15g00730,An13g01010,An02g06750,An18g06750,An15g06390,An01g03760,An01g10140,An01g05500,An04g00070,An04g01900,An11g01850,An01g00150,An02g03350,An08g08740,An0…
GO:0043436	oxoacid metabolic process	0.00603788	0.0368638	nonTerminalNode	186	259	1099	1996	An18g01970,An13g01920,An11g09510,An02g07250,An05g00120,An07g02210,An04g06210,An02g06120,An14g02250,An15g06260,An17g02340,An15g00610,An08g05200,An09g06050,An02g03250,An11g06590,An17g02280,An07g03100,An07g08390,An01g07900,An03g03520,An07g04270,An01g13690,An09g02700,An16g03130,An14g04720,An13g01080,An02g14080,An01g08410,An04g00430,An08g00510,An17g01977,An15g00420,An04g03110,An04g02230,An15g02360,An1…
GO:0071035	nuclear polyadenylation-dependent rRNA catabolic process	0.000821803	0.00740353	terminalNode	7	0	1278	2255	An01g07520,An04g01570,An14g05010,An07g06510,An11g10750,An11g10740,An12g04560,
GO:0017038	protein import	0.000403305	0.00402709	nonTerminalNode	40	31	1245	2224	An18g04110,An02g01750,An15g06180,An16g02470,An11g04990,An01g04280,An11g04980,An13g00800,An15g06440,An07g01520,An16g04880,An02g04260,An15g00190,An08g07360,An14g00700,An01g13690,An07g07880,An01g07190,An18g02140,An16g04400,An08g04900,An01g12210,An17g02300,An01g03640,An02g12610,An08g01650,An14g00100,An02g06680,An08g00520,An04g08790,An13g00670,An02g10740,An03g04790,An08g04070,An02g01360,An12g01900,An1…
GO:0006520	cellular amino acid metabolic process	1.15419e-06	2.85309e-05	nonTerminalNode	135	135	1150	2120	An18g01970,An11g09510,An02g07250,An05g00120,An07g02210,An02g06120,An15g06260,An17g02340,An15g00610,An09g06050,An02g03250,An11g06590,An17g02280,An01g07900,An03g03520,An07g04270,An09g02700,An16g03130,An13g01080,An14g04720,An02g14080,An01g08410,An04g00430,An08g00510,An17g01977,An15g00420,An04g03110,An04g02230,An15g02360,An01g06560,An11g11180,An08g02990,An11g06140,An02g09720,An01g07260,An04g02490,An0…
GO:0010526	negative regulation of transposition, RNA-mediated	0.00444513	0.0289533	terminalNode	14	7	1271	2248	An01g07600,An02g06770,An02g03180,An18g06160,An07g07850,An04g03820,An07g08900,An08g01770,An07g03390,An17g02080,An16g07120,An17g02380,An08g03240,An02g02900,
GO:0043933	macromolecular complex subunit organization	1.00507e-07	3.13426e-06	nonTerminalNode	140	133	1145	2122	An02g04330,An12g04670,An12g08800,An06g01130,An14g06850,An09g06070,An04g01770,An12g07950,An02g06130,An01g07900,An03g06950,An08g06090,An02g04220,An02g01720,An01g13690,An01g04240,An04g09010,An08g07030,An04g07250,An02g12503,An12g07550,An04g01480,An02g06240,An17g01977,An11g09985,An18g01980,An04g00360,An18g03900,An04g01930,An08g02830,An04g00200,An12g04870,An02g14750,An18g03120,An08g02200,An01g13400,An0…
GO:0051169	nuclear transport	3.55523e-05	0.000567437	nonTerminalNode	51	38	1234	2217	An18g04110,An15g06180,An11g04990,An12g01350,An01g13190,An04g00020,An11g04980,An14g06020,An07g03150,An15g06440,An07g01520,An16g04940,An08g02210,An17g01975,An18g04840,An02g09200,An08g00730,An10g00360,An13g01010,An02g13890,An18g06750,An18g05810,An18g05190,An13g01070,An18g02140,An17g01130,An16g04400,An08g04900,An02g03520,An01g13200,An17g02300,An08g08740,An17g01815,An02g12610,An04g03790,An08g06130,An1…
GO:0071843	cellular component biogenesis at cellular level	1.04996e-36	2.66033e-34	nonTerminalNode	193	71	1092	2184	An03g04990,An12g04670,An12g01350,An01g13190,An12g08800,An02g06050,An15g00750,An15g01480,An07g02730,An02g01970,An07g02690,An02g14360,An16g03090,An16g08860,An18g06260,An01g05780,An08g02210,An02g06130,An01g05540,An11g10540,An02g04220,An02g08660,An01g03160,An17g01130,An01g04240,An02g14340,An04g09010,An08g07030,An01g13200,An04g01480,An02g06240,An12g03850,An11g09310,An04g05850,An14g05140,An18g05170,An0…
GO:0009145	purine nucleoside triphosphate biosynthetic process	1.82739e-06	4.16193e-05	nonTerminalNode	13	0	1272	2255	An11g09400,An02g04520,An07g06560,An14g04180,An16g08550,An01g04930,An15g01700,An16g07410,An02g06240,An16g07290,An15g01710,An01g04630,An01g10880,
GO:0009205	purine ribonucleoside triphosphate metabolic process	0.000539823	0.00528609	nonTerminalNode	16	6	1269	2249	An15g00470,An02g04520,An07g06560,An16g08550,An01g04930,An16g07410,An02g06240,An08g06130,An11g09400,An14g04180,An15g01700,An04g00360,An01g04630,An15g01710,An16g07290,An01g10880,
GO:0010628	positive regulation of gene expression	0.00317082	0.0226312	nonTerminalNode	33	28	1252	2227	An14g04720,An08g03870,An07g06040,An07g05380,An08g09160,An15g00750,An07g04540,An08g05200,An01g02150,An07g10400,An07g08590,An18g03890,An02g11480,An17g02130,An12g03310,An13g00070,An02g09740,An01g07900,An11g09590,An18g04470,An04g06120,An16g04160,An07g07850,An18g05190,An15g00900,An17g01410,An18g05380,An08g02200,An07g04000,An16g07120,An09g04090,An13g01480,An07g02860,
GO:0016073	snRNA metabolic process	1.70159e-05	0.000316433	nonTerminalNode	13	1	1272	2254	An01g10270,An07g08320,An12g00900,An11g10740,An12g08800,An12g03720,An09g06170,An15g03230,An04g01570,An11g10750,An08g06650,An12g04560,An17g02170,
GO:0008380	RNA splicing	0.00573034	0.0354128	terminalNode	26	21	1259	2234	An02g08090,An14g03630,An11g00750,An11g06760,An04g03910,An15g00420,An04g03060,An07g03150,An08g01480,An04g06670,An06g01730,An07g01560,An16g07850,An12g04860,An08g02220,An18g03120,An11g00610,An01g02220,An14g04950,An01g10140,An14g06480,An17g00850,An02g14340,An15g05680,An04g09010,An02g10190,
GO:0031120	snRNA pseudouridine synthesis	0.00227072	0.0174347	terminalNode	6	0	1279	2255	An01g10270,An09g06170,An12g00900,An12g03720,An08g06650,An17g02170,
GO:0071826	ribonucleoprotein complex subunit organization	4.38397e-09	1.95611e-07	nonTerminalNode	44	16	1241	2239	An04g02120,An08g02870,An02g05650,An16g08030,An12g04670,An04g01480,An08g03430,An17g02240,An01g04740,An01g06040,An18g05140,An11g06760,An08g05730,An18g01980,An02g04980,An04g08790,An04g01930,An16g04930,An16g04690,An02g14950,An02g06130,An02g13900,An01g06270,An17g01975,An02g09200,An12g04870,An04g08760,An01g02880,An01g00770,An02g04220,An18g03120,An07g08850,An01g03760,An02g07010,An16g06850,An01g04240,An0…
GO:0000469	cleavage involved in rRNA processing	3.3036e-14	2.57553e-12	nonTerminalNode	44	6	1241	2249	An04g01900,An01g03080,An07g08320,An02g01600,An11g01850,An01g00150,An15g03230,An02g03350,An08g08740,An08g09160,An09g05270,An11g10750,An08g03460,An02g09260,An14g05010,An02g01970,An11g10740,An14g05390,An02g14360,An16g07300,An16g08860,An04g01570,An18g04230,An04g08790,An01g05560,An18g06710,An02g09200,An01g05540,An11g10540,An07g06510,An15g00730,An13g01010,An02g06750,An18g06750,An14g03620,An01g07520,An1…
GO:0022904	respiratory electron transport chain	0.000725234	0.00665181	nonTerminalNode	9	1	1276	2254	An14g04170,An14g04080,An09g06650,An02g12770,An07g07390,An01g06180,An04g05220,An02g09930,An04g01200,
GO:0016180	snRNA processing	0.00449351	0.0289533	nonTerminalNode	7	1	1278	2254	An07g08320,An11g10740,An12g08800,An15g03230,An04g01570,An11g10750,An12g04560,
GO:0044085	cellular component biogenesis	3.41153e-24	6.28652e-22	nonTerminalNode	261	187	1024	2068	An02g04330,An03g04990,An12g04670,An12g01350,An01g13190,An12g08800,An02g06050,An15g00750,An15g01480,An07g02730,An02g01970,An16g01760,An07g02690,An02g14360,An16g03090,An16g08860,An18g06260,An01g05780,An09g06070,An08g02210,An12g07950,An02g06130,An01g07900,An03g06950,An01g05540,An11g10540,An02g04220,An02g01720,An02g08660,An01g03160,An01g13690,An17g01130,An01g04240,An02g14340,An04g09010,An08g07030,An0…
GO:0000472	endonucleolytic cleavage to generate mature 5'-end of SSU-rRNA from (SSU-rRNA, 5.8S rRNA, LSU-rRNA)	9.04766e-08	2.86556e-06	terminalNode	24	4	1261	2251	An04g01900,An04g08790,An01g03080,An02g01600,An11g01850,An01g05560,An18g06710,An01g05540,An11g10540,An08g09160,An09g05270,An02g06750,An08g03460,An14g03620,An02g09260,An15g06390,An16g08220,An01g03760,An14g05390,An02g14360,An16g07300,An16g08860,An01g05500,An04g00070,
GO:0006754	ATP biosynthetic process	1.82739e-06	4.16193e-05	nonTerminalNode	13	0	1272	2255	An11g09400,An02g04520,An07g06560,An14g04180,An16g08550,An01g04930,An15g01700,An16g07410,An02g06240,An16g07290,An15g01710,An01g04630,An01g10880,
GO:0009075	histidine family amino acid metabolic process	0.00030218	0.00310923	nonTerminalNode	13	3	1272	2252	An02g14890,An13g01080,An11g06600,An15g00610,An02g08430,An11g06590,An04g05860,An07g02210,An18g02230,An01g12570,An01g11930,An02g14660,An02g09240,
GO:0030488	tRNA methylation	8.49809e-05	0.00106991	terminalNode	13	2	1272	2253	An18g03090,An01g12180,An07g03280,An12g08400,An12g07960,An01g00070,An16g02140,An16g01560,An01g07400,An18g06850,An18g03060,An11g06660,An02g11460,
GO:0044260	cellular macromolecule metabolic process	7.96624e-17	6.72815e-15	nonTerminalNode	530	622	755	1633	An09g02720,An15g01480,An15g06260,An17g02340,An14g06850,An02g14360,An17g02380,An08g04470,An04g01850,An01g07900,An01g12630,An11g10540,An02g04220,An02g01650,An02g14340,An04g07250,An08g00510,An15g06190,An02g14830,An15g00490,An02g04300,An04g02230,An12g00510,An04g01730,An07g02960,An12g04870,An08g05920,An07g09120,An07g04130,An07g03390,An11g10660,An08g10060,An06g01690,An18g03220,An04g02550,An01g09050,An0…
GO:0009308	amine metabolic process	6.67713e-05	0.00091496	nonTerminalNode	148	171	1137	2084	An18g01970,An11g09510,An02g07250,An05g00120,An07g02210,An02g06120,An09g04010,An12g00480,An15g06260,An17g02340,An15g00610,An09g06050,An02g03250,An11g06590,An17g02280,An01g07900,An03g03520,An07g04270,An09g02700,An07g07530,An16g03130,An13g01080,An14g04720,An02g14080,An01g08410,An04g00430,An08g00510,An17g01977,An15g00420,An18g05170,An04g03110,An04g02230,An15g02360,An01g06560,An11g11180,An08g02990,An1…
GO:0006383	transcription from RNA polymerase III promoter	0.000996627	0.00882167	terminalNode	14	5	1271	2250	An15g00960,An02g08700,An02g05460,An12g00780,An01g02200,An01g04380,An18g04850,An08g01770,An01g07250,An18g05380,An01g11950,An15g00700,An16g08710,An09g06640,
GO:0009058	biosynthetic process	8.45206e-09	3.46509e-07	nonTerminalNode	417	532	868	1723	An09g02720,An15g00930,An05g00120,An18g01610,An07g06980,An15g00750,An02g06120,An15g06260,An11g09400,An17g02340,An15g00610,An08g05200,An02g03250,An14g06850,An17g02380,An08g04470,An01g05780,An09g06070,An01g02210,An08g02210,An04g01850,An07g06560,An02g10180,An01g07900,An03g03520,An02g01650,An07g06520,An16g03130,An11g06660,An04g07250,An13g01080,An14g04720,An01g08410,An15g01760,An04g00430,An08g00510,An1…
GO:0006448	regulation of translational elongation	1.40286e-05	0.000270818	nonTerminalNode	11	0	1274	2255	An08g10140,An07g06520,An15g02440,An14g01560,An12g01350,An02g05700,An04g01940,An02g13840,An08g00970,An05g00530,An01g02900,
GO:0006399	tRNA metabolic process	1.3329e-18	1.28657e-16	nonTerminalNode	84	25	1201	2230	An15g00230,An07g08320,An18g03090,An12g08800,An15g03230,An11g10750,An18g03060,An02g11460,An01g08490,An15g06260,An17g02340,An12g01520,An01g12180,An02g01970,An04g03060,An07g03150,An02g02010,An01g02210,An12g04810,An02g06810,An16g08020,An01g03650,An01g10700,An15g00210,An12g08400,An15g01000,An09g05970,An01g10770,An01g12630,An01g10760,An02g01740,An16g09320,An16g03130,An16g01560,An04g08680,An18g06850,An1…
GO:0007007	inner mitochondrial membrane organization	0.00115855	0.0100303	nonTerminalNode	10	2	1275	2253	An03g04790,An01g07190,An16g08550,An01g03640,An10g00500,An02g06240,An04g02460,An02g04260,An02g10740,An01g10880,
GO:0009201	ribonucleoside triphosphate biosynthetic process	6.59041e-07	1.66985e-05	nonTerminalNode	14	0	1271	2255	An11g09400,An02g04520,An07g06560,An14g04180,An16g08550,An01g04930,An15g01700,An16g07410,An02g06240,An16g07290,An15g01710,An01g04630,An03g01310,An01g10880,
GO:0071038	nuclear polyadenylation-dependent tRNA catabolic process	0.000107479	0.00128912	terminalNode	9	0	1276	2255	An01g07520,An07g08320,An14g05010,An02g01970,An11g10740,An04g01570,An07g06510,An11g10750,An12g04560,
GO:0031125	rRNA 3'-end processing	4.3909e-05	0.000664206	nonTerminalNode	12	1	1273	2254	An01g07520,An07g08320,An14g05010,An02g01970,An11g10740,An08g10060,An02g09200,An15g03230,An04g01570,An07g06510,An11g10750,An12g04560,
GO:0043144	snoRNA processing	5.06444e-06	0.000108059	nonTerminalNode	12	0	1273	2255	An07g08320,An11g10740,An12g08800,An14g06850,An11g00500,An01g10140,An04g01570,An01g12230,An13g00030,An11g10750,An12g08580,An17g02170,
GO:0010608	posttranscriptional regulation of gene expression	0.00237936	0.0179292	nonTerminalNode	27	20	1258	2235	An08g10140,An15g02420,An12g01350,An12g04670,An18g04650,An06g00820,An09g04110,An12g00130,An01g02900,An14g06190,An01g03050,An02g13840,An02g06680,An11g04860,An01g04430,An15g02440,An15g01290,An08g00980,An04g01940,An18g02010,An02g09370,An07g06520,An14g01560,An02g05700,An08g00970,An05g00530,An06g01710,
GO:0010525	regulation of transposition, RNA-mediated	0.00443132	0.0289533	nonTerminalNode	15	8	1270	2247	An01g07600,An02g06770,An02g03180,An08g07060,An18g06160,An07g07850,An04g03820,An07g08900,An08g01770,An07g03390,An17g02080,An16g07120,An17g02380,An08g03240,An02g02900,
GO:0006396	RNA processing	3.98448e-35	8.97394e-33	nonTerminalNode	194	76	1091	2179	An12g08800,An02g06050,An15g01480,An04g03910,An02g01970,An14g06850,An02g14360,An16g03090,An16g08860,An18g06260,An01g05780,An01g02210,An12g04810,An02g06810,An01g10700,An15g00210,An02g06130,An01g05540,An01g10770,An01g12630,An11g10540,An02g04220,An01g03160,An14g04950,An16g01560,An02g14340,An04g09010,An11g06660,An12g03850,An11g09310,An04g05850,An15g00420,An12g04760,An18g01980,An02g13840,An12g00510,An0…
GO:0006525	arginine metabolic process	0.00443132	0.0289533	terminalNode	15	8	1270	2247	An08g06560,An01g06560,An02g07250,An15g02340,An08g07420,An16g04970,An03g06860,An12g07580,An16g01480,An01g00130,An17g00820,An09g06050,An04g02420,An01g02150,An15g02360,
GO:2000112	regulation of cellular macromolecule biosynthetic process	0.0057155	0.0354128	nonTerminalNode	104	131	1181	2124	An08g10140,An09g02720,An12g01350,An12g04670,An01g00140,An06g00820,An18g04650,An03g04320,An15g00750,An01g02900,An14g06190,An08g05200,An16g01760,An07g10400,An01g05780,An15g03710,An01g02210,An17g02130,An02g10180,An15g00210,An01g07900,An07g06520,An18g05190,An07g04000,An13g01480,An04g07250,An14g04720,An08g03870,An01g13540,An02g13840,An01g07400,An13g00030,An02g12040,An18g06840,An15g01390,An02g09610,An0…
GO:0006163	purine nucleotide metabolic process	0.000359309	0.00360554	nonTerminalNode	22	11	1263	2244	An15g00470,An15g01760,An01g04930,An16g07410,An02g06240,An08g06130,An11g09400,An14g04180,An04g00360,An01g04630,An15g01710,An16g07290,An02g04020,An01g13920,An02g09960,An02g04520,An07g06560,An16g08550,An14g00280,An15g01700,An07g10100,An01g10880,
GO:0000479	endonucleolytic cleavage of tricistronic rRNA transcript (SSU-rRNA, 5.8S rRNA, LSU-rRNA)	3.35284e-10	1.74262e-08	nonTerminalNode	32	5	1253	2250	An04g01900,An01g03080,An02g01600,An11g01850,An01g00150,An02g03350,An08g08740,An08g09160,An09g05270,An08g03460,An02g09260,An14g05390,An02g14360,An16g07300,An16g08860,An18g04230,An04g08790,An01g05560,An18g06710,An02g09200,An01g05540,An11g10540,An13g01010,An02g06750,An18g06750,An14g03620,An16g08220,An15g06390,An01g03760,An01g05500,An08g06650,An04g00070,
GO:0032197	transposition, RNA-mediated	0.00235338	0.0178663	nonTerminalNode	16	8	1269	2247	An01g07600,An02g06770,An02g03180,An08g07060,An18g06160,An07g07850,An04g03820,An07g08900,An08g01770,An07g03390,An17g02080,An11g00840,An16g07120,An17g02380,An08g03240,An02g02900,
GO:0034470	ncRNA processing	1.18144e-44	5.98692e-42	nonTerminalNode	174	39	1111	2216	An18g03090,An12g08800,An02g06050,An09g06180,An18g03000,An18g03060,An02g11460,An02g11580,An15g01480,An12g01520,An02g09260,An02g01970,An11g00500,An14g06850,An02g14360,An16g03090,An07g06760,An16g08860,An18g06260,An01g05780,An08g07790,An01g02210,An12g04810,An02g06810,An02g14950,An01g10700,An15g00210,An12g08400,An02g06130,An18g06710,An02g13900,An17g01975,An01g05540,An01g10770,An01g12630,An11g10540,An0…
GO:0043039	tRNA aminoacylation	3.7547e-08	1.33522e-06	nonTerminalNode	25	4	1260	2251	An02g14080,An02g04880,An16g08020,An01g03650,An07g06000,An08g06770,An09g05970,An08g00510,An03g01280,An01g08490,An17g01977,An17g02340,An02g01740,An15g06260,An06g01830,An16g09320,An01g00130,An15g00420,An04g03060,An04g03110,An16g03130,An04g02230,An02g02010,An11g02400,An14g05260,
GO:0070925	organelle assembly	1.18213e-08	4.43735e-07	nonTerminalNode	39	13	1246	2242	An04g02120,An08g02870,An02g05650,An16g08030,An12g04670,An04g01480,An08g03430,An17g02240,An01g04740,An01g06040,An18g05140,An08g05730,An18g01980,An02g04980,An04g08790,An04g01930,An16g04930,An16g04690,An02g14950,An02g06130,An02g13900,An01g06270,An03g04360,An17g01975,An02g09200,An12g04870,An04g08760,An01g02880,An01g00770,An02g14750,An02g04220,An07g08850,An01g03760,An02g07010,An01g04240,An08g07610,An1…
GO:0042274	ribosomal small subunit biogenesis	1.32002e-21	1.78378e-19	nonTerminalNode	68	9	1217	2246	An01g03080,An18g05650,An02g01600,An02g06050,An09g06180,An08g09160,An07g03370,An18g03000,An02g09260,An14g05390,An02g14360,An11g04500,An07g06760,An16g08860,An16g07300,An17g02390,An18g06260,An07g08590,An12g04910,An18g04230,An02g06130,An18g06710,An02g09200,An01g05540,An01g12640,An04g02640,An11g10540,An15g00730,An13g01010,An02g06750,An18g06750,An07g08850,An01g03160,An15g06390,An01g03760,An17g01130,An0…
GO:0009152	purine ribonucleotide biosynthetic process	3.51676e-05	0.000567437	nonTerminalNode	17	4	1268	2251	An02g04020,An15g01760,An02g04520,An07g06560,An16g08550,An01g04930,An16g07410,An02g06240,An14g00280,An11g09400,An14g04180,An15g01700,An07g10100,An01g04630,An15g01710,An16g07290,An01g10880,
GO:0033615	mitochondrial proton-transporting ATP synthase complex assembly	0.00627109	0.0371681	terminalNode	5	0	1280	2255	An12g00110,An09g06030,An02g06240,An08g02450,An15g02320,
GO:0034660	ncRNA metabolic process	1.89561e-52	3.84241e-49	nonTerminalNode	201	44	1084	2211	An18g03090,An12g08800,An02g06050,An09g06180,An18g03000,An18g03060,An02g11460,An02g11580,An15g01480,An15g06260,An17g02340,An12g01520,An02g09260,An02g01970,An11g00500,An14g06850,An02g14360,An16g03090,An07g06760,An16g08860,An18g06260,An01g05780,An08g07790,An01g02210,An12g04810,An02g06810,An16g08020,An01g03650,An02g14950,An01g10700,An15g00210,An12g08400,An02g06130,An18g06710,An02g13900,An17g01975,An0…
GO:0045039	protein import into mitochondrial inner membrane	0.00227072	0.0174347	terminalNode	6	0	1279	2255	An01g07190,An03g04790,An01g03640,An10g00500,An02g04260,An02g10740,
GO:0000470	maturation of LSU-rRNA	8.49809e-05	0.00106991	nonTerminalNode	13	2	1272	2253	An02g11580,An02g13890,An18g03120,An15g01480,An04g01930,An16g08640,An14g03740,An15g06390,An16g08030,An17g01975,An17g01815,An18g02230,An09g06310,
GO:0043170	macromolecule metabolic process	5.80131e-14	4.23533e-12	nonTerminalNode	549	682	736	1573	An09g02720,An15g01480,An15g06260,An17g02340,An14g06850,An02g14360,An17g02380,An08g04470,An04g01850,An01g07900,An01g12630,An11g10540,An02g04220,An02g01650,An02g14340,An04g07250,An08g00510,An15g06190,An02g14830,An15g00490,An02g04300,An04g02230,An12g00510,An04g01730,An07g02960,An12g04870,An08g05920,An07g04130,An07g09120,An07g03390,An11g10660,An08g10060,An06g01690,An18g03220,An04g02550,An01g09050,An0…
GO:0000467	exonucleolytic trimming to generate mature 3'-end of 5.8S rRNA from tricistronic rRNA transcript (SSU-rRNA, 5.8S rRNA, LSU-rRNA)	0.000112634	0.00131971	terminalNode	11	1	1274	2254	An01g07520,An07g08320,An14g05010,An02g01970,An11g10740,An08g10060,An15g03230,An04g01570,An07g06510,An11g10750,An12g04560,
GO:0006547	histidine metabolic process	0.00030218	0.00310923	terminalNode	13	3	1272	2252	An02g14890,An13g01080,An11g06600,An15g00610,An02g08430,An11g06590,An04g05860,An07g02210,An18g02230,An01g12570,An01g11930,An02g14660,An02g09240,
GO:0071844	cellular component assembly at cellular level	0.00717592	0.0413227	nonTerminalNode	105	134	1180	2121	An04g01535,An08g02870,An02g08700,An12g04670,An03g04320,An09g06180,An01g06040,An16g01760,An07g01520,An07g10400,An09g06070,An16g04930,An02g14950,An12g07950,An02g06130,An01g07900,An02g13900,An17g01975,An01g00770,An14g00010,An02g04220,An02g01720,An07g08850,An08g01550,An01g13690,An01g03760,An07g05570,An14g03710,An16g06850,An01g04240,An14g04940,An04g09010,An08g07030,An02g03950,An01g13540,An12g07550,An0…
GO:0006412	translation	6.02597e-21	7.18508e-19	nonTerminalNode	96	29	1189	2226	An08g10140,An07g02650,An12g01350,An12g04670,An17g02210,An15g06790,An16g04450,An06g00820,An18g04650,An02g08080,An08g03430,An09g04110,An02g12120,An12g00130,An01g02900,An14g06190,An01g08490,An15g06260,An17g02340,An07g04800,An01g03050,An04g03060,An17g01360,An18g06260,An02g02010,An08g00610,An08g04470,An14g01010,An01g04430,An08g02210,An16g08020,An01g03650,An15g01290,An15g01000,An14g01030,An18g04840,An0…
GO:0034475	U4 snRNA 3'-end processing	0.00627109	0.0371681	terminalNode	5	0	1280	2255	An07g08320,An04g01570,An11g10750,An11g10740,An12g04560,
GO:0009144	purine nucleoside triphosphate metabolic process	0.000539823	0.00528609	nonTerminalNode	16	6	1269	2249	An15g00470,An02g04520,An07g06560,An16g08550,An01g04930,An16g07410,An02g06240,An08g06130,An11g09400,An14g04180,An15g01700,An04g00360,An01g04630,An15g01710,An16g07290,An01g10880,
GO:0016074	snoRNA metabolic process	2.37561e-07	7.08143e-06	nonTerminalNode	15	0	1270	2255	An07g08320,An11g00840,An11g10740,An12g08800,An14g06850,An11g00500,An01g10140,An07g08370,An04g01570,An01g12230,An13g00030,An01g05780,An11g10750,An12g08580,An17g02170,
GO:0010529	negative regulation of transposition	0.00444513	0.0289533	nonTerminalNode	14	7	1271	2248	An01g07600,An02g06770,An02g03180,An18g06160,An07g07850,An04g03820,An07g08900,An08g01770,An07g03390,An17g02080,An16g07120,An17g02380,An08g03240,An02g02900,
GO:0042273	ribosomal large subunit biogenesis	3.47596e-19	3.52289e-17	nonTerminalNode	50	3	1235	2252	An02g03520,An04g02120,An18g05650,An08g00720,An08g02870,An01g13200,An03g04990,An16g08030,An04g01480,An17g01815,An08g03430,An09g06310,An17g02240,An01g04740,An02g11580,An01g06040,An15g01480,An18g05140,An08g05730,An07g02690,An18g01980,An11g03270,An02g04980,An07g07010,An16g04930,An04g01930,An08g02210,An16g08640,An08g08760,An14g03740,An02g14950,An02g13900,An17g01975,An01g06270,An12g04870,An04g08760,An0…
GO:0097034	mitochondrial respiratory chain complex IV biogenesis	0.00449351	0.0289533	nonTerminalNode	7	1	1278	2254	An02g01720,An08g01550,An12g00650,An11g09985,An15g01270,An04g00200,An02g12620,
GO:0000447	endonucleolytic cleavage in ITS1 to separate SSU-rRNA from 5.8S rRNA and LSU-rRNA from tricistronic rRNA transcript (SSU-rRNA, 5.8S rRNA, LSU-rRNA)	1.72516e-10	9.45105e-09	terminalNode	31	4	1254	2251	An04g01900,An01g03080,An02g01600,An11g01850,An01g00150,An02g03350,An08g08740,An08g09160,An09g05270,An08g03460,An02g09260,An14g05390,An02g14360,An16g07300,An16g08860,An18g04230,An04g08790,An01g05560,An18g06710,An02g09200,An01g05540,An11g10540,An13g01010,An02g06750,An18g06750,An14g03620,An16g08220,An15g06390,An01g03760,An01g05500,An04g00070,
GO:0006084	acetyl-CoA metabolic process	0.00435489	0.0289533	terminalNode	16	9	1269	2246	An18g06760,An11g11280,An07g02160,An02g12430,An02g12770,An08g05580,An09g03870,An07g02180,An01g00100,An07g09530,An14g00310,An12g07850,An11g00530,An04g04750,An11g00510,An17g01670,
GO:0034661	ncRNA catabolic process	0.000725234	0.00665181	nonTerminalNode	9	1	1276	2254	An01g07520,An07g08320,An14g05010,An02g01970,An11g10740,An04g01570,An07g06510,An11g10750,An12g04560,
GO:0071029	nuclear ncRNA surveillance	0.000107479	0.00128912	nonTerminalNode	9	0	1276	2255	An01g07520,An07g08320,An14g05010,An02g01970,An11g10740,An04g01570,An07g06510,An11g10750,An12g04560,
GO:0033750	ribosome localization	6.86107e-05	0.00091496	nonTerminalNode	20	7	1265	2248	An02g03520,An08g02210,An08g08760,An01g13200,An17g01975,An17g01815,An08g00730,An04g08760,An02g12610,An04g03790,An13g01010,An18g06750,An02g13890,An14g03620,An14g05140,An11g00610,An17g01140,An14g06020,An17g01130,An17g00240,
GO:0000154	rRNA modification	0.00449351	0.0289533	terminalNode	7	1	1278	2254	An18g06750,An01g10270,An09g06170,An18g02230,An01g12230,An17g02170,An08g06650,
GO:0006403	RNA localization	0.00693427	0.040226	nonTerminalNode	28	24	1257	2231	An11g04360,An12g01350,An01g13190,An04g00020,An08g08740,An02g12610,An11g10750,An11g10740,An01g10870,An07g03150,An16g04940,An08g00520,An04g01570,An18g04180,An02g09200,An18g04840,An08g07360,An10g00360,An15g00390,An18g05810,An18g05830,An18g05190,An11g00610,An13g01070,An18g02140,An06g01870,An18g03310,An08g04900,
GO:0044283	small molecule biosynthetic process	0.00132996	0.011094	nonTerminalNode	130	161	1155	2094	An18g01970,An05g00120,An08g02530,An07g02210,An02g06120,An12g00480,An11g09400,An15g00610,An02g03250,An03g06970,An02g12420,An17g02280,An01g07900,An07g06560,An13g00440,An13g01080,An01g08410,An15g01760,An04g00430,An01g04930,An02g06240,An16g07400,An12g07840,An02g04370,An02g09720,An01g07260,An04g02490,An03g06860,An04g08330,An14g04180,An07g07930,An04g05000,An11g09760,An06g01760,An11g09380,An11g09320,An0…
GO:0000027	ribosomal large subunit assembly	1.09904e-12	6.96173e-11	terminalNode	27	0	1258	2255	An04g02120,An04g01930,An16g04930,An08g02870,An02g14950,An16g08030,An02g13900,An01g06270,An17g01975,An12g04870,An04g01480,An04g08760,An08g03430,An01g00770,An17g02240,An02g04220,An01g04740,An01g06040,An18g05140,An08g05730,An01g04240,An08g07610,An18g01980,An02g04980,An14g04940,An01g09920,An02g03950,
GO:0000463	maturation of LSU-rRNA from tricistronic rRNA transcript (SSU-rRNA, 5.8S rRNA, LSU-rRNA)	8.49809e-05	0.00106991	terminalNode	13	2	1272	2253	An02g11580,An02g13890,An18g03120,An15g01480,An04g01930,An16g08640,An14g03740,An15g06390,An16g08030,An17g01975,An17g01815,An18g02230,An09g06310,
GO:0015985	energy coupled proton transport, down electrochemical gradient	1.82739e-06	4.16193e-05	nonTerminalNode	13	0	1272	2255	An11g09400,An02g04520,An07g06560,An14g04180,An16g08550,An01g04930,An15g01700,An16g07410,An02g06240,An16g07290,An15g01710,An01g04630,An01g10880,
GO:0071166	ribonucleoprotein complex localization	6.86107e-05	0.00091496	nonTerminalNode	20	7	1265	2248	An02g03520,An08g02210,An08g08760,An01g13200,An17g01975,An17g01815,An08g00730,An04g08760,An02g12610,An04g03790,An13g01010,An18g06750,An02g13890,An14g03620,An14g05140,An11g00610,An17g01140,An14g06020,An17g01130,An17g00240,
GO:0001510	RNA methylation	5.64522e-05	0.0008002	nonTerminalNode	15	3	1270	2252	An18g03090,An07g03280,An12g08400,An12g07960,An01g12230,An18g03060,An02g11460,An01g12180,An01g00070,An16g02140,An18g02230,An16g01560,An01g07400,An18g06850,An11g06660,
GO:0034622	cellular macromolecular complex assembly	2.61926e-05	0.00046773	nonTerminalNode	90	86	1195	2169	An04g01535,An08g02870,An02g08700,An12g04670,An03g04320,An09g06180,An01g06040,An07g01520,An07g10400,An09g06070,An16g04930,An02g14950,An02g06130,An01g07900,An02g13900,An17g01975,An01g00770,An02g04220,An02g01720,An07g08850,An08g01550,An01g13690,An01g03760,An14g03710,An16g06850,An01g04240,An14g04940,An04g09010,An08g07030,An02g03950,An01g13540,An12g07550,An04g01480,An02g06240,An17g02240,An11g09985,An0…
GO:0070585	protein localization in mitochondrion	0.0039028	0.0268169	nonTerminalNode	19	12	1266	2243	An02g01750,An01g12210,An16g02470,An01g04280,An01g03640,An02g11800,An15g00190,An08g07360,An13g00670,An02g10740,An08g01650,An03g04790,An08g04070,An02g01360,An09g06030,An07g07880,An01g07190,An10g00500,An02g04260,
GO:0071426	ribonucleoprotein complex export from nucleus	6.86107e-05	0.00091496	nonTerminalNode	20	7	1265	2248	An02g03520,An08g02210,An08g08760,An01g13200,An17g01975,An17g01815,An08g00730,An04g08760,An02g12610,An04g03790,An13g01010,An18g06750,An02g13890,An14g03620,An14g05140,An11g00610,An17g01140,An14g06020,An17g01130,An17g00240,
GO:0022618	ribonucleoprotein complex assembly	9.06018e-09	3.60098e-07	nonTerminalNode	43	16	1242	2239	An04g02120,An08g02870,An02g05650,An16g08030,An12g04670,An04g01480,An08g03430,An17g02240,An01g04740,An01g06040,An18g05140,An11g06760,An08g05730,An18g01980,An02g04980,An04g08790,An04g01930,An16g04930,An16g04690,An02g14950,An02g06130,An02g13900,An01g06270,An17g01975,An02g09200,An12g04870,An04g08760,An01g02880,An01g00770,An02g04220,An07g08850,An01g03760,An02g07010,An16g06850,An01g04240,An08g07610,An1…
GO:0070272	proton-transporting ATP synthase complex biogenesis	0.00627109	0.0371681	nonTerminalNode	5	0	1280	2255	An12g00110,An09g06030,An02g06240,An08g02450,An15g02320,
GO:0010604	positive regulation of macromolecule metabolic process	0.00630463	0.037258	nonTerminalNode	45	46	1240	2209	An07g06040,An12g01350,An08g09160,An09g04110,An09g04900,An15g00750,An12g00130,An01g02900,An08g05200,An07g10400,An07g08590,An15g00960,An02g11480,An17g02130,An02g09740,An01g07900,An11g09590,An18g04470,An16g04160,An07g07850,An18g05190,An07g04000,An16g07120,An13g01480,An14g04720,An08g03870,An07g05380,An07g04540,An01g02150,An02g13840,An18g03890,An18g06840,An13g00070,An12g03310,An02g06770,An04g01940,An1…
GO:0008652	cellular amino acid biosynthetic process	0.000270227	0.00289815	nonTerminalNode	61	56	1224	2199	An08g06560,An18g01970,An02g09720,An05g00120,An01g07260,An04g02490,An03g06860,An02g06120,An04g02580,An15g00610,An16g08720,An04g01340,An02g03250,An11g09700,An17g02280,An07g07930,An06g01760,An11g09380,An17g02330,An01g07900,An02g12430,An04g05420,An16g04970,An08g06800,An17g02200,An02g02170,An16g01480,An02g05540,An09g04250,An05g00410,An14g03390,An02g06150,An15g00350,An03g03710,An11g02620,An01g13160,An0…
GO:0042255	ribosome assembly	1.76359e-11	1.02137e-09	nonTerminalNode	37	6	1248	2249	An04g02120,An08g02870,An02g05650,An16g08030,An12g04670,An04g01480,An08g03430,An17g02240,An01g04740,An01g06040,An18g05140,An08g05730,An18g01980,An02g04980,An04g08790,An04g01930,An16g04690,An16g04930,An02g14950,An02g06130,An02g13900,An17g01975,An01g06270,An02g09200,An12g04870,An04g08760,An01g02880,An01g00770,An02g04220,An07g08850,An01g03760,An02g07010,An01g04240,An08g07610,An14g04940,An01g09920,An0…
GO:0006643	membrane lipid metabolic process	0.00221712	0.017285	nonTerminalNode	14	6	1271	2249	An08g03280,An02g06080,An02g03480,An14g05510,An16g03650,An06g01540,An01g14200,An11g00990,An08g04100,An04g00600,An08g03450,An02g09910,An16g03590,An01g07640,
GO:0000480	endonucleolytic cleavage in 5'-ETS of tricistronic rRNA transcript (SSU-rRNA, 5.8S rRNA, LSU-rRNA)	2.16731e-07	6.55693e-06	terminalNode	23	4	1262	2251	An04g01900,An04g08790,An01g03080,An02g01600,An11g01850,An01g05560,An01g05540,An11g10540,An08g09160,An09g05270,An02g06750,An08g03460,An14g03620,An02g09260,An15g06390,An16g08220,An01g03760,An14g05390,An02g14360,An16g07300,An16g08860,An01g05500,An04g00070,
GO:0033753	establishment of ribosome localization	6.86107e-05	0.00091496	nonTerminalNode	20	7	1265	2248	An02g03520,An08g02210,An08g08760,An01g13200,An17g01975,An17g01815,An08g00730,An04g08760,An02g12610,An04g03790,An13g01010,An18g06750,An02g13890,An14g03620,An14g05140,An11g00610,An17g01140,An14g06020,An17g01130,An17g00240,
GO:0034404	nucleobase, nucleoside and nucleotide biosynthetic process	0.000126854	0.00146098	nonTerminalNode	38	26	1247	2229	An15g01760,An17g01330,An01g04930,An02g06240,An16g07410,An12g00760,An02g14880,An11g09400,An09g05870,An04g08330,An14g04180,An03g06970,An07g09110,An16g07290,An01g04630,An15g01710,An02g12420,An03g01310,An16g07400,An01g13920,An02g04020,An11g09320,An02g09960,An08g07420,An02g04520,An07g06560,An16g08550,An12g00320,An14g00280,An09g04250,An12g03570,An01g10650,An08g02700,An13g00440,An15g01700,An11g10910,An0…
GO:0040031	snRNA modification	0.00227072	0.0174347	nonTerminalNode	6	0	1279	2255	An01g10270,An09g06170,An12g00900,An12g03720,An08g06650,An17g02170,
GO:0000054	ribosomal subunit export from nucleus	6.86107e-05	0.00091496	terminalNode	20	7	1265	2248	An02g03520,An08g02210,An08g08760,An01g13200,An17g01975,An17g01815,An08g00730,An04g08760,An02g12610,An04g03790,An13g01010,An18g06750,An02g13890,An14g03620,An14g05140,An11g00610,An17g01140,An14g06020,An17g01130,An17g00240,
GO:0034471	ncRNA 5'-end processing	9.04766e-08	2.86556e-06	nonTerminalNode	24	4	1261	2251	An04g01900,An04g08790,An01g03080,An02g01600,An11g01850,An01g05560,An18g06710,An01g05540,An11g10540,An08g09160,An09g05270,An02g06750,An08g03460,An14g03620,An02g09260,An15g06390,An16g08220,An01g03760,An14g05390,An02g14360,An16g07300,An16g08860,An01g05500,An04g00070,
GO:0031126	snoRNA 3'-end processing	0.000107479	0.00128912	terminalNode	9	0	1276	2255	An07g08320,An11g10740,An14g06850,An01g10140,An04g01570,An01g12230,An13g00030,An11g10750,An17g02170,
GO:0006807	nitrogen compound metabolic process	1.69401e-21	2.1461e-19	nonTerminalNode	549	610	736	1645	An09g02720,An02g07250,An02g06120,An15g06260,An11g09400,An15g01480,An17g02340,An15g00610,An02g03250,An14g06850,An02g14360,An17g02380,An04g01850,An01g07900,An11g10540,An01g12630,An02g04220,An02g01650,An09g02700,An02g14340,An04g07250,An08g00510,An15g06190,An02g14830,An15g00490,An04g02230,An16g07400,An12g00510,An07g02960,An08g05920,An07g04130,An07g03390,An08g10060,An18g03220,An06g01690,An11g06650,An0…
GO:0010556	regulation of macromolecule biosynthetic process	0.007654	0.0432163	nonTerminalNode	108	139	1177	2116	An08g10140,An09g02720,An12g01350,An12g04670,An01g00140,An06g00820,An18g04650,An03g04320,An15g00750,An01g02900,An14g06190,An08g05200,An16g01760,An07g10400,An01g05780,An15g03710,An01g02210,An01g02630,An17g02130,An02g10180,An15g00210,An01g07900,An07g06520,An18g05190,An07g04000,An13g01480,An04g07250,An14g04720,An08g03870,An01g13540,An07g04540,An02g13840,An01g07400,An13g00030,An02g12040,An18g06840,An1…
GO:0045333	cellular respiration	9.34201e-05	0.0011689	nonTerminalNode	34	21	1251	2234	An02g04330,An11g06600,An15g01270,An14g04080,An15g00930,An09g03870,An02g09930,An04g07330,An18g04220,An14g04960,An02g12630,An14g00310,An11g09985,An11g00530,An17g01670,An09g06650,An04g04750,An11g06590,An07g07390,An04g01200,An02g08900,An14g04170,An18g06760,An11g11280,An07g02160,An02g12430,An02g12770,An08g05580,An12g07850,An01g00130,An01g12610,An11g00510,An01g06180,An04g05220,
	Cellular component
GO:0033177	proton-transporting two-sector ATPase complex, proton-transporting domain	0.00181562	0.00834486	nonTerminalNode	8	1	1277	2254	An11g09400,An02g04520,An07g06560,An16g08550,An15g01700,An02g06240,An15g01710,An01g10880,
GO:0031428	box C/D snoRNP complex	0.00627109	0.0237903	terminalNode	5	0	1280	2255	An16g03090,An02g09260,An04g01860,An01g12230,An02g14340,
GO:0030529	ribonucleoprotein complex	5.79837e-52	2.77162e-49	nonTerminalNode	228	65	1057	2190	An08g10140,An01g14080,An02g04330,An03g04990,An12g01350,An12g04670,An01g13190,An02g06050,An01g02800,An02g12120,An07g09550,An18g05590,An15g01480,An04g03910,An07g02690,An03g06830,An02g14360,An16g03090,An16g08860,An08g00610,An14g01010,An11g07920,An08g02210,An02g06130,An01g05540,An11g10540,An18g06010,An01g03160,An14g04950,An08g04150,An18g03810,An17g01130,An01g04240,An02g14340,An04g09010,An03g01120,An0…
GO:0000177	cytoplasmic exosome (RNase complex)	0.000297273	0.00167172	terminalNode	8	0	1277	2255	An01g07520,An07g08320,An14g05010,An02g01970,An11g10740,An07g06510,An11g10750,An12g04560,
GO:0043226	organelle	1.85625e-19	4.92937e-18	nonTerminalNode	876	1191	409	1064	An15g00930,An14g01590,An18g05590,An15g01480,An08g02860,An14g06850,An02g14360,An17g02380,An01g07900,An08g06090,An01g12630,An02g14340,An04g07250,An15g03200,An02g03860,An01g02690,An15g00490,An17g00240,An01g07640,An05g00960,An12g00510,An07g02960,An02g10740,An07g04130,An11g10660,An02g06440,An08g10060,An06g01690,An04g02550,An01g09050,An11g04990,An11g02430,An16g08030,An11g11150,An04g02490,An14g00310,An1…
GO:0005753	mitochondrial proton-transporting ATP synthase complex	1.82739e-06	1.43195e-05	nonTerminalNode	13	0	1272	2255	An11g09400,An02g04520,An14g04180,An07g06560,An16g08550,An15g01700,An01g04930,An16g07410,An02g06240,An16g07290,An01g04630,An15g01710,An01g10880,
GO:0031975	envelope	8.68158e-09	9.22177e-08	nonTerminalNode	125	106	1160	2149	An18g04110,An02g01750,An02g04330,An04g01535,An12g00690,An04g07060,An14g01590,An12g04110,An02g11800,An14g03810,An16g07410,An14g04870,An14g02250,An02g04860,An11g09400,An07g04800,An08g03450,An08g02340,An09g06650,An07g01520,An08g01370,An02g04260,An04g01520,An01g03570,An12g07950,An02g12770,An07g06560,An03g06950,An02g03770,An08g06090,An15g00190,An14g00010,An10g00360,An02g01720,An15g01020,An08g01550,An1…
GO:0031970	organelle envelope lumen	0.00235658	0.0104301	nonTerminalNode	17	9	1268	2246	An16g02470,An04g01535,An05g00110,An01g03640,An11g09970,An14g02250,An08g01550,An09g05870,An14g00240,An04g02320,An01g05570,An10g00500,An02g12620,An07g10100,An02g04260,An04g04060,An01g03570,
GO:0005743	mitochondrial inner membrane	1.95047e-08	1.94234e-07	nonTerminalNode	63	36	1222	2219	An02g01750,An02g04330,An15g01270,An05g00110,An11g02430,An04g07060,An12g04110,An02g11800,An16g07410,An12g00130,An14g04870,An18g04220,An01g13930,An07g04800,An11g09400,An09g06650,An14g04180,An02g01540,An08g01370,An14g04170,An11g09930,An12g07950,An02g12770,An07g06560,An02g03770,An02g01720,An14g00700,An07g07880,An07g05610,An01g07190,An01g06180,An15g01700,An07g07000,An14g04080,An01g03640,An12g04750,An0…
GO:0044452	nucleolar part	4.39068e-12	6.17277e-11	nonTerminalNode	35	4	1250	2251	An04g01900,An08g00720,An08g02870,An11g11150,An07g05380,An08g09160,An09g05270,An01g04380,An17g02170,An01g10820,An08g01770,An01g07250,An02g09260,An01g11950,An11g00500,An02g14360,An16g03090,An15g00700,An16g08860,An16g07300,An07g08590,An04g09100,An05g00960,An11g01770,An02g05460,An11g09370,An04g02640,An01g12230,An01g02200,An12g08580,An04g06120,An01g05500,An04g01860,An02g14340,An04g00070,
GO:0005829	cytosol	0.00124649	0.00614251	nonTerminalNode	88	99	1197	2156	An08g10140,An01g14080,An07g02650,An15g02340,An12g04670,An01g13190,An12g01350,An17g02210,An02g12120,An18g03000,An01g02900,An07g06760,An08g00610,An14g01010,An08g02210,An07g08850,An08g01550,An01g03160,An01g13690,An13g01070,An15g06370,An18g03810,An08g01190,An01g10050,An11g10630,An01g12420,An04g05850,An18g04790,An02g06680,An02g13840,An18g03900,An16g07400,An01g06560,An01g00060,An08g02830,An07g02960,An0…
GO:0005575	cellular_component	1.24118e-24	5.39349e-23	nonTerminalNode	1093	1581	192	674	An02g07250,An15g00930,An14g01590,An01g02800,An18g05590,An17g02340,An15g01480,An08g02860,An14g06850,An02g14360,An17g02380,An01g07900,An08g06090,An01g12630,An02g01270,An01g08130,An02g14340,An04g07250,An15g03200,An02g03860,An12g03960,An01g02690,An15g00490,An01g07640,An17g00240,An05g00960,An12g00510,An07g02960,An03g05360,An04g09230,An02g10740,An07g04130,An11g10660,An02g06440,An08g10060,An06g01690,An0…
GO:0016469	proton-transporting two-sector ATPase complex	8.49809e-05	0.000558428	nonTerminalNode	13	2	1272	2253	An11g09400,An02g04520,An14g04180,An07g06560,An16g08550,An01g04930,An15g01700,An16g07410,An02g06240,An16g07290,An15g01710,An01g04630,An01g10880,
GO:0045263	proton-transporting ATP synthase complex, coupling factor F(o)	0.000297273	0.00167172	nonTerminalNode	8	0	1277	2255	An16g08550,An11g09400,An15g01700,An02g06240,An15g01710,An02g04520,An01g10880,An07g06560,
GO:0000812	Swr1 complex	0.00181562	0.00834486	terminalNode	8	1	1277	2254	An04g01770,An14g00410,An04g05960,An02g13970,An02g14750,An12g00210,An01g05780,An04g07250,
GO:0005851	eukaryotic translation initiation factor 2B complex	0.00227072	0.010144	terminalNode	6	0	1279	2255	An08g00980,An06g00820,An18g04650,An15g02420,An06g01710,An14g06190,
GO:0005739	mitochondrion	8.11116e-17	1.93857e-15	nonTerminalNode	325	315	960	1940	An15g00930,An11g04810,An04g07060,An14g01590,An18g05590,An02g04860,An11g09400,An08g06220,An08g02860,An08g04470,An11g07920,An07g06560,An03g06950,An15g00190,An02g04220,An09g02700,An16g03130,An15g03200,An04g00430,An12g03850,An15g00420,An01g02690,An18g04790,An02g04300,An04g03110,An04g02230,An02g12040,An12g00510,An04g00200,An02g10740,An18g03120,An18g05630,An12g01340,An04g05220,An04g02550,An11g06140,An1…
GO:0070013	intracellular organelle lumen	1.50248e-25	7.18184e-24	nonTerminalNode	292	218	993	2037	An07g06740,An02g04330,An03g04990,An15g00930,An07g05790,An18g01610,An07g09550,An18g04850,An18g05590,An11g04630,An15g01480,An02g01970,An11g06590,An14g06850,An07g02690,An02g14360,An16g03090,An16g08860,An09g06070,An01g05780,An04g01770,An11g07920,An02g11900,An09g06670,An02g03770,An01g05540,An11g05520,An11g10540,An02g04220,An18g06010,An09g02700,An08g04150,An17g02230,An02g14340,An08g07030,An02g05240,An0…
GO:0005763	mitochondrial small ribosomal subunit	2.51714e-06	1.87999e-05	terminalNode	15	1	1270	2254	An07g09070,An07g09250,An04g01650,An18g03230,An08g04380,An01g03110,An07g09550,An02g09190,An18g05590,An03g04620,An18g05630,An15g00770,An07g06570,An13g01000,An07g06540,
GO:0032991	macromolecular complex	3.45955e-21	1.03354e-19	nonTerminalNode	491	523	794	1732	An12g00690,An18g01610,An07g06980,An02g06050,An01g02800,An11g06670,An07g05150,An18g05590,An15g06260,An11g09400,An15g01480,An06g01130,An04g03910,An08g02340,An14g06850,An03g06830,An07g02690,An02g14360,An16g03090,An09g06070,An01g05780,An01g02210,An11g07920,An08g02210,An02g10180,An07g06560,An02g06130,An08g06090,An15g00190,An11g10540,An01g03160,An09g02700,An17g01130,An16g01560,An02g14340,An04g09010,An0…
GO:0005623	cell	1.84556e-24	6.78597e-23	nonTerminalNode	1091	1578	194	677	An02g07250,An15g00930,An14g01590,An01g02800,An18g05590,An17g02340,An15g01480,An08g02860,An14g06850,An02g14360,An17g02380,An01g07900,An08g06090,An01g12630,An02g01270,An01g08130,An02g14340,An04g07250,An15g03200,An02g03860,An12g03960,An01g02690,An15g00490,An01g07640,An17g00240,An05g00960,An12g00510,An07g02960,An03g05360,An04g09230,An02g10740,An07g04130,An11g10660,An02g06440,An08g10060,An06g01690,An0…
GO:0030688	preribosome, small subunit precursor	0.00181562	0.00834486	terminalNode	8	1	1277	2254	An14g03620,An11g01850,An01g00150,An17g01130,An16g08860,An16g07300,An08g09160,An18g03310,
GO:0030880	RNA polymerase complex	0.00845889	0.0311027	nonTerminalNode	12	6	1273	2249	An11g01770,An11g09370,An02g05460,An12g00780,An01g02200,An18g04850,An01g04380,An01g07250,An01g11950,An15g00700,An16g08710,An09g06640,
GO:0032045	guanyl-nucleotide exchange factor complex	0.00227072	0.010144	terminalNode	6	0	1279	2255	An08g00980,An06g00820,An18g04650,An15g02420,An06g01710,An14g06190,
GO:0030687	preribosome, large subunit precursor	8.32735e-14	1.37258e-12	terminalNode	35	2	1250	2253	An02g03520,An08g00720,An03g06850,An08g02870,An03g04990,An16g08030,An01g09040,An17g01815,An04g01480,An09g06310,An12g03850,An04g03790,An01g10820,An02g11580,An01g06040,An15g01480,An07g02690,An11g03270,An04g09100,An07g07010,An16g04930,An08g08760,An17g01975,An08g00730,An04g02640,An13g01010,An08g03290,An01g13150,An16g01500,An08g02520,An01g02120,An18g02230,An01g04240,An14g04940,An01g09920,
GO:0005761	mitochondrial ribosome	1.02521e-13	1.58081e-12	nonTerminalNode	37	3	1248	2252	An02g05010,An02g04330,An07g09250,An18g02890,An08g04380,An14g06300,An02g06040,An09g04110,An07g05290,An12g03890,An07g09550,An02g09190,An03g04620,An18g05590,An14g04960,An15g00770,An11g11170,An02g04300,An11g06810,An07g06540,An07g09070,An11g07920,An04g09065,An04g01650,An04g03900,An08g05500,An18g03230,An01g08390,An01g03110,An18g06010,An18g05630,An08g00950,An08g04150,An07g06570,An13g01000,An14g06310,An0…
GO:0043227	membrane-bounded organelle	5.97735e-14	1.05821e-12	nonTerminalNode	796	1105	489	1150	An03g03730,An09g02720,An12g00690,An15g00930,An04g07060,An14g01590,An18g05590,An11g09400,An15g01480,An08g02860,An14g06850,An02g14360,An17g02380,An08g04470,An04g01850,An01g07900,An03g06950,An08g06090,An11g10540,An01g12630,An02g04220,An09g02700,An02g14340,An04g07250,An15g03200,An02g03860,An01g02690,An02g14830,An15g00490,An02g04300,An04g02230,An17g00240,An01g07640,An05g00960,An12g00510,An04g01730,An0…
GO:0032040	small-subunit processome	2.92962e-16	6.08852e-15	terminalNode	35	0	1250	2255	An04g01900,An01g03080,An02g01600,An11g01850,An12g01350,An11g11150,An02g03350,An07g05380,An08g09160,An09g05270,An02g06390,An08g03460,An04g05850,An02g09260,An15g01160,An14g05390,An18g05080,An02g14360,An16g03090,An16g07300,An16g08860,An02g13840,An07g08590,An05g00960,An01g05560,An02g06130,An01g05540,An11g10540,An01g12230,An04g06120,An15g06390,An04g01860,An01g05500,An02g14340,An04g00070,
GO:0016585	chromatin remodeling complex	0.00521745	0.0213157	nonTerminalNode	22	16	1263	2239	An01g00140,An04g04770,An02g13970,An12g04680,An07g04540,An11g11080,An14g00410,An04g05960,An14g06850,An01g07400,An18g06840,An01g05780,An04g01770,An04g08810,An02g14750,An07g07850,An11g10580,An17g01410,An01g01390,An16g07120,An12g00210,An04g07250,
GO:0005746	mitochondrial respiratory chain	0.00338497	0.0145767	nonTerminalNode	10	3	1275	2252	An02g01720,An14g04170,An14g04080,An09g06650,An02g12770,An07g07390,An01g06180,An04g05220,An02g09930,An04g01200,
GO:0031974	membrane-enclosed lumen	6.05776e-28	3.61951e-26	nonTerminalNode	309	227	976	2028	An15g00930,An18g01610,An07g05790,An18g05590,An15g01480,An14g06850,An07g02690,An02g14360,An16g03090,An09g06070,An01g05780,An11g07920,An11g10540,An02g04220,An09g02700,An02g14340,An08g07030,An04g07250,An04g00430,An12g03850,An02g14830,An15g00490,An02g04300,An05g00960,An02g14750,An18g05630,An15g00900,An11g10020,An11g06650,An02g01600,An03g06850,An11g04470,An02g05650,An16g08030,An12g00780,An11g11150,An0…
GO:0043614	multi-eIF complex	0.00449351	0.0186774	terminalNode	7	1	1278	2254	An12g04670,An02g12320,An14g01030,An01g06230,An04g01940,An02g12410,An02g09370,
GO:0043231	intracellular membrane-bounded organelle	5.97735e-14	1.05821e-12	nonTerminalNode	796	1105	489	1150	An03g03730,An09g02720,An15g00930,An12g00690,An04g07060,An14g01590,An18g05590,An11g09400,An15g01480,An08g02860,An14g06850,An02g14360,An17g02380,An08g04470,An04g01850,An01g07900,An03g06950,An08g06090,An11g10540,An01g12630,An02g04220,An09g02700,An02g14340,An04g07250,An15g03200,An02g03860,An01g02690,An02g14830,An15g00490,An02g04300,An04g02230,An01g07640,An17g00240,An05g00960,An12g00510,An04g01730,An0…
GO:0071010	prespliceosome	0.00617715	0.0237903	nonTerminalNode	8	2	1277	2253	An07g01560,An11g06760,An04g03910,An14g04950,An16g07850,An04g06670,An14g06480,An08g02220,
GO:0030684	preribosome	1.46419e-37	3.4994e-35	nonTerminalNode	102	7	1183	2248	An01g03080,An02g01600,An08g00720,An03g06850,An08g02870,An11g04470,An02g05650,An03g04990,An16g08030,An01g13190,An12g01350,An11g11150,An02g06050,An01g09040,An09g06180,An08g09160,An01g10820,An02g11580,An01g06040,An15g01480,An08g01770,An02g09260,An14g05390,An07g02690,An02g14360,An16g03090,An16g07300,An16g08860,An17g02390,An07g08590,An04g09100,An16g04930,An18g06710,An02g06130,An17g01975,An02g09200,An0…
GO:0044464	cell part	1.84556e-24	6.78597e-23	nonTerminalNode	1091	1578	194	677	An02g07250,An15g00930,An14g01590,An01g02800,An18g05590,An17g02340,An15g01480,An08g02860,An14g06850,An02g14360,An17g02380,An01g07900,An08g06090,An01g12630,An02g01270,An01g08130,An02g14340,An04g07250,An15g03200,An02g03860,An12g03960,An01g02690,An15g00490,An01g07640,An17g00240,An05g00960,An12g00510,An07g02960,An03g05360,An04g09230,An02g10740,An07g04130,An11g10660,An02g06440,An08g10060,An06g01690,An0…
GO:0005634	nucleus	1.39006e-13	2.0764e-12	nonTerminalNode	438	510	847	1745	An03g03730,An09g02720,An02g12260,An12g00690,An18g01610,An07g05790,An15g00750,An11g09920,An15g01480,An04g03910,An08g02340,An14g06850,An07g02690,An02g14360,An16g03090,An17g02380,An09g06070,An01g05780,An08g02210,An02g06810,An04g01850,An02g10180,An01g07900,An08g06090,An11g10540,An01g12630,An02g04220,An17g01130,An16g01560,An02g14340,An08g07030,An04g09010,An04g07250,An12g03850,An02g03860,An11g01840,An0…
GO:0005730	nucleolus	6.56251e-36	1.04563e-33	nonTerminalNode	126	22	1159	2233	An08g02870,An03g04990,An07g05790,An01g06040,An15g01480,An07g09340,An02g09260,An11g01950,An11g00500,An07g02690,An02g14360,An16g03090,An16g08860,An02g14950,An18g06710,An11g09370,An02g13900,An17g01975,An16g07850,An01g05540,An11g05520,An01g12640,An11g10540,An01g00770,An01g03760,An01g02120,An08g02520,An17g02230,An18g02230,An14g04940,An02g14340,An02g03350,An17g01815,An12g03850,An09g05270,An11g09310,An1…
GO:0005852	eukaryotic translation initiation factor 3 complex	0.000821803	0.00431672	terminalNode	7	0	1278	2255	An01g06230,An14g01030,An01g04430,An16g05260,An02g12410,An18g06260,An02g06530,
GO:0005685	U1 snRNP	0.0026975	0.0118294	terminalNode	9	2	1276	2253	An07g01560,An11g06760,An04g03910,An14g04950,An16g07850,An04g06670,An14g06480,An15g05680,An08g02220,
GO:0015935	small ribosomal subunit	7.26988e-12	9.92858e-11	nonTerminalNode	38	6	1247	2249	An01g14080,An07g09250,An12g04670,An01g13190,An12g01350,An08g04380,An11g10630,An07g09550,An02g09190,An18g05590,An03g04620,An06g01930,An04g05850,An15g00770,An07g06760,An02g13840,An01g02840,An07g06540,An07g09070,An11g09500,An18g04180,An04g01650,An07g02960,An18g03230,An02g09200,An01g10720,An01g02880,An18g04310,An01g03110,An07g08850,An18g05630,An01g03160,An13g01070,An07g06570,An02g07010,An13g01000,An0…
GO:0005759	mitochondrial matrix	8.8778e-09	9.22519e-08	nonTerminalNode	72	44	1213	2211	An02g01750,An11g06600,An02g04330,An15g00930,An02g06040,An09g04110,An16g07410,An14g03630,An07g09550,An02g11460,An18g05590,An14g04960,An07g02180,An14g07200,An15g00770,An11g11170,An04g04750,An11g06590,An02g02750,An11g06810,An07g09070,An18g06760,An11g07920,An11g11280,An02g12430,An08g05580,An04g03900,An09g06670,An02g03770,An01g03110,An13g03150,An12g07850,An18g06010,An09g02700,An08g00950,An08g04150,An0…
GO:0005622	intracellular	1.57779e-31	1.50837e-29	nonTerminalNode	1045	1421	240	834	An15g00930,An14g01590,An01g02800,An18g05590,An17g02340,An15g01480,An08g02860,An14g06850,An02g14360,An17g02380,An01g07900,An08g06090,An01g12630,An02g01270,An02g14340,An04g07250,An15g03200,An02g03860,An12g03960,An01g02690,An15g00490,An01g07640,An17g00240,An05g00960,An12g00510,An07g02960,An02g10740,An07g04130,An11g10660,An02g06440,An08g10060,An06g01690,An04g02550,An01g09050,An11g04990,An11g02430,An1…
GO:0030689	Noc complex	0.00627109	0.0237903	terminalNode	5	0	1280	2255	An16g07300,An16g08860,An08g02870,An04g09100,An01g10820,
GO:0022627	cytosolic small ribosomal subunit	7.97502e-07	6.46112e-06	terminalNode	23	5	1262	2250	An01g14080,An11g09500,An18g04180,An12g04670,An01g13190,An12g01350,An07g02960,An02g09200,An01g10720,An01g02880,An11g10630,An18g04310,An06g01930,An07g08850,An01g03160,An04g05850,An13g01070,An02g07010,An08g00970,An02g13840,An07g06760,An18g03310,An01g02840,
GO:0000785	chromatin	0.00581476	0.0233568	nonTerminalNode	30	26	1255	2229	An01g03560,An17g02300,An04g04770,An07g05380,An12g04680,An02g13970,An09g04900,An08g09160,An02g04840,An07g04540,An14g00410,An04g05960,An14g04830,An07g10400,An01g07400,An02g12040,An01g05780,An04g01770,An02g14750,An04g06120,An07g07850,An11g10580,An15g00900,An18g05380,An08g10130,An16g07120,An11g09360,An12g00210,An07g02860,An04g07250,
GO:0000315	organellar large ribosomal subunit	1.43461e-07	1.2468e-06	nonTerminalNode	20	2	1265	2253	An11g07920,An02g05010,An18g02890,An04g09065,An08g05500,An04g03900,An14g06300,An02g06040,An01g08390,An07g05290,An12g03890,An14g04960,An18g06010,An08g00950,An11g11170,An08g04150,An02g04300,An14g06310,An11g06810,An09g05980,
GO:0000428	DNA-directed RNA polymerase complex	0.00845889	0.0311027	nonTerminalNode	12	6	1273	2249	An11g01770,An11g09370,An02g05460,An12g00780,An01g02200,An18g04850,An01g04380,An01g07250,An01g11950,An15g00700,An16g08710,An09g06640,
GO:0043228	non-membrane-bounded organelle	3.21371e-28	2.1945e-26	nonTerminalNode	323	243	962	2012	An07g05790,An07g06980,An07g09390,An07g05150,An18g05590,An15g01480,An06g01130,An08g02340,An03g06830,An07g02690,An02g14360,An16g03090,An01g05780,An11g07920,An08g02210,An11g10540,An01g03160,An02g14340,An04g07250,An03g01120,An12g03850,An11g01690,An02g14830,An02g04300,An02g13840,An17g00240,An02g12040,An05g00960,An07g02960,An02g14750,An07g09120,An07g04130,An18g05630,An15g00900,An11g10020,An11g06650,An0…
GO:0005682	U5 snRNP	0.0109642	0.0382547	terminalNode	6	1	1279	2254	An16g07850,An07g01560,An02g08090,An04g06670,An14g06480,An15g05680,
GO:0000178	exosome (RNase complex)	0.000286953	0.00167172	nonTerminalNode	10	1	1275	2254	An01g07520,An07g08320,An14g05010,An02g01970,An11g10740,An15g06440,An09g06700,An07g06510,An11g10750,An12g04560,
GO:0005750	mitochondrial respiratory chain complex III	0.00627109	0.0237903	terminalNode	5	0	1280	2255	An01g06180,An04g05220,An14g04080,An09g06650,An04g01200,
GO:0005758	mitochondrial intermembrane space	0.000260214	0.00159464	terminalNode	17	6	1268	2249	An16g02470,An04g01535,An05g00110,An01g03640,An11g09970,An14g02250,An08g01550,An09g05870,An14g00240,An04g02320,An01g05570,An10g00500,An02g12620,An07g10100,An02g04260,An04g04060,An01g03570,
GO:0022625	cytosolic large ribosomal subunit	2.37561e-07	2.02776e-06	terminalNode	15	0	1270	2255	An14g01010,An08g10140,An11g09120,An01g12420,An01g04920,An18g05650,An17g01360,An18g03810,An02g08080,An04g08760,An08g03430,An01g03460,An02g12120,An11g03270,An08g00610,
GO:0044444	cytoplasmic part	8.84172e-05	0.000571127	nonTerminalNode	569	852	716	1403	An15g00930,An04g07060,An14g01590,An01g02800,An18g05590,An15g06260,An11g09400,An08g02860,An08g04470,An03g06950,An02g04220,An09g02700,An15g03200,An03g01120,An08g00510,An12g03960,An01g02690,An02g04300,An04g02230,An17g00240,An01g07640,An16g07400,An12g00510,An07g02960,An02g10740,An07g09120,An11g04370,An02g06440,An12g01340,An01g13400,An04g02550,An01g09050,An11g06650,An02g05650,An11g02430,An01g04280,An0…
GO:0005643	nuclear pore	0.00407866	0.0172531	terminalNode	18	11	1267	2244	An18g04110,An09g04120,An11g04990,An12g00690,An04g00020,An08g06090,An10g00360,An11g04980,An08g10130,An14g00100,An08g02340,An11g00610,An07g01520,An04g00360,An08g02930,An08g00520,An08g04900,An04g01520,
GO:0005737	cytoplasm	7.3762e-09	8.19959e-08	nonTerminalNode	783	1151	502	1104	An03g03730,An15g00930,An04g07060,An14g01590,An01g02800,An02g06120,An18g05590,An17g02340,An15g06260,An11g09400,An08g02860,An08g04470,An03g06950,An11g10540,An01g12630,An02g04220,An09g02700,An02g01270,An04g07250,An15g03200,An03g01120,An08g00510,An12g03960,An02g14830,An01g02690,An02g04300,An04g02230,An17g00240,An01g07640,An16g07400,An12g00510,An04g01730,An07g02960,An02g10740,An07g09120,An11g04370,An0…
GO:0005840	ribosome	1.64552e-23	5.61827e-22	nonTerminalNode	102	28	1183	2227	An08g10140,An01g14080,An07g02650,An02g04330,An12g04670,An01g13190,An12g01350,An02g06040,An02g12120,An01g02900,An07g09550,An18g05590,An03g06830,An07g06760,An08g00610,An07g09070,An14g01010,An11g07920,An08g02210,An04g03900,An01g12640,An07g08850,An01g03160,An18g06010,An08g04150,An13g01070,An18g03810,An14g03920,An08g01190,An02g05010,An07g09250,An01g10050,An18g02890,An03g01120,An12g03890,An11g10630,An0…
GO:0055029	nuclear DNA-directed RNA polymerase complex	0.0041953	0.0175908	nonTerminalNode	12	5	1273	2250	An11g01770,An11g09370,An02g05460,An12g00780,An01g02200,An01g04380,An18g04850,An01g07250,An01g11950,An15g00700,An16g08710,An09g06640,
GO:0071004	U2-type prespliceosome	0.00617715	0.0237903	terminalNode	8	2	1277	2253	An07g01560,An11g06760,An04g03910,An14g04950,An16g07850,An04g06670,An14g06480,An08g02220,
GO:0043232	intracellular non-membrane-bounded organelle	3.21371e-28	2.1945e-26	nonTerminalNode	323	243	962	2012	An07g05790,An07g06980,An07g09390,An07g05150,An18g05590,An15g01480,An06g01130,An08g02340,An03g06830,An07g02690,An02g14360,An16g03090,An01g05780,An11g07920,An08g02210,An11g10540,An01g03160,An02g14340,An04g07250,An03g01120,An12g03850,An11g01690,An02g14830,An02g04300,An17g00240,An02g13840,An02g12040,An05g00960,An07g02960,An02g14750,An07g09120,An07g04130,An18g05630,An15g00900,An11g10020,An11g06650,An0…
GO:0005666	DNA-directed RNA polymerase III complex	0.000821803	0.00431672	terminalNode	7	0	1278	2255	An12g00780,An01g07250,An15g00700,An16g08710,An09g06640,An18g04850,An02g05460,
GO:0000176	nuclear exosome (RNase complex)	0.000286953	0.00167172	terminalNode	10	1	1275	2254	An01g07520,An07g08320,An14g05010,An02g01970,An11g10740,An15g06440,An09g06700,An07g06510,An11g10750,An12g04560,
GO:0044445	cytosolic part	3.36917e-07	2.82538e-06	nonTerminalNode	59	37	1226	2218	An08g10140,An01g14080,An07g02650,An18g05650,An12g04670,An01g13190,An12g01350,An02g08080,An08g03430,An02g12120,An01g02900,An16g03100,An17g01360,An07g06760,An08g00610,An14g01010,An08g02210,An02g09200,An07g08850,An01g03160,An01g00050,An02g12750,An04g07340,An13g01070,An15g06370,An18g03810,An01g03460,An08g01190,An01g04920,An02g08920,An11g10630,An01g12420,An06g01930,An11g02360,An04g05850,An02g13840,An1…
GO:0045275	respiratory chain complex III	0.00627109	0.0237903	nonTerminalNode	5	0	1280	2255	An01g06180,An04g05220,An14g04080,An09g06650,An04g01200,
GO:0022626	cytosolic ribosome	1.09227e-12	1.58213e-11	nonTerminalNode	45	9	1240	2246	An08g10140,An08g01190,An01g14080,An07g02650,An01g04920,An18g05650,An12g04670,An01g13190,An12g01350,An02g08080,An08g03430,An02g12120,An11g10630,An01g02900,An06g01930,An01g12420,An04g05850,An17g01360,An07g06760,An02g13840,An11g03270,An08g00610,An01g02840,An14g01010,An08g02210,An15g02440,An11g09500,An18g04180,An07g02960,An02g09200,An01g10720,An04g08760,An01g02880,An18g04310,An07g09120,An11g09120,An0…
GO:0000276	mitochondrial proton-transporting ATP synthase complex, coupling factor F(o)	0.000297273	0.00167172	terminalNode	8	0	1277	2255	An16g08550,An11g09400,An15g01700,An02g06240,An15g01710,An02g04520,An01g10880,An07g06560,
GO:0015934	large ribosomal subunit	8.32735e-14	1.37258e-12	nonTerminalNode	35	2	1250	2253	An08g10140,An02g05010,An01g04920,An18g05650,An18g02890,An14g06300,An02g08080,An02g06040,An08g03430,An07g05290,An02g12120,An12g03890,An14g04960,An01g12420,An11g11170,An17g01360,An02g04300,An11g03270,An11g06810,An08g00610,An14g01010,An11g07920,An04g09065,An04g03900,An08g05500,An04g08760,An01g08390,An11g09120,An18g06010,An08g00950,An08g04150,An18g03810,An14g06310,An01g03460,An09g05980,
GO:0000314	organellar small ribosomal subunit	2.51714e-06	1.87999e-05	nonTerminalNode	15	1	1270	2254	An07g09070,An07g09250,An04g01650,An18g03230,An08g04380,An01g03110,An07g09550,An02g09190,An18g05590,An03g04620,An18g05630,An15g00770,An07g06570,An13g01000,An07g06540,
GO:0031966	mitochondrial membrane	3.99156e-06	2.89086e-05	nonTerminalNode	83	71	1202	2184	An02g01750,An02g04330,An04g07060,An14g01590,An12g04110,An02g11800,An16g07410,An14g04870,An02g04860,An07g04800,An11g09400,An08g03450,An09g06650,An08g01370,An01g03570,An12g07950,An07g06560,An02g12770,An03g06950,An02g03770,An15g00190,An14g00010,An02g01720,An14g00700,An07g07880,An07g05610,An12g07550,An12g04750,An01g04930,An02g06240,An11g00750,An08g01650,An11g09985,An04g01200,An11g02760,An14g06860,An0…
GO:0043229	intracellular organelle	1.85625e-19	4.92937e-18	nonTerminalNode	876	1191	409	1064	An15g00930,An14g01590,An18g05590,An15g01480,An08g02860,An14g06850,An02g14360,An17g02380,An01g07900,An08g06090,An01g12630,An02g14340,An04g07250,An15g03200,An02g03860,An01g02690,An15g00490,An01g07640,An17g00240,An05g00960,An12g00510,An07g02960,An02g10740,An07g04130,An11g10660,An02g06440,An08g10060,An06g01690,An04g02550,An01g09050,An11g04990,An11g02430,An16g08030,An11g11150,An04g02490,An14g00310,An1…
GO:0046930	pore complex	0.00407866	0.0172531	nonTerminalNode	18	11	1267	2244	An18g04110,An09g04120,An11g04990,An12g00690,An04g00020,An08g06090,An10g00360,An11g04980,An08g10130,An14g00100,An08g02340,An11g00610,An07g01520,An04g00360,An08g02930,An08g00520,An08g04900,An04g01520,
GO:0030686	90S preribosome	1.66847e-21	5.31684e-20	terminalNode	64	7	1221	2248	An02g01600,An08g00720,An08g02870,An11g04470,An02g05650,An01g13190,An11g11150,An02g06050,An01g09040,An08g09160,An01g10820,An08g01770,An02g09260,An02g14360,An16g03090,An16g07300,An16g08860,An17g02390,An07g08590,An16g04930,An18g06710,An02g06130,An02g09200,An04g02640,An11g10540,An15g00730,An02g06750,An07g08850,An01g03160,An01g03760,An15g06390,An01g04240,An01g05500,An04g00070,An04g01900,An11g01850,An0…
GO:0070469	respiratory chain	0.00338497	0.0145767	nonTerminalNode	10	3	1275	2252	An02g01720,An14g04170,An14g04080,An09g06650,An02g12770,An07g07390,An01g06180,An04g05220,An02g09930,An04g01200,
GO:0019866	organelle inner membrane	1.87556e-08	1.90749e-07	nonTerminalNode	65	38	1220	2217	An02g01750,An02g04330,An15g01270,An05g00110,An11g02430,An04g07060,An12g04110,An02g11800,An16g07410,An12g00130,An14g04870,An18g04220,An01g13930,An07g04800,An11g09400,An09g06650,An14g04180,An02g01540,An08g01370,An14g04170,An11g09930,An12g07950,An02g12770,An07g06560,An02g03770,An02g01720,An14g00700,An07g07880,An07g05610,An01g07190,An01g06180,An15g01700,An07g07000,An14g04080,An01g03640,An12g04750,An0…
GO:0044428	nuclear part	2.2025e-16	5.0133e-15	nonTerminalNode	267	239	1018	2016	An07g06740,An03g04990,An12g00690,An18g01610,An07g05790,An18g04850,An11g04630,An15g01480,An04g03910,An02g01970,An08g02340,An14g06850,An07g02690,An02g14360,An16g03090,An16g08860,An09g06070,An01g05780,An04g01770,An02g11900,An02g10180,An08g06090,An01g05540,An11g05520,An11g10540,An02g04220,An14g04950,An17g02230,An02g14340,An08g07030,An04g09010,An02g05240,An04g07250,An02g12503,An12g03850,An11g09310,An0…
GO:0005736	DNA-directed RNA polymerase I complex	0.000297273	0.00167172	terminalNode	8	0	1277	2255	An11g01770,An01g07250,An01g11950,An11g09370,An02g05460,An15g00700,An01g02200,An01g04380,
GO:0005740	mitochondrial envelope	6.53835e-09	7.44126e-08	nonTerminalNode	101	76	1184	2179	An02g01750,An02g04330,An04g01535,An04g07060,An14g01590,An12g04110,An02g11800,An16g07410,An14g04870,An02g04860,An14g02250,An07g04800,An11g09400,An08g03450,An09g06650,An08g01370,An02g04260,An01g03570,An12g07950,An07g06560,An02g12770,An03g06950,An02g03770,An15g00190,An14g00010,An02g01720,An15g01020,An14g00700,An08g01550,An07g07880,An07g05610,An04g04060,An15g03200,An12g07550,An12g04750,An01g04930,An0…
GO:0005732	small nucleolar ribonucleoprotein complex	0.00183912	0.00837238	nonTerminalNode	12	4	1273	2251	An07g01560,An02g09260,An11g00500,An09g06170,An16g07850,An16g03090,An01g12230,An04g01860,An02g14340,An12g08580,An08g06650,An17g02170,
GO:0044424	intracellular part	1.22005e-31	1.45796e-29	nonTerminalNode	1044	1418	241	837	An15g00930,An14g01590,An01g02800,An18g05590,An17g02340,An15g01480,An08g02860,An14g06850,An02g14360,An17g02380,An01g07900,An08g06090,An01g12630,An02g01270,An02g14340,An04g07250,An15g03200,An02g03860,An12g03960,An01g02690,An15g00490,An01g07640,An17g00240,An05g00960,An12g00510,An07g02960,An02g10740,An07g04130,An11g10660,An02g06440,An08g10060,An06g01690,An04g02550,An01g09050,An11g04990,An11g02430,An1…
GO:0033698	Rpd3L complex	0.00627109	0.0237903	terminalNode	5	0	1280	2255	An11g10580,An04g04770,An07g04540,An16g07120,An07g07850,
GO:0044446	intracellular organelle part	4.70372e-14	8.99351e-13	nonTerminalNode	549	681	736	1574	An15g00930,An12g00690,An04g07060,An14g01590,An07g05150,An18g05590,An15g01480,An11g09400,An14g06850,An02g14360,An03g06950,An08g06090,An11g10540,An02g04220,An09g02700,An02g14340,An04g07250,An15g03200,An02g14830,An15g00490,An02g04300,An05g00960,An07g02960,An02g10740,An07g04130,An11g04370,An11g10660,An12g01340,An11g06650,An02g01600,An11g04990,An02g05650,An16g08030,An11g02430,An11g11150,An04g00020,An0…
GO:0044422	organelle part	4.70372e-14	8.99351e-13	nonTerminalNode	549	681	736	1574	An15g00930,An12g00690,An04g07060,An14g01590,An07g05150,An18g05590,An15g01480,An11g09400,An14g06850,An02g14360,An03g06950,An08g06090,An11g10540,An02g04220,An09g02700,An02g14340,An04g07250,An15g03200,An02g14830,An15g00490,An02g04300,An05g00960,An07g02960,An02g10740,An07g04130,An11g04370,An11g10660,An12g01340,An11g06650,An02g01600,An11g04990,An02g05650,An16g08030,An11g02430,An11g11150,An04g00020,An0…
GO:0000313	organellar ribosome	1.02521e-13	1.58081e-12	nonTerminalNode	37	3	1248	2252	An02g05010,An02g04330,An07g09250,An18g02890,An08g04380,An14g06300,An02g06040,An09g04110,An07g05290,An12g03890,An07g09550,An02g09190,An03g04620,An18g05590,An14g04960,An15g00770,An11g11170,An02g04300,An11g06810,An07g06540,An07g09070,An11g07920,An04g09065,An04g01650,An04g03900,An08g05500,An18g03230,An01g08390,An01g03110,An18g06010,An18g05630,An08g00950,An08g04150,An07g06570,An13g01000,An14g06310,An0…
GO:0043233	organelle lumen	1.50248e-25	7.18184e-24	nonTerminalNode	292	218	993	2037	An07g06740,An02g04330,An03g04990,An15g00930,An07g05790,An18g01610,An07g09550,An18g04850,An18g05590,An11g04630,An15g01480,An02g01970,An11g06590,An14g06850,An07g02690,An02g14360,An16g03090,An16g08860,An09g06070,An01g05780,An04g01770,An11g07920,An02g11900,An09g06670,An02g03770,An01g05540,An11g05520,An11g10540,An02g04220,An18g06010,An09g02700,An08g04150,An17g02230,An02g14340,An08g07030,An02g05240,An0…
GO:0031981	nuclear lumen	4.13593e-19	1.04051e-17	nonTerminalNode	219	162	1066	2093	An07g06740,An03g04990,An07g05790,An18g01610,An18g04850,An11g04630,An15g01480,An02g01970,An14g06850,An07g02690,An02g14360,An16g03090,An16g08860,An09g06070,An01g05780,An04g01770,An02g11900,An01g05540,An11g05520,An11g10540,An02g04220,An17g02230,An02g14340,An08g07030,An02g05240,An04g07250,An02g12503,An12g03850,An11g09310,An07g04540,An14g05140,An12g04760,An02g14830,An15g00490,An07g06750,An18g01980,An1…
GO:0005762	mitochondrial large ribosomal subunit	1.43461e-07	1.2468e-06	terminalNode	20	2	1265	2253	An11g07920,An02g05010,An18g02890,An04g09065,An08g05500,An04g03900,An14g06300,An02g06040,An01g08390,An07g05290,An12g03890,An14g04960,An18g06010,An08g00950,An11g11170,An08g04150,An02g04300,An14g06310,An11g06810,An09g05980,
GO:0044455	mitochondrial membrane part	4.22864e-07	3.48498e-06	nonTerminalNode	45	23	1240	2232	An02g01750,An15g01270,An16g07410,An12g00130,An11g09400,An09g06650,An14g04180,An01g03570,An14g04170,An02g12770,An07g06560,An02g03770,An15g00190,An08g07360,An02g01720,An07g07880,An01g07190,An15g01700,An01g06180,An07g07000,An14g04080,An12g07550,An01g03640,An01g04930,An02g06240,An02g09930,An08g02450,An08g01650,An07g07390,An16g07290,An01g04630,An15g01710,An04g01200,An02g04520,An04g00200,An16g08550,An0…
GO:0031967	organelle envelope	8.68158e-09	9.22177e-08	nonTerminalNode	125	106	1160	2149	An02g01750,An18g04110,An02g04330,An04g01535,An12g00690,An04g07060,An14g01590,An12g04110,An14g03810,An02g11800,An16g07410,An14g04870,An02g04860,An14g02250,An07g04800,An11g09400,An08g03450,An08g02340,An09g06650,An07g01520,An08g01370,An02g04260,An04g01520,An01g03570,An12g07950,An07g06560,An02g12770,An03g06950,An02g03770,An08g06090,An15g00190,An14g00010,An10g00360,An02g01720,An15g01020,An14g00700,An0…
GO:0005832	chaperonin-containing T-complex	0.00181562	0.00834486	terminalNode	8	1	1277	2254	An11g02360,An02g08920,An02g12750,An16g03100,An04g07340,An15g06370,An01g06480,An18g05770,
GO:0045259	proton-transporting ATP synthase complex	1.82739e-06	1.43195e-05	nonTerminalNode	13	0	1272	2255	An11g09400,An02g04520,An14g04180,An07g06560,An16g08550,An01g04930,An15g01700,An16g07410,An02g06240,An16g07290,An15g01710,An01g04630,An01g10880,
GO:0044429	mitochondrial part	2.49575e-16	5.42258e-15	nonTerminalNode	169	117	1116	2138	An02g04330,An15g00930,An04g07060,An14g01590,An07g09550,An18g05590,An02g04860,An14g02250,An11g09400,An09g06650,An11g06590,An11g07920,An12g07950,An07g06560,An03g06950,An09g06670,An02g03770,An15g00190,An02g01720,An15g01020,An18g06010,An09g02700,An07g07880,An08g04150,An04g04060,An15g03200,An04g00430,An12g07550,An01g04930,An02g06240,An17g01480,An08g01650,An11g09985,An01g13600,An02g04300,An15g02360,An1…
	molecular function
GO:0019843	rRNA binding	5.06444e-06	0.000257611	terminalNode	12	0	1273	2255	An02g13890,An01g06040,An16g04930,An18g05140,An16g08030,An02g06130,An12g01350,An07g02960,An17g01975,An01g04240,An09g06180,An18g06260,
GO:0046933	hydrogen ion transporting ATP synthase activity, rotational mechanism	1.40286e-05	0.000509705	terminalNode	11	0	1274	2255	An11g09400,An02g04520,An07g06560,An14g04180,An15g01700,An01g04930,An16g07410,An02g06240,An16g07290,An15g01710,An01g04630,
GO:0008173	RNA methyltransferase activity	0.000473556	0.0124594	nonTerminalNode	15	5	1270	2250	An07g03280,An12g08400,An12g07960,An18g03060,An02g11460,An18g06750,An01g12180,An01g00070,An18g03220,An18g02230,An16g02140,An16g01560,An01g07400,An18g06850,An11g06660,
GO:0016876	ligase activity, forming aminoacyl-tRNA and related compounds	3.15193e-09	2.67214e-07	nonTerminalNode	26	3	1259	2252	An18g03300,An02g14080,An02g04880,An01g03650,An16g08020,An07g06000,An08g06770,An09g05970,An08g00510,An03g01280,An01g08490,An17g01977,An17g02340,An02g01740,An06g01830,An16g09320,An15g00420,An04g03060,An04g03110,An16g03130,An04g02230,An02g02010,An07g08140,An11g02400,An09g03950,An14g05260,
GO:0004812	aminoacyl-tRNA ligase activity	3.15193e-09	2.67214e-07	terminalNode	26	3	1259	2252	An18g03300,An02g14080,An02g04880,An01g03650,An16g08020,An07g06000,An08g06770,An09g05970,An08g00510,An03g01280,An01g08490,An17g01977,An17g02340,An02g01740,An06g01830,An16g09320,An15g00420,An04g03060,An04g03110,An16g03130,An04g02230,An02g02010,An07g08140,An11g02400,An09g03950,An14g05260,
GO:0008565	protein transporter activity	0.00220667	0.0353584	nonTerminalNode	20	12	1265	2243	An15g06180,An11g04990,An01g03640,An11g04980,An15g06440,An02g04260,An15g00190,An08g07360,An01g13070,An02g10740,An08g04070,An03g04790,An02g01360,An09g06030,An18g05830,An16g05050,An07g07880,An01g07190,An10g00500,An16g08830,
GO:0003676	nucleic acid binding	4.89137e-12	9.33029e-10	nonTerminalNode	171	143	1114	2112	An12g01350,An06g00820,An07g06980,An14g06190,An15g06260,An04g03910,An08g05200,An16g01760,An16g08860,An02g11970,An18g06260,An08g04470,An12g04810,An02g06810,An02g11900,An02g06130,An01g07900,An09g06670,An11g10540,An14g04950,An18g03810,An01g04240,An16g01560,An02g14340,An08g07030,An14g04720,An12g03850,An11g10630,An11g09310,An16g05260,An15g00420,An12g04760,An02g14830,An02g12640,An07g02270,An15g00020,An1…
GO:0016875	ligase activity, forming carbon-oxygen bonds	3.15193e-09	2.67214e-07	nonTerminalNode	26	3	1259	2252	An18g03300,An02g14080,An02g04880,An01g03650,An16g08020,An07g06000,An08g06770,An09g05970,An08g00510,An03g01280,An01g08490,An17g01977,An17g02340,An02g01740,An06g01830,An16g09320,An15g00420,An04g03060,An04g03110,An16g03130,An04g02230,An02g02010,An07g08140,An11g02400,An09g03950,An14g05260,
GO:0003735	structural constituent of ribosome	1.41743e-23	1.0815e-20	terminalNode	67	6	1218	2249	An08g10140,An01g14080,An01g13190,An12g01350,An02g06040,An02g08080,An08g03430,An02g12120,An07g09550,An14g04960,An18g05590,An15g00770,An11g11170,An17g01360,An11g06810,An08g00610,An14g01010,An07g09070,An11g07920,An04g03900,An02g09200,An01g03110,An07g08850,An18g06010,An01g03160,An08g00950,An08g04150,An13g01070,An07g06570,An18g03810,An13g01000,An01g03460,An09g05980,An02g05010,An01g04920,An07g09250,An1…
GO:0008175	tRNA methyltransferase activity	8.49809e-05	0.00259362	terminalNode	13	2	1272	2253	An01g12180,An07g03280,An12g08400,An12g07960,An18g03220,An01g00070,An16g02140,An16g01560,An01g07400,An18g06850,An18g03060,An11g06660,An02g11460,
GO:0005198	structural molecule activity	1.80161e-13	4.5821e-11	nonTerminalNode	80	35	1205	2220	An08g10140,An18g04110,An01g14080,An01g13190,An12g01350,An02g06040,An02g08080,An08g03430,An02g12120,An07g09550,An14g04960,An18g05590,An15g00770,An02g03390,An11g11170,An17g01360,An08g06460,An11g06810,An08g00610,An09g06070,An14g01010,An07g09070,An14g06530,An11g07920,An04g03900,An02g09200,An01g03110,An07g08850,An01g03160,An18g06010,An08g00950,An08g04150,An13g01070,An07g06570,An18g03810,An13g01000,An0…
GO:0000049	tRNA binding	0.00227072	0.0353584	terminalNode	6	0	1279	2255	An08g05260,An15g06260,An01g07520,An04g01940,An16g01560,An18g05570,
GO:0008757	S-adenosylmethionine-dependent methyltransferase activity	0.000648527	0.0154633	terminalNode	24	14	1261	2241	An09g02720,An18g03090,An14g01590,An01g00140,An02g11460,An01g12180,An12g04740,An14g06850,An11g09700,An16g02140,An01g07400,An18g06840,An11g04860,An08g07220,An02g08430,An07g03280,An15g00890,An18g06750,An18g05190,An18g03130,An01g00070,An18g02230,An16g01560,An18g06850,
GO:0003723	RNA binding	4.99493e-20	1.90557e-17	nonTerminalNode	102	36	1183	2219	An07g02650,An12g01350,An17g02210,An15g06790,An06g00820,An18g04650,An09g06180,An14g03630,An01g02900,An14g06190,An15g06260,An01g06040,An04g03910,An16g08860,An04g06670,An18g06260,An08g04470,An15g01690,An16g04930,An02g06810,An02g06130,An16g07850,An17g01975,An11g10540,An14g04950,An18g03810,An08g02520,An01g04240,An16g01560,An02g14340,An08g07030,An12g03850,An09g05270,An17g02240,An11g10630,An11g09310,An1…
GO:0051082	unfolded protein binding	0.0011956	0.0222497	terminalNode	22	13	1263	2242	An15g01270,An02g08920,An15g02320,An01g04280,An01g03640,An08g02450,An11g02360,An11g09985,An16g03100,An15g01710,An04g07440,An18g06710,An02g03770,An18g05770,An07g06520,An02g05890,An02g12750,An04g07340,An01g06480,An15g06370,An10g00500,An15g01700,
GO:0016874	ligase activity	1.85316e-06	0.000108766	nonTerminalNode	63	45	1222	2210	An18g01970,An15g02340,An16g06410,An02g09720,An12g07810,An04g02490,An01g08490,An14g00310,An17g02340,An17g01670,An13g00800,An02g02960,An04g01340,An04g03060,An02g02010,An07g08140,An02g12420,An03g01310,An01g13920,An09g06740,An15g00570,An16g08020,An01g03650,An03g04360,An16g04970,An09g05970,An07g04270,An02g01740,An13g00240,An01g00050,An16g09320,An14g03390,An16g03130,An02g14520,An18g03300,An02g14080,An0…
GO:0008135	translation factor activity, nucleic acid binding	1.0471e-09	1.59787e-07	nonTerminalNode	23	1	1262	2254	An01g04430,An02g11680,An07g02650,An15g02420,An02g12320,An11g11240,An17g02210,An08g00980,An14g01030,An06g00820,An18g04840,An18g04650,An02g12410,An11g10630,An01g02900,An14g06190,An16g05260,An18g05570,An01g06230,An18g06260,An08g04470,An06g01710,An01g02840,
GO:0016741	transferase activity, transferring one-carbon groups	2.42314e-05	0.00084039	nonTerminalNode	42	27	1243	2228	An11g06600,An09g02720,An18g03090,An14g01590,An01g00140,An18g03060,An02g11460,An01g12180,An11g06590,An14g06850,An11g09700,An16g02970,An08g07220,An12g08400,An16g04970,An02g03410,An18g06750,An05g00410,An18g05190,An18g03130,An18g02230,An16g01560,An18g06850,An11g06660,An12g07960,An02g14660,An04g01750,An14g00570,An12g04740,An16g02140,An01g07400,An18g06840,An11g04860,An02g08430,An07g03280,An08g07420,An1…
GO:0009982	pseudouridine synthase activity	0.000821803	0.0174177	terminalNode	7	0	1278	2255	An01g10270,An12g00900,An15g06730,An02g09220,An12g03720,An01g02100,An17g02170,
GO:0005488	binding	0.00102133	0.0194818	nonTerminalNode	309	441	976	1814	An09g02720,An02g07250,An17g01280,An07g06980,An01g02800,An15g00750,An15g06260,An04g03910,An08g05200,An07g02690,An01g07160,An09g06070,An08g04470,An08g02210,An02g06810,An02g06130,An01g07900,An03g06950,An11g10540,An02g05890,An07g06520,An16g01560,An02g14340,An08g07030,An14g04720,An12g03850,An16g05260,An15g00420,An02g14830,An15g00020,An05g00960,An07g02960,An02g14750,An14g06670,An02g10740,An15g00900,An0…
GO:0008121	ubiquinol-cytochrome-c reductase activity	0.00227072	0.0353584	terminalNode	6	0	1279	2255	An01g12210,An01g06180,An04g05220,An14g04080,An09g06650,An04g01200,
GO:0003743	translation initiation factor activity	3.66195e-07	2.54006e-05	terminalNode	17	1	1268	2254	An01g04430,An02g11680,An15g02420,An02g12320,An08g00980,An14g01030,An18g04650,An06g00820,An02g12410,An11g10630,An14g06190,An16g05260,An18g05570,An01g06230,An18g06260,An01g02840,An06g01710,
GO:0016681	oxidoreductase activity, acting on diphenols and related substances as donors, cytochrome as acceptor	0.00227072	0.0353584	nonTerminalNode	6	0	1279	2255	An01g12210,An01g06180,An04g05220,An14g04080,An09g06650,An04g01200,
GO:0008168	methyltransferase activity	7.48212e-05	0.00237869	nonTerminalNode	39	26	1246	2229	An11g06600,An09g02720,An18g03090,An14g01590,An01g00140,An18g03060,An02g11460,An01g12180,An11g06590,An14g06850,An11g09700,An16g02970,An08g07220,An12g08400,An02g03410,An18g06750,An05g00410,An18g05190,An18g03130,An18g02230,An16g01560,An18g06850,An11g06660,An12g07960,An02g14660,An04g01750,An14g00570,An12g04740,An16g02140,An01g07400,An18g06840,An11g04860,An02g08430,An07g03280,An15g00890,An01g12230,An1…
GO:0015266	protein channel activity	0.00181562	0.0324047	terminalNode	8	1	1277	2254	An03g04790,An08g04070,An02g01360,An07g07880,An01g07190,An15g00190,An08g07360,An02g10740,
GO:0030515	snoRNA binding	1.40286e-05	0.000509705	terminalNode	11	0	1274	2255	An04g01900,An02g05650,An01g00150,An07g05380,An08g09160,An16g08860,An09g05270,An01g05500,An04g01860,An05g00960,An08g06650,

## Sheet: GO T0-T1 DOWN
GO term	Biological proces	p-value	FDR	node type	sP	rP	sN	rN	genes enriched
GO:0019321	pentose metabolic process	0.00183773	0.0270892	terminalNode	21	18	1056	2445	An08g06570,An12g00030,An10g00230,An01g00630,An16g04770,An15g05450,An01g06970,An02g10550,An03g04560,An09g06270,An01g15190,An03g04510,An07g03140,An02g12140,An09g00880,An03g00960,An15g07500,An02g07650,An11g02040,An14g03500,An08g01740,
GO:0016137	glycoside metabolic process	0.00185762	0.0270892	nonTerminalNode	9	3	1068	2460	An14g02180,An08g10510,An02g04270,An02g07650,An08g05820,An01g13350,An11g01520,An13g00400,An12g00820,
GO:0000422	mitochondrion degradation	0.0002293	0.00607193	terminalNode	10	2	1067	2461	An01g08520,An11g11320,An02g14900,An02g14910,An07g10020,An03g04380,An04g03950,An02g01390,An08g10270,An02g07380,
GO:0045721	negative regulation of gluconeogenesis	0.00258971	0.0346881	terminalNode	5	0	1072	2463	An08g03250,An02g14990,An17g02160,An02g10400,An11g06900,
GO:0045324	late endosome to vacuole transport	1.37293e-06	7.32351e-05	terminalNode	21	7	1056	2456	An11g04400,An14g04880,An18g05740,An15g00540,An11g04310,An01g13030,An04g05670,An01g00170,An08g07540,An14g05310,An15g00520,An14g05130,An07g08340,An11g00940,An04g04950,An17g01250,An07g08220,An18g03070,An18g05430,An08g07100,An16g07540,
GO:0030041	actin filament polymerization	0.000722226	0.0143525	nonTerminalNode	10	3	1067	2460	An01g05510,An16g01570,An11g05460,An18g06590,An08g06400,An18g03200,An02g06360,An18g06580,An01g05290,An04g09030,
GO:0016237	microautophagy	1.42299e-08	1.37352e-06	nonTerminalNode	22	4	1055	2459	An01g08520,An07g09800,An02g08450,An02g07210,An07g10020,An02g08445,An02g01580,An07g05130,An08g01110,An18g02210,An11g11320,An02g14910,An02g14900,An03g04380,An18g03070,An04g03950,An08g10270,An14g05020,An03g02820,An02g07380,An16g07540,An02g06960,
GO:0044262	cellular carbohydrate metabolic process	6.89087e-07	4.23267e-05	nonTerminalNode	118	150	959	2313	An01g00630,An16g08570,An07g04190,An05g01320,An11g03110,An12g00020,An14g05910,An01g06970,An02g14990,An02g13240,An11g09890,An18g05480,An02g04270,An15g07500,An02g07650,An02g05830,An08g03250,An04g04890,An16g05420,An01g10350,An02g10400,An16g02730,An09g06270,An01g12550,An18g05940,An01g05160,An12g01850,An02g03240,An03g05010,An04g03200,An07g03850,An08g06350,An08g06320,An08g08920,An14g04920,An11g02550,An0…
GO:0009408	response to heat	0.00106945	0.0190155	nonTerminalNode	30	30	1047	2433	An07g09990,An18g00600,An18g06650,An01g13350,An01g08420,An04g00410,An08g08670,An14g04770,An08g10510,An14g02180,An14g06500,An07g04070,An15g02120,An16g03740,An02g10310,An18g02130,An09g03130,An18g02980,An11g07980,An11g01000,An02g07770,An02g05830,An11g01520,An02g03760,An11g01750,An08g03480,An02g07070,An12g10240,An07g08890,An01g10790,
GO:0072665	protein localization to vacuole	1.81641e-08	1.53411e-06	nonTerminalNode	31	12	1046	2451	An06g01360,An11g04400,An07g10020,An15g00540,An11g04310,An02g01390,An01g13030,An08g03250,An02g08020,An11g04740,An03g06880,An11g11320,An02g14910,An14g01020,An01g08520,An18g05740,An18g03980,An08g07540,An02g06580,An04g09250,An14g05130,An02g14900,An03g04380,An02g10440,An04g03950,An18g03070,An08g10270,An14g05020,An02g07380,An16g07540,An14g00750,
GO:0055071	manganese ion homeostasis	0.00258971	0.0346881	nonTerminalNode	5	0	1072	2463	An18g05180,An01g08010,An15g03910,An11g03290,An04g05680,
GO:0034599	cellular response to oxidative stress	0.00342727	0.0423603	terminalNode	15	11	1062	2452	An12g00600,An09g03130,An01g01550,An01g13350,An15g03140,An11g02640,An11g07980,An07g03770,An08g08920,An01g12530,An08g10510,An12g10720,An11g01520,An07g07560,An16g06100,
GO:0016197	endosome transport	9.19848e-07	5.48392e-05	nonTerminalNode	31	17	1046	2446	An11g04400,An15g00540,An11g04310,An02g01390,An01g13030,An08g06750,An04g02070,An08g01410,An17g01250,An07g08220,An17g02350,An01g08520,An14g04880,An18g05740,An04g05670,An01g00170,An08g07540,An15g00520,An14g05310,An14g05130,An07g08340,An17g01550,An04g04950,An11g00940,An18g03070,An11g09460,An18g05430,An08g07100,An11g04750,An17g00560,An16g07540,
GO:0043939	negative regulation of sporulation	0.00402146	0.0482374	terminalNode	10	5	1067	2458	An11g10820,An12g00710,An01g08210,An08g05820,An01g06290,An11g01520,An04g05880,An02g07930,An18g02110,An02g09780,
GO:0006944	cellular membrane fusion	0.000717167	0.0143525	terminalNode	18	12	1059	2451	An07g09800,An02g08450,An07g10020,An04g05460,An02g08445,An02g01580,An08g03250,An08g01110,An14g03790,An18g02210,An09g06290,An14g05130,An11g00940,An17g01250,An04g09170,An14g05020,An02g06960,An08g02460,
GO:0006950	response to stress	2.42449e-06	0.000122861	nonTerminalNode	220	348	857	2115	An15g07310,An07g03980,An01g03720,An02g14910,An01g06970,An08g10320,An03g06760,An03g04600,An02g05830,An03g03030,An08g10710,An01g01380,An16g00920,An03g03720,An14g02450,An14g00130,An02g11990,An15g03140,An01g07480,An09g03340,An01g05290,An02g05530,An04g01210,An11g10190,An07g08210,An07g04830,An18g06650,An01g03520,An14g06730,An07g07970,An04g02730,An02g10310,An16g06100,An11g11300,An12g10240,An02g03720,An0…
GO:0046365	monosaccharide catabolic process	0.000737127	0.0145064	nonTerminalNode	21	16	1056	2447	An18g01670,An08g06570,An14g04920,An11g02550,An02g14380,An16g05420,An04g05300,An03g04560,An07g03140,An02g12140,An08g02260,An16g01830,An11g02040,An02g07650,An14g03500,An12g08610,An08g01740,An09g03450,An12g08020,An07g03850,An02g07470,
GO:0072666	establishment of protein localization to vacuole	1.81641e-08	1.53411e-06	nonTerminalNode	31	12	1046	2451	An06g01360,An11g04400,An07g10020,An15g00540,An11g04310,An02g01390,An01g13030,An08g03250,An02g08020,An11g04740,An03g06880,An11g11320,An02g14910,An14g01020,An01g08520,An18g05740,An18g03980,An08g07540,An02g06580,An04g09250,An14g05130,An02g14900,An03g04380,An02g10440,An04g03950,An18g03070,An08g10270,An14g05020,An02g07380,An16g07540,An14g00750,
GO:0032271	regulation of protein polymerization	0.000722226	0.0143525	nonTerminalNode	10	3	1067	2460	An01g05510,An16g01570,An11g05460,An18g06590,An08g06400,An18g03200,An02g06360,An18g06580,An01g05290,An04g09030,
GO:0016236	macroautophagy	5.64983e-06	0.000260277	terminalNode	12	1	1065	2462	An11g11320,An02g14900,An02g14910,An07g10020,An03g04380,An18g03070,An04g03950,An02g01390,An08g10270,An14g05020,An16g07540,An08g07540,
GO:0009056	catabolic process	0.000144915	0.00458973	nonTerminalNode	176	289	901	2174	An02g08445,An14g00180,An18g06170,An11g04740,An05g01320,An02g14910,An01g07490,An01g04690,An01g05360,An09g05290,An07g04650,An02g14990,An18g05740,An03g02660,An02g13240,An01g12750,An18g01740,An01g01720,An02g04270,An15g03020,An03g04600,An02g07650,An18g02330,An08g10710,An16g07540,An12g07910,An08g04260,An11g02860,An02g01390,An02g01580,An09g05770,An08g03250,An16g05420,An15g00410,An08g06400,An02g10400,An1…
GO:0061025	membrane fusion	0.000717167	0.0143525	nonTerminalNode	18	12	1059	2451	An07g09800,An02g08450,An07g10020,An04g05460,An02g08445,An02g01580,An08g03250,An08g01110,An14g03790,An18g02210,An09g06290,An14g05130,An11g00940,An17g01250,An04g09170,An14g05020,An02g06960,An08g02460,
GO:0033554	cellular response to stress	0.00305093	0.0392797	nonTerminalNode	137	235	940	2228	An17g01060,An03g02640,An15g07310,An18g06170,An07g02740,An07g03980,An02g14910,An01g07490,An01g06970,An16g08910,An08g10320,An14g00440,An03g04600,An03g03030,An08g07330,An09g02820,An08g10710,An16g07540,An12g07910,An08g07830,An01g01380,An02g01390,An11g02640,An11g10060,An14g04770,An03g03720,An14g00130,An11g10560,An02g11990,An15g03140,An01g07480,An13g01060,An04g01210,An03g04380,An11g10190,An18g03030,An0…
GO:0044275	cellular carbohydrate catabolic process	0.00171086	0.0260746	nonTerminalNode	39	46	1038	2417	An14g04920,An11g02550,An08g01710,An02g14380,An05g01320,An04g05300,An02g10550,An01g06620,An07g03140,An02g13240,An08g02260,An08g05790,An12g07500,An02g04270,An02g07650,An14g03500,An12g08610,An09g03450,An12g08020,An18g01670,An08g06570,An08g05820,An16g05420,An16g02730,An03g04560,An14g04370,An06g00510,An01g12550,An18g05940,An01g10930,An02g12140,An12g01850,An14g04190,An16g01830,An11g02040,An11g01520,An0…
GO:0016192	vesicle-mediated transport	2.12816e-05	0.000917824	nonTerminalNode	106	144	971	2319	An04g08830,An07g07830,An12g10110,An15g01520,An11g04740,An07g08830,An16g02460,An16g04720,An08g06750,An08g01410,An07g01850,An17g02350,An12g07360,An01g03190,An12g08790,An04g07020,An14g04880,An18g05740,An12g00120,An04g00640,An07g01930,An11g10320,An07g09960,An16g08470,An14g05310,An14g03090,An01g05510,An03g03030,An04g09170,An11g01200,An11g04750,An07g08890,An16g07540,An09g04170,An11g04400,An17g00400,An0…
GO:0007568	aging	0.00279693	0.0370548	terminalNode	23	22	1054	2441	An03g02640,An14g06220,An08g05820,An01g13350,An08g08920,An07g03770,An02g14380,An01g07490,An12g10720,An11g10450,An11g01700,An02g02180,An07g05060,An15g03140,An04g04970,An01g07480,An02g02190,An01g12530,An11g01720,An16g01840,An11g01520,An02g14390,An08g03530,
GO:0050896	response to stimulus	2.46837e-07	1.78693e-05	nonTerminalNode	292	477	785	1986	An05g01700,An15g07310,An07g03980,An01g03720,An02g14910,An16g08410,An11g10160,An01g06970,An05g00090,An08g10320,An02g06560,An02g14990,An14g05310,An03g06760,An01g01720,An02g04270,An03g04600,An02g05830,An03g03030,An08g10710,An11g10820,An01g01380,An16g00920,An01g03510,An03g03720,An14g02450,An07g00060,An14g01020,An14g00130,An02g11990,An15g03140,An01g07480,An09g03340,An01g05290,An02g05530,An04g01210,An0…
GO:0009266	response to temperature stimulus	0.000514861	0.0117261	nonTerminalNode	32	31	1045	2432	An07g09990,An18g00600,An18g06650,An01g13350,An01g08420,An04g00410,An08g08670,An14g02180,An08g10510,An14g04770,An14g02450,An14g06500,An15g02120,An07g04070,An16g03740,An02g10310,An18g02130,An09g03130,An18g02980,An11g07980,An11g01630,An11g01000,An02g07770,An02g05830,An11g01520,An02g03760,An08g03480,An11g01750,An02g07070,An12g10240,An07g08890,An01g10790,
GO:0044248	cellular catabolic process	0.00145519	0.0234101	nonTerminalNode	130	215	947	2248	An02g08445,An14g00180,An18g06170,An11g04740,An05g01320,An02g14910,An01g07490,An01g04690,An09g05290,An02g14990,An18g05740,An03g02660,An01g12750,An18g01740,An01g01720,An15g03020,An03g04600,An18g02330,An08g10710,An16g07540,An12g07910,An08g04260,An11g02860,An02g01390,An02g01580,An09g05770,An08g03250,An15g00410,An08g06400,An02g10400,An01g07480,An12g01850,An08g06580,An13g01060,An16g02090,An02g06980,An0…
GO:0055080	cation homeostasis	0.00284217	0.0374095	nonTerminalNode	30	33	1047	2430	An08g03090,An11g03290,An05g00640,An01g03400,An11g04710,An02g08020,An07g03770,An08g06750,An07g08600,An14g02010,An03g05090,An02g13150,An15g03910,An04g01170,An18g05180,An02g09390,An01g03100,An04g05680,An03g05160,An09g04280,An17g01550,An01g08010,An02g07650,An02g06350,An12g04600,An05g01040,An14g02230,An02g02020,An05g00170,An01g03410,
GO:0030832	regulation of actin filament length	0.000722226	0.0143525	nonTerminalNode	10	3	1067	2460	An01g05510,An16g01570,An11g05460,An18g06590,An08g06400,An18g03200,An02g06360,An18g06580,An01g05290,An04g09030,
GO:0051179	localization	6.31432e-05	0.00228556	nonTerminalNode	295	526	782	1937	An05g01700,An15g07310,An11g04740,An07g08830,An08g06750,An02g05920,An01g03720,An02g14910,An01g04690,An12g07360,An01g03190,An07g02540,An18g05740,An02g09390,An11g10320,An14g05310,An03g03030,An11g01200,An13g00840,An08g06240,An01g01380,An14g00170,An02g05340,An16g05520,An16g01570,An14g02450,An01g04320,An07g00060,An07g08220,An02g04030,An14g01020,An16g03300,An14g06580,An03g04860,An11g10950,An11g09910,An0…
GO:0006979	response to oxidative stress	0.000193498	0.00537288	nonTerminalNode	51	58	1026	2405	An12g00600,An11g02110,An08g08840,An02g07930,An07g03980,An08g08920,An08g10510,An07g07970,An10g00250,An15g02120,An14g03570,An16g03740,An16g06100,An03g06760,An01g12530,An02g05830,An08g02310,An08g07330,An18g04540,An01g13350,An01g01550,An16g00920,An16g02160,An11g02640,An07g03770,An12g10720,An11g10890,An03g04560,An08g05850,An07g05060,An07g10290,An17g02020,An18g02900,An09g03130,An04g03360,An15g03140,An0…
GO:0006623	protein targeting to vacuole	1.81641e-08	1.53411e-06	nonTerminalNode	31	12	1046	2451	An06g01360,An11g04400,An07g10020,An15g00540,An11g04310,An02g01390,An01g13030,An08g03250,An02g08020,An11g04740,An03g06880,An11g11320,An02g14910,An14g01020,An01g08520,An18g05740,An18g03980,An08g07540,An02g06580,An04g09250,An14g05130,An02g14900,An03g04380,An02g10440,An04g03950,An18g03070,An08g10270,An14g05020,An02g07380,An16g07540,An14g00750,
GO:0034637	cellular carbohydrate biosynthetic process	0.00235926	0.0332098	nonTerminalNode	31	34	1046	2429	An18g01670,An02g03980,An14g06220,An13g00400,An14g04590,An08g03250,An03g06940,An08g06320,An14g04920,An11g02550,An02g14380,An16g05420,An14g02180,An08g10510,An17g02160,An04g05300,An02g10400,An11g06900,An02g10310,An12g05030,An02g14990,An08g02260,An14g04190,An16g01830,An02g07650,An09g06530,An12g00820,An12g08020,An02g07470,An08g06350,An08g04350,
GO:0030163	protein catabolic process	9.42868e-05	0.00323931	nonTerminalNode	43	43	1034	2420	An08g09000,An02g07210,An16g02250,An18g05070,An04g05320,An14g00180,An17g02160,An11g02610,An04g03270,An12g03970,An02g14990,An11g04380,An18g05740,An16g02210,An04g04970,An03g02660,An01g12750,An07g03880,An03g01660,An01g05330,An15g03020,An04g04950,An03g04600,An04g06100,An02g03760,An04g09170,An11g01760,An17g00780,An08g10710,An07g01470,An16g07540,An06g01360,An04g01870,An01g13030,An08g03250,An03g06880,An0…
GO:0032258	CVT pathway	1.83296e-06	9.52667e-05	terminalNode	13	1	1064	2462	An01g08520,An11g11320,An02g14900,An02g14910,An07g10020,An03g04380,An18g03070,An04g03950,An02g01390,An08g10270,An14g05020,An02g07380,An16g07540,
GO:0051603	proteolysis involved in cellular protein catabolic process	0.000773897	0.0148774	nonTerminalNode	37	40	1040	2423	An08g09000,An02g07210,An16g02250,An18g05070,An14g00180,An17g02160,An11g02610,An04g03270,An12g03970,An02g14990,An11g04380,An18g05740,An16g02210,An04g04970,An03g02660,An01g12750,An01g05330,An15g03020,An03g04600,An02g03760,An04g09170,An11g01760,An17g00780,An08g10710,An07g01470,An16g07540,An06g01360,An04g01870,An01g13030,An08g03250,An03g06880,An02g10400,An06g01380,An11g06900,An17g00260,An08g03980,An0…
GO:0005996	monosaccharide metabolic process	0.000196485	0.00538209	nonTerminalNode	54	63	1023	2400	An12g00030,An01g00630,An16g04770,An14g04920,An11g02550,An02g14380,An17g02160,An04g05300,An01g06970,An02g10550,An02g10310,An02g14990,An01g15190,An03g04510,An07g03140,An09g00880,An01g14880,An08g02260,An08g05790,An03g00960,An15g07500,An02g07650,An02g09090,An14g03500,An12g08610,An09g03450,An12g08020,An04g02670,An18g01670,An08g06570,An10g00230,An14g06220,An08g03250,An02g11720,An16g05420,An15g05450,An0…
GO:0006007	glucose catabolic process	0.00145228	0.0234101	terminalNode	17	12	1060	2451	An18g01670,An08g06570,An02g12140,An08g02260,An14g04920,An11g02550,An02g14380,An16g05420,An16g01830,An11g02040,An04g05300,An14g03500,An12g08610,An09g03450,An12g08020,An02g07470,An07g03850,
GO:0007039	vacuolar protein catabolic process	0.00258971	0.0346881	terminalNode	5	0	1072	2463	An08g03250,An02g07210,An04g04950,An07g03880,An03g01660,
GO:0016044	cellular membrane organization	0.0015229	0.0241165	nonTerminalNode	65	91	1012	2372	An02g07210,An02g08445,An15g01520,An07g08830,An16g04720,An02g14910,An12g07360,An12g08790,An14g04880,An12g00120,An04g05460,An11g10320,An14g05310,An16g08470,An01g05510,An09g06290,An11g01200,An04g09170,An14g05020,An16g07540,An07g08890,An14g04930,An02g01580,An01g05660,An08g03250,An04g02070,An11g06830,An03g04860,An11g10720,An07g08340,An03g04380,An04g03950,An08g10270,An03g02820,An10g00370,An02g06960,An0…
GO:0019320	hexose catabolic process	0.00320112	0.0400535	nonTerminalNode	18	15	1059	2448	An18g01670,An08g06570,An14g04920,An11g02550,An02g14380,An16g05420,An04g05300,An02g12140,An08g02260,An16g01830,An11g02040,An02g07650,An14g03500,An12g08610,An12g08020,An09g03450,An07g03850,An02g07470,
GO:0042221	response to chemical stimulus	0.00260118	0.0346881	nonTerminalNode	107	174	970	2289	An03g00170,An05g01700,An07g03980,An16g08410,An11g10160,An02g06560,An02g14990,An03g06760,An01g01720,An02g05830,An08g07330,An08g10710,An16g00920,An16g02160,An11g02640,An11g10060,An01g03510,An15g02930,An07g00060,An14g01020,An14g00130,An04g03360,An15g03140,An18g06410,An03g04060,An02g07770,An03g04230,An08g03300,An11g07780,An01g03520,An08g08920,An11g07820,An07g07970,An17g01250,An16g06100,An11g02230,An0…
GO:0006508	proteolysis	0.000100655	0.00340045	nonTerminalNode	48	51	1029	2412	An08g09000,An02g07210,An16g02250,An18g05070,An04g00760,An08g02790,An14g00180,An17g02160,An11g02610,An13g00510,An04g03270,An12g03970,An02g14990,An11g04380,An18g05740,An16g02210,An08g04140,An16g07390,An04g04970,An03g02660,An01g12750,An01g05330,An15g03020,An03g04600,An02g03760,An04g09170,An11g01760,An17g00780,An08g10710,An07g01470,An16g07540,An06g01360,An12g04700,An04g01870,An01g13030,An08g03250,An0…
GO:0030436	asexual sporulation	0.000886464	0.0161879	nonTerminalNode	31	31	1046	2432	An11g10820,An01g08210,An08g05820,An01g06290,An02g07930,An16g05420,An02g01950,An15g02120,An14g06680,An07g03340,An02g09780,An04g05790,An03g02400,An12g07710,An11g10920,An14g00660,An18g02110,An01g04830,An11g01000,An05g00480,An12g00710,An02g04270,An01g08900,An02g02340,An02g10440,An09g06530,An11g01520,An04g05880,An11g04750,An01g10540,An01g03330,
GO:0006066	alcohol metabolic process	0.00306176	0.0392797	nonTerminalNode	79	121	998	2342	An01g00630,An08g04990,An16g04770,An11g03110,An17g02160,An04g05300,An01g06970,An16g02930,An02g14990,An01g15190,An07g03140,An01g14880,An08g05790,An18g05480,An15g07500,An02g07650,An02g09090,An02g05830,An12g08610,An08g03250,An03g06410,An04g04890,An16g05420,An15g05450,An02g10400,An11g10890,An09g06270,An01g12550,An02g12140,An03g02430,An07g08340,An04g03200,An04g00140,An11g02040,An09g06530,An02g06820,An0…
GO:0006810	transport	4.01603e-05	0.00159617	nonTerminalNode	271	472	806	1991	An05g01700,An15g07310,An11g04740,An07g08830,An08g06750,An02g05920,An02g14910,An01g04690,An12g07360,An01g03190,An07g02540,An18g05740,An02g09390,An11g10320,An14g05310,An03g03030,An11g01200,An13g00840,An08g06240,An01g01380,An14g00170,An02g05340,An16g05520,An14g02450,An01g04320,An07g00060,An07g08220,An02g04030,An14g01020,An16g03300,An14g06580,An03g04860,An11g10950,An11g09910,An07g03720,An09g03340,An1…
GO:0009312	oligosaccharide biosynthetic process	0.00441225	0.0496869	terminalNode	9	4	1068	2459	An14g02180,An08g10510,An02g07650,An14g05910,An13g00400,An04g08820,An18g05910,An12g00820,An18g02360,
GO:0072594	establishment of protein localization to organelle	0.00237785	0.0332406	nonTerminalNode	47	61	1030	2402	An07g10020,An15g00540,An11g04740,An18g06490,An02g14910,An07g04070,An14g06320,An18g05740,An18g03980,An16g07390,An08g07540,An02g14900,An16g07490,An02g10440,An18g03070,An08g03480,An14g05020,An03g04340,An16g07540,An06g01360,An11g04400,An07g09990,An01g11630,An14g04930,An11g04310,An02g01390,An04g08740,An01g13030,An08g03250,An04g08750,An02g08020,An03g06880,An01g06370,An11g11320,An14g01020,An01g11920,An0…
GO:0005984	disaccharide metabolic process	0.00012302	0.00408791	nonTerminalNode	14	5	1063	2458	An04g06920,An01g10930,An08g05820,An01g13350,An13g00400,An01g12150,An02g13240,An08g10510,An14g02180,An02g04270,An02g07650,An01g10350,An11g01520,An12g00820,
GO:0006090	pyruvate metabolic process	0.00221115	0.0313426	terminalNode	20	17	1057	2446	An18g01670,An14g06220,An08g03250,An09g01030,An12g00160,An14g04920,An11g02550,An02g14380,An16g05420,An17g02160,An02g10400,An04g05300,An08g07290,An11g06900,An02g14990,An08g02260,An16g01830,An02g06820,An12g08020,An02g07470,
GO:0030026	cellular manganese ion homeostasis	0.00258971	0.0346881	terminalNode	5	0	1072	2463	An18g05180,An01g08010,An15g03910,An11g03290,An04g05680,
GO:0007034	vacuolar transport	2.97001e-11	4.30016e-09	nonTerminalNode	51	25	1026	2438	An07g10020,An15g00540,An11g04740,An08g01110,An02g14910,An17g01250,An07g09800,An14g04880,An04g07020,An18g05740,An18g03980,An14g05310,An08g07540,An02g14900,An11g00940,An04g04950,An02g10440,An18g03070,An14g05020,An16g07540,An02g14810,An06g01360,An11g04400,An11g04310,An02g01390,An01g13030,An08g03250,An03g06880,An02g08020,An11g11320,An07g08220,An14g01020,An02g09250,An01g08520,An07g03690,An07g03720,An0…
GO:0034727	piecemeal microautophagy of nucleus	7.63292e-08	6.18877e-06	terminalNode	19	3	1058	2460	An01g08520,An02g08450,An07g10020,An02g08445,An02g01580,An07g05130,An18g02210,An02g14910,An02g14900,An11g11320,An03g04380,An18g03070,An04g03950,An08g10270,An03g02820,An14g05020,An02g07380,An16g07540,An02g06960,
GO:0000302	response to reactive oxygen species	0.000834985	0.0156714	terminalNode	17	11	1060	2452	An11g02110,An09g03130,An01g01550,An01g13350,An02g12140,An11g07980,An03g06760,An07g03770,An08g08920,An11g01000,An01g12530,An08g10510,An12g10720,An10g00250,An15g02120,An14g03570,An07g05060,
GO:0046164	alcohol catabolic process	0.00126956	0.0221845	nonTerminalNode	23	20	1054	2443	An18g01670,An08g06570,An14g04920,An11g02550,An02g14380,An16g05420,An04g05300,An03g04560,An07g03140,An02g12140,An08g02260,An17g01530,An16g01830,An11g02040,An02g07650,An14g03500,An12g08610,An07g08810,An08g01740,An09g03450,An12g08020,An07g03850,An02g07470,
GO:0045787	positive regulation of cell cycle	0.00406936	0.0482374	terminalNode	6	1	1071	2462	An12g03970,An11g01890,An12g08100,An01g12750,An02g07900,An11g02960,
GO:0061024	membrane organization	0.0015229	0.0241165	nonTerminalNode	65	91	1012	2372	An02g07210,An02g08445,An15g01520,An07g08830,An16g04720,An02g14910,An12g07360,An12g08790,An14g04880,An12g00120,An04g05460,An11g10320,An16g08470,An14g05310,An01g05510,An09g06290,An11g01200,An04g09170,An14g05020,An16g07540,An07g08890,An14g04930,An02g01580,An01g05660,An08g03250,An04g02070,An11g06830,An03g04860,An11g10720,An07g08340,An03g04380,An04g03950,An08g10270,An10g00370,An03g02820,An02g06960,An0…
GO:0030833	regulation of actin filament polymerization	0.000722226	0.0143525	terminalNode	10	3	1067	2460	An01g05510,An16g01570,An11g05460,An18g06590,An08g06400,An18g03200,An02g06360,An18g06580,An01g05290,An04g09030,
GO:0006511	ubiquitin-dependent protein catabolic process	0.000986226	0.017691	terminalNode	34	36	1043	2427	An08g09000,An16g02250,An18g05070,An14g00180,An17g02160,An11g02610,An04g03270,An12g03970,An02g14990,An18g05740,An11g04380,An16g02210,An03g02660,An01g12750,An01g05330,An15g03020,An03g04600,An04g09170,An11g01760,An17g00780,An08g10710,An07g01470,An16g07540,An06g01360,An04g01870,An01g13030,An08g03250,An03g06880,An02g10400,An06g01380,An17g00260,An11g06900,An08g03980,An09g06020,
GO:0016051	carbohydrate biosynthetic process	0.000872894	0.016135	nonTerminalNode	38	42	1039	2421	An14g04590,An08g06320,An14g04920,An11g02550,An02g14380,An08g10510,An17g02160,An04g05300,An14g05910,An04g08820,An02g10310,An02g14990,An08g02260,An02g02340,An02g07650,An12g08020,An18g01670,An14g06220,An02g03980,An13g00400,An08g03250,An03g06940,An14g02180,An16g05420,An02g10400,An11g06900,An12g05030,An14g00660,An14g04190,An16g01830,An09g06530,An18g05910,An12g00820,An02g07470,An08g06350,An18g02360,An0…
GO:0007015	actin filament organization	0.00141438	0.0233085	nonTerminalNode	20	16	1057	2447	An17g00400,An02g14630,An04g09030,An04g00410,An16g01570,An18g06590,An08g06400,An12g07360,An11g06830,An02g14620,An18g06580,An01g05290,An01g05510,An11g05460,An18g03200,An08g03930,An02g06360,An10g00370,An11g02840,An07g08210,
GO:0006914	autophagy	9.5272e-09	9.65581e-07	nonTerminalNode	25	6	1052	2457	An07g09800,An01g08520,An02g08450,An02g07210,An07g10020,An02g01390,An02g08445,An02g01580,An11g04740,An07g05130,An08g01110,An08g07540,An18g02210,An02g14910,An02g14900,An11g11320,An03g04380,An04g03950,An18g03070,An08g10270,An03g02820,An14g05020,An02g07380,An16g07540,An02g06960,
GO:0006006	glucose metabolic process	4.23896e-05	0.00165238	nonTerminalNode	32	25	1045	2438	An18g01670,An08g06570,An14g06220,An08g03250,An14g04920,An11g02550,An02g14380,An16g05420,An17g02160,An04g05300,An02g10400,An11g10890,An11g06900,An02g10310,An02g14990,An02g12140,An08g02260,An08g05790,An14g04190,An16g01830,An02g07650,An11g02040,An02g09090,An14g03500,An09g06530,An12g08610,An12g00820,An09g03450,An12g08020,An07g03850,An02g07470,An09g06020,
GO:0010324	membrane invagination	4.47442e-05	0.00171126	nonTerminalNode	47	47	1030	2416	An02g07210,An07g10020,An02g07570,An02g08445,An07g05130,An08g01110,An07g08830,An16g04720,An02g14910,An12g10200,An18g05720,An12g07360,An12g08790,An07g09800,An02g08450,An11g04380,An12g00120,An11g10320,An16g08470,An18g02210,An01g05510,An02g14900,An08g03930,An18g03070,An11g01200,An14g07190,An14g05020,An16g07540,An07g08890,An02g01580,An01g05660,An02g08020,An04g02070,An04g00410,An11g11320,An11g06830,An0…
GO:0009268	response to pH	0.00185762	0.0270892	terminalNode	9	3	1068	2460	An01g04680,An04g00760,An15g03350,An02g10440,An16g02000,An02g13150,An07g03860,An14g05310,An04g07460,
GO:0009605	response to external stimulus	0.00310293	0.0395575	nonTerminalNode	40	50	1037	2413	An02g07210,An07g10020,An01g03520,An15g07310,An14g02390,An02g14380,An02g14910,An13g00510,An16g08910,An12g08300,An04g05060,An02g14190,An08g07540,An07g03880,An02g14900,An18g03070,An12g01460,An14g05020,An12g10240,An16g07540,An01g10790,An02g01390,An07g03770,An11g11320,An15g05940,An14g01020,An07g05060,An08g07290,An16g09130,An13g01300,An09g03130,An12g07710,An02g07770,An03g04380,An04g03950,An08g10270,An0…
GO:0010677	negative regulation of cellular carbohydrate metabolic process	0.000785338	0.0148774	nonTerminalNode	6	0	1071	2463	An08g03250,An02g14990,An17g02160,An02g10400,An11g06900,An09g06530,
GO:0008154	actin polymerization or depolymerization	0.00159591	0.0250769	nonTerminalNode	12	6	1065	2457	An02g14620,An18g06580,An02g14630,An01g05290,An04g09030,An01g05510,An16g01570,An11g05460,An18g03200,An08g06400,An18g06590,An02g06360,
GO:0046496	nicotinamide nucleotide metabolic process	0.002008	0.0288668	nonTerminalNode	15	10	1062	2453	An08g06570,An17g02020,An16g08210,An02g12140,An16g04630,An09g05660,An17g01530,An16g05420,An03g05090,An11g02040,An14g03500,An08g03980,An08g07290,An09g03450,An07g03850,
GO:0008064	regulation of actin polymerization or depolymerization	0.000722226	0.0143525	nonTerminalNode	10	3	1067	2460	An01g05510,An16g01570,An11g05460,An18g06590,An08g06400,An18g03200,An02g06360,An18g06580,An01g05290,An04g09030,
GO:0034305	regulation of asexual sporulation	0.000875603	0.016135	terminalNode	20	15	1057	2448	An11g10820,An01g08210,An08g05820,An01g06290,An02g07930,An02g01950,An15g02120,An14g06680,An02g09780,An18g02110,An01g04830,An05g00480,An11g01000,An12g00710,An01g08900,An11g01520,An09g06530,An04g05880,An11g04750,An01g10540,
GO:0007033	vacuole organization	1.08624e-07	8.4685e-06	nonTerminalNode	43	28	1034	2435	An07g10020,An15g00540,An02g08445,An11g04740,An08g01110,An02g14910,An17g01250,An07g09800,An02g08450,An08g10560,An18g05740,An18g03980,An08g07540,An18g02210,An02g14900,An11g00940,An02g10440,An18g03070,An14g05020,An16g07540,An06g01360,An11g04400,An11g04310,An02g01390,An01g13030,An02g01580,An08g03250,An03g06880,An02g08020,An11g11320,An14g01020,An01g08520,An18g06410,An15g00460,An02g06580,An04g09250,An1…
GO:0010035	response to inorganic substance	0.000436774	0.0102947	nonTerminalNode	24	19	1053	2444	An11g02110,An01g01550,An01g13350,An16g00920,An07g03980,An07g03770,An08g08920,An08g10510,An12g10720,An10g00250,An15g02120,An08g05850,An14g03570,An07g05060,An02g06560,An09g03130,An02g12140,An11g07980,An03g06760,An03g04060,An11g01000,An01g12530,An03g04230,An02g10440,
GO:0006094	gluconeogenesis	0.00171069	0.0260746	nonTerminalNode	16	11	1061	2452	An18g01670,An14g06220,An02g14990,An08g03250,An08g02260,An14g04920,An11g02550,An02g14380,An16g05420,An16g01830,An17g02160,An02g10400,An04g05300,An11g06900,An12g08020,An02g07470,
GO:0005975	carbohydrate metabolic process	4.39325e-06	0.00020923	nonTerminalNode	135	189	942	2274	An01g00630,An16g08570,An07g04190,An05g01320,An11g03110,An01g05360,An12g00020,An14g05910,An01g06970,An07g04650,An02g14990,An02g13240,An11g09890,An18g05480,An02g04270,An15g07500,An02g07650,An02g05830,An08g03250,An04g04890,An16g05420,An01g10350,An02g10400,An16g02730,An09g06270,An01g12550,An18g05940,An01g05160,An12g01850,An02g03240,An03g05010,An04g03200,An07g03850,An08g06350,An08g06320,An08g08920,An1…
GO:0005991	trehalose metabolic process	0.00185762	0.0270892	terminalNode	9	3	1068	2460	An14g02180,An08g10510,An02g04270,An02g07650,An08g05820,An01g13350,An13g00400,An11g01520,An12g00820,
GO:0019318	hexose metabolic process	0.000534056	0.0119123	nonTerminalNode	39	42	1038	2421	An16g04770,An14g04920,An11g02550,An02g14380,An17g02160,An04g05300,An02g10310,An02g14990,An01g14880,An08g02260,An08g05790,An02g07650,An02g09090,An14g03500,An12g08610,An09g03450,An12g08020,An04g02670,An08g06570,An18g01670,An14g06220,An08g03250,An02g11720,An16g05420,An02g10400,An11g10890,An01g12550,An11g06900,An02g12140,An14g04190,An04g03200,An16g01830,An11g02040,An09g06530,An12g00820,An07g03850,An0…
GO:0051093	negative regulation of developmental process	0.00173932	0.0263104	nonTerminalNode	11	5	1066	2458	An11g10820,An01g08210,An08g05820,An01g06290,An04g08590,An02g07930,An18g02110,An12g00710,An11g01520,An04g05880,An02g09780,
GO:0006468	protein phosphorylation	0.000609449	0.0132834	terminalNode	33	33	1044	2430	An01g07420,An07g03980,An12g08530,An07g07970,An11g01890,An10g00250,An07g06080,An08g10320,An03g04090,An12g08100,An14g01050,An02g05610,An07g04820,An08g07540,An14g00040,An02g04270,An05g00280,An14g06220,An11g02960,An13g00100,An14g04770,An07g07110,An02g01950,An14g00130,An08g05850,An01g10170,An03g04860,An15g03140,An12g07710,An04g03950,An09g06530,An05g00100,An14g02230,
GO:0009311	oligosaccharide metabolic process	8.63237e-06	0.00038884	nonTerminalNode	20	8	1057	2455	An04g06920,An01g10930,An08g05820,An01g13350,An13g00400,An14g03910,An01g12150,An02g13240,An02g11720,An14g02180,An08g10510,An02g04270,An02g07650,An01g10350,An14g05910,An11g01520,An18g05910,An04g08820,An12g00820,An18g02360,
GO:0019941	modification-dependent protein catabolic process	0.000986226	0.017691	nonTerminalNode	34	36	1043	2427	An08g09000,An16g02250,An18g05070,An14g00180,An17g02160,An11g02610,An04g03270,An12g03970,An02g14990,An18g05740,An11g04380,An16g02210,An03g02660,An01g12750,An01g05330,An15g03020,An03g04600,An04g09170,An11g01760,An17g00780,An08g10710,An07g01470,An16g07540,An06g01360,An04g01870,An01g13030,An08g03250,An03g06880,An02g10400,An06g01380,An17g00260,An11g06900,An08g03980,An09g06020,
GO:0045912	negative regulation of carbohydrate metabolic process	0.000785338	0.0148774	nonTerminalNode	6	0	1071	2463	An08g03250,An02g14990,An17g02160,An02g10400,An11g06900,An09g06530,
GO:0006739	NADP metabolic process	0.00183959	0.0270892	terminalNode	10	4	1067	2459	An08g06570,An17g02020,An16g05420,An03g05090,An11g02040,An14g03500,An02g12140,An08g07290,An09g03450,An07g03850,
GO:0034605	cellular response to heat	0.00139945	0.0232515	terminalNode	7	1	1070	2462	An08g08670,An14g02180,An08g10510,An18g00600,An09g03130,An01g13350,An08g03480,
GO:0044257	cellular protein catabolic process	0.000164923	0.00498954	nonTerminalNode	40	40	1037	2423	An08g09000,An02g07210,An16g02250,An18g05070,An14g00180,An17g02160,An11g02610,An04g03270,An12g03970,An02g14990,An11g04380,An18g05740,An16g02210,An04g04970,An03g02660,An01g12750,An07g03880,An03g01660,An01g05330,An15g03020,An04g04950,An03g04600,An02g03760,An04g09170,An11g01760,An17g00780,An08g10710,An07g01470,An16g07540,An06g01360,An04g01870,An01g13030,An08g03250,An03g06880,An02g10400,An06g01380,An1…
GO:0009628	response to abiotic stimulus	1.33876e-06	7.32351e-05	nonTerminalNode	102	125	975	2338	An01g08210,An04g00760,An01g06290,An02g14170,An01g08420,An02g14630,An07g03980,An16g04770,An04g07460,An15g05740,An04g00530,An07g01850,An01g06970,An15g02120,An16g02000,An02g13150,An07g03860,An04g08590,An07g01930,An04g00640,An01g14880,An14g05310,An14g03090,An02g05830,An08g06500,An02g10440,An03g03030,An08g03480,An04g09170,An07g08890,An11g10820,An11g02860,An01g08000,An07g04780,An07g09990,An01g01380,An1…
GO:0019319	hexose biosynthetic process	0.00145228	0.0234101	nonTerminalNode	17	12	1060	2451	An18g01670,An14g06220,An02g14990,An08g03250,An08g02260,An14g04920,An11g02550,An02g14380,An16g05420,An16g01830,An17g02160,An02g10400,An04g05300,An11g06900,An12g08020,An02g07470,An08g06350,
GO:0051234	establishment of localization	6.93899e-05	0.0024676	nonTerminalNode	275	485	802	1978	An05g01700,An15g07310,An11g04740,An07g08830,An08g06750,An02g05920,An02g14910,An01g04690,An12g07360,An01g03190,An07g02540,An18g05740,An02g09390,An11g10320,An14g05310,An03g03030,An11g01200,An13g00840,An08g06240,An01g01380,An14g00170,An02g05340,An16g05520,An16g01570,An14g02450,An01g04320,An07g00060,An07g08220,An02g04030,An14g01020,An16g03300,An14g06580,An03g04860,An11g10950,An11g09910,An07g03720,An0…
	Cellular component
GO:0019774	proteasome core complex, beta-subunit complex	0.00406936	0.0249379	terminalNode	6	1	1071	2462	An11g01760,An18g06700,An11g04620,An13g01210,An18g06680,An04g01870,
GO:0019898	extrinsic to membrane	0.000144324	0.0012103	terminalNode	21	13	1056	2450	An07g10020,An02g07570,An02g08445,An08g03250,An03g02670,An16g04720,An08g06750,An17g01250,An17g02350,An03g04810,An01g11920,An01g13830,An02g08450,An08g10560,An12g00120,An15g00460,An04g04950,An11g06960,An02g06360,An08g10270,An02g07380,
GO:0005839	proteasome core complex	5.91419e-07	9.11931e-06	nonTerminalNode	14	1	1063	2462	An07g02010,An02g10790,An02g03400,An11g06720,An13g01210,An18g06680,An04g01870,An04g05320,An11g01760,An18g06800,An11g04620,An18g06700,An02g07040,An15g00510,
GO:0019773	proteasome core complex, alpha-subunit complex	0.000238002	0.00192822	terminalNode	7	0	1070	2463	An18g06800,An07g02010,An02g07040,An02g10790,An02g03400,An11g06720,An15g00510,
GO:0000322	storage vacuole	1.20873e-06	1.65078e-05	nonTerminalNode	52	45	1025	2418	An01g07860,An08g03090,An15g00540,An02g11700,An02g03310,An07g03680,An05g00640,An11g04740,An07g05130,An01g13880,An16g08180,An17g01250,An11g05000,An08g10560,An02g09390,An01g05320,An07g04820,An07g01950,An03g01660,An18g02210,An01g08010,An11g00940,An18g03070,An14g05020,An06g01360,An11g03580,An13g00840,An07g09990,An07g07520,An11g03290,An16g08170,An14g00170,An01g13030,An03g02670,An04g08480,An08g08750,An1…
GO:0015629	actin cytoskeleton	0.00441271	0.0260404	nonTerminalNode	26	28	1051	2435	An07g04780,An01g05660,An11g10060,An16g01570,An08g06400,An18g06590,An12g08380,An12g10200,An08g05530,An12g07360,An11g06830,An07g01700,An11g10320,An18g06580,An16g08470,An01g05290,An01g05510,An11g05460,An18g03200,An08g03930,An16g04670,An11g01200,An02g06360,An14g07190,An16g04110,An10g00370,
GO:0000323	lytic vacuole	1.20873e-06	1.65078e-05	nonTerminalNode	52	45	1025	2418	An01g07860,An08g03090,An15g00540,An02g11700,An02g03310,An07g03680,An05g00640,An11g04740,An07g05130,An01g13880,An16g08180,An17g01250,An11g05000,An08g10560,An02g09390,An01g05320,An07g04820,An07g01950,An03g01660,An18g02210,An01g08010,An11g00940,An18g03070,An14g05020,An06g01360,An11g03580,An13g00840,An07g09990,An07g07520,An11g03290,An16g08170,An14g00170,An01g13030,An03g02670,An04g08480,An08g08750,An1…
GO:0071944	cell periphery	0.00547831	0.0311742	terminalNode	94	154	983	2309	An18g06730,An02g08445,An18g01150,An18g04780,An16g04720,An04g07460,An05g00490,An01g03720,An04g00530,An17g02350,An12g07360,An01g03190,An02g13150,An07g03340,An01g03090,An12g08790,An08g10300,An07g02540,An08g03580,An11g10320,An16g03370,An07g01950,An07g02840,An16g08470,An16g05150,An11g01200,An07g08890,An12g07570,An07g04780,An13g00840,An08g06240,An07g09990,An08g05820,An01g05660,An12g10320,An11g10060,An1…
GO:0000502	proteasome complex	1.11483e-13	7.61267e-12	nonTerminalNode	36	6	1041	2457	An07g10110,An16g02250,An18g05070,An04g01870,An04g05320,An02g07190,An12g08370,An08g02790,An14g00180,An02g07040,An17g00270,An07g02010,An02g03400,An11g02610,An13g01210,An02g12760,An17g00260,An15g00510,An04g03270,An11g04380,An18g05230,An02g10790,An16g02210,An18g06230,An18g06800,An18g06700,An11g04620,An18g03010,An15g03020,An11g06720,An18g06680,An11g01760,An07g07860,An11g09690,An08g10710,An18g06520,
GO:0005838	proteasome regulatory particle	7.63292e-08	1.52022e-06	nonTerminalNode	19	3	1058	2460	An18g05230,An07g10110,An16g02210,An16g02250,An18g05070,An18g06230,An02g07190,An12g08370,An08g02790,An14g00180,An18g03010,An17g00270,An15g03020,An11g02610,An11g09690,An07g07860,An08g10710,An02g12760,An04g03270,
GO:0044425	membrane part	0.00766645	0.0426112	nonTerminalNode	129	227	948	2236	An05g01700,An16g08570,An09g03250,An07g04190,An02g08445,An17g01560,An16g02460,An08g06750,An01g04690,An18g04730,An02g03230,An14g05310,An13g00840,An11g05260,An08g03250,An12g10320,An04g08750,An08g08510,An03g02670,An01g04320,An07g08220,An14g01020,An01g13830,An03g04860,An11g10950,An15g00520,An03g04060,An17g01550,An02g06960,An11g07780,An02g07570,An07g10020,An08g01110,An11g07820,An17g01250,An07g04070,An0…
GO:0005774	vacuolar membrane	1.40432e-10	4.79476e-09	nonTerminalNode	50	26	1027	2437	An07g03210,An08g03090,An07g10020,An15g00540,An02g11700,An08g03610,An05g00640,An18g01150,An11g04740,An08g01110,An16g04720,An01g13880,An04g00530,An14g02010,An16g08180,An17g01250,An11g05000,An07g09800,An08g10560,An02g09390,An07g04820,An01g08010,An11g00940,An18g03070,An14g05020,An02g14810,An06g01360,An11g03580,An07g09990,An07g07520,An02g02270,An11g03290,An16g08170,An03g02670,An02g11720,An17g01540,An0…
GO:0000324	fungal-type vacuole	1.20873e-06	1.65078e-05	nonTerminalNode	52	45	1025	2418	An01g07860,An08g03090,An15g00540,An02g11700,An02g03310,An07g03680,An05g00640,An11g04740,An07g05130,An01g13880,An16g08180,An17g01250,An11g05000,An08g10560,An02g09390,An01g05320,An07g04820,An07g01950,An03g01660,An18g02210,An01g08010,An11g00940,An18g03070,An14g05020,An06g01360,An11g03580,An13g00840,An07g09990,An07g07520,An11g03290,An16g08170,An14g00170,An01g13030,An03g02670,An04g08480,An08g08750,An1…
GO:0031597	cytosolic proteasome complex	6.11568e-10	1.74388e-08	nonTerminalNode	20	1	1057	2462	An07g10110,An16g02210,An16g02250,An18g05070,An02g10790,An18g06800,An14g00180,An18g03010,An02g07040,An11g04620,An07g02010,An02g03400,An11g06720,An18g06680,An13g01210,An07g07860,An11g09690,An08g10710,An04g03270,An15g00510,
GO:0005885	Arp2/3 protein complex	0.000474199	0.00354167	terminalNode	8	1	1069	2462	An01g05510,An16g01570,An08g06400,An18g06590,An18g03200,An12g08380,An02g06360,An18g06580,
GO:0000407	pre-autophagosomal structure	6.59858e-06	7.8853e-05	terminalNode	10	0	1067	2463	An01g08520,An02g14900,An02g14910,An07g10020,An18g03070,An04g03950,An02g01390,An08g10270,An02g07380,An07g04820,
GO:0044437	vacuolar part	1.21427e-11	5.27655e-10	nonTerminalNode	53	26	1024	2437	An07g03210,An08g03090,An07g10020,An15g00540,An02g11700,An02g03310,An08g03610,An05g00640,An18g01150,An11g04740,An08g01110,An16g04720,An01g13880,An04g00530,An14g02010,An16g08180,An17g01250,An11g05000,An07g09800,An08g10560,An02g09390,An07g04820,An01g08010,An11g00940,An18g03070,An14g05020,An02g14810,An06g01360,An13g00840,An11g03580,An07g09990,An07g07520,An02g02270,An11g03290,An16g08170,An03g02670,An0…
GO:0034515	proteasome storage granule	6.11568e-10	1.74388e-08	terminalNode	20	1	1057	2462	An07g10110,An16g02210,An16g02250,An18g05070,An02g10790,An18g06800,An14g00180,An18g03010,An02g07040,An11g04620,An07g02010,An02g03400,An11g06720,An18g06680,An13g01210,An07g07860,An11g09690,An08g10710,An04g03270,An15g00510,
GO:0044440	endosomal part	0.00234641	0.0155775	terminalNode	14	9	1063	2454	An07g03210,An11g04400,An14g04880,An15g00540,An11g04310,An14g05310,An15g00520,An16g04720,An14g05130,An11g00940,An17g01250,An18g05430,An14g01020,An14g00750,
GO:0005773	vacuole	1.27064e-10	4.67203e-09	nonTerminalNode	69	49	1008	2414	An07g03210,An01g07860,An08g03090,An15g00540,An07g10020,An02g11700,An02g03310,An07g03680,An08g03610,An05g00640,An18g01150,An07g05130,An11g04740,An08g01110,An16g04720,An01g13880,An04g00530,An14g02010,An16g08180,An17g01250,An11g05000,An07g09800,An08g10560,An02g09390,An01g05320,An07g01950,An07g04820,An03g01660,An18g02210,An01g08010,An11g00940,An18g03070,An14g05020,An02g14810,An06g01360,An13g00840,An1…
GO:0016020	membrane	0.000529012	0.00389027	nonTerminalNode	233	416	844	2047	An05g01700,An16g08570,An11g04740,An08g06750,An01g03720,An02g14910,An01g04690,An12g00020,An11g05000,An01g03190,An02g03230,An07g02540,An02g09390,An14g05310,An11g01200,An13g00840,An08g06240,An02g02270,An14g00170,An08g08510,An16g05520,An14g02450,An01g04320,An07g08220,An14g01020,An14g06580,An18g05180,An03g04860,An11g10950,An07g03720,An09g03340,An15g00520,An17g01550,An09g03270,An11g07780,An02g06960,An1…
GO:0005768	endosome	1.86351e-05	0.000197946	nonTerminalNode	34	26	1043	2437	An07g03210,An11g04400,An13g00840,An17g00400,An15g00540,An11g04310,An02g01390,An08g08510,An07g05130,An16g04720,An17g01250,An14g01020,An01g08520,An04g07020,An14g04880,An11g04380,An12g00120,An09g04710,An07g04820,An01g00170,An15g00520,An14g05310,An14g05130,An04g04950,An11g00940,An17g01550,An18g03070,An11g09460,An08g07100,An18g05430,An17g00560,An12g07570,An02g06960,An14g00750,
GO:0022624	proteasome accessory complex	7.63292e-08	1.52022e-06	nonTerminalNode	19	3	1058	2460	An07g10110,An18g05230,An16g02210,An16g02250,An18g05070,An18g06230,An02g07190,An12g08370,An08g02790,An14g00180,An18g03010,An17g00270,An15g03020,An11g02610,An07g07860,An11g09690,An08g10710,An02g12760,An04g03270,
GO:0008541	proteasome regulatory particle, lid subcomplex	0.0017359	0.0118537	terminalNode	8	2	1069	2461	An07g10110,An16g02210,An16g02250,An18g05070,An11g02610,An07g07860,An11g09690,An08g10710,
GO:0008540	proteasome regulatory particle, base subcomplex	0.000158774	0.00130851	terminalNode	9	1	1068	2462	An17g00270,An15g03020,An18g05230,An18g06230,An02g07190,An14g00180,An18g03010,An02g12760,An04g03270,
GO:0000329	fungal-type vacuole membrane	3.91968e-06	4.93054e-05	terminalNode	34	23	1043	2440	An06g01360,An11g03580,An07g09990,An07g07520,An08g03090,An15g00540,An11g03290,An16g08170,An02g11700,An05g00640,An03g02670,An11g04740,An01g13880,An17g01540,An16g08180,An17g01250,An11g05000,An07g03690,An08g10560,An18g05180,An02g09390,An07g03720,An04g05670,An07g04820,An09g03340,An02g14350,An05g02340,An14g05130,An01g08010,An11g00940,An18g03070,An14g05020,An02g02020,An02g06960,
