# Supplementary material for: Trancriptional landscape of Aspergillus niger at breaking of conidial dormancy revealed by RNA-sequencing
Source: BMC Genomics. 2013 Apr 11;14:246. doi: 10.1186/1471-2164-14-246 (PMC3635940; doi:10.1186/1471-2164-14-246)
Supplement: Additional file 5 — Differentially expressed genes at T0-T1. Fold-changes of transcript levels from RNA-seq and GeneChips compared side by side. [file 1471-2164-14-246-S5.xls]

## Sheet: RNA-seq UP
ATCC ID	CBS ID	CADRE annotation	RPKM fold-change T0-T1	GeneChip fold changes T0-T1
TID_39459	An11g10020	Title: similarity to wound-responsive protein KED -Nicotiana tabacum; Similarity: Similarity is based on repetitive sequences.	576.094	10.9492	numbers in red (column E) represent down-regulated genes
TID_196122	An01g11010	Title: strong similarity to cell wall protein Crh1 -Saccharomyces cerevisiae; Remark: alternate name for S. cerevisiae Crh1: YGR189C.; cell wall	225.333	6.20096
TID_174098	An02g04330	Title: strong similarity to assembly factor of cytochrome c oxidase Cox11 - Saccharomyces cerevisiae; Function: COX11 is a nuclear genes of S. cerevisiae whose product is localized in mitochondria and is required for the synthesis/assembly of cytochrome oxidase.; localisation:mitochondrion	195.458	5.29745
TID_133729	An04g00680	Title: similarity to nucleolar protein gar2p -Schizosaccharomyces pombe; Function: gar2 is required for 18S rRNA and 40S ribosomal subunit accumulation.	185.167	9.7629
TID_171186	0	#N/A	172.832	#N/A
TID_45208	An17g01975	Title: strong similarity to component of the U3 snoRNP Imp4 - Saccharomyces cerevisiae; Function: the S. cerevisiae Imp4 protein is a component of the U3 small nucleolar ribonucleoprotein (U3 snoRNP). It interacts physically with the U3 snoRNP specific protein, Mpp10. It is required for the early cleavages at sites A0, A1 and A2 of the pre ribosomal RNA to yield pre 18s ribosomal RNA processing.;…	154.581	#N/A
CADANGAT00013776	An18g01430	Title: strong similarity to thermostable alcohol dehydrogenase adhT - Bacillus stearothermophilus; Catalytic activity: alcohol + NAD+ = aldehyde or ketone + NADH.; Pathway: alcohol dehydrogenase ADH-T from B. stearothermophilus is involved in glycolysis / gluconeogenesis; fatty acid metabolism; bile acid biosynthesis; tyrosine metabolism; glycerolipid metabolism.; Remark: the protein sequence of …	142.229	#N/A
TID_46038	An12g09810	Title: strong similarity to thermostable alcohol dehydrogenase adhT - Bacillus stearothermophilus; Catalytic activity: An alcohol + NAD(+) = an aldehyde or ketone + NADH.; Function: AdhT catalyzes the oxidation of primary and secondary alcohols to aldehydes and ketones,respectively, by NAD+.; Pathway: Alcohol degradation.; Remark: AdhT is a zinc-metalloprotein.; Similarity: The deduced protein se…	139.953	20.3194
TID_183936	An16g01480	Title: strong similarity to deoxyhypusine synthase -Neurospora crassa; Catalytic activity: Spermidine + [eIF-5A]-lysine <=> 1,3-diaminopropane + [eIF-5A]-deoxyhypusine; EC:1.1.1.249; Function:Deoxyhypusine synthase is an NAD(+)-dependent enzyme that catalyses the formation of a deoxyhypusine residue on the eukaryotic initiation factor 5A (eIF-5A) precursor by transferring an aminobutyl moiety fro…	132.992	4.35661
TID_52111	An02g00610	Title: similarity to beta-galactosidase bgaM -Bacillus megaterium; Catalytic activity: beta-galactosidase catalyzes the hydrolysis of terminal, non-reducing beta-D-galactose residues in beta-D-galactosides.; (3.2.-.-)	132.471	170.819
TID_47922	An11g03730	Title: weak similarity to integral membrane protein PTH11 from patent WO9913094-A2 - Magnaporthe grisea;	129.615	12.714
TID_130434	An04g02640	Title: strong similarity to protein pescadillo -Homo sapiens; Remark: pes mRNA is expressed widely and dynamically during the first 3 days of embryogenesis.	126.953	10.4949
TID_37068	An02g07050	Title: weak similarity to hypothetical protein B0041.7 - Caenorhabditis elegans; Remark: Homology is mainly based on repetitive sequences.	122.441	7.289
TID_210854	An14g00280	Title: strong similarity to hypothetical protein YJR133w - Saccharomyces cerevisiae;	120.562	8.65868
CADANGAT00008952	An11g06190	Title: similarity to nucleolin protein C23 - Homo sapiens; Remark: Nucleolin induces chromatin decondensation by binding to histone h1 and is thought to play a role in pre-rrna transcription and ribosome assembly.; Remark: Nucleolin is the major nucleolar protein of growing eukaryotic cells and is found associated with intranucleolar chromatin and preribosomal particles.; nucleus	116.639	12.2536
TID_46862	An01g00550	Title: strong similarity to allergen rAsp f 4 -Aspergillus fumigatus; Function: rAsp f 4 of A. fumigatus expressed on the surface of the filamentous phage M13 is an allergen, which is bound by human serum IgE.	115.856	138.701
TID_141445	An08g08690	Title: strong similarity to cyclophilin seven suppressor Cns1 - Saccharomyces cerevisiae; Function: Cns1 of S. cerevisiae is an essential protein associated with the hsp90 chaperone complex.	114.009	9.76895
TID_208129	An08g04390	Title: strong similarity to glycine decarboxylase subunit H Fun40 - Saccharomyces cerevisiae; Catalytic activity: (6S)-tetrahydrofolate + S-aminomethyldihydrolipoylprotein to (6R)-5,10-methylenetetrahydrofolate + NH(3) + dihydrolipoylprotein.; Pathway: glycine degradation.	112.717	#N/A
TID_140966	An11g00450	Title: strong similarity to tetracycline resistance protein tetH - Pasteurella multocida; Remark: the tetH gene is encoded on plasmid pVM111 of P. multocida.; Similarity: the ORF shows similarity to several amine transporters and tetracycline resistance proteins.	108.202	79.2865
TID_124776	An02g14880	Title: strong similarity to dCMP deaminase Dcd1 -Saccharomyces cerevisiae; Catalytic activity: dCMP + H2O = dUMP + NH3; Pathway: DCD1 plays a role in dTTP biosynthesis.; Phenotype: DCD1 mutant is viable, resistant to 5-fluoro-2'-deoxycytidylate.; (3.5.4.12)	106.361	10.5624
TID_208150	An08g04240	Title: strong similarity to alternative NADH:ubiquinone reductase NDH2 - Yarrowia lipolytica; Catalytic activity: NADH + ubiquinone = NAD(+) + ubiquinol; Function: NDH2 of Y. lipolytica is the alternative protein for respiratory chain complex I, that does not translocate protons across the inner mitochondrial membrane.; Remark: the alternative NADH:ubiquinone reductase of Y. lipolytica is in cont…	105.946	16.452
TID_55614	An02g09910	Title: strong similarity to fatty acid elongase Fen1 - Saccharomyces cerevisiae; Remark: FEN1 S. cerevisiae is involved in the synthesis of 1,3-beta-glucan, a component of the cell wall,and elongation of fatty acids up to 24 carbons .	105.861	18.3053
CADANGAT00011208	An14g02720	Title: strong similarity to neutral amino acid permease mtr - Neurospora crassa; Function: mtr of N. crassa is required for the transport of neutral aliphatic and aromatic amino acids.; Similarity: mtr of N. crassa belongs to the Amino Acid/Auxin Permease (AAAP) family.; plasma membrane	103.887	13.4405
TID_35776	An01g09640	Title: strong similarity to hypothetical nucleolar protein SPAC2C4.06c - Schizosaccharomyces pombe; Function: NOL1/NOP1/sun proteins are thought to be involved in rRNA/tRNA processing.; Similarity: belongs to the NOL1/NOP1/sun family of nucleolar proteins.	101.57	3.29979
TID_180337	An07g06630	Product: hypothetical protein; Similarity: the predicted oRF shows similarity to proteins containing serine or lysine-rich stretches.	99.644	11.5999
TID_211401	An12g08670	Title: similarity to 3-5 exoribonuclease involved in rRNA processing Rrp42 - Saccharomyces cerevisiae; Complex: S. cerevisiae Rrp42 is an 'exosome' 3->5 exoribonuclease complex component with Rrp4, Rrp41, Rrp43 and Dis3 (Rrp44); Function: this S. cerevisiae 'exosome' 3->5 exoribonuclease complex is required for the 3' processing of the 7s pre-rRNA to the mature 5. 8s rRNA.; Remark: alternate name…	96.7607	6.11995
TID_210766	An16g01500	Title: strong similarity to nucleolar protein Nop2 -Saccharomyces cerevisiae; Remark: Nop2p is an essential nucleolar protein in S. cerevisiae that is required for pre-rRNA processing and 60S ribosome subunit assembly in yeast.; nucleus	94.8958	5.49571
TID_212866	An12g01210	Title: strong similarity to peptide transport protein Ptr2 - Saccharomyces cerevisiae; Function: PTR2 of S. cerevisiae facilitates the uptake of small peptides.; Localization: PTR2 of S. cerevisiae is a integral membrane protein.; Similarity: PTR2 of S. cerevisiae belongs to the PTR2 transporter family.; plasma membrane	92.9509	19.9815
CADANGAT00002916	An02g13900	Title: similarity to ribonuclease Rnh70 -Saccharomyces cerevisiae; Function: RNH70 is involved in DNA replication and RNA processing.; Phenotype: deletion of RNH70 from the yeast genome did not result in any serious phenotype under the conditions tested.; nucleus	91.5298	13.0281
CADANGAT00003975	An04g02630	Title: similarity to hypothetical membrane protein YGR103w - Saccharomyces cerevisiae [truncated ORF]; Remark: N-terminal truncated ORF due to end of contig.	90.9065	11.6605
TID_185837	An12g04110	Title: strong similarity to precursor of mitochondrial nuclease Nuc1 - Saccharomyces cerevisiae; Phenotype: mitochondrial DNA recombination was reduced in an yeast mutant lacking the NUC1 endo/exonuclease.; Similarity: the ORF encoded protein shows strong similarity to several described mitochondrial nucleases.; localisation:mitochondrion; (3.1.30.-)	89.8	7.16498
CADANGAT00010754	An13g02230	Title: strong similarity to EST AN04C06 -Aspergillus niger;	84.3733	28.8828
TID_39655	An07g09250	Title: similarity to superoxide dismutase sodB -Helicobacter pylori; Catalytic activity: 2 peroxide radical + 2 H(+) <=> O(2) + H(2)O(2).; Function: the sodB protein of H. pylori detoxifies radicals.; Phenotype: sodB mutants of H. pylori are devoid of superoxid dismutase (SOD) activity.; Phenotype: sodB mutants of H. pylori are even more sensitive to O2 than wildtype H. pylori; the mutants are al…	83.7665	6.00166
TID_53910	An14g06980	Title: strong similarity to delta-12 fatty acid desaturase - Mortierella alpina; Catalytic activity: delta-12 fatty acid desaturase of M. alpina catalyzes the desaturation of oleic acid (Delta9-18 : 1) to linoleic acid (Delta9, Delta12 : 2).; (1.14.-.-)	82.7473	61.6922
TID_183233	An16g02520	Title: strong similarity to threonine synthase Thr4 - Saccharomyces cerevisiae; Catalytic activity: threonine synthase (THR4) of S. cerevisiae catalyses the reaction o-phospho-L-homoserine + H(2)O =L-threonine + orthophosphate.; Cofactor: THR4 of S. cerevisiae needs pyridoxal phosphate as a co-factor.; Pathway: THR4 of S. cerevisiae catalyses the last step in threonine biosynthesis.; (4.2.3.1)	82.3871	9.15519
TID_55204	0	#N/A	81	#N/A
TID_41098	An16g03690	Title: strong similarity to iron and manganese transporter Ccc1 - Saccharomyces cerevisiae; Function: involved in both homeostasis of calcium and manganese ions.; Localization: Ccc1p polypeptide was found to localize to a Golgi-like organelle in yeast.	80.2182	#N/A
TID_44605	An03g06510	Title: weak similarity to regulator protein Uga3 -Saccharomyces cerevisiae; Function: S. cerevisiae UGA3 is required for 4-aminobutyric acid (GABA)-dependent induction of the UGA1,UGA2 and UGA4 genes which encode the two GABA catabolic enzymes and a GABA-specific permease, respectively,required for the utilization of GABA as a nitrogen source.; Remark: UGA3 from S. cerevisiae was judged closest m…	78.6308	3.29308
TID_52306	An02g07460	Title: strong similarity to hypothetical protein SPBC354.08c - Schizosaccharomyces pombe;	78.5072	6.43707
TID_173997	An02g12640	Title: strong similarity to RNA-binding protein 30 -Nicotiana plumbaginifolia; Function: High levels of CP-RBP30 mRNA was found in leaves but not in roots.; Remark: CP-RBP30 and is targeted to chloroplasts.; nucleus	78.2801	32.3435
TID_44156	An04g02550	Title: strong similarity to mitochondrial translation elongation factor EF-G Mef1 - Saccharomyces cerevisiae; Remark: disruption of the chromosomal copy of the mef1 gene in a wild-type haploid yeast induced a phenotype analogous to that of the original mutant, but does not affect cell viability. These result indicate that the gene product function exclusively in mitochondrial protein synthesis.; …	77.3278	33.2905
TID_43221	An09g05010	Title: strong similarity to choline permease Hnm1 -Saccharomyces cerevisiae; Function: S. cerevisiae HNM1 mediates the import of choline, ethanolamine, nitrogen mustard and nitrogen half mustard.; Regulation: expression of S. cerevisiae HNM1 in wild-type cells is only regulated by the phospholipid precursors inositol and choline via the phospholipid regulatory genes INO2, INO4, and OPI1.; Remark:…	76.5152	16.1712
TID_127809	An16g03330	Title: weak similarity to endo-1,4-beta-xylanase CAA93120.1 - Ascochyta pisi; Remark: the ORF shows also strong similarity to the Aspergillus niger EST seq id no:4367 of patent WO200056762-A2.	76.1618	17.9616
TID_36289	An01g02890	Title: similarity to protein Rrn7 - Saccharomyces cerevisiae; Complex: forms a complex with the other RRN proteins RRN6 and RRN11.; Function: involved in the transcription of 35S rRNA genes by the core domain of RNA polymerase I.	75.4639	2.87114
TID_192466	An17g01090	Title: similarity to hypothetical protein SPCC4G3.18 - Schizosaccharomyces pombe;	75.4524	3.30292
TID_54702	An03g04280	Title: strong similarity to pyridoxine synthesis component pyroA - Aspergillus nidulans; Function: Eukarya and Archaea exclusively use the pyroA pathway for pyridoxine synthesis.; Similarity: pyroA is highly conserved and belongs to the SNZ family.	75.2725	13.2002
CADANGAT00012174	An15g04950	Title: weak similarity to hypothetical protein B11H24.070 - Neurospora crassa;	72.8929	5.58736
TID_210951	An14g01150	Title: strong similarity to glycine dehydrogenase component P - Pisum sativum; Catalytic activity: glycine + lipoylprotein = S-aminomethyldihydrolipoylprotein + CO2.; Remark: protein is a component, with EC 2. 1. 2. 10,of the glycine cleavage system, previously known as glycine synthase.; Similarity: the protein shows also similarities to aminomethyltransferases from different organisms.; localis…	70.0052	7.81404
TID_41762	An14g03630	Title: strong similarity to protein fragment SEQ ID NO:48636 from patent EP1033405-A2 - Arabidopsis thaliana; Remark: the matching coding sequence was isolated by RT-PCR on all of the mRNA from A. thaliana.; Remark: there are no further informations about the patent available.; Similarity: the ORF encoded protein shows also strong similarities to RNA helicases.	69.5471	13.4844
TID_191213	An03g06370	Title: weak similarity to transcription activator Cha4 - Saccharomyces cerevisiae;	68.1062	7.97029
TID_52107	An02g00120	Product: hypothetical protein	67.9697	14.0567
TID_122402	An18g06190	Title: weak similarity to hypothetical proteophosphoglycan ppg3 - Leishmania major; Remark: only prolin and serin are matching in the corresponding proteins.	67.6129	3.35438
TID_48704	An15g02420	Title: similarity to eukaryotic translation initiation factor eIF2B subunit 3 - Homo sapiens; Function: eIF-2B is a guanin nucleotide releasing protein for eIF-2. eIF-2 forms a complex with GTP and mediates the binding of the methionyl initiator tRNA to the small rubosomal subunit, which then binds to the 5' cap of the mRNA and begins scanning along the mRNA.; Function: eIF-2B is required to caus…	66.6277	5.87895
TID_35307	An15g02360	Title: strong similarity to acetylornithine aminotransferase arg8 - Kluyveromyces lactis; Localization: acetylornithine aminotransferases localize to the mitochondrial matrix.; Pathway: acetylornithine aminotransferases catalyze the fourth step in arginine biosynthesis.; Phenotype: disruption of the arg8 gene in K. lactis resulted in strains auxotrophic for arginine.; Remark: acetylornithine amin…	66.6111	2.49398
TID_56429	0	#N/A	66.0569	#N/A
TID_211085	0	#N/A	64.4706	#N/A
TID_140924	0	#N/A	63.7557	#N/A
TID_206792	An02g05460	Title: strong similarity to 40 kD subunit of DNA-directed RNA polymerase I,III Rpc40 - Saccharomyces cerevisiae; Complex: RCP40 of S. cerevisiae associates with RCP19 of S. cerevisiae, another subunit shared only by RNAP I and RNAP III. The RCP19/RCP40 heterodimer interacts with the ABC10 beta subunit (encoded by RPB10) of S. cerevisiae , which is one of the five polypeptides common to all three …	62.3015	4.34907
TID_52754	An08g03290	Title: similarity to hypothetical protein SPAC9B6.07 - Schizosaccharomyces pombe; Similarity: the ORF shows strong similarity to expressed sequence tag an_3108 from Aspergillus niger.	62.2019	13.8851
CADANGAT00013057	An16g05880	Title: strong similarity to neutral amino acid permease mtr - Neurospora crassa; Function: Mtr1 of N. crassa is required for the cellular uptake of neutral aliphatic and aromatic amino acids.	61.8888	37.5183
TID_53770	An14g01840	Title: similarity to hypothetical temperature-shock induced protein Tir3 - Saccharomyces cerevisiae; Remark: the systematic gene name of TIR3 of S. cerevisiae is YIL011w.; Similarity: TIR3 of S. cerevisiae is related to the temperature-shock induced protein TIP1 of S. cerevisiae.	61.7759	8.72109
TID_180635	An07g06520	Title: strong similarity to heat shock protein 70 homolog Pdr13 - Saccharomyces cerevisiae; Function: pdr13 of S. cerevisiae probably influences pleiotropic drug resistance by enhancing the function of the transcriptional regulatory protein Pdr1p, which regulates the expression of several multi-drug resistance transporter-encoding genes.; Similarity: the ORF shows simlarity to several hsp70 homol…	61.7285	10.943
TID_37531	An02g13430	Title: weak similarity to trichohyalin TRHY - Homo sapiens; Remark: all found homology proteins are longer.	60.9062	#N/A
TID_193767	An16g08730	Title: strong similarity to hypothetical protein YIL110w - Saccharomyces cerevisiae; Similarity: the ORF encoded protein shows also significant similarity to the Arabidopsis thaliana protein fragment SEQ ID NO: 49688 from patent EP1033405-A2, but its function is not decribed.	60.5955	5.65873
TID_187076	An18g05140	Title: strong similarity to hypothetical protein Ssf1 - Saccharomyces cerevisiae; Remark: putative role in mating.	60.3672	10.5145
TID_47479	An08g06150	Title: similarity to hypothetical conserved protein SPAC11H11.03c - Schizosaccharomyces pombe;	59.795	36.9731
TID_177292	An06g01990	Title: weak similarity to integral membrane protein PTH11 - Magnaporthe grisea;	59.587	3.18139
TID_37444	An02g12260	Title: strong similarity to hypothetical protein SPBC31F10.03 - Schizosaccharomyces pombe; Remark: the predicted intron-exon structure of the ORF is unusual.; Similarity: the similarity of the ORF to the hypothetical protein SPBC31F10. 03 of S. pombe is restricted to the inner part of the molecules, reaching from amino acids 24 to 200.	59.4359	5.741
TID_136845	An07g03460	Title: similarity to mitochondrial ribosomal protein Img1 - Saccharomyces cerevisiae; Function: IMG1 of s. cerevisiae is essential for respiration and maintenance of the mitochondrial genome.; Remark: PETCR46 and YCR046c are alternative names for IMG1 og s. cerevisiae.; localisation:mitochondrion	59.3816	3.37961
TID_201439	An14g01560	Title: strong similarity to zuotin Zuo1 -Saccharomyces cerevisiae; Complex: zuotin of S. cerevisiae is a component of the RAC (ribosome-associated complex), that is bound to the ribosome via the zuotin subunit.; Function: RAC stimulates the translocation of a ribosome-bound mitochondrial precursor protein into mitochondria, providing evidence for its chaperone-like effect on nascent chains.; Simi…	59.0254	9.51113
TID_46856	An01g00770	Title: similarity to RNA helicase Mss116 -Saccharomyces cerevisiae; Function: pMSS116 promotes ATP-dependent splicing of group II introns in yeast.; Localization: pMSS116 is localized in the mitochondrial matrix.; Similarity: pMSS116 has DEAD/H box RNA helicase homology.	58.9757	19.4799
TID_48869	An15g06850	Title: strong similarity to hypothetical protein YBR261c - Saccharomyces cerevisiae;	58.9565	2.36833
TID_47196	An02g14660	Title: strong similarity to rRNA (adenine-N6,N6-)-dimethyltransferase Dim1 - Saccharomyces cerevisiae; Function: the S. cerevisiae homolog Dim1p is an essential protein responsible for m6[2]Am6[2]A dimethylation in 3'-terminal loop of 18S rRNA.; (2.1.1.-)	58.7768	20.7648
TID_208611	An11g01660	Title: similarity to hypothetical protein B24P11.210 - Neurospora crassa;	58.5517	3.88149
TID_179623	An11g09740	Title: similarity to damage and replication checkpoint control protein crb3p - Schizosaccharomyces pombe [truncated ORF]; Complex: S. pombe Crb3 bindins to the R3-region of the replication checkpoint control protein Cut5p in two-hybrid and co-immunprecipitation experiments.; Function: S. pombe Crb3p is an essential protein for viability and may be implicated in the G1/S progression.; Remark: ORF …	57.5581	2.84419
TID_42932	An18g05080	Title: strong similarity to protein Sof1 -Saccharomyces cerevisiae; Remark: SOF1 yeast protein is involved in rRNA processing. Protein shows also considerable similarity to 3-ISOPROPYLMALATE DEHYDROGENASE of S. pombe.; nucleus	56.7808	12.1349
CADANGAT00006540	An08g02210	Title: strong similarity to RNase L inhibitor - Homo sapiens [putative sequencing error] [truncated ORF]; Function: the equilibrium between RNase L inhibitor and its RNase target plays a central role in the regulation of mRNA turnover and protein biosynthesis.; Remark: ORF 5'truncated due to end of contig.; Remark: two possible sequencing errors at position 2382 and 2490, giving rise to stopcodon…	56.463	3.87797
TID_173247	An02g00180	Title: strong similarity to phosphate-repressible phosphate permease pho-4 - Neurospora crassa; Function: pho-4 of N. crassa encodes a phosphate transporter.; Remark: pho-4 of N. crassa belongs to the pho-4 family of transporters.; Remark: pho-4 of N. crassa serves presumably as Na(+)-phosphate symporter, because phosphate uptake is stimulated 85-fold by the addition of Na+.; Repression: pho-4 of…	56.424	#N/A
TID_213261	An04g01440	Title: strong similarity to precursor of pepsin A3 -Homo sapiens; Function: the human Pepsin A shows particularly broad specificity, although bonds involving phenylalanine and leucine are preferred, many others are also cleaved to some extent.; Remark: the human Pepsin A is the predominant endopeptidase in the gastric juice of vertebrates, formed from pepsinogen a by limited proteolysis.; extrace…	56.3704	5.83045
TID_180515	An07g08060	Title: similarity to hypothetical membrane protein YOL119c - Saccharomyces cerevisiae [truncated ORF]; Remark: C-terminal truncated ORF due to end of contig.	55.12	#N/A
TID_120145	An09g04860	Title: weak similarity to transcription activator prnA - Aspergillus nidulans; Remark: although the predicted A. niger protein shows similarity to several hypothetical and validated transcription factors no DNA-binding motif was predicted.	54.8041	#N/A
TID_52335	An02g08430	Title: strong similarity to protein arginine N-methyltransferase 3 PRMT3 - Rattus norvegicus; Remark: PRMT3, asymmetrically dimethylates arginine residues present both in the designed substrate GST-GAR and in substrate proteins present in hypomethylated extracts of a yeast rmt1 mutant that lacks type I arginine methyltransferase activity; PRMT3 is thus a functional type I protein arginine N-methy…	54.6464	12.896
TID_52705	An08g04470	Title: strong similarity to mitochondrial elongation factor Tu - Arabidopsis thaliana; localisation:mitochondrion	54.5413	18.1489
TID_184012	0	#N/A	54.1454	#N/A
TID_47664	#N/A	#N/A	53.9881	#N/A
TID_46942	An02g03140	Title: similarity to origin recognition complex subunit 4-related protein orp4p - Schizosaccharomyces pombe; Remark: ORC binds chromatin throughout the cell cycle.; Remark: origin recognition complex binds to sequences A and B1 of the DNA replication origins.; Remark: origin recognition complex(ORC) is comprised of Orc1p, Rrr1p, Orc3p, Orc4p, Orc5p, and Orc6p.	53.8636	#N/A
TID_171146	An01g07580	Title: strong similarity to hypothetical protein YDL201w - Saccharomyces cerevisiae; Remark: protein may be a methyltransferase-like protein similar to human and mouse proteins.	53.8304	5.35974
TID_46523	An01g08390	Title: similarity to ribosomal protein of the large subunit Mrpl36 - Saccharomyces cerevisiae; Remark: mitochondrial ribosomal proteins (MRPs) are the counterparts in that organelle of the cytoplasmic ribosomal proteins in the host.; Remark: the mitochondrial ribosome of the yeast S. cerevisiae contains 13 large subunit proteins.	53.6768	4.73119
TID_46410	An01g10820	Title: strong similarity to hypothetical membrane protein YOR206w - Saccharomyces cerevisiae;	53.5962	7.14821
TID_49148	An16g01350	Title: strong similarity to hypothetical protein CAA10129.1 - Cicer arietinum;	53.572	49.7115
CADANGAT00002667	An02g11460	Title: strong similarity to hypothetical protein met-10+ - Neurospora crassa; Pathway: N. crassa homolog met-10+ is putatively involved in methionine pathway.	53.1449	5.63595
TID_139419	An18g04230	Title: strong similarity to protein involved in ribosome biogenesis Kri1 - Saccharomyces cerevisiae; Complex: the S. cerevisiae Kri1 protein was found to be in a complex with Krr1.; Function: both proteins S. cervisiae Kri1 and Krr1 are required for 40S ribosome biogenesis in the nucleolus.; Remark: Kri1='Krr1 interacting protein'.; Remark: alternate name for S. cerevisiae Kri1: YNL308C.; nucleus	53.0513	8.15661
TID_50495	0	#N/A	52.9397	#N/A
TID_48843	An15g06390	Title: strong similarity to ribosomal RNA processing protein Rrp5 - Saccharomyces cerevisiae; Function: RRP5 is required for formation of both 18S and 5. 8S rRNA in yeast.; Localization: Nucleolus; nucleus	52.7921	6.29047
TID_200686	An15g03940	Title: strong similarity to monosaccharide transporter AmMst-1 - Amanita muscaria; Function: monosaccharide transporter Mst-1 of A. muscaria is involved in the active uptake of monosaccharides.; Induction: monosaccharide transporter Mst-1 of A. muscaria is upregulated in ectomycorrhizas by a monosaccharide-controlled mechanism.; Similarity: the predicted A. niger protein shows strong similarity t…	52.6453	7.52448
TID_41950	An14g06300	Title: strong similarity to mitochondrial ribosomal protein of the large subunit Yml6 - Saccharomyces cerevisiae; localisation:mitochondrion	52.3047	7.02462
TID_211797	An18g01320	Title: strong similarity to extracellular protease precursor Bar1 - Saccharomyces cerevisiae; Function: BAR1 of S. cerevisiae selectively cleaves the 6-Leu-|-Lys-7 bond in the pheromone alpha-mating factor. BAR1 activity is abolished by in vitro mutation of an aspartic acid predicted to be in the active site.; Induction: secretion of BAR1 of S. cerevisiae is stimulated to as much as five times th…	52.2876	9.61662
TID_197883	An02g12510	Title: strong similarity to plasma membrane H(+)-ATPase pmaA - Aspergillus nidulans [putative frameshift]; Catalytic activity: H(+)[intracellular] + ATP + H2O = H(+)[extracellular] + ADP + phosphate.; Function: a proton gradient across the plasma membrane is important for many proton-driven transport functions.; Function: pmaA of A. nidulans is involved in proton homeostasis and establishment/mai…	52.2667	65.6559
TID_186735	An12g09600	Title: similarity to high-affinity nicotinic acid permease Tna1 - Saccharomyces cerevisiae; Function: TNA1 is the yeast high affinity nicotinic acid permease.; Induction: The transcript levels of TNA1 increase when extracellular nicotinic acid and thiamine,respectively, are absent.; Similarity: TNA1 belongs to the yeast Dal5p subfamily of the major facilitator family.	52.2385	3.22785
TID_36832	An02g03620	Title: strong similarity to protein involved in cephalosporin C biosynthesis from patent JP09009966-A -Acremonium chrysogenum; Remark: Acremonium chrysogenum gene involved in biosynthesis of cephalosporin C patent JP09009966-A.; Remark: shows also strong similarity to YLL028w (TPO1) S. cerevisiae.	51.8202	16.1492
TID_51832	An01g09040	Title: strong similarity to DEAD box protein MrDb -Homo sapiens; Function: DEAD-box family RNA-helicases are involved in nuclear and mitochondrial splicing processes, RNA editing, rRNA processing, translation initiation, nuclear mRNA export, and mRNA degradation (see also the DEAD-box database at http://www. columbia. edu/~ej67/dbhome. htm).; Function: DEAD-box family RNA-helicases manipulate RNA…	51.5054	14.8532
TID_49316	An14g02890	Title: strong similarity to 5-oxoprostaglandin 13-reductase LTB4/PGR - Sus scrofa; Catalytic activity: S. scrofa LTB4/PGR converts (5Z)-(15S)-11-alpha-hydroxy-9,15-dioxoprostanoate + NAD(P)(+) to (5Z)-(15S)-11-alpha-hydroxy-9,15-dioxoprosta-13-enoate + NAD(P)H.; Function: S. scrofa LTB4/PGR is required for the metabolism of the hormones prostaglandin and leukotrien.; (1.3.1.48)	51.3403	11.12
TID_53259	An07g05570	Title: strong similarity to chitin synthase chs1 -Aspergillus nidulans; Catalytic activity: chs1 of A. nidulans catalyzes the alpha-1,4-glycosylation of chitin by UDP-N-acetyl-D-glucosamine producing elongated chitin and UDP.; Function: chs1 of A. nidulans is necessary for the synthesis of the cell wall polysaccharide chitin.; Phenotype: deletion mutants of chs1 from A. nidulans exhibited growth …	50.8131	6.32314
TID_186451	An12g04910	Title: strong similarity to mRNA splicing factor Prp16 - Saccharomyces cerevisiae [truncated ORF]; Remark: Prp16 is an essential yeast splicing factor that catalyzes RNA-dependent hydrolysis of nucleoside triphosphates. Prp16 is a member of the DEAH-box protein family, which is defined by six co-linear sequence motifs.; Remark: might be C-terminally truncated due to contig end.	50.738	3.58205
TID_49811	An18g01980	Title: strong similarity to ATP-dependent RNA helicase Spb4 - Saccharomyces cerevisiae; Function: spb4 of S. cerevisiae is involved in the assembly of the ribosomal large subunit and maintenance by regulating the maturation of 25S ribosomal RNA.; Phenotype: aberrant production of 25S ribosomal RNA occurring in spb4-1 mutants of S. cerevisiae.; Remark: YFL002c is a synonym for spb4.; Similarity: t…	50.507	8.80013
TID_39511	An11g10760	Title: strong similarity to RNA-binding protein rnp24p - Schizosaccharomyces pombe; Function: NRS1 is involved in processing 20S to 18S rRNA.; Function: proteins containing RNP consensus-sequence RNA-binding domains (CS-RBDs) play diverse roles in many aspects of RNA metabolism.; Similarity: shows strong similarity to known protein of S. cerevisiae nuclear localization sequence binding protein NS…	50.4971	12.6182
CADANGAT00012966	An16g04970	Title: strong similarity to arginine-specific carbamoyl-phosphate synthase subunit Cpa2 - Saccharomyces cerevisiae; Catalytic activity: 2 ATP + glutamine + CO(2) + H(2)O = 2 ADP + orthophosphate + glutamate + carbamoyl phosphate; Complex: CPA2 of S. cerevisiae forms a heterodimer with CPA1.; Function: CPA2 of S. cerevisiae accepts the ammonia moiety cleaved from glutamine, binds all the remaining…	50.3449	#N/A
TID_41761	An14g03620	Title: strong similarity to essential protein YJL010c from patent WO200039342-A2 - Saccharomyces cerevisiae; Phenotype: deletion of YJL010C in S. cerevisiae is lethal.; Remark: there are no further informations about the patent available.	50.2644	5.33751
TID_39215	An11g06810	Title: strong similarity to mitochondrial ribosomal protein of the large subunit L6 - Saccharomyces cerevisiae; Remark: alternate name for S. cerevisiae MRPL6: YHR147C,YML6 or 60S ribosomal protein L6(mitochondrial).; Similarity: the S. cerevisiae MRPL6 protein belongs to the L6p family of ribosomal proteins.; localisation:mitochondrion	49.9654	9.42044
TID_185012	An14g06850	Title: strong similarity to hypothetical WD-repeat protein - Ajellomyces capsulatus; Remark: WD domains are a characteristic motifs in beta-transducin, the beta1-subunit of the signal-transducing G proteins.	49.9101	#N/A
TID_45166	An17g01470	Title: similarity to 49 kD subunit of DNA-directed RNA polymerase I Rpa49 - Saccharomyces cerevisiae; Catalytic activity: n nucleoside triphosphate = n pyrophosphate + RNA(n).; Complex: RNA polymerase I consists of 14 different subunits.; Function: DNA-dependent RNA polymerase catalyzes the transcription of DNA into RNA using the four ribonucleoside triphosphates as substrates. RNA polymerase A (…	49.72	5.57398
TID_50038	An09g06180	Title: similarity to phosphorylation regulatory protein HP-10 - Homo sapiens; Function: HP-10 is considered to be a new regulatory phosphorylation protein because it has no intrinsic kinase activity.; Function: bacteria expressing the HP-10 encoded protein were found to have a dramatic increase in endogenous phosphorylated proteins.	49.2319	6.88476
TID_55437	An01g04230	Title: strong similarity to hypothetical WD-repeat transcription regulation protein SPCC18.13 -Schizosaccharomyces pombe;	48.5612	5.14682
TID_172049	An01g06110	Title: strong similarity to glycerol-3-phosphate dehydrogenase (NAD+) precursor Gpd1 - Saccharomyces cerevisiae; Catalytic activity: GPD1 of S. cerevisiae catalyzes the reaction: sn-glycerol 3-phosphate + NAD(+) <=> glycerone phosphate + NADH.; Function: as osmotic balance regulates cell fusion during mating in S. cerevisiae, a secondary effect of GDP1 mutations is an impairment of cell fusion.; …	48.538	5.53212
TID_37604	An02g14360	Title: strong similarity to hypothetical protein SPBC29A3.06 - Schizosaccharomyces pombe;	48.3974	8.70128
TID_205168	An04g09440	Product: hypothetical protein [truncated ORF]; Remark: the A. niger ORF is C-terminally truncated due to the contig border.	48.2609	#N/A
TID_35512	An01g13200	Title: similarity to FLEXHT-10 from patent WO200070047-A2 - Homo sapiens; Function: pharmaceutical compositions comprising FLEXHT can be used to treat diseases or conditions associated with altered expression of functional FLEXHT.; Function: the polynucleotide sequences of the patent can be used to express the protein sequences.; Function: the proteins and polynucleotides of the patent can be use…	47.7456	20.827
TID_46984	An02g04980	Title: strong similarity to DEAD-box RNA helicase II ddx21 - Homo sapiens; Function: ddx21 of H. sapiens can unwind double-stranded RNA (helicase) and can fold or introduce a secondary structure to a single-stranded RNA (foldase).; Remark: ddx21 of H. sapiens is also called nuleolar RNA helicase GU, dead box protein 21 or RHII/GU.; Similarity: the ORF shows similarity to several RNA helicases fro…	47.5993	6.78661
TID_53177	An07g08740	Title: weak similarity to 75 kDa invariant surface glycoprotein ISG75 - Trypanosoma brucei; Remark: in T. brucei strain 427 ISG75 genes are present in tandem arrays at two loci, A and B, containing 5 and 2 copies, respectively.	47.5253	2.7272
TID_38620	An08g00870	Title: strong similarity to hypothetical protein 1A9.230 - Neurospora crassa;	47.4699	6.47168
TID_206020	An01g05580	Title: similarity to hypothetical periodic tryptophan protein Pwp1 - Saccharomyces cerevisiae [truncated ORF]; Remark: the ORF encoded protein is C-terminally truncated due to the contig border.	47.232	3.02215
TID_207002	An02g07480	Title: strong similarity to pheromone response pathway suppressor Srm1 - Saccharomyces cerevisiae;	47.1064	#N/A
TID_55543	0	#N/A	46.5118	#N/A
TID_123110	An15g03210	Title: strong similarity to gamma-butyrobetaine hydroxylase BBH - Homo sapiens; Catalytic activity: H. sapiens BBH converts gamma-butyrobetaine (4-trimethylammoniobutanoate),alpha-ketoglutarate and molecular oxygen into carnitine (3-hydroxy-4-trimethylammoniobutanoate), succinate and CO2; Function: the H. sapiens homolog gamma-butyrobetaine hydroxylase BBH is a alpha-ketoglutarate-dependent dioxy…	46.3295	#N/A
TID_54828	An13g02220	Title: similarity to hypothetical protein encoded by An19g00010 - Aspergillus niger;	45.7901	3.8288
TID_50980	0	#N/A	45.4022	#N/A
TID_41955	An14g06350	Title: similarity to nuclear protein Las1 -Saccharomyces cerevisiae; Function: LAS1 might play a role in regulating bud formation and morphogenesis via the expression of components that function directly in these processes.; Similarity: shows stronger similarity to undescribed proteins of N. crassa and S. pombe.; nucleus	45.1475	7.32454
TID_47267	An06g01210	Title: similarity to rRNA processing protein Lcp5 -Saccharomyces cerevisiae; Complex: in S. cerevisiae antibodies directed against Lcp5p specifically immunoprecipitated the yeast U3 snoRNA snR17.; Function: in S. cerevisiae mutations in LCP5 caused defects in pre-ribosomal RNA (pre-rRNA) processing impairing early cleavage steps that lead to the production of mature 18S rRNA.; Localization: in S.…	45.1451	7.38642
TID_178353	An11g09940	Title: similarity to histone-lysine N-methyltransferase LSMT - Pisum sativum; Catalytic activity: S-Adenosyl-L-methionine + Histone-L-lysine = S-Adenosyl-L-homocysteine + Histone N6-methyl-L-lysine.; (2.1.1.43)	44.625	3.13615
TID_40917	An16g06390	Title: strong similarity to hypothetical protein SPAC2C4.17c - Schizosaccharomyces pombe;	44.5407	2.49777
CADANGAT00012303	An15g06240	Title: similarity to NADPH-protochlorophyllide oxidoreductase PorB - Hordeum vulgare; Catalytic activity: chlorophyllide A + NADP(+) <=> protochlorophyllide + NADPH.; Function: the PorB protein from Hordeum vulgare is involved in the phototransformation of protochlorophyllide (pchlide) to chlorophyllide (chlide).; Similarity: the ORF DNA sequence shows strong similarity to the Aspergillus niger E…	44.3073	15.394
TID_208231	An08g03460	Title: strong similarity to protein involved in silencing Sas10 - Saccharomyces cerevisiae; Function: S. cerevisiae Sas10p ('Something About Silencing') is able to disrupt silencing and derepresses genes associated with silenced chromatin when overproduced.; Localization: Sas10p is a nuclear protein.; Remark: an alternative gene name for the S. cerevisiae homolog SAS10 is YDL153c.; nucleus	43.96	7.87642
TID_184867	An14g05010	Title: strong similarity to 3-5 exoribonuclease Csl4 - Saccharomyces cerevisiae; Complex: CSL4 of S. cerevisiae is an essential component of the exosome, a conserved complex of multiple 3'-to-5' exonucleases required for diverse RNA processing events, such as mRNA degradation and rRNA processing.; Phenotype: null mutation of CSL4 in S. cerevisiae is lethal.; Remark: CSL4 of S. cerevisiae is also …	43.9541	3.38858
TID_53175	An07g08820	Title: weak similarity to hypothetical protein LcoB - Lactococcus lactis; Function: PAK family kinases regulate cytoskeletal changes mediated by Cdc42 and Rac.; Function: experiments in D. discoideum suggest that the assembly of myosin II into the cytoskeleton requires PAKa function.; Function: in D. discoideum paka null cells or wild-type cells expressing a kinase dead (putative dominant negativ…	43.8761	13.6262
TID_206266	An01g02810	Title: strong similarity to cytochrome P450 sterol delta22-desaturase Erg5 - Saccharomyces cerevisiae; Cofactor: Heme.; Function: Erg5 is a cytochrome P450 involved in C-22 denaturation of the ergosterol side-chain.; Pathway: S. cerevisiae Erg5 is involved in the Ergosterol biosynthesis.; Remark: alternate names for S. cerevisiae Erg5: Cyp61, YMR015c.; Similarity: S. cerevisiae Erg5 belongs to th…	43.8656	6.85256
TID_171242	An01g13320	Title: weak similarity to integral membrane protein PTH11 - Magnaporthe grisea; Function: the product of M. grisea pathogenicity gene pth11 is not required for appressorium morphogenesis but is involved in host surface recognition.; Similarity: shows only partial similarity to protein of M. grisea.	43.4686	3.02609
TID_46331	An01g12800	Title: strong similarity to hypothetical conserved protein SPAC16.04 - Schizosaccharomyces pombe;	43.163	7.75168
TID_187288	An18g01770	Title: similarity to hypothetical zinc-finger protein SPBC15D4.02 - Schizosaccharomyces pombe; Similarity: the ORF contains a zinc-finger domain,which shows similarity to other zinc-finger domains from various proteins.	42.9842	10.1875
TID_56837	An18g06010	Title: similarity to ribosomal protein of the large subunit Yml40 - Saccharomyces cerevisiae; Remark: mitochondrial ribosomal proteins (MRPs) are the counterparts in that organelle of the cytoplasmic ribosomal proteins in the host. Although the MRPs fulfil similar functions in protein biosynthesis, they are distinct in number, features and primary structures from the latter. Most progress in the …	42.9698	9.37914
TID_171334	0	#N/A	42.6889	#N/A
TID_184611	An14g03740	Title: strong similarity to hypothetical protein SPCC14G10.02 - Schizosaccharomyces pombe;	42.6792	2.69678
TID_214483	An16g08640	Title: strong similarity to hypothetical RNA-binding protein SPAC16E8.06c - Schizosaccharomyces pombe; Function: motif similarities suggest involvment in RNA processing activities.	42.5419	7.43819
TID_208879	An11g06140	Title: strong similarity to delta-1-pyrroline-5-carboxylate dehydrogenase p5cdh - Homo sapiens; Catalytic activity: 1-pyrroline-5-carboxylate + Nad(+) + H(2)O = l-glutamate + NadH.; Function: p5cdh of H. sapiens catalyzes the irreversible conversion of delta-1-pyrroline-5-carboxylate (p5c), derived either from proline or ornithine, to glutamate which is a necessary step in the pathway interconnec…	42.244	3.6703
TID_41481	An14g00340	Title: weak similarity to hypothetical protein AAN24427.1 - Bifidobacterium longum; Remark: the similarity to the microtubule-associated protein homologue of D. melanogaster is due to repetitive sequence in the ORF.	42.06	2.03387
TID_176830	An08g00720	Title: strong similarity to conserved eukaryotic protein involved in ribosome biogenesis Erb1 -Saccharomyces cerevisiae; Remark: functional annotation of ERB1 was transferred from the SGD database.; Remark: the systematic genename of ERB1 is YMR049c.	42.012	7.17206
CADANGAT00000733	An01g07380	Title: strong similarity to hypothetical protein SPBC16D10.01c - Schizosaccharomyces pombe; Remark: the S. pombe protein possibly interacts with protein phosphatase two C.	41.991	3.33492
TID_208264	An08g02990	Title: strong similarity to adenylylsulfate kinase Met14 - Saccharomyces cerevisiae; Pathway: S. cerevisiae MET14 is a component of the purine metabolism, the selenoamino acid metabolism and the Sulfur metabolism.; Remark: S. cerevisiae MET14 converts ATP and adenylylsulfate to ADP and 3'-phosphoadenylylsulfate.; Similarity: S. pombe orthologue of the S. cerevisiae MET14 is SPAC1782.; (2.7.1.25)	41.8016	18.5705
TID_133626	An15g06690	Title: strong similarity to dnaJ related protein HIRIP4 - Homo sapiens; Function: human HIRIP4 has been shown to be a positive cochaperones of hsc70.; Function: the chaperone function of Hsp70 proteins in these events is regulated by members of the DnaJ-like protein family, which occurs through direct interaction of different Hsp70 and DnaJ-like protein pairs that appear to be specifically adapte…	41.747	12.9297
TID_50766	An03g06430	Title: strong similarity to cinnamyl-alcohol dehydrogenase MsaCAD1 - Medicago sativa; Catalytic activity: cinnamyl-alcohol dehydrogenases convert an Cinnamyl-alcohol+NADP(+) to an cinnamaldehyde + NADPH.; Function: M. sativa MsaCad1 catalyses the last step in the biosynthesis of the lignin monomers.; Induction: M. sativa MsaCad1 is wound-inducible, and the wound-responsiveness is modulated by sal…	41.5442	14.7738
TID_48809	An15g05780	Title: strong similarity to 37 kD subunit of DNA-directed RNA polymerase III Rpc37 - Saccharomyces cerevisiae; Complex: RPC37 of S. cerevisiae is the RNA Polymerase C (III) 37 kDa subunit and interacts with the C53 subunit.; Function: RNA polymerase III is necessary for the transcription of tRNAs, the 5S rRNA and other small stable RNAs.; Remark: RPC37 of S. cerevisiae is also called YKR025w.; Si…	41.2791	3.72331
TID_174672	An02g04830	Title: strong similarity to extragenic suppressor of the bimD6 mutation sudD - Aspergillus nidulans; Remark: sudD of A. nidulans is another suppressor of the bimD6 mutation, which is a recessive,temperature-sensitive lethal mutation. at a restrictive temperature, the chromosomes of bimD6 mutant strains fail to attach properly to the spindle microtubules, and the mutant also displays a high rate o…	41.1363	7.62561
TID_56941	An09g02780	Title: similarity to myosin heavy chain - Gallus gallus;	40.9714	#N/A
TID_46407	An01g10870	Title: strong similarity to DEAD box RNA helicase CHR1 - Candida albicans; Function: C. albicans CHR1/S. cerevisiae Rok1 are involved in ribosome biogenesis. More specifically in a early step of the processing of the 35S rRNA precursor.; Remark: C. albicans CHR1 was cloned by functional complementation of the S. cerevisiae rok1 mutation. Literture for S. cerevisiae Rok1: Pubmed 9154839; 9848659; …	40.691	5.51423
TID_52717	An08g04150	Title: similarity to mitochondrial ribosomal protein of the large subunit L15 Mrpl10 - Saccharomyces cerevisiae; Remark: YNL284C is the systematic name for MRPL10 of S. cerevisiae.; Similarity: MRPL10 of S. cerevisiae shows similarity to bacterial ribosomal L15 proteins.; localisation:mitochondrion	40.6671	9.46502
CADANGAT00005481	An07g02090	Title: weak similarity to hypothetical chloroplast RNA-binding protein At2g35410 - Arabidopsis thaliana;	40.1559	9.62072
TID_51257	An16g08860	Title: strong similarity to nuclear and nucleolar protein Nop14 - Saccharomyces cerevisiae; Phenotype: S. cerevisiae spores harbouring disruptions in Nop14 germinated but underwent only a few divisions before ceasing growth, suggesting that Nop14 is essential for vegetative growth.; Remark: the synonym for Nop14 from S. cerevisiae is YDL148c.; nucleus	39.7956	5.14048
TID_56906	An09g05270	Title: strong similarity to periodic tryptophan protein Pwp2 - Saccharomyces cerevisiae; Function: Pwp2p exists in a proteinaceous complex,possibly associated with the cytoskeleton, where it functions in control of cell growth and separation.; Function: it is required for bud-site selection and cell separation.; Localization: HA-Pwp2p of S. cerevisiae was clustered at multiple points in the cytop…	39.7395	3.80686
TID_39426	An11g09660	Title: strong similarity to ethanolaminephosphotransferase Ept1 - Saccharomyces cerevisiae; Catalytic activity: CDP-choline + 1,2-diacylglycerol = CMP + a phosphatidylcholine.; Catalytic activity: CDP-ethanolamine + 1,2-diacylglycerol = CMP + a phosphatidylethanolamine.; Remark: EPT1 requires a divalent cation activator,and is inhibited by CMP in S. cerevisiae.; Remark: The multiple transmembrane…	39.613	10.8635
TID_194072	An16g08720	Title: strong similarity to cystathionine-gamma-lyase mecB - Acremonium chrysogenum; Catalytic activity: L-cystathionine + H(2)O <=> L-cysteine + NH(3) + 2-oxobutanoate.; Cofactor: Pyridoxal-phosphate.; Pathway: the cystathionine gamma-lyase MecB from A. chrysogenum is involved in cysteine metabolism.; (4.4.1.1)	39.5207	6.68942
TID_137527	An08g00950	Title: strong similarity to mitochondrial ribosomal protein of the large subunit Yml8 - Saccharomyces cerevisiae; Complex: YmL8 of S. cerevisiae is a mitochondrial ribosomal protein of the large subunit.; Remark: YmL8 of S. cerevisiae is also called MRPL8,L17, YJL063C, J1125, or HRD238.; localisation:mitochondrion	39.3968	7.25883
TID_39899	An07g05800	Title: similarity to signal recognition particle protein srp14 - Canis lupus; Function: srp14 of C. familiaris is involved in the targeting of secretory proteins to the rough endoplasmic reticulum membrane.; Function: srp14 together with srp9 are necessary for binding to the alu portion of SRP RNA, which together constitute the elongation domain of the six subunits-containing signal recognition p…	39.12	#N/A
TID_55305	An01g10190	Title: similarity to mitochondrial tricarboxylate carrier - Rattus sp.; Function: mitochondrial tricarboxylate carrier shows citrate transport activity.; Remark: the ORF encoded protein also shows similarity to sideroflexin 1 from M. musculus. Disruption of this mitochondrial protein leads to pathologic intramitochondrial iron deposits in erythrocytes.; localisation:mitochondrion	39.0084	41.0192
TID_57039	An04g03110	Title: strong similarity to mitochondrial aspartate--tRNA ligase Msd1 - Saccharomyces cerevisiae; Catalytic activity: ATP + L-aspartate + tRNA(Asp) = AMP + diphosphate + L-aspartyl-tRNA(Asp).; Remark: MSD1 is a nuclear gene.; localisation:mitochondrion; (6.1.1.12)	38.9895	4.42953
TID_206090	An01g04590	Title: strong similarity to hypothetical protein Kre33 - Saccharomyces cerevisiae; Function: KRE33 of S. cerevisiae, also called YNL132W, is a protein extremely conserved till humans; the molecular function is unknown, but the gene is claimed to be involved in killer toxin resistance, although the results are still unpublished.; Phenotype: null mutation of KRE33 in S. cerevisiae is lethal.	38.6481	8.39791
TID_40356	An15g00700	Title: strong similarity to 16 kD subunit of DNA-directed RNA polymerase I,III Rpc19 - Saccharomyces cerevisiae; Complex: in S. cerevisiae Rpc19p and Rpc40p form a heterodimer that may be a equivalent of alpha homodimers found in E. coli RNA polymerase.; Function: Rpc19p of S. cerevisiae is a shared subunit of RNA polymerases I and III.; Remark: YNL113W is the systematic name for RPC19.; Similari…	38.6151	8.72551
CADANGAT00009354	An11g10370	Title: strong similarity to trans-pentaprenyltranstransferase Coq1 - Saccharomyces cerevisiae; Catalytic activity: S. cerevisiae trans-pentaprenyltranstransferase converts All-trans-pentaprenyl diphosphate and isopentenyl diphosphate to diphosphate and all-trans-hexaprenyl diphosphate.; Function: S. cerevisiae trans-pentaprenyltranstransferase is involved in the CoenzymeQ biosythesis. Coenzyme Q …	38.4384	4.05476
TID_191097	An03g04620	Title: strong similarity to mitochondrial ribosomal protein Cyt-21 - Neurospora crassa; localisation:mitochondrion	38.3608	4.95822
TID_37361	An02g10990	Title: similarity to hypothetical protein encoded by An17g00650 - Aspergillus niger; Similarity: the ORF shows similarity to another A. niger protein. This other protein displays similarity to the cercosporin resistance protein Crg1 of Cercospora nicotianae.	38.25	#N/A
TID_196147	An01g10700	Title: strong similarity to hypothetical protein SPBC36B7.04 - Schizosaccharomyces pombe;	37.989	10.2416
TID_202528	An18g04470	Title: strong similarity to TTAGGG repeat binding factor Tbf1 - Saccharomyces cerevisiae; Function: S. cerevisiae Tbf1 binds to TTAGGG repeats. It essential for cell growth and may play a role in telomere function and/or structure. It may regulate gene expression.; Remark: alternate names for S. cerevisiae Tbf1: Lpi16 or YPL128C.; nucleus	37.7844	6.40698
CADANGAT00000015	An01g00150	Title: strong similarity to nuclear protein Enp1 -Saccharomyces cerevisiae; Function: ENP1is an essential nuclear protein with effects on N-glycosylation of proteins in the secretory pathway.; Localization: Immunohistochemical studies to define the cellular localization of the ENP1 protein revealed that it was localized to the nucleus.; nucleus	37.6704	11.82
TID_200921	An16g05290	Title: strong similarity to hypothetical purine-cytosine permease Fcy2 - Saccharomyces cerevisiae [putative frameshift]; Remark: a putative sequencing error results in an frameshift.; putative frameshift	37.5844	12.4093
TID_36257	An01g03230	Product: hypothetical protein; Similarity: the similarities are due to repetetive sequences.	37.4482	59.7599
TID_210620	An16g03380	Title: similarity to diagnostic protein #23219 from patent WO200175067-A2 - Homo sapiens;	36.9492	15.0964
TID_179354	An11g10000	Title: similarity to hypothetical protein SPBC23G7.07c - Schizosaccharomyces pombe;	36.8472	4.20032
TID_209784	An07g03070	Title: strong similarity to mitochondrial carrier protein ARALAR2 - Homo sapiens; Function: ARALAR2 of H. sapiens is a calcium-dependent mitochondrial metabolite (possibly anionic) carrier, which might have a role in urea cycle function.; Remark: ARALAR2 of H. sapiens is also called SLC25A13, member 13 of solute carrier family 25 or citrin.	36.8211	18.7152
TID_51409	An04g09100	Title: strong similarity to hypothetical protein YLR002c - Saccharomyces cerevisiae;	36.7188	9.75839
TID_56564	An14g02590	Title: strong similarity to GABA permease gabA -Aspergillus nidulans; Function: transcript level analyses demonstrate that gabA is subject to carbon catabolite and nitrogen metabolite repression.; Similarity: shows also similarity to several putative fungal aminoacid permeases.	36.5197	4.9822
TID_54378	0	#N/A	36.3306	#N/A
TID_179444	An11g07680	Title: strong similarity to brefeldin A resistance protein Bfr2 - Saccharomyces cerevisiae; Alternative name: YDR299W (MIPS); Function: the S. cerevisiae BFR2 gene product partially suppresses the growth defects induced by the fungal metabolite Brefeldin A (BFA), which disrupts the Golgi apparatus and its incoming protein flux.	35.6968	6.33172
TID_38822	An11g01850	Title: strong similarity to hypothetical protein SPBC56F2.04 - Schizosaccharomyces pombe [putative frameshift]; Remark: a putative sequencing error results in an frameshift.; Similarity: the protein shows strong similarity to the DRIM protein of Homo sapiens, a gene with unknown function, which is downregulated in tumor metastasis.; putative frameshift	35.2959	7.01426
TID_39394	An11g09370	Title: strong similarity to 13.7 kD subunit of DNA-directed RNA polymerase I Rpa12 - Saccharomyces cerevisiae; Catalytic activity: RNA polymerase I catalyses DNA-template-directed extension of the 3'-end of an RNA strand by one nucleotide at a time.; Function: A12. 2 plays a role in the assembly of A190, the largest subunit of RNA polymerase I, into a stable polymerase I structure.; Function: RNA…	35.2472	10.1723
TID_173056	An02g06040	Title: strong similarity to mitochondrial ribosomal protein of the large subunit L23 - Kluyveromyces lactis; Similarity: the ORF shows also strong similarity to several ribosomal proteins L13 from different species with mitochondrial and cytoplasmic localization, which belongs to the same superfamily as L23, to the L13 family of ribosomal proteins.	35.1391	2.98264
TID_120052	An18g02230	Title: strong similarity to methylase Spb1 -Saccharomyces cerevisiae; Complex: Spb1p is associated in vivo with the nucleolar proteins Nop1p and Nop5/58p.; Remark: Spb1p is able to bind [(3)H]AdoMet in vitro,suggesting that it is a methylase.; Remark: Spb1p is required for proper assembly of pre-ribosomal particles during the biogenesis of 60S ribosomal subunits.; Remark: alternative name is YCL0…	35.1267	6.94724
CADANGAT00002600	An02g10820	Product: hypothetical protein	35.0842	14.4758
TID_210431	An16g05440	Product: hypothetical protein	35.0226	3.06427
TID_49490	An12g09670	Title: strong similarity to uracil phosphoribosyltransferase UPRT - Toxoplasma gondii; Catalytic activity: UMP + diphosphate = uracil + 5-phospho-alpha-D-ribose 1-diphosphate.; Pathway: Salvage pathway of pyrimidine metabolism.; (2.4.2.9)	34.9206	3.42749
TID_38467	An08g02870	Title: strong similarity to CCAAT-binding transcription factor CBF - Homo sapiens; Function: H. sapiens CCAAT-binding factor (CBF) regulates the expression of the human heat shock gene hsp70.	34.8017	5.05083
TID_52194	An02g03860	Title: strong similarity to hypothetical protein B1D1.160 - Neurospora crassa; Remark: the ORF encoded protein also shows strong similarity to YPL012w of S. cerevisiae. Loss of function mutations of the unknown protein YPL012w are not viable.	34.6652	10.3517
CADANGAT00001257	An01g12580	Title: similarity to protein fragment SEQ ID NO:21284 from patent EP1033405-A2 - Arabidopsis thaliana;	34.6396	2.00641
TID_35550	#N/A	#N/A	34.6396	#N/A
TID_208165	An08g04100	Title: strong similarity to serine palmitoyltransferase 2 Lcb2 - Saccharomyces cerevisiae; Catalytic activity: LCB2 of S. cerevisiae catalyzes the reaction of palmitoyl-CoA + l-serine = CoA + 3-dehydro-d-sphinganine + CO(2).; Complex: LBC1 and LBC2 may encode subunits of the enzyme.; Pathway: LCB2 of S. cerevisiae catalyzes the first step in the biosynthesis of the long-chain base component of sp…	34.5885	5.38726
TID_53574	0	#N/A	34.4989	#N/A
TID_55790	An08g05010	Title: similarity to hypothetical pathogenesis-related protein CAD27313.1 - Aspergillus fumigatus;	34.3255	58.2488
TID_38108	An08g07780	Title: strong similarity to lysine-specific permease lysP - Escherichia coli;	34.0736	3.53268
TID_181060	An07g08590	Title: strong similarity to protein SEQ ID NO:7145 from patent WO200253728-A2 - Candida albicans;	34.0363	6.38147
TID_185582	An14g07030	Title: strong similarity to p-nitrobenzyl esterase pnbA - Bacillus subtilis; Function: B. subtilis PNB carboxy-esterase catalyzes hydrolysis of several beta-lactam antibiotic PNB esters to the corresponding free acid and PNB alcohol.; Similarity: the A. niger protein also shows strong similarity to other ester hydrolases.; (3.1.1.-)	33.9672	2.04118
TID_197559	An02g08080	Title: strong similarity to cytoplasmic ribosomal protein of the large subunit L22 - Xenopus laevis; Remark: X. laevis L22 mRNA is a example of the correlation between the polypyrimidine terminal tract and the translational regulation observed in other rp mRNAs.; Similarity: belongs to the ribosomal protein L22 protein family.; cytoplasm	33.9176	2.48358
TID_214561	An16g07400	Title: strong similarity to NAD-dependent 5,10-methylenetetrahydrafolate dehydrogenase Mtd1 -Saccharomyces cerevisiae; Catalytic activity: Methylenetetrahydrofolate dehydrogenases convert 5,10-methylenetetrahydrofolate + NAD(+) to 5,10-methenyltetrahydrofolate + NADH.; Function: S. cerevisiae MTD1 is involved in the oxidation of cytoplasmic one-carbon units for the de novo purine biosynthesis.; R…	33.9005	2.41497
TID_200112	An07g05380	Title: strong similarity to beta transducin-like protein het-e1 - Podospora anserina; Function: WD-repeats are usually present in the beta-subunit (beta-transducin) of G proteins, which mediate signal transduction.; Function: the het-e-1 gene of the fungus P. anserina is responsible for vegetative incompatibility through specific interactions with different alleles of the unlinked gene, het-c.; S…	33.7778	7.45444
TID_38235	An08g06060	Title: strong similarity to component of the U3 snoRNP Imp4 - Saccharomyces cerevisiae; Function: the S. cerevisiae Imp4 protein is a component of the U3 small nucleolar ribonucleoprotein (U3 snoRNP). It interacts physically with the U3 snoRNP specific protein, Mpp10. It is required for the early cleavages at sites A0, A1 and A2 of the pre ribosomal RNA to yield pre 18s ribosomal RNA processing.;…	33.3629	7.2321
TID_48373	An07g06640	Title: strong similarity to hypothetical protein SPCC830.03 - Schizosaccharomyces pombe; Similarity: the ORF shows also strong similarity to the homologues hypothetical protein in yeast, YLL035w of S. cerevisiae and the region with highest homology (around amino acid 300 to 440) is similar to the product of M. musculus neonate skin cDNA (clone:4632412I24) and a hypothetical protein T30N20_280 of …	33.3431	5.19652
TID_206342	An01g01820	Product: catalase R catR-Aspergillus niger; Catalytic activity: 2 H2O2 = O2 + 2 H2O; Function: occurs in almost all aerobically respiring organisms and serves to protect cells from the toxic effects of hydrogen peroxide.; Gene-ID: catR; Similarity: belongs to the catalase family.; localisation:peroxisome; (1.11.1.6)	33.3394	#N/A
TID_209822	An07g02690	Title: similarity to hypothetical regulational protein PBK1 - Homo sapiens; Function: PBK1 of H. sapiens could be involved in the regulation of proliferation/ differentiation and potentially in invasion of trophoblast cells.; Remark: PBK1 of H. sapiens is expressed in first trimester placentae but not in term placentae in the proximal parts of cell islands and in closely adjacent villous cytotrop…	33.3392	6.88241
TID_193903	An16g07300	Title: strong similarity to polypeptide SEQ ID NO:5295 from patent WO200171042-A2 - Drosophila melanogaster;	33.2067	6.73301
TID_46272	An01g14080	Title: strong similarity to cytoplasmic ribosomal protein of the small subunit Ys24 - Saccharomyces cerevisiae; Remark: YS24 is part of the small (40S) ribosomal subunit.; Remark: synonyms are S24, YS22, RP50, YP58.; Similarity: YS24 of S. cerevisiae belongs to S8 protein family.; cytoplasm	33.2019	#N/A
TID_53512	An15g06320	Title: similarity to exosome component Rrp41 - Homo sapiens; Remark: the human protein hRrp41p was expressed in yeast and shown to suppress the lethality of genetic depletion of yeast Rrp41p.; Similarity: the ORF DNA sequence very strong similar to the Aspergillus niger EST an_2945.	33.0318	3.23417
TID_44179	An04g02240	Title: similarity to RanGTP-binding protein NXT1 -Homo sapiens; Complex: human NXT1 binds to RNA binding mRNA-export factor TAP (also called NXF1), RNA binding and export inhibiting NXF2 and non RNA binding cytoplasmic NXF3.; Function: human NXT1 binds RanGTP and facilitates nuclear export of different classes of RNA and proteins.; Function: human NXT1 is involved in CRM1 (NES-containing-substrat…	32.8515	2.2128
TID_209768	An07g03190	Title: weak similarity to hypothetical precursor of mitochondrial ribosomal protein Yml15 - Saccharomyces cerevisiae [putative sequencing error];	32.705	5.63981
TID_53863	An14g04940	Title: strong similarity to mRNA turnover 4 protein Mrt4 - Saccharomyces cerevisiae; Phenotype: S. cerevisiae MRT4 null mutants are viable, are not defective in protein synthesis, but have defects in mRNA decay and growth.; Remark: MRT4 of S. cerevisiae is also known as YKL009W.; Similarity: the predicted ORF contains, indeed,structural characteristics common to ribosomal or RNA-binding proteins.…	32.6445	21.1265
TID_40867	An15g07620	Product: hypothetical protein	32.5609	2.6752
TID_210041	An15g00930	Title: strong similarity to chaperone for ubiquinol-cytochrome c reductase Abc1 - Saccharomyces cerevisiae; Function: abc1p has a dual function: overexpression of abc1p in S. cerevisiae suppresses a cytochrome b mRNA translation defect and the protein is essential for the electron transfer in the bc1 complex.; Function: it is possible that abc1 is involved in the correct folding and/or assembly o…	32.5165	2.62688
TID_53390	An15g00570	Title: strong similarity to bifunctional purine synthase ade1p - Schizosaccharomyces pombe; Catalytic activity: the AIRS part of S. pombe ADE1 converts 1-(5-phospho-D-ribosyl)acetamidine to ADP + phosphate + 5-amino-1-(5-phospho-D-ribosyl)imidazole.; Catalytic activity: the GARS part of S. pombe ADE1 converts ATP + 5-phospho-D-ribosylamine + glycine to ADP + phosphate + N 1-(5-phospho-D-ribosyl)g…	32.4439	4.38306
TID_196131	An01g10880	Title: similarity to ATP synthase subunit g homolog Atp20 - Saccharomyces cerevisiae; Catalytic activity: ATP + H(2)O <=> ADP + phosphate.; Complex: the f-type ATPases have 2 components, Cf(1) - the catalytic core - and Cf(0) - the membrane proton channel. In S. cerevisiae, the dimeric form of ATP synthase consists of 18 polypeptides: alpha, beta, gamma, delta,epsilon, 4 (b), 5 (oscp), 6 (a), 8, …	32.214	4.53299
TID_189001	An09g01120	Title: strong similarity to cDNA of pheromone-regulated Prm10 - Saccharomyces cerevisiae [putative frameshift]; Remark: putative sequencing errors results in premature stop codons; Remark: the systematic name for S. cerevisiae Prm10 is YJL108c.; putative frameshift	32.1296	#N/A
TID_196377	An01g07430	Title: strong similarity to mitochondrial ribosomal protein of the large subunit L2 - Saccharomyces cerevisiae; Function: ribosomal yeast protein l2 is a 37-kDa polypeptide component of the mitochondria 54 S large ribosomal subunit.; localisation:mitochondrion	32.0946	4.88541
TID_50719	An03g04990	Title: similarity to hypothetical protein YER002w -Saccharomyces cerevisiae; Remark: the reserved name for YER002w of S. cerevisiae is NOP16, based on the suggestion, that NOP16 is a putative nucleolar protein.	31.8991	17.0924
TID_127881	An14g05140	Title: similarity to Ecm1 - Saccharomyces cerevisiae; Phenotype: ECM1 mutation in S. cerevisiae causes perturbation of the cell surface.; Remark: ECM1 of S. cerevisiae is also called YAL059w.	31.8184	6.61581
TID_40358	An15g00730	Title: strong similarity to hypothetical protein 99H12.280 - Neurospora crassa;	31.7106	7.75591
TID_37616	An02g14520	Title: strong similarity to GMP synthase (glutamine-hydrolyzing) Gua1 - Saccharomyces cerevisiae; Catalytic activity: ATP + xanthosine 5'-phosphate + L-glutamine + H(2)O <=> AMP + diphosphate + GMP + L-glutamate.; Function: the S. cerevisiae homolog Gua1p is a GMP synthetase which catalyzes the amination of xanthine monophosphate to guanine monophosphate in the guanine branch of the purine biosyn…	31.6642	4.40675
CADANGAT00010474	An12g10380	Title: strong similarity to chitin synthase C chsC -Aspergillus fumigatus; Catalytic activity: chitin synthase catalyzes the conversion of UDP-N-acetyl-D-glucosamine + [1,4-(N-Acetyl-beta-D-glucosaminyl)]n = UDP + [1,4-(N-Acetyl-beta-D-glucosaminyl)]n+1.; Function: chitin synthase catalyzes the alpha-1,4-glycosylation of chitin by UDP-N-acetyl-D-glucosamine producing elongated chitin and UDP.; (2…	31.6215	6.16192
TID_45992	0	#N/A	31.6215	#N/A
TID_41765	An14g03660	Title: strong similarity to protein fragment SEQ ID NO:22357 from patent EP1033405-A2 - Arabidopsis thaliana; Remark: the matching coding sequence was isolated by RT-PCR on all of the mRNA from A. thaliana.; Remark: there are no further informations about the patent available.; Similarity: the ORF encoded protein shows also strong similarities to putative membrane proteins.; plasma membrane	31.6198	8.21039
TID_187573	An18g03000	Title: strong similarity to hypothetical protein SPBC1703.05 - Schizosaccharomyces pombe; Similarity: the predicted A. niger protein shows strong similarity to hypothetical protein sequences of diverse eucaryotic species and similarity to several procaryotic protein sequences.	31.4571	3.26566
TID_209255	An07g10010	Title: strong similarity to mitochondrial carrier protein Yhm1 - Saccharomyces cerevisiae; Function: YHM1 of S. cerevisiae is a multicopy suppressor of the temperature-sensitive defect associated with an abf2 null mutation lacking the HMG1-like mitochondrial DNA-binding protein HM, which is required for maintenance of the yeast mitochondrial genome.; Remark: YHM1 of S. cerevisiae is also called S…	31.3853	19.9896
CADANGAT00000548	An01g05560	Title: similarity to hypothetical protein SPCC18.12c - Schizosaccharomyces pombe;	31.3658	4.61559
TID_207470	An02g14080	Title: strong similarity to asparagine--tRNA ligase ASNS - Thermus aquaticus; Catalytic activity: the T. aquaticus asparaginyl-tRNA-synthetase converts ATP and L-asparagine and tRNA(Asn) to AMP and diphosphate and L-asparaginyl-tRNA(Asn).; Remark: the T. aquaticus asparaginyl-tRNA-synthetase is remarkably thermostable and retains 50% of its initial tRNA aminoacylation activity after 1 h of incuba…	31.2801	4.70522
TID_141284	An12g00870	Title: strong similarity to sulfite resistant protein Ssu1 - Saccharomyces cerevisiae; Remark: Ssu1p mediates efflux of the free form of sulphite.	31.1543	10.0481
TID_132415	An06g01480	Title: similarity to hypothetical protein YDL156w -Saccharomyces cerevisiae; Remark: the homology between the ORF and the hypothetical yeast protein is restricted to about 400 N-terminal amino acids.	31.1038	2.16316
TID_197015	An02g01830	Product: cytochrome c cyc-Aspergillus niger; Gene-ID: cyc; localisation:mitochondrion	30.9785	5.17365
TID_47909	An11g03270	Title: strong similarity to hypothetical zinc-finger protein - Schizosaccharomyces pombe; Function: due to the similarity to DNA-binding proteins, it is assummed that the predicted A. niger gene encodes for a protein involved in transcription.; Similarity: the predicted ORF shows similarity to several zinc finger-containing proteins from different species.	30.9643	2.33215
TID_190177	An04g01900	Title: similarity to Dom34p-interacting protein Dip2 - Saccharomyces cerevisiae; Function: beta-transducin (G-beta) is one of the three subunits (alpha, beta, and gamma) of the guanine nucleotide-binding proteins (G proteins) which act as intermediaries in the transduction of signals generated by transmembrane receptors.; Function: the alpha subunit binds to and hydrolyzes GTP; the functions of t…	30.9316	5.42983
TID_181574	An07g05790	Title: strong similarity to osmoregulatory protein Sgd1 - Saccharomyces cerevisiae; Function: sgd1 of S. cerevisiae is involved osmoregulatory responses resulting in glycerol production (HOG pathway).; Phenotype: an increased dosage of sgd1 in S. cerevisiae partially suppresses the osmosensitivity of mutants that are defective in the HOG mitogen-activated protein kinase pathway by re-establishing…	30.7707	11.1846
TID_40354	An15g00680	Title: strong similarity to RNA-binding protein Loc1 - Saccharomyces cerevisiae; Function: S. cerevisiae Loc1p is a double-stranded RNA-binding protein and is involved in localization of mRNA.; Function: S. cerevisiae Loc1p is required for the localization of transcriptional repressor ASH1 mRNA to the distal end of daughter cells during anaphase of the cell cycle.; Localization: by immunofluoresc…	30.7229	5.90315
TID_54584	An04g02420	Title: strong similarity to ornithine decarboxylase ODC - Paracoccidioides brasiliensis [putative frameshift]; Catalytic activity: L-ornithine = putrescine + CO2.; Pathway: urea cycle and metabolism of amino groups; arginine and proline metabolism; alkaloid biosynthesis II.; Remark: putative sequencing error at position 46804,1 bases too much.; Remark: yeast growth and mycelium-to-yeast transitio…	30.5776	3.79193
TID_41101	An16g03640	Title: similarity to phosphatidylcholine-sterol O-acyltransferase Lcat - Mus musculus; Catalytic activity: Phosphatidylcholin + a sterol <=> a sterol ester + 1-acylglycerophosphocholine.; Function: mouse LCAT catalyzes the esterification of cholesterol in high density lipoproteins.; (2.3.1.43)	30.2152	8.3609
TID_193747	An16g08220	Title: similarity to RNA 3-phosphate cyclase-like protein Rcl1 - Saccharomyces cerevisiae [putative frameshift]; Complex: associates with u3 snoRNP, but is not its structural component.; Function: RCL1 of S. cerevisiae does not have cyclase activity.; Function: RCL1 of S. cerevisiae plays a role in 40S-ribosomal-subunit biogenesis in the early pre-rRNA processing steps at sites a0, a1 and a2, tha…	30.1221	8.24003
TID_44149	An04g02620	Title: similarity to hypothetical protein CAE76577.1 - Neurospora crassa;	30.0096	3.84607
TID_124591	An08g03040	Title: strong similarity to hypothetical protein CAA21103.1 - Schizosaccharomyces pombe;	29.9524	3.9318
CADANGAT00007948	An09g04110	Title: strong similarity to GTP-binding protein lepA - Escherichia coli; Remark: LepA of E. coli is a membrane-bound GTP-binding protein.; Remark: the sequence of yeast Guf1p is almost identical with the sequence given in patent # US5674996-A (yeast checkpoint control protein MEC3, acc. # AAW26665) . the sequence in this patent is different from the sequence of public S. cerevisiae MEC3.; Remark:…	29.9404	5.40551
TID_171090	An01g03080	Title: strong similarity to hypothetical coiled-coil protein - Schizosaccharomyces pombe;	29.8597	5.54875
TID_180504	An07g07250	Title: similarity to hypothetical protein SPAC12G12.02 - Schizosaccharomyces pombe;	29.7011	4.96624
CADANGAT00008835	An11g04980	Title: similarity to RAN-binding protein Kap123 -Saccharomyces cerevisiae [truncated ORF]; Remark: Yrb4p and Pse1p specifically bind to Gsp1p-GTP, protecting it from GTP hydrolysis and nucleotide exchange. The GTPase block of Gsp1p complexed to Yrb4p or Pse1p is released by Yrb1p, which contains a Gsp1p binding domain distinct from that of Yrb4p.; Remark: putative N-terminal truncated ORF due to …	29.5698	10.079
TID_40225	An07g00820	Title: similarity to xenobiotic reductase A xenA -Pseudomonas putida; Function: xenA of P. putida removes central or terminal nitro-groups from nitroglycerin as nitrite.; Similarity: contains FMN oxidoreductase domain.; Similarity: shows much higher similarity to probable nadh-dependent flavin oxidoreductase of S. pombe.	29.4872	5.02288
TID_196638	An01g04240	Title: strong similarity to cytoplasmic acidic ribosomal protein P0 - Saccharomyces cerevisiae; Remark: P0 of S. cerevisiae belongs to the family of rat acidic ribosomal proteins P0.; Remark: P0 of S. cerevisiae is also called A0,L8300. 8, YLR340w and ribosomal protein YL10e.; Similarity: the ORF overlaps with the EST seq id NO:3822 of patent WO200056762-A2 from A. niger.; cytoplasm	29.4545	2.65568
TID_42921	An18g04870	Title: weak similarity to death-associated protein kinase DAPK - Homo sapiens; (2.7.1.-)	29.4479	#N/A
TID_177486	An08g03670	Title: strong similarity to ethanolamine kinase EKI1 - Homo sapiens; Catalytic activity: ATP + ethanolamine <=> ADP + O-phosphoethanolamine; Function: human ethanolamine kinase catalyzes the initial step in the CDP-ethanolamine pathway for phosphatidylethanolamine synthesis.; (2.7.1.82)	29.4233	5.41574
TID_50457	An04g03790	Title: strong similarity to hypothetical protein YNR053c - Saccharomyces cerevisiae;	29.4202	21.1049
TID_125918	An16g07470	Title: similarity to mediator of 40S ribosomal subunit assembly gar2p - Schizosaccharomyces pombe; Function: S. pombe gar2 helps the assembly of pre-ribosomal particles containing 18S rRNA.; Function: S. pombe gar2 helps the assembly on rRNA of factors necessary for 40S subunit synthesis by providing a physical link between them.; Localization: S. pombe gar2 has a nucleolar localization.; nucleus	29.3316	3.03325
TID_55358	An01g08090	Title: strong similarity to aminoimidazole ribonucleotide carboxylase ADE2 - Candida glabrata; Catalytic activity: aminoimidazole ribonucleotide carboxylases catalyse the reaction,1-(5-phospho-D-ribosyl)-5-amino-4-imidazolecarbox ylate => 1-(5-phospho-D-ribosyl)-5-aminoimidazole + CO2.; Function: C. glabrata ADE2 catalyses a central step in de novo purine biosynthesis.; Remark: the C. glabrata AD…	29.2098	2.8426
TID_46719	An01g03760	Title: strong similarity to hypothetical protein pi029 - Schizosaccharomyces pombe; Similarity: the presence of RNA binding domains suggests a role in RNA processing.	28.8002	8.73659
TID_176572	An08g02390	Title: strong similarity to hypothetical conserved protein SPCP1E11.11 - Schizosaccharomyces pombe;	28.7429	9.07018
TID_135619	An08g10460	Title: similarity to GTP-binding protein ysxC -Bacillus subtilis; Remark: YsxC is a member of a family of GTP-binding proteins carried by a diverse range of organisms from bacteria to yeasts, plants, and humans.; Remark: there is also similarity to Aquifex aeolicus yihA family member polypeptide sequence patent WO9954474-A2.; Similarity: to translation elongation factor Tu.	28.6585	#N/A
TID_183782	An16g01560	Title: strong similarity to protein Gcd10 -Saccharomyces cerevisiae; Remark: GCD10 is an essential protein required in vivo for the initiation of total protein synthesis in S. cerevisiae.; Remark: alternate name in S. cerevisiae = YNL062C.; cytoplasm	28.5293	3.35457
TID_52769	An08g02520	Title: strong similarity to hypothetical protein YER006w - Saccharomyces cerevisiae; Remark: the ORF is a putative GTP binding protein.; Remark: the first 93 amino acids are nearly identical to E. nidulans myosin-related protein homolog MlpA.	28.4253	5.16126
CADANGAT00007033	An08g07110	Title: similarity to hypothetical transport protein YCR023c - Saccharomyces cerevisiae; Similarity: the ORF encoded protein also shows weak similarity to tetracycline transporters of several species as well as two PFAM transporter motifs.	28.36	6.52008
TID_132291	An05g01290	Title: strong similarity to hexose transporter Hxt3 - Saccharomyces cerevisiae; Function: HXT3 can confer growth on medium containing at least 1% glucose.; Induction: HXT3 is maximally expressed after entry into stationary phase.; plasma membrane	28.3331	#N/A
TID_174948	An02g11660	Title: strong similarity to hypothetical homolog of prokaryotic 2-hydroxyhepta-2,4-diene-1,7-dioate isomerase SPBC21C3.09c - Schizosaccharomyces pombe; Similarity: the ORF shows strong similarity to several putative 2-hydroxyhepta-2,4-diene-1,7-dioate isomerases from bacteria.	28.2113	#N/A
TID_45363	An04g05950	Title: strong similarity to mitochondrial ribosomal protein of the large subunit L24 - Saccharomyces cerevisiae; Remark: alternative names for S. cerevisiae MRPL24 are YML14, YML24 and YMR193W.; Remark: of the ~50 MRPs isolated in S. cerevisiae (until 1998) only a minority show significant sequence similarities to known ribosomal proteins from other sources.; Similarity: the predicted A. niger pr…	28.1962	6.67936
TID_197959	An02g13890	Title: similarity to JNK3 binding protein amino acid sequence #8 from patent WO200031132-A1 - Mus sp.; Remark: the matching protein is a Jun N-terminal protein kinase (JNK3) binding protein.	27.9241	4.60805
TID_48844	An15g06400	Title: similarity to hypothetical protein CAD70839.1 - Neurospora crassa; (5.99.1.2)	27.8688	3.49673
TID_206650	An02g03390	Title: strong similarity to spindle pole body protein GCP2 - Homo sapiens;	27.8125	#N/A
TID_190740	An04g03800	Title: weak similarity to hypothetical protein CAB51071.1 - Homo sapiens;	27.8091	6.05568
TID_130294	An01g13150	Title: strong similarity to ATP dependent RNA helicase Drs1 - Saccharomyces cerevisiae; Function: enzyme of S. cerevisiae is involved in ribosom assembly.; Similarity: belongs to the 'DEAD' box family helicase.; Similarity: shows also strong similarity to hypothetical protein from S. pombe.; nucleus	27.7458	8.85261
TID_37666	An06g02530	Title: strong similarity to fatty acid omega-hydroxylase CYP505 - Fusarium oxysporum; Remark: Fusarium oxysporum fatty-acid hydroxylase CYP505 is a membrane-bound eukaryotic counterpart of Bacillus megaterium cytochrome P450BM3, a fused protein of cytochrome P450 and its reductase.	27.6667	2.90641
TID_178721	An11g06650	Title: strong similarity to ATP dependent RNA helicase Rrp3 - Saccharomyces cerevisiae; Function: S. cerevisiae Rrp3 is required for pre-ribosomal RNA processing. It is involved in the maturation of the 35s-pre-rRNA and to its cleavage to mature 18s rRNA.; Remark: alternate name for S. cerevisiae Rrp3: YHR065C.; Similarity: the ORF encoded protein also shows strong similarity to the putative S. c…	27.5622	6.25449
TID_175806	An08g01550	Title: strong similarity to hypothetical subunit of probable cytochrome c oxidase Cox19 - Saccharomyces cerevisiae; Remark: S. cerevsisiae cox19 defect affects specifically the cytochrome oxidase activity in mitochondria.; Remark: it is assumed that YLL018c-a (COX19) of S. cerevisiae acts as cytochrome c oxidase subunit, as an S. cerevisiae clone containing this region complements respiratory def…	27.5455	#N/A
CADANGAT00013947	An18g03120	Title: strong similarity to ATP dependent RNA helicase and pre-mRNA splicing factor Prp43 - Saccharomyces cerevisiae; Function: the S. cerevisiae pre-mRNA processing factor Prp43 is involved in disassembly of spliceosomes after the release of mature mRNA.; Remark: alternate name for S. cerevisiae Prp43: YGL120c.; Similarity: the ORF encoded protein and the S. cervisiae Prp43 protein belong to the…	27.5222	17.4966
TID_211941	An18g03220	Title: strong similarity to the tRNA(m5U54)methyltransferase Trm2 - Saccharomyces cerevisiae; Catalytic activity: S-adenosyl-L-methionine + tRNA <=> S-adenosyl-L-homocysteine + tRNA containing thymine.; Remark: alternate names for S. cerevisiae Trm2: Rnc1 , Nuc2 or YKR056W.; (2.1.1.35)	27.4954	8.09174
TID_53197	An07g08170	Title: strong similarity to IMP dehydrogenase IMH3 -Candida albicans; Catalytic activity: Inosine-5'-monophosphate dehydrogenases convert Inosine 5'-phosphate + NAD(+) + H(2)O to xanthosine 5'-phosphate + NADH.; Function: C. albicans IMH3 is the key enzyme in the de novo biosynthesis of GMP.; (1.1.1.205)	27.4385	2.86527
TID_52998	An11g06660	Title: strong similarity to methyltransferase required for 60S ribosomal subunit biogenesis Spb1 -Saccharomyces cerevisiae; Complex: coimmunoprecipitation experiments show that Spb1 is associated in vivo with the nucleolar proteins Nop1 and Nop5/58.; Function: Spb1p has been suggested to be a methyltransferase involved in rRNA formation. as AdoMet-dependent methyltransferases it is able to bind […	27.4295	4.15041
TID_128477	An12g00650	Title: similarity to assembly factor of cytochrome c oxidase Pet117 - Saccharomyces cerevisiae; Remark: the nuclear genes PET117 and PET191 are required for the assembly of active cytochrome c oxidase in S. cerevisiae, yet their gene products are not subunits of the final assembled cytochrome c oxidase complex.	27.429	4.96158
TID_207718	An08g10540	Title: similarity to hypothetical protein CAD60750.1 - Podospora anserina;	27.4028	3.13613
TID_52642	An08g06770	Title: strong similarity to cytoplasmic isoleucine--tRNA ligase Ils1 - Saccharomyces cerevisiae; Catalytic activity: ATP + L-isoleucine + tRNA(Ile) = AMP + pyrophosphate + L-isoleucyl-tRNA(Ile).; Pathway: valine, leucine and isoleucine biosynthesis ; aminoacyl-tRNA biosynthesis.; Remark: also strong similarity to isoleucyl-tRNA synthetase protein sequence from Candida albicans patent US5885815-A.…	27.2628	2.04534
TID_177616	An06g02270	Title: similarity to arabinose transport protein araE - Escherichia coli; plasma membrane	27.2464	#N/A
TID_53893	An14g06310	Title: strong similarity to mitochondrial ribosomal protein of the large subunit Yml35 - Saccharomyces cerevisiae; localisation:mitochondrion	27.2083	5.68289
CADANGAT00010268	An12g08340	Title: strong similarity to hypothetical protein B2J23.50 - Neurospora crassa;	26.9494	#N/A
TID_129924	An13g02880	Title: strong similarity to hypothetical integral membrane protein SPAC16A10.01 - Schizosaccharomyces pombe;	26.9101	17.1705
TID_181376	An07g05510	Title: strong similarity to ferric reductase Fre2 -Saccharomyces cerevisiae; Catalytic activity: fre3 of S. cerevisiae catalyses NADH + 2 Fe3(+) = NAD(+) + 2 Fe2(+).; Function: fre3 of S. cerevisiae is a siderophore-iron reductase, which is required for the reduction and uptake of ferrioxamine B-iron and for growth on ferrioxamine B, ferrichrome, triacetylfusarinine C, and rhodotorulic acid in th…	26.8876	#N/A
TID_40043	An07g03450	Product: hypothetical protein	26.8751	6.81758
TID_37240	An02g09170	Title: strong similarity to ATP dependent RNA helicase Spb4 - Saccharomyces cerevisiae; Function: Spb4p from S. cerevisiae (an essential putative RNA helicase) is required for a late step in the assembly of 60S ribosomal subunits.; Remark: alternate name for S. cerevisiae Spb4: YFL002C.; nucleus	26.7895	7.20578
TID_44327	An04g00570	Title: strong similarity to essential nucleolar protein Nop77 - Saccharomyces cerevisiae; Function: the S. cerevisiae Nop77 protein is required for ribosomal RNA biogenesis. It probably functions in the processing of 27S rRNA to produce mature 25S rRNA and interacts with Nop1.; Remark: alternate names for S. cerevisiae Nop77: Nop4 or YPL043W.; nucleus	26.7594	4.17775
TID_175395	An02g04190	Title: similarity to hypothetical protein AAP68958.1 - Caenorhabditis elegans; Remark: similarities are mainly based on glutamate rich regions.	26.7519	5.33779
CADANGAT00006703	An08g03830	Title: strong similarity to cinnamyl-alcohol dehydrogenase CAD1 - Eucalyptus gunnii; Catalytic activity: cinnamyl alcohol + NADP(+) <=> cinnamaldehyde + NADPH-.; Pathway: lignin biosynthesis.; Remark: Eucalyptus gunnii=cider tree.; Remark: catalyzes the reversible oxidation of cinnamyl alcohol to cinnamacetaldehyde with the concomitant reduction of NADP.; (1.1.1.195)	26.63	#N/A
CADANGAT00013267	An16g08030	Title: strong similarity to ovarian tissue derived protein 18 from patent DE19816395-A1 - Homo sapiens; Similarity: patentmatch against ovarian tissue derived protein 18 Y59741 Patentprot.	26.6177	7.56798
CADANGAT00004348	An04g06350	Title: similarity to dihydroflavenol 4-reductase DFR - Petunia hybrida; Catalytic activity: dihydrokaempferol 4-reductases convert to Cis-3,4-leucopelargonidin + NADP(+) to (+)-dihydrokaempferol + NADPH.; Function: P. hybrida DFR is involved in flavonoid-biosynthetis.; (1.1.1.219)	26.5882	#N/A
TID_143858	An04g00220	Title: strong similarity to methionine-N-acetyltransferase Nat2 - Saccharomyces cerevisiae; Catalytic activity: acetyl-CoA + peptide = CoA + Nalpha-acetylpeptide.; Remark: N alpha-Acetylation is catalyzed by N alpha-acetyltransferases, which transfer acetyl groups from acetyl coenzyme A to the N termini of most eukaryotic proteins co-translationally.; Remark: acetylates N-terminal alanine, serine…	26.4882	2.53883
TID_185619	An14g03920	Title: strong similarity to ribosomal protein of the small subunit Rps12 - Saccharomyces cerevisiae; Similarity: the predicted ORF is 60 amino acids longer at its N-terminus than other S12 proteins.	26.2707	3.24653
TID_214467	An16g08940	Title: strong similarity to protein fragment SEQ ID NO:26152 from patent EP1033405-A2 - Arabidopsis thaliana; Remark: a splice site was detected upstream of the START codon.; Remark: the matching coding sequence was isolated by carrying out RT-PCR on mRNA obtained from A. thaliana.	26.2528	8.99223
TID_36287	An01g02900	Title: strong similarity to translation initiation factor Eif-5a.2 - Saccharomyces cerevisiae; Function: Translation intitiation factor eIF-5A (previously named eIF-4D) is a highly conserved protein that promotes formation of the first peptide bond. One of its lysine residues is posttranslationally modified by spermidine to form hypusine. eIF-5a is essential for cell growth in yeast cells.	26.2526	3.24674
TID_193639	An16g08550	Title: strong similarity to ATP synthase coupling factor (F0) subunit e Tim11 - Saccharomyces cerevisiae; Complex: Tim11p of S. cerevisiae is part of the F0 complex of the proton-transporting mitochondrial ATP synthase.; Function: Tim11p of S. cerevisiae is essential for ATP synthase dimerization, which is thought to enhance the stability and efficiency of ATP synthase complexes.; Localization: F…	26.1612	4.53619
TID_181503	An07g07930	Title: strong similarity to leucine-specific regulatory protein Leu3 - Saccharomyces cerevisiae; Remark: LEU3 gene, whose product is involved in the specific regulation of the leucine and possibly the isoleucine-valine pathways, is itself under general amino acid control.; Remark: LEU3 is necessary for expression of wild-type levels of LEU1- and LEU2-specific RNAs and,further, that the levels of …	26.1607	2.96654
TID_122133	An03g05590	Title: strong similarity to uracil transport protein fur4p - Schizosaccharomyces pombe; Remark: the transport of uracil into the yeast S. pombe is mediated by uracil permease, a specific co-transporter encoded by the FUR4 gene.; Remark: there is a striking similarity of DAL4 to the uracil permease component encoded by FUR4.; Similarity: belongs to the uracil/allantoin permase family of the major …	26.1081	28.5482
TID_48862	An15g06730	Title: strong similarity to sequence 3 from patent WO9526406 - Eremothecium gossypii; Similarity: patentmatch against protein AC A46560_1 Trembl.	25.9976	9.94843
TID_54717	An03g04660	Title: weak similarity to hypothetical protein YGR165w - Saccharomyces cerevisiae; Similarity: shows similarity only in central part.	25.9899	5.18518
CADANGAT00006208	An07g09340	Title: similarity to hypothetical protein YPR169w -Saccharomyces cerevisiae; Remark: the ORF overlaps with the 5' end of the cellobiohydrolase (cbhA) sequence derived from A. niger in EMBL:AF156268. The cbhA gene lies in the adjacent contig.; Similarity: the ORF shows local weak similarity to striatin of R. norvegicus and H. sapiens over a stretch of 80 amino acids; this stretch encompasses WD re…	25.9612	2.12113
TID_192136	An13g01010	Title: strong similarity to hypothetical protein YOR294w - Saccharomyces cerevisiae;	25.9422	7.71149
TID_208695	An11g02620	Title: strong similarity to alanine transaminase ALA2 - Hordeum vulgare; Catalytic activity: L-alanine + 2-oxoglutarate <=> pyruvate + L-glutamate.; Function: the H. vulgare homolog ALA2 encodes a hypoxically inducible alanine aminotransferase.; (2.6.1.2)	25.7677	8.0943
TID_142662	An11g06640	Title: similarity to hypothetical protein SPBC26H8.11c - Schizosaccharomyces pombe;	25.6739	3.43692
CADANGAT00014195	An18g05580	Product: hypothetical protein; Similarity: blast hits result from repetitive sequences.	25.3779	#N/A
TID_191223	An03g05360	Title: strong similarity to neutral amino acid permease mtr - Neurospora crassa; Remark: also strong similarity to N. crassa mtr gene product patent WO9521263-A1.; Remark: the gene product of the mtr locus of Neurospora crassa is required for the transport of neutral aliphatic and aromatic amino acids via the N system.; Remark: there is identity to EST SEQ ID NO:3943 from Aspergillus niger.	25.3267	3.97828
TID_56632	An14g06670	Title: strong similarity to hypothetical protein SPAC1F12.05 - Schizosaccharomyces pombe; Similarity: the predicited ORF is 200 amino acids longer than SPAC1F12. 05 of S. pombe (around 100 amino acids at each end).	25.0927	17.204
TID_52969	An11g04990	Title: similarity to RAN-binding protein Kap123 -Saccharomyces cerevisiae [truncated ORF]; Remark: C-terminal truncated ORF due to end of contig.; Remark: Yrb4p and Pse1p specifically bind to Gsp1p-GTP, protecting it from GTP hydrolysis and nucleotide exchange. The GTPase block of Gsp1p complexed to Yrb4p or Pse1p is released by Yrb1p, which contains a Gsp1p binding domain distinct from that of Y…	24.9868	3.26328
TID_189070	An09g06170	Title: strong similarity to hypothetical protein YHR072w-a - Saccharomyces cerevisiae; Similarity: the ORF has also a match against an A. niger EST SEQ ID NO:3997 from patent WO200056762-A2.	24.9718	3.37906
TID_52554	An06g01830	Title: strong similarity to cytosolic leucine--tRNA ligase - Neurospora crassa; Catalytic activity: ATP + L-leucine + tRNA(Leu) <=> AMP + diphosphate + L-leucyl-tRNA(Leu).; cytoplasm; (6.1.1.4)	24.9169	2.38039
TID_173652	An02g01590	Title: strong similarity to hypothetical protein B5O22.240 - Neurospora crassa; Similarity: the predicted A. niger protein shows strong similarity to conserved hypothetical proteins from diverse eucaryotic species. conservation of the protein sequences among fungal species is particularily strong.	24.9098	6.27008
TID_44639	An03g06850	Title: strong similarity to hypothetical coiled-coil protein cgrA - Aspergillus nidulans;	24.7676	7.34301
TID_128944	An01g05540	Title: similarity to hypothetical protein T27E13.9 -Arabidopsis thaliana;	24.6257	5.75062
TID_197463	An02g07130	Title: similarity to hypothetical neighbour-of-FAU protein NOF1 - Homo sapiens;	24.3837	2.61365
TID_214246	An04g06840	Title: similarity to ATPase Drs2 - Saccharomyces cerevisiae; Remark: alternate names for S. cerevisiae Drs2: Fun38, Swa8 or YAL026C.; Similarity: DRS2 is a member of the cation transporting (E1-E2) P-type ATPase superfamily.; (3.6.1.-)	24.343	4.48974
TID_49257	An14g01450	Title: strong similarity to hypothetical protein SPAC13C5.04 - Schizosaccharomyces pombe; Similarity: SPAC13C5. 04 of S. pombe and the predicted ORF show some similarity to tdnT of Pseudomonas putida, a hypothetical ORF of the aromatic amine catabolic pathway gene cluster, containing domains that are conserved among amidotransferases.	24.194	#N/A
CADANGAT00012965	An16g04960	Title: strong similarity to arginine-specific carbamoyl-phosphate synthase subunit Cpa2 - Saccharomyces cerevisiae [truncated ORF]; Complex: the arginine-specific carbamoylphosphate synthase of S. cerevisiae is composed of two chains: a small (or glutamine) chain, Cpa1p, and a large (or ammonia) chain, Cpa2p.; Function: in S. cervisiae the small chain promotes the hydrolysis of glutamine to ammon…	24.1757	2.96287
TID_194701	An04g09010	Title: strong similarity to hypothetical protein YPR094w - Saccharomyces cerevisiae; Phenotype: null mutation of YPR094w of S. cerevisiae is lethal.	24.0461	4.13701
TID_211901	An18g02890	Title: strong similarity to mitochondrial ribosomal protein of the large subunit L11 - Saccharomyces cerevisiae; Similarity: the predicted A. niger protein shows strong similarity to mitochondrial ribosomal protein L11 from S. cerevisiae and from many eucaryotic species as well as to procaryotic 50S ribosomal proteins L11.; localisation:mitochondrion	24.0393	6.44268
TID_56606	An14g04960	Title: strong similarity to protein fragment SEQ ID NO:40372 from patent EP1033405-A2 - Zea mays; Similarity: the predicted gene is nearly identical to A. niger EST EMBLEST:BE759452; another A. niger EST (EMBLEST:BE759721) likely corresponds to the polyadenylation signal and the 3'-UTR of the gene.	23.9186	11.8064
TID_38790	An11g01300	Title: strong similarity to protein involved in ribosome assembly Rsa2 - Saccharomyces cerevisiae; Function: due to SGD RSA2 is involved in ribosome assembly.; Remark: the systematic genename of RSA2 is YMR131c.	23.8451	6.0709
TID_201613	An14g04040	Title: strong similarity to hypothetical protein SPAC1093.01 with conserved domain PF01535 duf17p -Schizosaccharomyces pombe; Remark: a splice site was detected upstream of the START codon.; Similarity: the similarity of the predicted ORF to the hypothetical protein from S. pombe is locally high at its C-terminal end starting around amino acid 850.	23.6938	8.84283
CADANGAT00006221	An07g09480	Title: weak similarity to channel associated protein of synapse-110 chapsyn-110 - Rattus norvegicus; Remark: chapsyn-110 of R. norvegicus is a member of the PSD-95 family of proteins.; Remark: chapsyn-110 of R. norvegicus shows heteromultimerization and NMDA receptor-clustering activity.; Similarity: the ORF shows also local similarity to STE5 of S. cerevisiae.; Similarity: the ORF shows local si…	23.6797	#N/A
TID_42227	0	#N/A	23.6154	#N/A
TID_214286	An04g06120	Title: strong similarity to hypothetical protein YDR398w - Saccharomyces cerevisiae; Similarity: the ORF shows also strong similarity to EST EMBLEST:BE759148 an_3476 from Aspergillus niger.	23.6085	5.69035
TID_180664	An07g09070	Title: strong similarity to hypothetical protein YMR158w - Saccharomyces cerevisiae;	23.59	4.36165
TID_40123	An07g02260	Title: strong similarity to hypothetical protein SPAC4F10.21 - Schizosaccharomyces pombe [truncated ORF] [putative frameshift]; Remark: 5'-truncated ORF due to end of contig.; Remark: putative frameshift due to possible sequencing error at position 864.; Similarity: similarity to S. pombe gene SPAC4F10. 21 probably extends over the contig border.; putative frameshift	23.569	3.44405
TID_45871	An04g09065	Title: similarity to ribosomal protein of the large subunit Yml17 - Saccharomyces cerevisiae; Remark: synonyms for YmL17 from S. cerevisiae are YNL252c, YmL30, rotein N0864.	23.3955	#N/A
TID_40196	0	#N/A	23.3061	#N/A
TID_214397	An04g05130	Title: strong similarity to aspartate aminotransferase VF5 from patent WO9729187-A1 - Aquifex sp.; Catalytic activity: Aspartate + 2-Oxoglutarate = Oxaloacetate + Glutamate.; Cofactor: Pyridoxal phosphate.; Remark: The matched protein sequence of patent WO9729187-A1 comprises aspartate aminotransferase VF5/AA of Aquifex VF5, a strictly chemolithoautotrophic marine eubacterium which grows optimall…	23.27	8.89369
TID_214000	An17g01130	Title: strong similarity to hypothetical protein B7A16.140 - Neurospora crassa; Similarity: B7A16. 140 of N. crassa and the predicted protein are similar to S. cerevisiae LTV1, a poorly characterized protein claimed to be involved in low-temperature viability.	23.1981	5.48343
TID_212412	An09g06030	Title: strong similarity to mitochondrial intermembrane space.export machinery component Oxa1 -Saccharomyces cerevisiae; Complex: S. cerevisiae Oxa1p is a constituent of an oligomeric complex.; Function: S. cerevisiae Oxa1p appears to be involved in the insertion of pairs of transmembrane segments into the inner membrane leading to the export of hydrophilic segments between them.; Function: S. ce…	23.1942	6.73318
TID_213737	An13g01000	Title: weak similarity to death associated protein DAP3 from patent WO9839429-A2 - Homo sapiens; Similarity: weak similarity to PATENTPROT entry GENESEQPROT:W71368 (H. sapiens DAP3 protein).; Similarity: weak similarity to hypothetical protein SPBC29A3. 15c of S. pombe.	23.1803	3.34323
TID_210156	An15g02710	Title: strong similarity to hypothetical protein encoded by An02g01160 - Aspergillus niger;	23.0892	2.84103
TID_45864	0	#N/A	22.8996	#N/A
TID_208078	An08g05160	Title: strong similarity to oleate delta-12 desaturase odeA - Aspergillus nidulans; Catalytic activity: oleate delta-12 desaturase catalyzes the conversion of linoleate + AH2 + O2 = crepenynate + A + H2O.; EC:1.14.99.33; Functin: deletion of odeA in Anidulans resulted in a strain depleted of polyunsaturated fatty acids (18:2 and 18:3) but increased in oleic acid (18:1) and total percent fatty aci…	22.8916	14.2231
TID_35699	An01g10760	Title: strong similarity to hypothetical protein YKR079c - Saccharomyces cerevisiae;	22.6588	#N/A
TID_56891	An09g05970	Title: strong similarity to cytosolic glutamate--tRNA ligase - Arabidopsis thaliana; Remark: the predicted ORF shows similarity to several cytosolic glutamate--tRNA ligases from different species.; cytoplasm; (6.1.1.18)	22.6439	3.24285
TID_214825	An12g10440	Title: strong similarity to hypothetical protein CAD70539.1 - Neurospora crassa;	22.5789	2.45513
TID_137836	An07g07010	Title: strong similarity to hypothetical ribosomal protein of the large subunit L24 YLR009w - Saccharomyces cerevisiae; Function: ribosomal protein L24 interacts with the 5. 8 S rRNA of S. cerevisiae.; Phenotype: S. cerevisiae mutants lacking L24 shows just 25% of the normal polyphenylalanine-synthesizing activity followed by a decrease in P-site binding,suggesting the possibility that protein L2…	22.571	6.71723
TID_183221	An16g02580	Title: strong similarity to hypothetical protein YOR252w - Saccharomyces cerevisiae;	22.5661	10.6637
TID_176406	An08g06650	Title: strong similarity to nucleolar rRNA processing protein Nhp2 - Saccharomyces cerevisiae; Complex: NHP2 of S. cerevisiae is a component of the box H/ACA small nucleolar ribonucleoprotein particles (H/ACA snoRNPs), involved in pseudouridylation of pre-rRNAs , playing a key role in the synthesis of eukaryotic ribosomes.; Function: NHP2 of S. cerevisiae is directly interacting with RNA, facilit…	22.5535	5.03993
TID_196275	An01g08850	Title: strong similarity to Gbeta like protein cpcB - Aspergillus nidulans; Similarity: the ORF encoded protein and the Aspergillus nidulans CpcB protein are homologues of the activated protein kinase C receptor RACK1 from Rattus norvegicus.; Similarity: the ORF encoded protein shows also very stong similarity to the human WD-repeat protein described in patent WO9521252-A2.	22.5438	3.8664
TID_55338	#N/A	#N/A	22.5438	#N/A
TID_55510	An01g00100	Title: strong similarity to pyruvate dehydrogenase beta chain precursor Pdb1 - Saccharomyces cerevisiae; Catalytic activity: Pyruvate + lipoamide = S-acetyldihydrolipoamide + CO(2).; Complex: PDB1 is a component of the multienzyme pyruvate dehydrogenase complex.; Remark: PDB1 has the cofactor thiamin pyrophosphate.	22.5421	4.9371
TID_124202	An01g08230	Title: weak similarity to methyltransferase Gcd14 -Saccharomyces cerevisiae; Similarity: similarity is between the N-terminal regions of the predicte A. niger protein and S. cerevisiae GCD14.; Similarity: the N-terminal region of the predicted A. niger protein shows similarity to different methyltransferases.; (2.1.1.-)	22.4348	4.74872
TID_208174	An08g04000	Title: strong similarity to hypothetical transcription factor CAE47904.1 - Aspergillus fumigatus;	22.4062	#N/A
TID_212055	An18g04310	Title: strong similarity to cytoplasmic ribosomal protein of the small subunit S12 - Sus scrofa; cytoplasm	22.3825	#N/A
TID_37464	An02g12503	Title: strong similarity to transcription elongation factor TFIIS encoded by tfs1p - Schizosaccharomyces pombe; Function: a tfs1 deletion strain of S. pombe has a slow growth phenotype and increased sensitivity to the drug 6-azauracil.; Remark: tfs1 from S. pombe is not essential for viability since a haploid S. pombe strain with tfs1 deleted from the genome is viable.; Similarity: tfs1 from S. p…	22.3426	#N/A
TID_213490	An03g04400	Title: weak similarity to hypothetical protein encoded by An16g02860 - Aspergillus niger;	22.299	21.4912
CADANGAT00005484	An07g02120	Title: weak similarity to hypothetical protein YJL184w - Saccharomyces cerevisiae;	22.2706	2.01969
TID_198674	An08g03910	Title: strong similarity to cytoplasmic ribosomal protein of the large subunit L10a - Rattus norvegicus; Remark: the R. norvegicus L10a protein is a subunit of the 60S ribosomal complex.; cytoplasm	22.2643	8.51063
TID_197991	An02g14340	Title: strong similarity to RNA-binding protein Snu13 - Saccharomyces cerevisiae; Complex: the U5 snRNP is part of the splicosome.; Remark: SNU13 of S. cerevisiae constitutes the U4/U6. U5 snRNP (small nuclear ribonucleoprotein particle) component.; Remark: SNU13 of S. cerevisiae is also called YEL026w.; Similarity: strong similarity to ribosomal protein L7a superfamily.; Similarity: the ORF show…	22.0522	5.71489
TID_201401	An14g01010	Title: strong similarity to cytoplasmic ribosomal protein of the large subunit L7 - Saccharomyces cerevisiae; Complex: the YGL076c gene product from S. cerevisiae is part of cytoplasmic ribosomal large subunit.; Remark: alternate gene-names are RPL6A, YL8A,YGL076c.; cytoplasm	22.0401	2.50466
TID_209562	An07g06760	Title: strong similarity to cytoplasmic ribosomal protein of the small subunit S20 - Saccharomyces cerevisiae; Remark: a splice site was detected upstream of the START codon.; Remark: ribosomal protein S20 of S. cerevisiae is encoded by gene RPS20 also known as URP2 and YHL015W.; Similarity: belongs to the s10p family of ribosomal proteins; cytoplasm	21.9683	#N/A
TID_203758	An04g00990	Product: NADP-dependent glutamate dehydrogenase gdhA from patent WO9951756-A-Aspergillus niger; Catalytic activity: glutamate dehydrogenases convert L-glutamate + H(2)O + NADP(+) to 2-oxoglutarate + NH(3) + NADPH.; Function: A. niger gdhA is a NADP-dependent glutamate dehydrogenases.; Gene-ID: gdhA; Induction: in A. niger very high expression levels of the gdhA gene were observed in media with am…	21.918	9.61564
TID_36725	An02g01970	Title: similarity to hypothetical membrane protein YDL111c - Saccharomyces cerevisiae;	21.8443	5.02117
TID_36826	An02g03520	Title: strong similarity to G protein-binding protein CRFG - Homo sapiens; Remark: CRFG mRNA was localized to the outer medulla and was highly expressed in epithelial cells. The specific renal expression of CRFG mRNA in the outer medulla was reduced dramatically in several rat models of renal disease , including diabetic nephropathy, partial nephrectomy,ischemia, and anti-Thy1. 1-induced nephriti…	21.8199	7.284
TID_41168	An16g02770	Title: strong similarity to protein fragment SEQ ID NO:50033 from patent EP1033405-A2 - Arabidopsis thaliana; Remark: strong similarity to Arabidopsis thaliana protein fragment SEQ ID NO: 50033 patent EP1033405-A2.; Similarity: belongs to the dimethylaniline monooxygenase (N-oxide-forming) family.; (1.14.-.-)	21.7845	2.43629
TID_46991	An02g05650	Title: strong similarity to hypothetical protein YPL217c - Saccharomyces cerevisiae; Remark: the N-terminus of the human protein sequence is covered by patent WO200073801-A2 (AC# AAB63577).; Similarity: the predicted A. niger protein shows strong similarity to the hypothetical protein YPL217c from S. cerevisiae and also strong similarity to hypothetical proteins from several eucaryotic organisms.	21.6435	7.65284
TID_206115	An01g04400	Title: strong similarity to hypothetical protease Mch5 - Saccharomyces cerevisiae; Similarity: has similarity to the monocarboxylate transporters of the major facilitator superfamily.	21.5238	2.81094
TID_50549	An04g01930	Title: similarity to protein involved in cell growth and replication of M1 dsRNA Mak11 - Saccharomyces cerevisiae; Remark: introns can not be integrated, putatively because of sequencing errors.	21.4725	6.71703
TID_55983	An11g04470	Title: similarity to protein fragment SEQ ID NO:19254 from patent EP1033405-A2 - Arabidopsis thaliana; Remark: similarity to protein fragment SEQ ID NO: 19254 patent EP1033405-A2.; Remark: the Arabidopsis thaliana sequence is a putative protein fragment.	21.4073	4.3247
TID_174264	An02g11570	Title: similarity to mitochondrial ribosomal protein of the large subunit Yml49 - Saccharomyces cerevisiae; Remark: S. c. homolog is a mitochondrial ribosomal protein.; localisation:mitochondrion	21.1255	5.86986
TID_49256	An14g01460	Title: strong similarity to glutamate--ammonia ligase III glnT - Rhizobium leguminosarum; Catalytic activity: ATP + L-glutamate + NH3 <-> ADP + phosphate + L-glutamine.; Remark: glutamate--ammonia ligase is also known as glutamine synthetase.; Remark: manual closest BLASTP homologue: PIR:JC1301.; (6.3.1.2)	21.1165	#N/A
TID_53661	An08g11520	Title: strong similarity to LTR-containing retrotransposable elements MARS1 - Ascobolus immersus; Remark: Mars (methylated Ascobolus repeated sequences), fell in one family of LINE-like elements and in three families of LTR-containing retrotransposable elements. The methylation features of Mars elements were those expected if they were natural targets for the MIP (methylation induced premeiotical…	21.1146	2.44942
TID_39724	An07g08320	Title: strong similarity to 3-5 exoribonuclease Ski6 - Saccharomyces cerevisiae; Catalytic activity: Polyribonucleotide nucleotidyltransferases convert {RNA}(N+1) + phosphat to {RNA}(N) + a nucleoside diphosphate.; Complex: S. cerevisiae Ski6 is a component of the exosome multienzyme ribonuclease complex composed of at least 11 proteins; rrp4, rrp40, rrp41/ski6, rrp42, rrp43,rrp44/dis3, rrp45, rr…	21.0864	3.75817
TID_40392	An15g01160	Title: strong similarity to DEAH-box RNA helicase Dhr1 - Saccharomyces cerevisiae; Function: the Dhr1p from S. cerevisiae is a probable ATP-binding RNA helicase, which is required for 18S rRNA synthesis. It associates with the U3 snoRNP and may play a role in restructuring of the pre-rRNA. Depletion of Dhr1 inhibited processing steps that require base pairing of U3 to the 5' end of the 18S rRNA.;…	21.0641	5.33593
TID_210514	An16g04580	Title: strong similarity to hypothetical protein HSPC021 - Homo sapiens; Function: HSPC021 of H. sapiens interacts with Int-6 (a subunit of the eukaryotic translation initiation factor 3 eIF3) and is associated with the eIF3.; Remark: patent WO200004135-A2 shows strong similarity to the predicted A. niger protein and has been described as human short chain alcohol dehydrogenase (SCAD)-related mol…	21.0105	3.7405
CADANGAT00011957	An15g02780	Title: strong similarity to EST SEQ ID NO:4136 from patent WO200056762-A2 - Aspergillus niger; Remark: about the EST of patent WO200056762-A2 are no further informations available.	20.9659	6.64483
TID_192425	An17g01630	Title: strong similarity to hypothetical protein SPAC3F10.08c - Schizosaccharomyces pombe;	20.9609	3.19358
TID_56308	An15g01910	Title: strong similarity to elongation-like factor ELF - Candida albicans; Function: the translational elongation factor 3 (EF-3) superfamily stimulates EF-1 alpha-dependent binding of aminoacyl-tRNA by the ribosome.; Remark: the requirement for EF-3 is unique to fungi,a functional analog has not been found in prokaryotes or other eukaryotes.; Similarity: the C. albicans homolog ELF1 has homology…	20.8879	5.43521
TID_51717	An01g13600	Title: strong similarity to mitochondrial phosphate transport protein Mir1 - Saccharomyces cerevisiae; Function: the S. cerevisiae Mir1 protein should be involved in the mitochondrial protein import (Pubmed 2170848). Its gene has also been cloned as mitochondrial phosphate transport which is responsible for the transport of phosphate groups from the cytosol to the mitochondrial matrix (Pubmed 184…	20.8307	6.55226
TID_38917	An11g03150	Title: strong similarity to salicylate hydroxylase nahG - Pseudomonas putida; Catalytic activity: salicylate + NADH + O(2) <=> catechol + NAD(+) + H(2)O + CO(2).; Cofactor: FAD.; Pathway: nahpthalene catabolism and phenylalanine metabolism.; Similarity: the ORF encoded protein shows also strong similarity to the 6-hydroxynicotinic acid mono-oxygenase from Pseudomonas fluorescens strain TN5 descri…	20.8019	16.5463
TID_49047	An16g03070	Title: weak similarity to mitochondrial protein involved in cytochrome oxidase maturation and assembly Cox20 - Saccharomyces cerevisiae; Remark: the systematic gene name of COX20 is YDR231c.	20.7905	2.30359
TID_187454	An18g00100	Title: similarity to hypothetical protein PA1213 -Pseudomonas aeruginosa;	20.7073	#N/A
TID_203483	An04g03900	Title: similarity to mitochondrial ribosomal protein of the large subunit Ymr26 - Saccharomyces cerevisiae; Remark: alternate names in S. cerevisiae = YmL25,YGR076c.; localisation:mitochondrion	20.6967	3.56043
CADANGAT00000287	An01g02920	Title: similarity to hypothetical protein PA5145 -Pseudomonas aeruginosa;	20.6486	#N/A
TID_212044	An18g04220	Title: strong similarity to mitochondrial ADP/ATP carrier anc1p - Schizosaccharomyces pombe; Function: the mitochondrial ADP/ATP carrier ANC1 from Schizosaccharomyces pombe catalyzes the exchange of ADP and ATP across the mitochondrial inner membrane.; localisation:mitochondrion	20.6074	2.14887
TID_56702	An12g04860	Title: strong similarity to cytoplasmic ribosomal protein of the large subunit L30 - Saccharomyces cerevisiae; Remark: a splice site was detected upstream of the START codon.; cytoplasm	20.5989	#N/A
TID_197362	An02g06150	Title: strong similarity to branched-chain amino acid aminotransferase Bat2 - Saccharomyces cerevisiae; Catalytic activity: bat2 of S. cerevisiae catalyses e. g. L-leucine + 2-oxoglutarate <=> 4-methyl-2-oxopentanoate + L-glutamate.; Phenotype: deletion of the gene for the cytosolic BAT2 of S. cerevisiae and the mitochondrial gene for bat1 resulted in an auxotrophy for branched-chain amino acids …	20.5954	13.5729
TID_130307	An01g06040	Title: strong similarity to hypothetical membrane protein YOL077c - Saccharomyces cerevisiae; Localization: the membrane localization suggested by the title is very questionable.	20.5884	15.106
TID_37382	An02g11300	Title: similarity to mitochondrial ribosomal protein of the large subunit Yml37 - Saccharomyces cerevisiae; Remark: Yml37 from S. cerevisiae is a mitochondrial ribosomal protein of the large subunit.; Remark: synonyms for Yml37 from S. cerevisiae are Mrpl37 and YBR268w.; localisation:mitochondrion	20.5294	4.07325
TID_49331	An14g03270	Title: strong similarity to hypothetical SAM-dependent methyltransferase YOR240w - Saccharomyces cerevisiae;	20.4135	7.64358
TID_185508	An14g00400	Title: similarity to hypothetical protein SPAC22E12.18 - Schizosaccharomyces pombe;	20.409	6.08851
TID_182952	An15g01810	Title: strong similarity to hypothetical protein encoded by An01g11620 - Aspergillus niger;	20.255	#N/A
TID_127450	An07g03370	Title: similarity to ankyrin-like protein Yar1 -Saccharomyces cerevisiae; Function: YAR1 is required for normal rate of cell proliferation.	20.225	3.4754
TID_56855	An18g06750	Title: strong similarity to S-adenosyl-L-methyltransferase from patent US5876996-A -Homo sapiens; Function: S-adenosyl-L-methyltransferases are involved in transferring methylgroups to a variety of target molecules.; Remark: the S-adenosyl-L-methyltransferase from patent US5876996-A is not properly described.; (2.1.1.-)	20.1947	12.7435
TID_43614	An12g00450	Title: similarity to hypothetical protein bK126B4.3 - Homo sapiens;	20.1226	5.43781
TID_44216	An04g01860	Title: similarity to U3 snoRNP associated 55 kDa protein U3-55k - Homo sapiens; Function: so far, only one human U3 snoRNA-associated protein, fibrillarin, has been characterized.; Function: the eukaryotic nucleolus contains a large number of small RNA molecules (snoRNAs) which, in the form of small nucleolar ribonucleoprotein complexes (snoRNPs),are involved in the processing and modification of…	20.1022	5.05889
TID_44385	An03g03510	Title: similarity to hypothetical protein encoded by An15g01720 - Aspergillus niger;	20.1018	4.23438
TID_46933	An02g02810	Title: strong similarity to alpha-glucoside-hydrogen symporter Mal11 - Saccharomyces cerevisiae; Function: Mal11 from S. cerevisiae is a high-affinity transporter for uptake of alpha-glucosides such as maltose, turanose, isomaltose,alpha-methylglucoside, maltotriose, palatinose, trehalose and melezitose. It acts with the concomitant export of a proton (symport system).; Remark: alternate names fo…	20.0583	3.58228
TID_36104	An01g05500	Title: strong similarity to hypothetical trp asp repeat protein - Schizosaccharomyces pombe;	19.9702	8.88498
TID_178892	An11g09985	Title: similarity to protein SURF1 - Mus musculus;	19.9162	#N/A
TID_56817	An18g05190	Title: strong similarity to protein Odp1 -Saccharomyces cerevisiae; Function: ODP1 can catalyze both the mono- and asymmetric dimethylation in S. cerevisiae.; Function: ODP1 methylates arginines in a variety of RNA-binding proteins in S. cerevisiae.; Remark: alternate names in S. cerevisiae = RMT1,HMT1, HCP1, YBR0320, YBR034c.; (2.1.1.126)	19.8439	10.0502
TID_125408	An05g02300	Title: similarity to secreted protein SEQ ID NO:127 from patent WO200061779-A1 - Homo sapiens;	19.8356	5.15895
TID_206944	An02g07010	Title: strong similarity to ubiquitin ubi1 -Aspergillus nidulans; Remark: a splice site was detected upstream of the START codon.; Remark: high homology to other polyubiquitin and CEP-80 genes at the N- and C-terminus; Remark: ubi1 of A. nidulans is a ubiquitin/ribosomal fusion protein.; cytoplasm	19.785	#N/A
TID_208481	An08g00510	Title: strong similarity to cytosolic methionine--tRNA ligase Mes1 - Saccharomyces cerevisiae; (6.1.1.10)	19.7743	3.48726
CADANGAT00011304	An14g03685	Product: hypothetical protein	19.7735	#N/A
TID_143580	An06g01870	Title: strong similarity to cytoplasmic ribosomal protein of the small subunit S10 - Saccharomyces cerevisiae; cytoplasm	19.7497	#N/A
TID_187847	An18g02370	Title: similarity to hypothetical protein SPBC146.08c - Schizosaccharomyces pombe;	19.7143	4.18194
TID_55738	An08g07420	Title: strong similarity to multifunctional pyrimidine biosynthesis enzyme pyrABCN - Aspergillus nidulans; Catalytic activity: bicarbonate + L-glutamine + H2O + 2ATP = carbamoylphosphate + L-glutamate + phosphate + 2ADP (EC 6. 3. 5. 5).; Catalytic activity: carbamoylphosphate + L-aspartate = N-carbamoyl-L-aspartate + phosphate (EC 2. 1. 3. 2).; Function: pyrABCN of A. nidulans produces N-carbamoy…	19.7042	3.93364
TID_49025	An16g03540	Title: strong similarity to exosome complex exonuclease Rrp6 - Saccharomyces cerevisiae; Complex: Rrp6 of S. cerevisiae is a component of the exosome multienzyme ribonuclease complex composed of at least 11 proteins: Rrp4, Rrp40, Rrp41/Ski6, Rrp42, Rrp43,Rrp44/Dis3, Rrp45, Rrp46, Mtr3, Csl4 and Rrp6.; Function: Rrp6 of S. cerevisiae is a component of the nuclear exosome 3->5 exoribonuclease compl…	19.6942	3.84335
TID_52154	An02g02480	Title: strong similarity to inorganic phosphate transport protein PT1 - Medicago truncatula; Function: PT1 has a role in the acquisition of phosphate from the environment.; Induction: PT1 transcript levels increase in response to phosphate starvation.; Induction: PT1 transcripts are present in roots and were not detected in leaves.; Similarity: PT1 shares identity with high-affinity phosphate tra…	19.6806	3.87602
TID_55981	An11g04370	Title: strong similarity to cytochrome b5 -Mortierella alpina; Remark: A novel type of RNA editing, in which the cDNA included either guanine insertion or adenine-->guanine substitution at one base upstream of poly(A), was observed with cytochrome b5 from M. alpina. .; Remark: a splice site was detected upstream of the START codon.; Remark: strong similarity to A. niger EST an_2954.	19.6713	65.6047
TID_49708	An12g03890	Title: strong similarity to mitochondrial ribosomal protein of the large subunit L14 - Saccharomyces cerevisiae; localisation:mitochondrion	19.5357	6.79269
TID_49344	An14g03520	Title: strong similarity to filamentous growth protein Dfg5 - Saccharomyces cerevisiae; Function: Dfg5 from S. cerevisiae is required for filamentous growth, cell polarity, and cellular elongation.; Phenotype: a dfg5 mutant of S. cerevisiae blocks filamentous growth.; Remark: the synonym for Dfg5 from S. cerevisiae is YMR238w.	19.5207	7.20145
TID_53576	An16g04930	Title: strong similarity to cytoplasmic acidic ribosomal protein P2 - Aspergillus fumigatus; Function: The 60S acidic ribosomal protein plays an important role in the elongation step of protein synthesis.; Remark: a splice site was detected upstream of the START codon.; Similarity: this 60S acidic ribosomal protein family includes archaebacterial L12, eukaryotic P0, P1 and P2.; cytoplasm	19.4846	#N/A
TID_52085	An01g00390	Product: hypothetical protein	19.4706	5.66686
TID_173821	An02g06860	Title: strong similarity to glutamate decarboxylase 1 - Felis silvestris catus; Catalytic activity: L-glutamate = 4-aminobutanoate + CO2.; Pathway: glutamate metabolism; alanine and aspartate metabolism; beta-alanine metabolism; taurine and hypotaurine metabolism; butanoate metabolism.; Remark: also strong similarity to glutamate decarboxylase from mouse patent WO9214485-A.; Similarity: belongs t…	19.4014	#N/A
TID_180987	An07g00940	Title: strong similarity to hypothetical thiosulfate sulfurtransferase - Gallus gallus; Catalytic activity: converts thiosulfate + cyanide <=> sulfite + thiocyanate.; Function: transferring sulfur-containing groups.; Remark: alternative names are rhodanese, thiosulfate cyanide transsulfurase and thiosulfate thiotransferase.; Similarity: shows similarity to several thiosulfate sulfurtransferase, b…	19.3732	6.58056
TID_43122	An09g06310	Title: similarity to hypothetical protein YPR143w -Saccharomyces cerevisiae;	19.2849	10.1002
TID_36871	An02g04220	Title: strong similarity to hypothetical coiled-coil protein SPCC737.08 - Schizosaccharomyces pombe; Remark: putative coiled-coil protein; possible motor protein; similar to dynein.	19.2508	2.78139
TID_137752	An01g03580	Title: strong similarity to cytoplasmic ribosomal protein of the large subunit L18a Rpl20 - Saccharomyces cerevisiae; Remark: alternative names for S. cerevisiae RPL20 are RPL18A2 and YMR242C.; Remark: the exon/intron structure of the predicted A. niger protein is in accordance with the A. niger ESTs an_3214, 0548, 1747, 3000, 3600, 3406, 2063 and 0732.; cytoplasm	18.9898	#N/A
TID_137267	An08g07800	Title: similarity to hypothetical spliceosome associated protein Spf31 - Homo sapiens; Function: human Spf31 is a nuclear DNAj-like protein which interferes with pre-mRNA splicing.; Remark: information regarding human spf31 has not been published and is available from http://www. protana. com/publics/default. asp.; Similarity: shows weak similarity to heat shock protein HSP40-3 from M. musculus.;…	18.9339	5.68982
TID_56332	An15g03420	Title: strong similarity to hypothetical protein YER049w - Saccharomyces cerevisiae; Remark: similarity to EST an_0838 Aspergillus niger.	18.8311	3.08823
TID_52764	An08g02810	Title: strong similarity to origin recognition protein orc1p - Schizosaccharomyces pombe; Complex: the active complex consits of six subunits.; Function: the S. pombe Orc1 protein is component of the origin recognition complex (ORC) that binds origins of replication. It has a role both in chromosomal replication and in mating type transcriptional silencing.; Similarity: the S. pombe Orc1 protein …	18.8	#N/A
TID_54938	An17g02210	Title: strong similarity to peptide chain release factor eRF-1 - Homo sapiens;	18.7939	7.51734
CADANGAT00006547	An08g02290	Title: strong similarity to fluconazole resistance protein FLU1 - Candida albicans;	18.7248	#N/A
TID_203620	An04g02140	Title: strong similarity to hypothetical protein YGL080w - Saccharomyces cerevisiae;	18.6179	2.58512
TID_52571	An08g10500	Title: strong similarity to hypothetical protein EAA62682.1 - Aspergillus nidulans;	18.6103	5.84771
TID_50878	An13g01890	Title: similarity to hypothetical protein Rv1147 -Mycobacterium tuberculosis; Similarity: the predicted A. niger protein shows similarity to conserved hypothetical proteins from different microbial organisms.	18.6	4.54283
TID_44706	An13g00670	Title: strong similarity to mitochondrial protein Mia1 - Saccharomyces cerevisiae; Function: S. cerevisiae MIA1 is a mitochondrial protein of unknown function and mia1 mutations lead to respiratory defects.; Remark: information regarding S. cerevisiae MIA1 has not yet been published and is available from http://genome-www. stanford. edu/cgi-bin/SGD/genehunter.; Remark: the systematic name for S. …	18.5467	6.67016
TID_130233	An14g04860	Title: strong similarity to S-M checkpoint control protein rad4p - Schizosaccharomyces pombe; Complex: Rad4 of S. pombe may directly or indirectly interact with chromatin proteins to form the complex required for the initiation and/or progression of DNA synthesis.; Function: Rad4 of S. pombe is an essential component for DNA replication and also the checkpoint control system which couples S and M…	18.5455	#N/A
TID_47806	An11g00780	Title: strong similarity to hypothetical protein B2A19.160 - Neurospora crassa; Remark: based on the hypothetical protein B2A19. 160 an additional intron could be introduced.	18.54	2.45614
TID_190360	An04g04630	Title: strong similarity to capsule-associated protein CAP59 - Cryptococcus neoformans; Remark: the CAP59 gene is required for capsule formation. Capsule formation plays a significant role in the pathogenicity of Cryptococcus neoformans.	18.4727	4.28629
TID_55644	An02g13840	Title: strong similarity to cytoplasmic ribosomal protein of the small subunit S9 - Homo sapiens; Complex: S9 is a protein of the cytosolic small ribosomal (40S)-subunit.; Function: S9 is involved in protein biosynthesis.; Similarity: S9 belongs to the S4P family of ribosomal proteins.; cytoplasm	18.4668	#N/A
TID_38526	An08g02000	Title: strong similarity to hypothetical protein SPBC31F10.11c - Schizosaccharomyces pombe;	18.4598	4.14943
TID_191806	An13g01070	Title: strong similarity to 40S ribosomal protein S28.e.B RPS 28B Rps33b - Saccharomyces cerevisiae; Complex: RPS28B (RPS33B) in S. cerevisiae forms part of the 40S ribosomal subunit.; Remark: the systematic gene name of RPS28B (RPS33B) from S. cerevisiae is YLR264W.; cytoplasm	18.4318	2.05871
TID_44344	An04g00250	Title: strong similarity to hypothetical protein CAD70464.1 - Neurospora crassa; Similarity: unspecific to serine/threonine-rich proteins.	18.4246	7.49669
TID_176941	An08g07050	Title: strong similarity to 189 kD subunit of DNA-directed RNA polymerase I rpa190p - Schizosaccharomyces pombe; Function: active RNA polymerase I is required for the formation of the chromosome nucleolus.; Remark: RPA190 of S. pombe is also called nuc1,SPRPA190 or SPBC4c3. 05c.; nucleus; (2.7.7.6)	18.3809	4.1664
TID_128501	An18g04850	Title: strong similarity to RNA polymerase III subunit hRPC11 - Homo sapiens; Complex: hRPC11 is a small, essential subunit RNA polymerase III. hRPC11 is specific for PolIII.; Function: RNA polymerase III deprived of hRPC11,initiates transcription properly but ignores pause sites and is defective in termination. Pol III delta lacks the intrinsic RNA cleavage activity of complete Pol III.; Similar…	18.3581	4.41797
CADANGAT00008124	An09g05890	Title: similarity to hypothetical membrane protein YMR010w - Saccharomyces cerevisiae;	18.2819	6.00731
TID_55785	An08g05500	Title: strong similarity to mitochondrial ribosomal protein of the large subunit Yml3 - Saccharomyces cerevisiae; localisation:mitochondrion	18.2703	4.92024
TID_123560	An11g00750	Title: similarity to tRNA-splicing endonuclease subunit Sen54 - Saccharomyces cerevisiae; Catalytic activity: endonucleolytic cleavage of pre-tRNA, producing 5'-hydroxyl and 2',3'-cyclic phosphate termini, and specifically removing the intron.; Complex: heterotetramer composed of SEN2, SEN15,SEN34 and SEN54.; Complex: this subunit interacts with SEN2.; Function: SEN54 of S. cerevisiae cleaves pre…	18.2412	3.28758
TID_46431	An01g10270	Title: similarity to hypothetical protein YOR243c -Saccharomyces cerevisiae;	18.2107	4.32024
TID_127223	An01g06100	Product: hypothetical protein; Similarity: very weak similarity to a small fragment of spen, a D. melanogaster gene involved in development.	18.18	3.71781
TID_46903	An02g01600	Title: strong similarity to hypothetical protein B5O22.250 - Neurospora crassa;	18.1703	4.74445
TID_55391	An01g06230	Title: strong similarity to translation initiation factor 3 subunit eIF3 beta - Homo sapiens; Complex: eIF3 consists of at least 10 subunits: p170 , p116 (eIF3 beta), p110, p66, p48, p47, p44, p40, p36, and p35.; Function: eIF3 stimulates the binding of Met-tRNAf (as a Met-tRNAf. eIF2. GTP ternary complex) to 40 S ribosomal subunits.; cytoplasm	18.1095	2.48239
TID_198862	An08g01660	Title: similarity to mitochondrial ribosomal protein of the small subunit Yms18 - Saccharomyces cerevisiae; localisation:mitochondrion	18.0939	4.62352
TID_48335	An07g07660	Title: similarity to hypothetical protein SPCC24B10.12 - Schizosaccharomyces pombe;	18.0848	#N/A
TID_200417	An15g00080	Title: strong similarity to cytoplasmic ribosomal protein of the large subunit L28 - Rattus norvegicus; Complex: L28 of R. norvegicus is a component of the 60S fragment of the ribosome.; Function: the ribosome translates mRNA into protein.; cytoplasm	18.0812	#N/A
TID_54433	0	#N/A	18.0695	#N/A
TID_55041	An16g09260	Title: strong similarity to dnaK-type molecular chaperone Ssb2 - Saccharomyces cerevisiae; Complex: SSB2 of S. cerevisiae binds to ribosomes and nascent polypeptide chains.; Function: SSB2 of S. cerevisiae may aid in the passage of the nascent polypeptide chain through the ribosome channel into the cytosol.; Similarity: SSB2 of S. cerevisiae is almost identical to SSB1 of the same organism, proba…	18.0129	2.97456
TID_49760	An05g00160	Title: strong similarity to cystathionine beta-synthase Cys4 - Saccharomyces cerevisiae; Function: yeast cystathionine beta-synthase converts serine and homocysteine to cystathionine.; Pathway: yeast CYS4 is involved in the sulfide incorporation and transsulfuration pathway.; Similarity: yeast CYS4 belongs to the cysteine synthase/cystathionine beta- synthase family.; (4.2.1.22)	18.0031	6.54843
TID_54668	An04g00200	Title: strong similarity to hypothetical membrane protein YIL157c - Saccharomyces cerevisiae;	17.9566	3.01944
TID_52587	An08g09850	Title: strong similarity to phosphate-repressible acid phosphatase precursor phoA - Penicillium chrysogenum; Catalytic activity: acid phosphatases also catalyse transphosphorylations.; Catalytic activity: acid phosphatases catalize the reaktion of orthophosphoric monoester + H(2)O = an alcohol + phosphate.; Remark: acid phosphatases show a wide specificity.; (3.1.3.2)	17.9324	#N/A
TID_43156	#N/A	#N/A	17.9027	#N/A
TID_39541	An11g11150	Title: strong similarity to hypothetical protein YGR090w from patent WO200039342-A2 - Saccharomyces cerevisiae; Remark: the S. cerevisiae homolog YGR090w is an essential gene.	17.8979	4.64719
CADANGAT00007772	An09g02380	Title: similarity to hypothetical protein CG17807 -Drosophila melanogaster;	17.8935	5.31578
TID_215066	#N/A	#N/A	17.8853	#N/A
TID_44359	#N/A	#N/A	17.7983	#N/A
TID_56260	An07g00670	Title: similarity to nitrogen assimilation regulatory protein nit-4 - Neurospora crassa; Remark: nit-4, a pathway-specific regulatory gene in the nitrogen circuit of Neurospora crassa, is required for the expression of nit-3 and nit-6, the structural genes which encode nitrate and nitrite reductase.; Similarity: belongs to unassigned GAL4-type zinc cluster proteins.; nucleus	17.7887	#N/A
TID_42881	An18g04340	Title: strong similarity to uridine nucleosidase Urh1 - Saccharomyces cerevisiae; Catalytic activity: uridine + H(2)O <=> uracil + D-ribose.; Remark: alternate name for S. cerevisiae Urh1: YDR400w.; (3.2.2.3)	17.7872	4.71048
TID_119171	An02g00660	Title: similarity to hypothetical protein CAC18275.2 - Neurospora crassa;	17.7419	14.3086
TID_206525	An02g02010	Title: strong similarity to cytoplasmic tyrosine--tRNA ligase Tyrrs - Saccharomyces cerevisiae; Catalytic activity: tyrosyl-tRNA synthetase catalyses ATP + L-tyrosine + tRNA(Tyr) = AMP + diphosphate + L-tyrosyl-tRNA(Tyr).; Pathway: the activation of amino acids and transfer to specific tRNA molecules is the first step in protein biosynthesis.; Phenotype: the null mutant of tyrosyl-tRNA synthetase…	17.7342	13.7695
TID_207677	An06g01820	Title: similarity to hypothetical ribosomal protein B13I18.70 - Neurospora crassa; Remark: the ORF encoded protein shows also weak similarity to the 'real' ribosomal protein MRP49 from the S. cerevisiae mitochondria with an E. -val. of 1e-04.	17.73	5.91684
CADANGAT00003714	An04g00070	Title: strong similarity to component of the U3 small nucleolar ribonucleoprotein Mpp10 - Saccharomyces cerevisiae; Remark: alternative name is YJR002w.; Remark: depletion of Mpp10, a U3 snoRNP-specific protein, halts 18S rRNA production and impairs cleavage at the three U3 snoRNP-dependent sites: A0, A1, and A2.	17.6824	5.38339
TID_137643	An07g05500	Title: strong similarity to copper permease component Ctr3 - Saccharomyces cerevisiae [truncated ORF]; Function: ctr3 of S. cerevisiae is a component of a trimeric high affinity copper permease, which functions in cooper uptake.; Phenotype: the null mutant of ctr3 from S. cerevisiae grows slower than wild-type under conditons of copper limitation on non-fermentable carbon source.; Remark: ctr3 of…	17.6323	#N/A
TID_200276	An07g02960	Title: strong similarity to cytoplasmic ribosomal protein of the small subunit S13.e - Saccharomyces cerevisiae; Similarity: the ORF overlaps with A. niger EST from database entries EMBLEST:BE758805 (an_3049),EMBLEST:BE759822 (an_2743), EMBLEST:BE759687 (an_2554),EMBLEST:BE760011 (an_2967) and PATENTDNA:AAF12010 (EST SEQ ID NO:4002).; cytoplasm	17.6205	#N/A
TID_55273	An01g12380	Title: strong similarity to ATP-binding cassette transporter PMR1 - Penicillium digitatum; Function: multidrug resistance.; Similarity: shows strong similarity to several fungal ABC-transporter.; plasma membrane	17.4624	20.3571
TID_171303	0	#N/A	17.4556	#N/A
TID_170443	An01g02160	Title: strong similarity to multidrug resistance protein fnx1p - Schizosaccharomyces pombe; Function: fnx1 of S. pombe required for entry into the quiescent G0 state, that is normally induced by nitrogen starvation.; Similarity: similarity to several multidrug resistance proteins.	17.4486	3.96127
TID_54784	An13g00600	Title: weak similarity to hypothetical protein Rv3439c - Mycobacterium tuberculosis [truncated ORF]; Remark: C-terminally truncated due to contig border.	17.4459	5.07889
TID_36895	An02g04530	Title: strong similarity to cyclopropane-fatty-acyl-phospholipid synthase - Escherichia coli; Catalytic activity: S-adenosyl-L-methionine + phospholipid olefinic fatty acid <=> S-adenosyl-L-homocysteine + phospholipid cyclopropane fatty acid.; Function: the E. coli homolog cfa encodes a cyclopropane fatty acid synthase that catalyzes a modification of the acyl chains of phospholipid bilayers. cfa…	17.4341	#N/A
TID_187649	An18g05570	Title: strong similarity to translation initiation factor IF2 infB - Escherichia coli; Catalytic activity: the E. coli enzyme catalyzes the hydrolysis of GTP in a ribosome-dependent manner.; Function: it protects formylmethionyl-tRNA from spontaneous hydrolysis and promotes its binding to the 30S ribosomal subunits.; Similarity: shows strong similarity to fungal IF2 in mitochondria, but is about …	17.4196	5.15189
TID_206414	An01g00050	Title: similarity to fatty-acyl-CoA synthase beta chain Fas1 - Saccharomyces cerevisiae [truncated ORF]; Catalytic activity: Acetyl-CoA + N malonyl-CoA + 2 NADH + 2 NADPH = a long-chain acyl-CoA + N CoA + N CO(2) + N NAD(+) + N NADP(+).; Remark: C-terminally truncated due to contig border.; Remark: FAS1 is a pentafunctional enzyme consisting of the following domains: acetyl transferase, enoyl red…	17.3927	#N/A
CADANGAT00005553	An07g02810	Title: strong similarity to hypothetical mitochondrial carrier protein YMR166c - Saccharomyces cerevisiae; Similarity: the predicted ORF shows similarity to several mitochondrial carrier proteins from different species.	17.3911	4.56456
TID_206734	An02g04520	Title: strong similarity to H+-transporting ATP synthase delta chain precursor Atp5 - Saccharomyces cerevisiae; Catalytic activity: ATP + H(2)O <=> ADP + phosphate.; Similarity: strong similarity to family of H+-transporting ATP synthases.; Similarity: the ORF shows strong similarity to expressed sequence tag seq id no:3989 of patent WO200056762-A2 from Aspergillus niger.; (3.6.3.14)	17.3693	#N/A
TID_54532	An04g03940	Title: strong similarity to high affinity methionine permease Mup1 - Saccharomyces cerevisiae; Function: MUP1 encodes the high affinity methionine permease from S. cerevisiae.; Function: MUP1 has also be shown to be a major permease in cysteine uptake.; Remark: MUP1 encodes an integral membrane protein with 13 putative membrane-spanning regions.; plasma membrane	17.3238	7.86364
TID_200967	An16g04700	Title: similarity to mitochondrial ribosomal protein of the small subunit Mrp51 - Saccharomyces cerevisiae; Complex: the S. cerevisiae homolog Mrp51p cosediments with the mitochondrial ribosomal small subunit.; Function: deletion of S. cerevisiae MRP51 completely blocks mitochondrial gene expression.; localisation:mitochondrion	17.2152	3.76709
TID_122060	0	#N/A	17.1844	#N/A
TID_196583	An01g04740	Title: strong similarity to ribosomal protein of the large subunit L12 - Mus musculus; Remark: the ORF overlaps with A. niger EST an_2410 in EMBLEST.; Similarity: ribosomal protein L12 is highly conserved.	17.1512	#N/A
TID_143801	An02g12120	Title: strong similarity to cytoplasmic ribosomal protein of the large subunit Rpl37b - Saccharomyces cerevisiae; Remark: rpl37B of S. cerevisiae is also called YOR234C, RPL35B , YDR500C or D9719. 6.; Remark: there are two genes for rpl37 in S. cerevisiae rpl37A and rp37B with only one conservative amino acid difference.; Similarity: the predicted ORF overlaps with A. niger ESTs EMBLEST:BE759376,…	17.1289	2.19952
TID_51246	An16g09050	Title: strong similarity to alcohol dehydrogenase alkJ - Pseudomonas oleovorans; Catalytic activity: alcohol + acceptor = aldehyde + reduced acceptor.; Cofactor: FAD.; Function: converts aliphatic medium-chain-length alcohols into aldehydes.; Remark: belongs to the GMC oxidoreductases family.; (1.1.99.-)	17.1242	5.911
TID_194066	An16g09240	Product: hypothetical protein	17.1009	3.89404
TID_191865	0	#N/A	17.0709	#N/A
TID_40771	An15g06370	Title: strong similarity to T-complex-type molecular chaperone Tcp1 - Saccharomyces cerevisiae; Function: TCP1 is proposed to be required for normal development and function of actin and microtubules either through direct or indirect interaction with the major cytoskeletal components.; Localization: TCP1 from S. cerevisiae was localized to the cytoplasm and the cell cortex.	17.0386	2.3378
TID_173325	An02g05010	Title: strong similarity to mitochondrial ribosomal protein of the large subunit L31 - Saccharomyces cerevisiae; Remark: mRpL31 of S. cerevisiae is also called YKL138c, ribosomal protein MRP31 or YmL31.; localisation:mitochondrion	17.0376	3.34232
TID_210182	An15g03150	Title: strong similarity to hypothetical protein SPCC1183.11 - Schizosaccharomyces pombe;	17.0323	9.49622
TID_207730	An08g10480	Title: strong similarity to cytoplasmic ribosomal protein of the large subunit L7 - Schizosaccharomyces pombe; Remark: L7a is the third largest protein in the 60s subunit.; Similarity: belongs to the l7ae family of ribosomal proteins.; cytoplasm	16.9708	#N/A
TID_197949	An02g13850	Title: strong similarity to cytoplasmic ribosomal protein of the large subunit Urp1 - Saccharomyces cerevisiae; Complex: URP1 is a protein of the cytosolic large ribosomal (60S)-subunit.; Function: URP1 is involved in protein biosynthesis.; Similarity: URP1 is a homolog of rat ribosomal protein gene L21.; cytoplasm	16.9484	#N/A
TID_40088	An07g02860	Title: strong similarity to chromatin modelling protein Pob3 - Saccharomyces cerevisiae; Function: Pob3 of S. cerevisiae is an essential nuclear protein, which physically and genetically interacts with the catalytic subunit of DNA polymerase alpha and probably modulates chromatin function during replication as well as in transcription.; Similarity: the predicted ORF is 107 amino acids longer at t…	16.9356	3.69642
TID_209234	0	#N/A	16.9058	#N/A
TID_54934	An17g02120	Title: strong similarity to 1,3-beta-glucan synthase gs-1 - Neurospora crassa; Catalytic activity: UDP-glucose + {(1,3)-beta-D-glucosyl}(N) <=> UDP + {(1,3)-beta-D-glucosyl}(N+1); (2.4.1.34)	16.9052	4.19184
TID_52644	An08g06690	Title: strong similarity to hypothetical protein CAD29595.1 - Aspergillus fumigatus; Similarity: more than 50% of the predicted protein length is constituted by low-complexity regions, explaining all the found BLASTP alignments, that cannot be considered functionally relevant.	16.9048	#N/A
TID_44347	An04g00210	Title: strong similarity to ribosomal protein of the large subunit Yml9 - Saccharomyces cerevisiae; Remark: the intact MRP-L9 gene from S. cerevisiae is essential for mitochondrial function. YmL9 shows significant sequence similarities to Escherichia coli ribosomal protein L3 and related proteins from various organisms of all three natural kingdoms as well as photosynthetic organelles (cyanelles).	16.9008	3.41541
TID_42858	An18g04110	Title: strong similarity to nuclear transport factor Kap120 - Saccharomyces cerevisiae; Remark: Ran GTPase is required for nucleocytoplasmic transport of many types of cargo.; Similarity: it belongs to the RanBP7/importin-beta/Cse1p superfamily; Similarity: the ORF encoded protein shows also strong similarities to many Ranbp11 homologues.; Similarity: the Ranbp11 from human and its homologues are…	16.8298	2.08764
TID_56391	An16g05460	Title: similarity to hypothetical protein MZN14.19 -Arabidopsis thaliana; Remark: the A. niger protein also shows similarity to the uncharacterized A. thaliana protein from patent EP1033405-A2.	16.7601	4.52117
TID_46951	An02g03410	Title: strong similarity to protein SEQ ID NO:7875 from patent WO200253728-A2 - Candida albicans;	16.6974	6.17579
TID_57294	An17g01977	Title: strong similarity to glycine-tRNA ligase Grs1 - Saccharomyces cerevisiae; Function: A mutation in Grs1 from S. cerevisiae affects 3'-end formation.; Remark: Grs1 from S. cerevisiae encodes the cytoplasmic glycyl-tRNA synthetase.; cytoplasm; (6.1.1.14)	16.691	#N/A
TID_124391	An05g00120	Title: strong similarity to glutamate 5-kinase Pro1 - Saccharomyces cerevisiae; Pathway: PRO1 catalyzes the first step in proline biosynthesis.; Similarity: PRO1 shows strong similarity to other to other glutamate 5-kinases.; (2.7.2.11)	16.6536	3.82456
TID_196077	An01g11960	Title: similarity to brefeldin A resistance protein Bfr1 - Saccharomyces cerevisiae; Complex: Bfr1 also associates with yeast polyribosomes and mRNP complexes.; Complex: Bfr1 interacts with Bbp1, a component of the spindle pole body.; Remark: Bfr1 protein from S. cerevisiae is a multicopy suppressor of brefeldin A-induced lethality. Bfr1 , in addition, partially suppresses the growth and secretio…	16.6236	6.58276
TID_213025	An04g04060	Title: strong similarity to cytochrome-c peroxidase precursor Ccp1 - Saccharomyces cerevisiae; Catalytic activity: 2 ferrocytochrome c + H(2)O(2) <=> 2 ferricytochrome c + 2 H(2)O.; Cofactor: heme; Function: protection against toxic peroxides.; (1.11.1.5)	16.5879	5.84802
TID_55296	An01g10990	Title: strong similarity to mitochondrial threonine--tRNA ligase Mst1 - Saccharomyces cerevisiae; Catalytic activity: ATP + L-threonine + tRNA(Thr) <=> AMP + diphosphate + L-threonyl-tRNA(Thr).; Remark: alternate name for S. cerevisiae Mst1: YKL194C.; localisation:mitochondrion; (6.1.1.3)	16.576	2.85055
TID_56704	An12g04780	Title: strong similarity to 24 kD subunit of NADH:ubiquinone reductase Nuo24 - Neurospora crassa; Catalytic activity: NADH:ubiquinone reductase catalyzes the conversion of NADH + ubiquinone = NAD+ + ubiquinol.; Function: the 24 kD subunit of respiratory chain complex I is believed to be a component of the flavoprotein-sulfur fragment.; localisation:mitochondrion; (1.6.5.3)	16.5	#N/A
TID_50189	An09g02280	Title: similarity to U4/U6 snRNP 52kD protein Prp4 -Saccharomyces cerevisiae; Function: PRP4 of S. cerevisiae is necessary for spliceosome assembly and for splicing of pre-mRNA.; Remark: PRP4 of S. cerevisiae is also known as RNA4 or YPR178w.; Similarity: the similarity to PRP4 of S. cerevisiae involves only the N-terminal half of the predicted protein.	16.456	2.78491
TID_202702	An18g06290	Title: strong similarity to calcium P-type ATPase nca-1 - Neurospora crassa; Similarity: A. niger EST EMBLEST:BE760558 covers part of exon 4, confirms the structure of exon5, and contains part of the putative 3'UTR of the gene.; Similarity: interestingly, the predicted ORF, as well as nca-1 of N. crassa, show much stronger similarity to these animal-type Ca2+ pumps than to the plant or yeast homo…	16.4492	10.9621
TID_53524	An15g06710	Product: hypothetical protein	16.4045	12.5776
TID_142826	An09g06140	Title: strong similarity to mitochondrial ribosomal protein of the large subunit L2 - Saccharomyces cerevisiae; Remark: L2 of S. cerevisiae is also called YmL2,YMR6, MRPL2, MRP7, YNL005C, or N2007.; Remark: L2 of S. cerevisiae is essential for ribosomal function.; Similarity: the ORF is shorter than L2 of S. cerevisiae (283 compared to 371 amino acids) and the homology between the two proteins sp…	16.3943	5.78341
TID_51862	An01g08380	Title: similarity to NADH-dependent FMN oxydoreductase dszD - Rhodococcus erythropolis; Remark: Dibenzothiophene (DBT) is representative of a broad range of sulfur heterocycles found in petroleum that are recalcitrant to desulfurization via HDS.; Remark: Rhodococcus sp. strain IGTS8 has the ability to convert DBT to 2-hydroxybiphenyl (HBP) with the release of inorganic sulfur. The conversion of D…	16.3522	3.65378
TID_173720	An02g09270	Title: strong similarity to cellobiose dehydrogenase CBDH - Humicola insolens; Catalytic activity: Cellobiose + O(2) <=> cellobiono-1,5-lactone + H(2)O(2).; Cofactor: Flavoprotein; Heme.; Function: the cellobiose dehydrogenase (oxidase) (CBDH) is secreted by the soft-rot thermophilic fungus Humicola insolens during growth on cellulose.; Remark: alternate EC 1. 1. 99. 18.; extracellular/secretion …	16.3083	3.32206
TID_119117	An13g01320	Title: weak similarity to pre-mRNA splicing factor SRp75 - Homo sapiens; Similarity: the similarities of the ORF encoded protein to all matching proteins are mainly based on repetitive structures.	16.2857	#N/A
TID_57369	An04g05220	Title: strong similarity to subunit 6 of ubiquinol--cytochrome-c reductase Qcr6 - Saccharomyces cerevisiae; Catalytic activity: QH2 + 2 Ferricytochrome c = Q + 2 Ferrocytochrome c; Cofactor: Cytochrome b-562, Cytochrome b-566,Cytochrome c1, 2-Iron ferredoxin.; Complex: Qcr6 from S. cerevisiae is one of the components of the complex III or cytochrome b-c1 complex.; Function: qcr6 null mutant of S.…	16.2819	2.954
TID_204746	An04g05860	Title: strong similarity to ribose-phosphate pyrophosphokinase Prs2 - Saccharomyces cerevisiae; Catalytic activity: ribose-phosphate pyrophosphokinases convert ATP + D-ribose 5-phosphate to AMP + 5-phospho-alpha-D-ribose 1-diphosphate.; Complex: by genetic interaction and two-hybrid PRS family members form functional complexes, e. g. PRS2 with PRS5.; Function: S. cerevisiae phosphoribosyl-pyropho…	16.269	4.95942
TID_56548	An14g01590	Title: strong similarity to sterol transmethylase ERG6 - Candida albicans; Catalytic activity: ERG6 of C. albicans converts S-adenosyl-L-methionine + 5-alpha-cholesta-8,24-dien-3-beta-ol to S-adenosyl-L-homocysteine + 24-methylene-5-alpha-cholest-8-en-3-beta-ol.; Complex: ERG6 of C. albicans is a homotetramer.; Pathway: ERG6 of C. albicans carries out methylation of zymosterol as part of the ergo…	16.2439	5.08436
TID_54575	0	#N/A	16.1964	#N/A
TID_191345	An03g03730	Title: strong similarity to hypothetical carbonic anhydrase SPBP8B7.05c - Schizosaccharomyces pombe; Catalytic activity: H2CO3 = CO2 + H2O; Function: carbonic anhydrases are zinc metalloenzymes which catalyze the reversible hydration of carbon dioxide.; Similarity: shows strong similarity to putative carbonic anhydrases of several organisms.; (4.2.1.1)	16.186	3.98713
TID_46421	An01g10600	Title: strong similarity to hypothetical protein F2P05 - Aspergillus nidulans;	16.1679	#N/A
CADANGAT00010994	An14g00580	Title: strong similarity to queuine tRNA-ribosyltransferase tgt - Zymomonas mobilis; Catalytic activity: tRNA guanine + queuine = tRNA queuine + guanine.; Function: by similarity the enzyme exchanges the guanine residue with 7-aminomethyl-7-deazaguanine in tRNAs with GU(N) anticodons (tRNA-asp, -asn, -his and -tyr). after this exchange, a cyclopentendiol moiety is attached to the 7-aminomethyl gr…	16.1625	#N/A
TID_38107	An08g07790	Title: strong similarity to RNA helicase Dbp4 -Saccharomyces cerevisiae; Function: DBP4 from S. cerevisiae can suppress the rRNA processing function of the U14 small nucleolar RNA.; Function: DBP4 from S. cerevisiae is predicted to function either in assembly of the U14 small nucleolar RNP or, more likely, in its interaction with other components of the rRNA processing apparatus.; Remark: DBP4 fr…	16.1444	6.54776
TID_208677	An11g02430	Title: strong similarity to assembly factor of cytochrome c oxidase Cox15 - Saccharomyces cerevisiae; Function: the Cox15 protein from S. cerevisiae is required for the assembly of yeast cytochrome c oxidase.; Remark: alternate name for S. cerevisiae Cox15: YER141w.; Similarity: the ORF encoded protein shows also strong similarity to the human secreted protein described in patent WO9926973-A1.; l…	16.1365	5.48482
CADANGAT00013389	An16g09255	Product: hypothetical protein	16.1188	#N/A
TID_212076	An18g04600	Title: strong similarity to catalytic chain of the phosphoprotein phosphatase PPG Ppg1 - Saccharomyces cerevisiae; Catalytic activity: a phosphoprotein + H(2)O <=> a protein + phosphate.; Remark: alternate names for S. cerevisiae Ppg1: PPG or YNR032W.; Similarity: S. cerevisiae Ppg1 belongs to the PPP family of phosphatases and to the PP-2a subfamily.; (3.1.3.16)	16.0861	3.27479
TID_208547	An11g00510	Title: strong similarity to ATP citrate lyase ACL1 -Sordaria macrospora; Catalytic activity: ACLs catalyse the reaction, ATP + citrate + CoA <=> ADP + phosphate + acetyl-CoA + oxaloacetate.; Function: mutants of S. macrospora ACL1 exhibit a sterile phenotype with defects in fruiting body maturation.; cytoplasm	16.0832	3.38799
TID_51890	An01g07180	Title: strong similarity to serine/threonine kinase cot-1 - Neurospora crassa; (2.7.1.-)	16.0682	7.47858
TID_215077	#N/A	#N/A	16.0635	#N/A
TID_182005	An15g07120	Title: strong similarity to proline permease prnB -Aspergillus nidulans; Remark: prnB of A. nidulans encodes the major proline transport system and is part of a cluster of four genes necessary and sufficient for the utilization of proline as sole nitrogen and/or carbon source.; Remark: the proline utilisation gene cluster of A. nidulans can be repressed efficiently only when both repressing nitro…	16.0469	3.44083
TID_52362	An02g09200	Title: strong similarity to translational factor CaYST1 - Candida albicans; Function: the S. cerevisiae Yst1 protein binds DNA. it is required for the assembly and/or stability of the 40S ribosomal subunit.; Remark: the C. albicans CaYst1 protein complements the lethality of a yst1 null mutation in S. cerevisiae.; Similarity: the ORF encoded protein shows also strong similarity to the S. cervisia…	16.0223	5.52446
TID_211420	An12g08400	Title: strong similarity to hypothetical protein YGL050w - Saccharomyces cerevisiae; Similarity: the 3'-part of the ORF shows strong similarity to a 3'-EST of the A. niger cDNA clone 1672 (EMBLEST:BE760426).	16.0211	#N/A
TID_211915	An18g02990	Title: similarity to mitochondrial ribosomal protein Mrp20 - Saccharomyces cerevisiae; Complex: MRP20 of S. cerevisiae is a component of the 54 S subunit of the yeast mitochondrial ribosome.; Remark: the levels of the mRNAs and proteins for MRP20 is regulated in response to carbon source. in [rho0] strains lacking mitochondrial rRNA, the level of the protein is reduced severalfold, presumably bec…	16.0103	10.0846
TID_123165	An08g06610	Title: similarity to hypothetical GTP-binding protein ychF - Escherichia coli; Similarity: the predicted protein has the same length and a similarity > 75% with yeast hypothetical proteins.; Similarity: the predicted protein shows some structural features and a moderate similarity to hypothetical proteins annotated as GTP-binding proteins due to the similarity to E. coli ychF, whose function ,any…	15.9889	#N/A
TID_201966	An12g07520	Title: strong similarity to 10.5 kD subunit of NADH:ubiquinone reductase CI-B8 - Bos taurus; Remark: the 10. 5 kD subunit of the respiratory chain complex I is one of the smallest chains.; localisation:mitochondrion; (1.6.5.3)	15.9406	#N/A
TID_180928	An07g05030	Title: weak similarity to arylsulfotransferase astA - Eubacterium rectale;	15.9355	#N/A
TID_188904	0	#N/A	15.9231	#N/A
TID_196027	#N/A	#N/A	15.9212	#N/A
TID_205513	An01g12570	Title: strong similarity to histidinol dehydrogenase his-3 - Neurospora crassa; Catalytic activity: L-histidinol + 2 NAD+ = L-histidine + 2 NADH.; Pathway: histidine metabolism.; Remark: his-3 of N. crassa is a mutifunctional enzyme with the following enzymatic activities: phosphoribosyl-AMP cyclohydrolase (EC 3. 5. 4. 19) / phosphoribosyl-ATP pyrophosphatase (EC 3. 6. 1. 31) / histidinol dehydro…	15.9211	6.82126
TID_40652	0	#N/A	15.9186	#N/A
TID_40381	An15g01000	Title: strong similarity to mitochondrial translation optimization protein Mto1 - Saccharomyces cerevisiae; Complex: Mto1p of S. cerevisiae probably forms a heterodimeric complex with Mss1p.; Function: MTO1 of S. cerevisiae is involved in the regulation of the processing of mitochondrial COX1 pre-mRNA for subunit 1 of cytochrome oxidase.; Function: gidA of bacteria is involved in the regulation o…	15.8953	12.0793
TID_197162	An02g03540	Title: strong similarity to hexose transporter Hxt3 - Saccharomyces cerevisiae; Function: low-affinity glucose transporter.; Induction: repressed at high glucose concentrations.; Remark: HXT3::lacZ in S. cerevisiae is maximally expressed after entry into stationary phase.; Similarity: belongs to the sugar transporter family.	15.8346	42.4889
CADANGAT00000561	An01g05690	Title: strong similarity to origin recognition complex subunit 5 orc5p - Schizosaccharomyces pombe; Complex: orc5 is one of the six subunits of ORC.; Function: ORC is important for chromosomal replication and mating type transcriptional silencing.; Function: orc5 of S. pombe is a part of the origin recognition complex (ORC) that binds to DNA origins.; Remark: orc5 of S. pombe belongs to the orc5 …	15.7912	2.27038
TID_52731	An08g03850	Title: strong similarity to quinate transport protein qutD - Aspergillus nidulans; Remark: QutD gene encodes an essential component of a permease required for transport of quinate ion into mycelium at pH 6. 5.	15.7632	#N/A
TID_47847	An11g01950	Title: strong similarity to DNA polymerase V Pol5 -Saccharomyces cerevisiae; nucleus	15.7602	3.26927
TID_200566	An15g01700	Title: strong similarity to nascent polypeptide-associated complex alpha chain alpha-NAC - Mus musculus; Remark: NAC (nascent polypeptide-associated complex) is an alpha/beta heterodimeric complex binding the newly synthesized polypeptide chains as they emerge from the ribosome.; Remark: a splice site was detected upstream of the START codon.; Remark: differential splicing converts alphaNAC from …	15.7237	#N/A
TID_178237	An11g02970	Title: similarity to DNA alkylation damage repair protein and AlkB homolog ABH - Homo sapiens; Function: the human ABH protein is probably involved in the repair of alkylated DNA. It provides resistance to alkylating agents. When human ABH was expressed in E. coli alkB mutant cells partial rescue of the cells from MMS-induced cell death occurred.	15.6889	8.17183
TID_173029	An02g02320	Title: similarity to RNA polymerase II transcription factor Upc2 - Saccharomyces cerevisiae; Remark: alternate name for S. cerevisiae Upc2: YDR213W.; Similarity: the ORF encoded protein and S. cerevisiae are zinc finger transcription factors of the Zn(2)-Cys(6) binuclear cluster domain type.	15.6601	4.57236
TID_205959	An01g06180	Title: strong similarity to cytochrome c1 of ubiquinol--cytochrome c reductase CYT-1 - Neurospora crassa; Catalytic activity: cytochrome c1 accepts electrons from the Rieske Fe-S protein and tranfers them to cytochrome c.; Catalytic activity: the complete cytochrome b-c1 enzyme complex catalyzes electron transfer from ubiquinol to the soluble cytochrome c; the transfer is coupled to translocation…	15.6224	2.36025
CADANGAT00003645	An03g06380	Title: strong similarity to polyketide synthase FUM5 - Gibberella moniliformis; Remark: FUM5 from Gibberella fujikuroi is a PKS gene required for fumonisin biosynthesis.; Remark: polyketide natural products show great promise as medicinal agents. Typically the products of microbial secondary biosynthesis, polyketides are synthesized by an evolutionarily related but architecturally diverse family …	15.5882	#N/A
TID_123074	An15g06790	Title: strong similarity to suppressor of the septation mutant cdc11 sce3p - Schizosaccharomyces pombe; Function: when overexpressed, Sce3 of S. pombe rescues all mutants of cdc11.; Localization: Sce3p of S. pombe is located predominantly in the cytoplasm.; Remark: in S. pombe, the cdc11 gene is required for the initiation of septum formation at the end of mitosis.; Remark: sce3 of S. pombe encod…	15.5871	3.3
TID_47961	An11g04690	Title: strong similarity to hypothetical protein Kel3 - Saccharomyces cerevisiae [truncated ORF]; Remark: N-terminally truncated ORF due to the end of contig.; Remark: alternate name for S. cerevisiae Kel3: YPL263c.; Similarity: the similarities of the ORF encoded protein to all matching proteins with an e-val less than 8e-13 are mainly based on repetitive structures.	15.5816	#N/A
TID_191589	An03g04690	Title: strong similarity to hypothetical osmosensor Sho1p - Candida utilis; Complex: SH3 domain of Sho1p from S. cerevisiae interacts with Pbs2 (MAPKK).; Function: Sho1p from S. cerevisiae activates the HOG p38 MAPK-pathway during osmotic stress.; Remark: Yeast cdc42 GTPase and ste20 PAK-like kinase regulate Sho1-dependent activation of the hog1 MAPK pathway; plasma membrane	15.5789	3.53022
TID_179532	An11g04840	Title: strong similarity to L-proline-analogue resistance gene Mpr1 - Saccharomyces cerevisiae; Function: MPR1 of S. cerevisiae sigma 1278b confers resistance to the L-proline analogue L-azetidine-2-carboxylic acid.; Function: MPR1 of S. cerevisiae sigma 1278b encodes a hypothetical N-acetyltransferase.	15.5779	5.34551
CADANGAT00006301	An07g10270	Title: strong similarity to cellular nucleic acid binding protein byr3p - Schizosaccharomyces pombe; Function: byr3 of S. pombe acts in the sexual differentiation pathway, and is required for efficient conjugation.; Function: byr3 of S. pombe is a double stranded DNA-binding protein.; Similarity: A. niger EST EMBLEST:BE758932 contains exons 6 and 7, and part of the putative 3'UTR.; Similarity: by…	15.5524	2.77313
TID_35896	An01g08130	Title: strong similarity to hypothetical protein SPAC23G3.05c - Schizosaccharomyces pombe; Remark: expression of RAX1 from S. cerevisiae is required for the delivery of Rax2-GFP to the cell surface (see PUBMED entry 11110666).; Similarity: the predicted A. niger protein shows strong similarity to hypothetical proteins SPAC23G3. 05c from S. pombe and YOR301w (RAX1) from S. cerevisiae.	15.5451	7.36177
TID_187028	An18g06020	Title: strong similarity to hypothetical protein YNL206c - Saccharomyces cerevisiae; Remark: strong similarity to EST an_1617 from Aspergillus niger.	15.5225	5.31157
TID_214021	An17g01320	Title: similarity to in E2Fa/Dpa expressing plants upregulated protein SEQ ID NO 1278 from patent WO2004035798-A2 - Arabidopsis thaliana;	15.5092	5.47327
CADANGAT00011040	An14g01040	Title: similarity to nuclear transport protein Nip1 - Saccharomyces cerevisiae [truncated ORF]; Function: Nip1p has a primary role in translation initiation. Nip1p is a subunit of eukaryotic initiation factor 3 required for efficient translation initiation.; Localization: mainly cytoplasmic.; Remark: C-terminus truncated due to end of contig.	15.4994	2.55382
TID_194752	An04g09270	Title: weak similarity to SAP90 associated protein SAPAP1 from patent JP10201477-A - Homo sapiens;	15.489	4.25872
TID_40489	An15g02340	Title: strong similarity to argininosuccinate synthase Arg1 - Saccharomyces cerevisiae; Pathway: arg1 of S. cerevisiae in active in the urea cycle, where it is involved in the penultimate step of the arginine biosynthetic pathway.; Phenotype: systematic deletion of the arg1 gene of S. cerevisiae produced a viable phenotype.; Regulation: transcription of arg1 protein of S. cerevisiae is not affect…	15.4874	#N/A
TID_212190	An18g05830	Title: strong similarity to protein secretion enhancer Pse-1 - Saccharomyces cerevisiae; Function: the S. cerevisiae homolog is required for nuclear protein import and mediates docking of import substrate to distinct nucleoporins.; Function: the S. cerevisiae homolog plays a role in protein secretion.	15.48	2.39881
TID_56791	An18g04060	Title: similarity to gastric mucin - Sus scrofa; Similarity: the similarities of the ORF encoded protein to other proteins are mainly based on repetitive structures.	15.4642	4.46056
TID_40220	An07g00930	Title: strong similarity to hypothetical protein PA2915 - Pseudomonas aeruginosa; Function: putative metallo-beta-lactamase because of corresponding pfam-domain.; Similarity: shows similarity to hydrolases including glyoxylases.; Similarity: shows strong similarity to several hypothetical proteins of different species.	15.448	15.6027
CADANGAT00005345	An07g00680	Title: strong similarity to low specificity L-threonine aldolase from patent JP03277282-A - Pseudomonas putida; Catalytic activity: L-threonine = glycine + acetaldehyde.; Pathway: glycine, serine and threonine metabolism.; Remark: strong similarity to Pseudomonas putida threonine aldolase patent JP03277282-A.; Remark: the enzyme, requiring pyridoxal 5'-phosphate as a coenzyme, is strictly L speci…	15.4413	50.9342
TID_56853	An18g06710	Title: strong similarity to hypothetical protein YOR3513c - Saccharomyces cerevisiae;	15.4105	4.60204
TID_215040	#N/A	#N/A	15.3411	#N/A
TID_207426	An02g13460	Title: strong similarity to purine-cytosine permease pcpl3 - Kluyveromyces marxianus; Function: pcpl3 of s. cerevisiae mediates the active transport of purines and cytosine.	15.3407	5.01943
TID_172463	An01g05170	#N/A	15.2906	4.37571
CADANGAT00002247	An02g07310	Product: hypothetical protein	15.2777	2.84709
TID_199043	An11g00530	Title: strong similarity to ATP citrate lyase - Homo sapiens; Catalytic activity: ACLs catalyse the reaction, ATP + citrate + CoA <=> ADP + phosphate + acetyl-CoA + oxaloacetate.; localisation:mitochondrion	15.268	8.93628
TID_124008	#N/A	#N/A	15.2667	#N/A
TID_209386	An07g08850	Title: strong similarity to cytoplasmic ribosomal protein of the small subunit Rps11b - Saccharomyces cerevisiae; Complex: RPS11B from S. cerevisiae is a component of the cytosolic small ribosomal subunit 40S.; Function: RPS11B from S. cerevisiae is a structural protein of the ribosome and controls translational accuracy as well as ribosomal small subunit assembly and maintenance.; cytoplasm	15.2562	2.27624
TID_171507	An01g11930	Title: strong similarity to histidinol-phosphate transaminase his3p - Schizosaccharomyces pombe; Catalytic activity: L-histidinol-phosphate + 2-oxoglutarate <=> 3-(imidazol-4-yl)-2-oxopropyl phosphate + L-glutamate.; Function: histidinol-phosphate aminotransferase.; Pathway: eighth step in histidine biosynthetic pathway.; Remark: responsive to control of general amino acid biosynthesis.; (2.6.1.9)	15.2558	4.80758
TID_126121	An02g11580	0	15.2051	6.36537
TID_55663	An08g11040	Title: strong similarity to zinc-finger protein zpr1p - Schizosaccharomyces pombe; Complex: the interaction of ZPR1 with eEF-1alpha contributes to normal cellular proliferation.; Function: loss of ZPR1 in S. pombe causes disruption of nucleolar function, including preribosomal RNA expression.; Localization: the zinc finger protein ZPR1 of different organisms translocates from the cytoplasm to the…	15.1878	3.95678
TID_128981	An07g02060	Title: similarity to myo-inositol transporter 2 -Schizosaccharomyces pombe; plasma membrane	15.1791	#N/A
TID_207376	An02g12410	Title: strong similarity to translation initiation factor eIF3 subunit Tif34 - Saccharomyces cerevisiae [putative frameshift]; Function: TIF34 of S. cerevisiae is required for cell cycle progression and for mating and plays an essential role in initiation of protein synthesis.; Remark: a putative sequencing error results in an frameshift.; Remark: the A. niger protein also shows strong similarity…	15.118	4.18274
TID_208283	An08g02700	Title: strong similarity to S-adenosylmethionine synthase eth-1 - Neurospora crassa; Catalytic activity: methionine adenosyltransferases convert ATP and L-methionine and H(2)O to phosphate and diphosphate and S-adenosyl-L-methionine.; Function: adenosylmethionine is an important methyl donor in most transmethylation reactions and is also the propylamino donor in the biosynthesis of polyamines.; P…	15.1178	11.6432
CADANGAT00008142	An09g06060	Title: weak similarity to phospholipase A1 -Polistes annularis [truncated ORF]; Catalytic activity: phospholipases from the A1 type catalyse the reaction, Phosphatidylcholine + H(2)O <=> 2-acylglycerophosphocholine + a fatty acid anion.; Remark: ORF 5' truncated due to end of Contig.	15.1054	3.14731
TID_204610	An04g07330	Title: strong similarity to mitochondrial ribosomal protein of the large subunit L12 - Homo sapiens; Function: human MRPL12 is thought to act as a translational regulator of mitochondrial mRNAs.; Remark: the 3'UTR of the predicted A. niger protein is covered by the A. niger EST an_1220.; localisation:mitochondrion	15.1048	7.04496
TID_207477	An02g14160	Title: similarity to protein CAP59 - Cryptococcus neoformans; Function: the C. neoformans AP59 gene is required for capsule formation which is a crucial step in the pathogenicity of Cryptococcus neoformans.; Remark: the similarity of the predicted A. niger protein is restricted to the N-terminal half of the protein.	15.0704	#N/A
TID_41377	An16g01130	Title: strong similarity to hypothetical plasma membrane iron permease - Schizosaccharomyces pombe;	15.0667	2.00463
TID_47150	An02g12420	Title: strong similarity to trifunctional C1-tetrahydrofolate synthase Ade3 - Saccharomyces cerevisiae [putative frameshift]; Function: the protein product of the ADE3 gene of S. cerevisiae has been identified as the cytoplasmic trifunctional C1-tetrahydrofolate (THF) synthase, which possesses 10-formyl-THF synthetase (EC 6. 3. 4. 3), 5,10-methenyl-THF cyclohydrolase (EC 3. 5. 4. 9), and 5,10-met…	14.9007	#N/A
TID_209439	An07g08280	Title: strong similarity to 3-Hydroxy-3-methylglutaryl-CoA reductase HMGR - Gibberella fujikuroi; Catalytic activity: 3-Hydroxy-3-methylglutaryl-CoA reductases convert (R)-mevalonate + CoA + 2 NADP(+) to (S)-3-hydroxy-3-methylglutaryl-CoA + 2 NADPH.; Function: G. fujikuroi HMGR is involved in the control of cholesterol biosynthesis as it is the rate-limiting enzyme of the sterol biosynthesis.; Fu…	14.88	7.62049
TID_212155	An18g05630	Title: similarity to mitochondrial ribosomal protein of the small subunit S2 Mrp4 - Saccharomyces cerevisiae; Similarity: ribosomal S2 proteins have been shown to belong to a family that includes 40S ribosomal subunit 40kD proteins, putative laminin-binding proteins, NAB-1 protein and 29. 3Kd protein from Haloarcula marismortui.	14.8552	4.20088
TID_47429	An08g07220	Title: strong similarity to diphthamide methyltransferase Dph5 - Saccharomyces cerevisiae; Function: DPH5 of S. cerevisiae converts S-adenosyl-L-methionine + 2-(3-carboxy-3-aminopropyl)-L-histidine to S-adenosyl-L-homocysteine + 2-[3-carboxy-3-(methylammonio)propyl]-L-histidine.; Pathway: Diphthamide, a unique amino acid, is a post-translational derivative of histidine that exists in protein synt…	14.8329	5.17906
TID_173811	An02g06090	Title: weak similarity to cellobiose dehydrogenase cdh - Trametes versicolor; Function: cellobiose dehydrogenase (CDH) is an enzyme produced under lignocellulose-degrading conditions by T. versicolor strain 52J (Tv) and several other wood-degrading fungi.; Similarity: the predicted ORF shows only weak similarity to the N-terminal part of cdh of T. versicolor,which is involved in heme binding; the…	14.7529	3.6836
TID_137182	An15g01690	Title: strong similarity to cytoplasmic ribosomal protein of the large subunit L14.a - Saccharomyces cerevisiae; Remark: a splice site was detected upstream of the START codon.; Remark: strong similarity to EST BE758857 A. niger.; Remark: there are to L14 proteins in yeast and there are part of the large ribosomal (60s) subunit.; Similarity: belongs to the L14e family of ribosomal proteins.; cyto…	14.7233	#N/A
TID_55609	An02g09260	Title: strong similarity to nucleolar protein Nop5 -Saccharomyces cerevisiae; Complex: the S. cerevisiae Nop5 protein interacts with Nop1.; Function: S. cerevisiae Nop5 is required for pre-18S rRNA processing.; Remark: alternate names for S. cerevisiae Nop5: Nop58 or YOR310C.; nucleus	14.6992	2.95141
TID_190860	An04g02580	Title: strong similarity to threonine deaminase ILV - Arxula adeninivorans; Catalytic activity: L-threonine + H2O = 2-oxobutanoate + NH3 + H2O.; Pathway: glycine, serine and threonine metabolism.; Remark: the AILV1 gene is a suitable auxotrophic selection marker in transformation experiments using an Arxula adeninivorans ilv1 mutant and a plasmid containing this gene, which is fused into the 25S …	14.6978	6.6326
TID_39867	An07g06210	Product: hypothetical protein	14.6838	6.80223
TID_56936	An09g02930	Title: strong similarity to high-affinity glucose transporter HGT1 - Kluyveromyces lactis; plasma membrane	14.6275	7.99215
TID_121177	An04g02460	Title: strong similarity to heart muscle protein mitofilin HMP - Homo sapiens; Function: mitofilin, also known as heart muscle protein, is a mitochondrial protein. During mitochondrial in vitro import, mitofilin is proteolytically processed to the mature protein that is also detected in cellular fractions, indicating that the amino-terminal leader sequence is removed.; Similarity: the ORF overlap…	14.6263	2.075
TID_213441	An03g03770	Title: strong similarity to squalene monooxygenase -Rattus norvegicus; Alternative name: usually ERG1.; Cofactor: squalene epoxidase contain a FAD binding domain.; Function: squalene epoxidase catalyzes the first oxygenation step in sterol biosynthesis and is suggested to be one of the rate-limiting enzymes in this pathway.; Similarity: squalene epoxidases seem to be highly variable at the aminot…	14.6026	2.55396
CADANGAT00012930	An16g04590	Title: strong similarity to EST an_2591 -Aspergillus niger; Remark: the Exon-Intron structure of the predicted A. niger protein is in accordance with the A. niger ESTs an_2591 and an_0945.	14.5863	2.54796
TID_196617	An01g04410	Title: strong similarity to N-acetyl transferase NACTH from patent US6017744-A - Homo sapiens; (2.3.1.-)	14.5787	3.86742
TID_175410	An02g01370	Title: strong similarity to hypothetical transmembran protein SPCC1494.07 - Schizosaccharomyces pombe;	14.4998	3.04345
TID_54630	An04g01330	Title: strong similarity to methionyl aminopeptidase P67EIF2 - Homo sapiens; Catalytic activity: L-methionylpeptide + H(2)O <=> L-methionine + peptide.; Cofactor: Cobalt.; Function: the human methionyl aminopeptidase P67EIF2 removes the amino-terminal methionine from nascent proteins.; Remark: alternate name for human methionyl aminopeptidase P67EIF2: p67 or translation initiation factor eIF-2-as…	14.4758	2.21945
TID_197261	An02g04880	Title: strong similarity to arginine--tRNA ligase Msr1 - Saccharomyces cerevisiae; Catalytic activity: ATP + L-arginine + tRNA(arg) = AMP + pyrophosphate + L-arginyl-tRNA(arg); Similarity: shows stronger similarity to cytoplasmic proteins from different species than to mitochondrial localized.; (6.1.1.19)	14.4587	2.25035
TID_186204	An12g03990	Title: strong similarity to hypothetical protein EAA57923.1 - Aspergillus nidulans;	14.4359	3.31928
TID_127402	An16g04690	Title: strong similarity to cytoplasmic ribosomal protein of the small subunit S17 - Saccharomyces cerevisiae; Remark: S17B of S. cerevisiae belongs to the S17E family of ribosomal proteins.; Remark: S17B of S. cerevisiae is also called RP51B and YDR447c.; Similarity: the ORF overlaps with EST no:3823 of patent WO200056762-A2 from Aspergillus niger.; cytoplasm	14.4057	#N/A
CADANGAT00007334	An08g10140	Title: strong similarity to cytoplasmic ribosomal protein of the large subunit L31 - Saccharomyces cerevisiae; Remark: the L31 protein is known in many different organisms.; cytoplasm	14.3976	#N/A
TID_37042	An02g06750	Title: strong similarity to DEAD box protein Dbp45A - Drosophila melanogaster; Remark: also strong similarity to DEADbox family protein 3 Homo sapiens patent WO9825145-A1.; Remark: proteins of the DEAD family of putative ATP-dependent RNA helicases have been implicated in translation initiation, ribosome assembly, and RNA processing in a variety of organisms from E. coli to man.; Similarity: belo…	14.373	7.07614
TID_40575	An15g03710	Title: weak similarity to hypothetical transcription regulator meaB - Aspergillus nidulans;	14.3694	#N/A
TID_206105	An01g04430	Title: strong similarity to translation initiation factor eIF-3 - Schizosaccharomyces pombe; cytoplasm	14.3463	3.61558
TID_187258	An18g03060	Title: similarity to leucine carboxyl methyltransferase LCMT - Homo sapiens; Function: the human leucine carboxyl methyltransferase LCMT methylates the carboxyl group of the c-terminal leucine residue of protein phosphatase 2a catalytic subunits (PPP2ca) to form alpha-leucine ester residues.; Similarity: the ORF encoded protein also shows strong similarity to the human cell signalling protein-9 f…	14.2747	3.08305
TID_139340	An11g09310	Title: strong similarity to hypothetical protein SPBC337.17c - Schizosaccharomyces pombe;	14.2464	3.15755
TID_201007	An16g04400	Title: strong similarity to nuclear transport factor Ntf2 - Saccharomyces cerevisiae; Complex: S. cerevisiae Ntf2 interacts with the small GTPase Ran/Gsp1p.; Function: S. cerevisiae Ntf2 is required for nuclear protein import.; Localization: S. cerevisiae Ntf2 is concentrated at the nuclear envelope.; nucleus	14.2443	3.27933
TID_56202	An07g05290	Title: similarity to hypothetical mitochondrial ribosomal protein - Schizosaccharomyces pombe; Remark: SPCC1739. 02c of S. pombe is only once reported to be the putative mitochondrial protein L22 (http://www. sanger. ac. uk/cgi-bin/yeastpub/GN_KW_search. p), but also the ORF shows weak similarity to ribosomal protein L22 of T. maritima.	14.2166	4.41483
TID_119078	An04g05280	Title: similarity to mucin-like protein Muc1 -Saccharomyces cerevisiae; Function: MUC1 of yeast is a cell surface flocculin involved in pseudohyphal differentiation and invasive growth in response to nitrogen starvation.; Localization: MUC1 of yeast is thought to be an integral membrane protein.; Phenotype: deletion of MUC1 in yeast abolishes pseudohyphal differentiation and invasive growth.; Rem…	14.2143	#N/A
CADANGAT00007843	An09g03060	Title: strong similarity to beta-type carbonic anhydrase beta-CA1 - Coccomyxa sp.; Catalytic activity: H(2)CO(3) = CO(2) + H(2)O.; Function: carbonic anhydrase beta-CA1 catalyzes the reversible hydration of CO2, a reaction that is important in many physiological processes.; (4.2.1.1)	14.2095	4.14629
TID_53338	An07g02180	Title: strong similarity to dihydrolipoamide acetyltransferase Lat1 - Saccharomyces cerevisiae; Catalytic activity: acetyl-CoA + dihydrolipoamide <=> CoA + S-acetyldihydrolipoamide.; Function: the s. cerevisiae dihydrolipoamide acetyltransferase is a component (E2) of the mitochondrial pyruvate dehydrogenase complex.; Remark: the pyruvate dehydrogenase complex catalyzes the overall conversion of …	14.2023	10.4618
CADANGAT00002455	An02g09380	Title: questionable ORF;	14.1847	#N/A
TID_52578	An08g10150	Title: strong similarity to nitrilase Nit1 - Mus musculus; Catalytic activity: a Nitrile + H2O = a Carboxylate + NH3.; Pathway: Tryptophan metabolism; Cyanoamino acid metabolism; Nitrogen metabolism.; Remark: Acts on a wide range of aromatic nitriles including (indole-3-yl)acetonitrile, and also on some aliphatic nitriles, and on the corresponding acid amides.; Remark: Fhit occurs in a fusion pro…	14.1835	#N/A
TID_208699	An11g02670	Title: strong similarity to hypothetical protein SPBC1703.02 - Schizosaccharomyces pombe;	14.1467	2.50078
TID_174022	An02g13830	Title: similarity to hypothetical protein CAE76380.1 - Neurospora crassa;	14.0909	#N/A
CADANGAT00005399	An07g01250	Title: strong similarity to ATP-binding cassette multidrug transport protein atrA - Aspergillus nidulans; Remark: the transcription of atrA in mycelium of A. nidulans is strongly enhanced by treatment with several drugs, including antibiotics, azole fungicides and plant defense toxins.; Similarity: the protein shows also strong similarity to yeast transporter Pdr5p (PATENTPROT: AAB28182,patentno.…	14.0875	4.26993
TID_51430	An04g08790	Title: similarity to ORFX ORF1691 polynucleotide sequence SEQ ID NO:3381 from patent WO200058473-A2 - Homo sapiens; Remark: patent describes novel nucleic acids and peptides derived from open reading frame X, useful for treating e. g. cancers, proliferative disorders,neurodegenerative disorders and cardiovascular disease.; Similarity: shows partial similarity to conserved hypothetical proteins of…	14.0259	2.49365
TID_200411	An15g00040	Title: similarity to hypothetical protein YBL028c -Saccharomyces cerevisiae; Remark: N-terminal half shows similarity to YBL028c of S. cerevisiae; S. cerevisiae YBL028c is 100 aa shorter.; Remark: YBL028c of S. cerevisiae has been classified as mating type regulating protein by the MIPS database,but no supporting literature was found.	14.0035	5.66733
TID_52996	An11g06590	Title: strong similarity to methyltransferase Coq5 -Saccharomyces cerevisiae; Function: COQ5 of S. cerevisiae is a 2-methoxy-6-polyprenyl-1,4-benzoquinone methyltransferase,involved in the biosynthesis of ubiquinone.; Remark: COQ5 of S. cerevisiae is also known as YML110c, DBI56, or TCM7.; localisation:mitochondrion; (2.1.1.-)	13.9643	6.04146
TID_211840	An18g02140	Title: strong similarity to spi1-GTPase binding protein sbp1p - Schizosaccharomyces pombe; Function: sbp1p of S. pombe is involved in the control of mitotic exit.; Function: sbp1p of S. pombe regulates spi1p GTPase activity.; Remark: a splice site was detected upstream of the START codon.; Similarity: belongs to the family of Ran-GTPase binding proteins which are implicated in the regulation of n…	13.8843	3.87003
TID_55936	An11g01770	Title: strong similarity to 135 kD subunit of DNA-directed RNA polymerase I - Neurospora crassa; Catalytic activity: n nucleoside triphosphate = n pyrophosphate + RNA(n).; Complex: RNA polymerase I consists of 14 different subunits; this subunit is the second largest component of RNA polymerase I.; Function: DNA-dependent RNA polymerase catalyzes the transcription of DNA into RNA using the four r…	13.8737	2.79507
CADANGAT00011945	An15g02660	Title: strong similarity to essential protein SEQ ID NO:22 from patent WO2003076464-A2 - Aspergillus fumigatus;	13.8485	2.56786
TID_47358	An08g09160	Title: strong similarity to hypothetical membrane protein YJL109c - Saccharomyces cerevisiae;	13.8281	5.13799
TID_184331	An16g02140	Title: strong similarity to hypothetical protein SPAC6B12.09 - Schizosaccharomyces pombe;	13.8232	#N/A
TID_49219	An14g00570	Title: strong similarity to thymidylate synthase CATSA - Candida albicans; Catalytic activity: 5,10-Methylenetetrahydrofolate + dUMP = Dihydrofolate + dTMP.; Pathway: Pyrimidine metabolism; One carbon pool by folate; Folate biosynthesis.; Remark: mutant TS cDNA can be used in gene therapy to transfer drug resistance to human haematopoietic progenitors, thus allowing dose-intense therapy in cancer…	13.8113	#N/A
TID_209137	An11g10690	Title: strong similarity to MAP kinase kinase EMK1 -Glomerella cingulata; Function: EMK1 is a mitogen-activated protein kinase kinase required for induction of cytokinesis and appressorium formation by host signals in the conidia of Colletotrichum gloeosporioides.; Phenotype: disruption of EMK1 results in the loss of its ability to form appressoria in response to the host's signals and a loss of …	13.8065	#N/A
TID_196832	An01g02100	Title: strong similarity to tRNA-pseudouridine synthase Pus4 - Saccharomyces cerevisiae; Function: Pus4p of S. cerevisiae catalyzes the formation of psi55 in both mitochondrial and cytoplasmic tRNAs.; (5.4.99.-)	13.7798	3.22036
TID_208382	An08g01610	Title: strong similarity to hypothetical GTP-binding protein SPAC27E2.03c - Schizosaccharomyces pombe;	13.7417	#N/A
TID_201885	An12g08570	Title: similarity to type 2 peroxiredoxin PrxII -Brassica napus; Function: Peroxidases of the peroxiredoxin (Prx) family catalyze the reduction of H(2)O(2) and lipid peroxides.; peroxisome	13.721	16.207
TID_56808	An18g04650	Title: strong similarity to guanine nucleotide exchange factor eIF-2B 34 kDa alpha subunit Gcn3 -Saccharomyces cerevisiae; Complex: S. cerevisiae Gcn3 is component of the GCD complex with five different subunits; alpha (Gcn3), beta (Gcd7), gamma (Gcd1), delta (Gcd2) and epsilon (Gcd6).; Function: S. cerevisiae Gcn3 is nonessential component of the high-molecular-weight GCD complex which activates…	13.6903	3.36769
CADANGAT00010478	An12g10420	Title: similarity to developmentally regulated spherulin 4 - Physarum polycephalum; Remark: spherulin 4 from Physarum polycephalum accumulates during spherulation.	13.6022	8.86136
TID_120939	An12g10430	Title: strong similarity to developmentally regulated spherulin 4 - Physarum polycephalum; Remark: it seems that there has been an gene duplication with 22CK but the similarity here is much better.; Remark: spherulin 4 from Physarum polycephalum accumulates during spherulation.	13.568	2.56292
CADANGAT00008804	An11g04680	Title: similarity to dynein heavy chain alpha Oda11 - Chlamydomonas reinhardtii [truncated ORF]; Function: the dynein heavy chain alpha Oda11 from C. reinhardtii is the force generating protein of eukaryotic cilia and flagella. It produces force towards the minus ends of microtubules. Dynein has ATPase activity.; Remark: C-terminally truncated ORF due to the end of contig.; Similarity: the ORF en…	13.5637	#N/A
CADANGAT00004756	An05g00080	Title: similarity to membrane protein Cbp3 -Saccharomyces cerevisiae; Function: CBP3 of S. cerevisiae is required for the assembly of the respiratory chain complex coenzyme QH2-cytochrome c reductase.; Remark: the N-terminal 30% are not conserved between the A. niger protein and CBP3 of S. cerevisiae.	13.5152	3.91807
TID_57113	An04g00600	Title: strong similarity to hypothetical ER-to-Golgi transporter Lag1 - Saccharomyces cerevisiae; Function: S. cerevisiae Lag1 protein is involved in the yeast cell aging process. A deletion of the LAG1 gene results in a pronounced increase (approximately 50%) in mean and in maximum life span.; Remark: alternate name for S. cerevisiae Lag1: YKL008c.	13.5135	2.76227
TID_39287	An11g07920	Title: similarity to pancreatic cancer antigen from patent WO200055320-A1 - Homo sapiens; Remark: the protein sequence of patent WO200055320-A1 (AC# AAB54096) covers a ribosomal protein L33-like protein. the same sequence is covered by another patent WO9936524-A1 (AC# AAY29322).	13.4776	3.80954
TID_174255	An02g07830	Title: similarity to hypothetical phd finger transcription regulator - Schizosaccharomyces pombe; Function: the PHD finger , is a C4HC3 zinc-finger-like motif found in nuclear proteins thought to be involved in chromatin-mediated transcriptional regulation.; Similarity: the ORF encoded protein also shows similarity to several hypothetical and known phd finger transcription regulators; the region …	13.4342	2.54778
TID_47372	An08g08720	Title: strong similarity to cytochrome-c peroxidase precursor Ccp1 - Saccharomyces cerevisiae; Catalytic activity: 2 ferrocytochrome c + H(2)O(2) = 2 ferricytochrome c + 2 H(2)O.; Function: CCP1 is involved in conveying an oxidative stress signal to the transcription factor Pos9 (Skn7).; Function: the mitochondrial cytochrome c peroxidase CCP1 degrades reactive oxygen species within the mitochond…	13.4261	11.0946
TID_200680	An15g03780	Title: strong similarity to ras pathway interacting protein moe1p - Schizosaccharomyces pombe; Complex: Moe1 from S. pombe interacts with a Ras effector, Scd1 of S. pombe, Mal3 of S. pombe, which is a member of a conserved family of microtubule-binding proteins (includes human EB1 and budding yeast Bim1) and Yin6 of S. pombe, which is a homolog of the human breast cancer gene Int6.; Function: Moe…	13.4054	2.45038
TID_122220	An11g01650	Title: similarity to beta transducin-like protein het-e1 - Podospora anserina; Similarity: shows similarity only to the WD-repeat domains of these proteins.; Similarity: shows similarity to several WD-repeat proteins of different organisms.	13.402	2.87933
TID_190259	An04g01650	Title: strong similarity to hypothetical protein B23I11.250 - Neurospora crassa;	13.3579	4.27165
TID_55468	An01g03070	Title: similarity to mitochondrial ribosomal protein Yml27 - Saccharomyces cerevisiae;	13.3148	4.503
TID_36604	An02g00190	Title: similarity to enantiomer-selective amidase amdA - Rhodococcus sp.; Complex: the amdA protein of Rhodococcus forms a homodimer.; Remark: amdA of Rhodococcus belongs to the indoleacetamide hydrolases.; Similarity: the ORF overlaps with amdA only at it's N-terminus (up to amino acid 333).; Similarity: the ORF shows strong similarity to amidases and amidotransferases of various species.; (3.5.…	13.3127	#N/A
TID_55566	An02g06320	Title: strong similarity to 3-hydroxy-3-methylglutaryl-CoA synthase Erg13 -Saccharomyces cerevisiae; Catalytic activity: hydroxymethylglutaryl-CoA synthases convert (S)-3-hydroxy-3-methylglutaryl-CoA + CoA to acetyl-CoA + H2O + acetoacetyl-CoA.; Function: hmgs of S. cerevisiae condenses acetyl-CoA with acetoacetyl-CoA to form hmg-CoA, which is the substrate for hmg-CoA reductase.; Remark: alterna…	13.2854	38.4992
TID_51839	An01g08880	Title: similarity to mucin-like protein Muc1 -Saccharomyces cerevisiae; Remark: alternate names for S. cerevisiae MUC1 gene: FLO11 or YIR019c.; Remark: there are no hints for any Muc1 1,4-alpha-glucosidase activity in the literature.; Similarity: the Muc1 protein from S. cerevisiae is a mucin-like protein.; Similarity: the similarities of the ORF encoded protein to Muc1 from S. cerevisiae and the…	13.2715	2.74359
TID_47658	An08g02340	Title: similarity to hypothetical protein SPBC3B9.16c - Schizosaccharomyces pombe;	13.2625	#N/A
TID_44695	An13g00540	Title: weak similarity to hypothetical major allergen Phl p 5 - Phleum pratense;	13.247	5.59626
TID_52803	An08g01370	Title: strong similarity to Oxodicarboxylate carrier Odc2 - Saccharomyces cerevisiae; Function: Odc2 from S. cerevisiae is a mitochondrial 2-oxodicarboxylate transport protein.; Function: S. cerevisiae Odc2 transports C5-C7 oxodicarboxylates across the inner membranes of mitochondria in a strict counter-exchange mechanism.; Function: the main physiological roles of Odc1p and Odc2p are probably to…	13.2379	#N/A
CADANGAT00004789	An05g00410	Title: strong similarity to serine hydroxymethyl-transferase I Shm1 - Candida albicans; Catalytic activity: 5,10-methylenetetrahydrofolate + glycine + H(2)O <=> tetrahydrofolate + L-serine.; Cofactor: pyridoxal phosphate.; Function: the serine hydroxymethyltransferase, a pyridoxal phosphate-dependent enzyme, catalyses the interconversion of serine and glycine.; Pathway: the serine hydroxymethyltr…	13.2325	#N/A
TID_41991	An14g06860	Title: strong similarity to oxaloacetate transporter Oac1 - Saccharomyces cerevisiae; Function: OAC1 of S. cerevisiae is an oxaloacetate carrier, which is responsible for the uptake of oxaloacetate into mitochondria produced from pyruvate by cytoplasmic pyruvate carboxylase.; Phenotype: deletion of the OAC1 gene in S. cerevisiae reduces transport of oxaloacetate sulfate,thiosulfate, and malonate …	13.2185	4.13688
CADANGAT00010015	An12g05750	Title: strong similarity to high-affinity inorganic phosphate/H+ symporter Pho84 - Saccharomyces cerevisiae; Function: PHO84 is a high-affinity inorganic phosphate/H+ symporter.; Induction: PHO84 transcription is regulated by Pi.; Phenotype: disruption of PHO84 is not lethal.; plasma membrane	13.2157	#N/A
TID_197350	An02g06050	Title: strong similarity to cytoplasmic ribosomal protein of the small subunit S16.e - Saccharomyces cerevisiae; cytoplasm	13.214	#N/A
TID_184267	An16g06300	Title: strong similarity to Fe(II) permease Fet4 -Saccharomyces cerevisiae; Function: S. cerevisiae FET4 is a low affinity Fe(II) and copper permease.; plasma membrane	13.1739	3.23017
TID_52666	An08g06090	Title: similarity to nucleoporin nup184p -Schizosaccharomyces pombe; Phenotype: Deltanup184 mutations confer sensitivity to growth in nutrient-rich medium (YES) that is accompanied by nuclear poly(A)+ RNA accumulation.; Phenotype: nup184 of S. pombe is synthetically lethal with the mRNA export defective rae1-167 mutation. The consequence of the synthetic lethality is a defect in mRNA export.; nuc…	13.1653	2.21336
TID_202653	An18g05860	Title: strong similarity to cytoplasmic acidic ribosomal protein p1 - Alternaria alternata; Function: the A. alternata homologue plays an important role in the elongation step of protein synthesis. Subunit: p1 and p2 exist as dimers at the large ribosomal subunit.; Similarity: the A. alternata homologue belongs to the l12p family of ribosomal proteins.; cytoplasm	13.1652	#N/A
TID_194209	An03g02940	Title: similarity to nitrogen regulatory protein tamA - Aspergillus nidulans; Function: it is proposed that TamA serve as a co-activator of AreA, the major nitrogen regulatory protein in A. nidulans.; Localization: the GFP-TamA fusion protein is predominantly localised to the nucleus in the presence and absence of ammonium.; Remark: the tamA gene of A. nidulans contains a putative zinc cluster mo…	13.1277	#N/A
TID_207193	An02g09790	Title: strong similarity to protein fragment SEQ ID NO:38506 from patent EP1033405-A2 - Arabidopsis thaliana; Remark: strong similarity to Arabidopsis thaliana protein fragment SEQ ID NO: 38506 patent EP1033405-A2.; Remark: strong similarity to EST SEQ ID NO:4038 from Aspergillus niger.; Remark: the predicted ORF is a putative amino acid permease.; Similarity: to choline transport proteins.	13.1211	7.86785
TID_212618	0	#N/A	13.094	#N/A
TID_204464	An17g01390	Title: strong similarity to hypothetical SH3 domain-containing protein AAK56937.1 - Coccidioides immitis; Similarity: AAK56937. 1 of C. immitis and the predicted protein are similar to different proteins containing SH3 domains; the domain structure is not well conserved in the predicted protein.; Similarity: althoughl AAK56937. 1 of C. immitis is much shorter than the predicted protein, the two m…	13.0822	#N/A
TID_50578	An04g01535	Title: strong similarity to holocytochrome-c synthase Cyt2 - Saccharomyces cerevisiae; Catalytic activity: Holocytochrome c = Apocytochrome c + Heme.; Function: Cyt2 from S. cerevisiae is required for covalent attachment of heme to apocytochrome c1, a subunit of the mitochondrial respiratory chain.; (4.4.1.17)	13.0813	#N/A
TID_48286	An07g08760	Title: strong similarity to hypothetical NADPH dehydrogenase Oye3 - Saccharomyces cerevisiae; Catalytic activity: NADPH dehydrogenases catalyse the reaction, NADPH + acceptor = NADP+ + reduced acceptor.; Complex: S. cerevisiae OYE3 forms homodimers and heterodimers with other OYE Isoforms.; Function: S. cerevisiae OYE3 binds a variety of compounds with a phenolic structure.; Function: S. cerevisi…	13.0692	15.5863
TID_44351	An04g00170	Title: strong similarity to para-hydroxybenzoate polyprenyltransferase Coq2 - Saccharomyces cerevisiae; Function: the enzyme (EC:2. 5. 1-) catalyzes the prenylation of para-hydroxybenzoate.; Remark: coenzyme Q functions as a lipid-soluble electron carrier in eukaryotes. In S. cerevisiae, the enzymes responsible for the assembly of the polyisoprenoid side chain and subsequent transfer to para-hydr…	13.0495	5.79655
TID_199485	An11g09400	Title: similarity to subunit f of mitochondrial yeast ATP synthase Atp17 - Saccharomyces cerevisiae; Complex: S. cerevisiae ATP17 is part of the hydrogen-transporting ATP synthase F0 sector (Subunit f of mitochondrial ATP synthase).; Function: S. cerevisiae ATP17 is a hydrogen-transporting two-sector ATPase and is involved in ATP synthesis coupled proton transport.; Remark: the systematic name fo…	13.0092	#N/A
TID_57352	An04g05850	Title: strong similarity to cytoplasmic ribosomal protein of the small subunit rps6p - Schizosaccharomyces pombe; Remark: S. pombe rps6 is transcribed into three distinct transcripts with different sizes and heterogeneous termini.; Remark: the exon/intron structure of the predicted A. niger protein is in accordance with the A. niger ESTs an_2975 and 3307 (in the 5'UTR).; cytoplasm	12.9948	2.13035
TID_142987	An11g04860	Title: similarity to hypothetical protein YDR140w -Saccharomyces cerevisiae; Similarity: to N6-DNA-methyltransferases in different organisms.	12.9873	2.81063
TID_211116	An14g03710	Title: strong similarity to replication licensing factor mis5p - Schizosaccharomyces pombe; Phenotype: mis5 deletion in S. pombe results in DNA replication defect and hypersensitivity to UV ray and hydroxyurea.; Phenotype: mis5 mutation in S. pombe leads to high loss rates of minichromosomes.; Remark: mis5 is essential for viability.; Similarity: mis5 from S. pombe encodes a novel member of the u…	12.9853	#N/A
TID_48140	An11g10050	Title: similarity to leucine-specific regulatory protein Leu3 - Saccharomyces cerevisiae; Function: The Leu3 protein of yeast is a dual-function regulator, stimulating transcription when the inducer alpha-isopropylmalate (alpha-IPM) is present and suppressing transcription when the inducer is absent.; Remark: Yeast zinc cluster proteins form a major class of yeast transcriptional regulators. They…	12.9802	#N/A
TID_209168	An11g11040	Title: strong similarity to helicase Chl1 -Saccharomyces cerevisiae; Function: the S. cerevisiae homolog CHL1 is a helicase required for maintenance of the high fidelity of chromosome transmission during mitosis and wild-type levels of meiotic recombination as well as spore viability.; nucleus	12.9596	2.18355
CADANGAT00007001	An08g06790	Title: strong similarity to DNA exoribonuclease dhp1p - Schizosaccharomyces pombe; Function: genetic experiments showed that dhp1+ of S. pombe on an S. cerevisiae expression vector could rescue both the defects of the S. cerevisiae DST2 disruptant,slow growth rate and a sporulation defect, and the lethality of the S. cerevisiae rat1ts mutation. This implies the functional similarity of dhp1+ to b…	12.9552	3.72723
TID_47141	An02g12030	Title: strong similarity to hypothetical tRNA--dihydrouridine synthase Smm1 - Saccharomyces cerevisiae; Function: smm1 of S. cerevisiae is involved in the synthesis and processing of mitochondrial tRNAs.; Phenotype: overexpression of smm1 in S . cerevisiae weakly suppresses a mutation affecting the maturation of mitochondrial tRNA-Asp.; Phenotype: the smm1 mutation in S. cerevisiae cells confers …	12.932	5.14834
TID_47276	An06g01470	Title: weak similarity to IgA-specific metalloendopeptidase igA - Neisseria meningitidis; Similarity: the ORF is much shorter than igA of N. meningitidis (459 compared to 1773 amino acids) and the homology between the two proteins is restricted to a stretch of about 200 amino acids.	12.9231	2.0248
TID_47288	An06g01710	Title: strong similarity to translation initiation factor eIF2b epsilon Gcd6 - Saccharomyces cerevisiae; Complex: the S. cerevisiae GCD6 gene product is part of a complex of five different subunits alpha (GCN3), beta (GCD7), gamma (GCD1), delta (GCD2) and epsilon (GCD6).; Remark: a splice site was detected upstream of the START codon.	12.9136	3.2102
TID_55611	An02g09370	Title: similarity to translation initiation factor eIF-2 alpha chain EIF2A - Homo sapiens [truncated ORF]; Complex: the human eIF2 translation initiation factor is a heterotrimer composed of an alpha, a beta, and a gamma chain.; Function: the human eIF-2 functions in the early steps of protein synthesis by forming a ternary complex with GTP and initiator tRNA. This complex binds to a 40s ribosoma…	12.8876	3.01181
TID_192363	An13g00690	Title: similarity to transcription factor involved in acriflavine resistance acr-2 - Neurospora crassa; Similarity: similarity is between the N-terminal halfs of the predicted A. niger protein and N. crassa acr-2 , which include the fungal GAL4-type Zn(II)Cys6 binuclear DNA-binding domain.; nucleus	12.8788	#N/A
TID_192375	An13g00240	Title: strong similarity to DNA repair protein Rad16 - Saccharomyces cerevisiae; Function: the role of rad16 in the repair of DNA might be to change the chromatin structure of silenced genes to provide access for excision repair enzymes, but its activity seems not absolutely required for excision repair.; Phenotype: the S. cerevisiae rad16 mutant is deficient for repair of the HML alpha locus.; R…	12.8638	9.18028
TID_52779	An08g02220	Title: similarity to splicing factor Prp40 -Saccharomyces cerevisiae [putative frameshift]; Remark: possible sequencing error at position 5783 leading to frame shift.; Remark: the systematic gene name of PRP40 of S. cerevisiae is YKL012w.; Similarity: the S. cerevisiae Prp40p is about 200 amino acids shorter at C-terminus.; putative frameshift	12.8442	3.24031
TID_46605	An01g06520	Title: similarity to nucleolar phosphoprotein xNopp180 - Xenopus laevis; Remark: xNopp180 is heavily phosphorylated and it contains multiple consensus sites for phosphorylation by casein kinase II and cdc2 kinase.; Similarity: belongs to the nucleolus-cytoplasm shuttle phosphoprotein.	12.8202	#N/A
TID_184609	An14g04720	Title: similarity to transcription factor Aro80 -Saccharomyces cerevisiae; Function: S. cerevisiae ARO80 is involved in positive regulation of aromatic amino acid synthesis through positive regulation of ARO9 and ARO10/YDR380W.; Remark: S. cerevisiae ARO80 is a member of the Zn2Cys6 transcription factor family.; Remark: the systematic name for S. cerevisiae ARO80 is YDR421w.	12.7909	6.03857
CADANGAT00013485	An17g00890	Title: strong similarity to phosphoprotein phosphatase PPT - Rattus norvegicus; Function: when expressed in E. coli, the catalytic domain of PPT of R. norvegicus exhibited protein phosphatase activity (dephosphorylation of phosphorylase a) that was inhibitable by okadaic acid.; Similarity: the predicted A. niger protein shows strong similarity to phosphoprotein phosphatase (PPT) of R. norvegicus,…	12.7878	11.9617
TID_210666	An16g02940	Title: strong similarity to protein fragment SEQ ID NO:69506 from patent EP1033405-A2 - Zea mays; Similarity: the predicted protein shows equally strong similarity to the muscle specific human transcript PTD001, with unknown function.	12.7736	3.19712
TID_195878	An01g14690	Title: strong similarity to fluconazole resistance protein FLU1 - Candida albicans; Remark: the Flu1 gene product from C. albicans complements the fluconazole hypersusceptibility of a S. cerevisiae pdr5 mutant, lacking the ABC (ATP-binding cassette) transporter gene PDR5.; Similarity: the ORF encoded protein also shows stong similarity to the protein described in patent JP09009966-A.	12.7543	20.9156
TID_209093	An11g10070	Title: weak similarity to hypothetical protein SPAC13G7.11 - Schizosaccharomyces pombe;	12.7128	5.60456
TID_212494	An09g05180	Title: strong similarity to cytoplasmic ribosomal protein of the large subunit L4 - Saccharomyces cerevisiae; Remark: L4 of S. cerevisiae is also called L2A, RP2,RPL4A, RPL2A, RPL2, YBR031W or YBR0315.; Remark: in S. cerevisiae, the genes coding for the ribosomal protein L4 are present in two copies per haploid genome.; Remark: the ORF is longer than L4 of S. cerevisiae (457 compared to 361 amino…	12.6911	#N/A
TID_191914	An13g03940	Title: strong similarity to long-chain-acyl-CoA dehydrogenase precursor LCAD - Rattus norvegicus; Function: LCAD is involved in the utilization of fatty acids for energy generation.; localisation:mitochondrion; (1.3.99.13)	12.6631	#N/A
TID_210073	An15g01480	Title: strong similarity to Mak16 - Saccharomyces cerevisiae; Localization: SmMAK16, the Schistosoma mansoni homologue of the S. cerevisiae Mak16 protein is localized exclusively in nucleoli (Pubmed 10838225).; Remark: S. cerevisiae mak16 mutants show a decreased amount of free 60S ribosomal subunits. Conditional mutants arrest at G(sub)1, are deficient in maintenance of killer M1 double-stranded…	12.6618	3.46677
TID_214784	An04g08760	Title: strong similarity to nonsense-mediated mRNA decay protein Nmd3 - Saccharomyces cerevisiae; Complex: NMD3 of S. cerevisiae associates with ribosomes.; Function: NMD3 is a component of the nonsense-mediated mRNA decay pathway.; Remark: NMD3 of S. cerevisiae is also known as SRC5 and has a systematic name of YHR170W.; cytoplasm	12.6444	2.90652
TID_49422	An14g05750	Title: strong similarity to 12-oxo-phytodienoate reductase OPR3 - Arabidopsis thaliana; Catalytic activity: OPR3 of A. thaliana catalyzes the reaction: 8-[(1R,2R)-3-Oxo-2-{(Z)-pent-2-enyl}cyclopentyl]octanoate + NADP+ = (15Z)-12-Oxophyto-10,15-dienoate + NADPH.; Phenotype: A. thaliana ORP3 null mutants are male-sterile due to defects in pollen release caused by a delay in the stomium degeneration…	12.6154	#N/A
TID_178296	An11g04500	Title: strong similarity to hypothetical protein B23L21.160 - Neurospora crassa;	12.603	4.61176
TID_188860	An09g03320	Title: strong similarity to fluconazole resistance protein FLU1 - Candida albicans; Remark: the Flu1 gene product from C. albicans complements the fluconazole hypersusceptibility of a S. cerevisiae pdr5 mutant, lacking the ABC (ATP-binding cassette) transporter gene PDR5.; Similarity: the predicted ORF shows strong similarity to known and hypothetical members of he multidrug efflux transporters b…	12.5889	3.11653
CADANGAT00001258	An01g12590	Title: similarity to hypothetical protein 5C2.160 -Neurospora crassa; Similarity: shows also similarity to EST l3g02a1. r1 from Aspergillus nidulans.	12.584	#N/A
TID_190990	An04g00430	Title: strong similarity to branched-chain-amino-acid aminotransferase Bat2 -Saccharomyces cerevisiae; Catalytic activity: L-leucine + 2-oxoglutarate = 4-methyl-2-oxopentanoate + L-glutamate.; Cofactor: Pyridoxal-phosphate.; Function: BAT2 of S. cerevisiae catalyzes the first reaction in the catabolism of the essential branched chain amino acids leucine, isoleucine, and valine, and it is involved…	12.5839	3.23277
TID_55656	An02g14710	Title: strong similarity to hypothetical calcium-related spray protein - Neurospora crassa; Function: the N. crassa SPRAY protein is supposed to be located in an organellar membrane, regulating the distribution of Ca(2+) via calcineurin.; Phenotype: the N. crassa spray mutant is sensitive to calcineurin inhibitors.; Remark: between the contig-sequence positions 193548 - 193933 one or more introns…	12.5823	#N/A
TID_205884	An01g07190	Title: strong similarity to component of the translocase of mitochondrial inner membrane Tim54 -Saccharomyces cerevisiae; Complex: Tim54 of S. cerevisiae forms together with Tim22 the TIM22. 54 complex in the mitochondrial inner membrane.; Function: Tim54 of S. cerevisiae is a component of a complex neccessary for insertion of imported proteins in the mitochondrial inner membrane.; Remark: the TI…	12.5546	3.84926
TID_40177	An07g01520	Title: strong similarity to nucleoporin Nup170 -Saccharomyces cerevisiae; Complex: Nup170p of S. cerevisiae binds to the amino-terminal domain of Nup1p. Nup170p is a part of the nuclear pore complex.; Function: Nup170p and Nup188p are involved in establishing the functional resting diameter of the NPC's central transport channel.; Remark: YBL079w is the systematic name of NUP170 and YER105c is th…	12.5489	#N/A
TID_214126	An17g02240	Title: strong similarity to cytoplasmic ribosomal protein of the large subunit L23a - Rattus norvegicus; cytoplasm	12.5486	#N/A
TID_53795	An14g02610	Title: strong similarity to ATP-binding cassette multidrug transport protein atrB - Aspergillus nidulans; Localization: integral membrane protein.; Remark: cDNA of atrB can complement the drug hypersensitivity associated with PDR5 deficiency in S. cerevisiae.; Similarity: belongs to the ATP-binding transport protein family (ABC transporters).; plasma membrane	12.5	#N/A
TID_42787	An18g03110	Title: weak similarity to neurofilament triplet protein H1 - Oryctolagus cuniculus; Similarity: the ORF is longer than H1 of O. cuniculus (730 compared to 606 amino acids). The alignment between the two proteins encompasses about 200 amino acids.; Similarity: the similarities of the ORF encoded protein to matching proteins are mainly based on repetitive structures.	12.4756	2.53983
TID_39002	0	#N/A	12.469	#N/A
TID_206859	An02g06130	Title: strong similarity to cytoplasmic ribosomal protein of the small subunit S14.e - Neurospora crassa; Remark: S14. e of N. crassa is also called crp-2.; Similarity: the ORF overlaps with A. niger ESTs an_3158, database entry EMBLEST:BE758901 and an_3216 EMBLEST:BE758954.; cytoplasm	12.4686	#N/A
TID_170573	An01g03650	Title: strong similarity to cytosolic lysine--tRNA ligase Krs1 - Saccharomyces cerevisiae; Catalytic activity: lysine-tRNA ligase convert ATP + L-lysine + tRNA(Lys) to AMP + diphosphate + L-lysyl-tRNA(Lys).; cytoplasm; (6.1.1.6)	12.4295	2.79732
TID_182627	An15g02520	Product: hypothetical protein	12.4011	#N/A
CADANGAT00000787	An01g07890	Product: transcriptional regulator gene cpcA-Aspergillus niger; Function: Disruption of cpcA in A. niger resulted in a strain which is sensitive towards 3-aminotriazole and fails to respond to amino acid starvation.; Gene-ID: cpcA; Remark: cpcA of Aspergillus niger was cloned by complementation of a S. cerevisiae delta gcn4 mutant strain.	12.3893	2.72213
TID_45764	An03g01120	Title: strong similarity to cytosolic aspartate transaminase Aat2 - Saccharomyces cerevisiae; Catalytic activity: aspartate transaminase of S. cerevisiae catalyses the reaction L-aspartate + 2-oxoglutarate = oxaloacetate + L-glutamate.; Cofactor: aspartate transaminase requires pyridoxal-phosphate as a cofactor.; Remark: AAT2 of S. cerevisiae is also known as ASP5 and has a systematic name of YLR…	12.3814	2.12481
TID_206219	An01g03350	Title: strong similarity to C-8 sterol isomerase erg-1 - Neurospora crassa; Function: N. crassa erg-1 is involved in the terminal steps of ergosterol biosynthesis, catalysing deltaC8 -> deltaC7 isomerisation.; (5.3.3.-)	12.3793	5.49675
TID_52216	An02g04860	Title: strong similarity to cytochrome-b5 reductase - Saccharomyces cerevisiae; (1.6.2.2)	12.362	20.0565
TID_129349	An15g01760	Title: strong similarity to amidophosphoribosyltransferase Ade4 - Saccharomyces cerevisiae; Catalytic activity: 5-phospho-beta-D-ribosylamine + pyrophosphate + L-Glutamate = L-glutamine + 5-phospho-alpha-D-ribose 1-diphosphate + H2O.; Pathway: purine metabolism; glutamate metabolism.; Remark: also strong similarity to Sequence 3 from Ashbya possypii Patent EP0927761.; Remark: northern blots demon…	12.3578	5.24585
TID_53927	0	#N/A	12.341	#N/A
TID_199462	An11g09120	Title: strong similarity to cytoplasmic ribosomal protein of the large subunit L26 - Saccharomyces cerevisiae; Remark: alternate names for cytosolic ribosomal protein L26 from S. cerevisiae: RPL26B or YGR034W.; cytoplasm	12.3341	#N/A
TID_194077	An16g08020	Title: strong similarity to valine--tRNA ligase cyt-20 - Neurospora crassa [putative frameshift]; Catalytic activity: ATP + L-valine + tRNA(Val) = AMP + diphosphate + L-valyl-tRNA(Val).; Function: cyt-20 of N. crassa encodes both the cytosolic and mitochondrial valine--tRNA ligase.; putative frameshift; (6.1.1.9)	12.3266	#N/A
TID_174822	An02g13360	Title: strong similarity to assembly factor of cytochrome c oxidase Sco1 - Saccharomyces cerevisiae; Remark: the yeast nuclear SCO1 gene is required for the accumulation of subunits 1 and 2 of cytochrome c oxidase complex. Thought to play a role in either mitochondrial copper transport or insertion of copper into the active site of cox.; Similarity: the protein belongs to the SCO1/2 protein famil…	12.3253	2.36613
TID_50512	An04g02530	Title: similarity to hypothetical extensin-like protein Pex2 - Zea mays;	12.3	#N/A
CADANGAT00011648	An14g07110	Product: hypothetical protein	12.2942	#N/A
TID_204742	An04g05960	Title: strong similarity to DNA-helicase TIP49a -Rattus norvegicus; Complex: rat TIP49a binds to TIP49b, which is a 5' to 3' DNA-helicase, TBP and RNA-pol II.; Function: rat TIP49a ATPase activity is stimulated by single-stranded DNA but neither by double-stranded DNA nor by any forms of RNA polymers tested.; Function: rat TIP49a is a DNA-helicase unwounding dsDNA in the 3' to 5' direction with r…	12.289	#N/A
TID_203246	An12g00510	Title: strong similarity to cytoplasmic ribosomal protein of the small subunit S24.e - Saccharomyces cerevisiae; cytoplasm	12.2738	2.45135
TID_214079	An17g01815	Title: strong similarity to translation initiation factor Eif6 - Saccharomyces cerevisiae; Alternative name: YPR016c; Function: the S. cerevisiae protein eIF6, is necessary for maximal polysome formation and plays an important role in determining free 60 S ribosomal subunit content.; cytoplasm	12.2726	#N/A
TID_41345	An16g01490	Title: similarity to ubiquitin carboxyl-terminal hydrolase uch2p - Schizosaccharomyces pombe; Catalytic activity: Ubiquitin C-terminal thiolester + H2O = Ubiquitin + a Thiol; EC:3.1.2.15; Function: Protein acts on esters formed between thiols such as dithiothreitol or glutathione and the C-terminal glycine residue of the polypeptide ubiquitin. Also acts on AMP-ubiquitin.; (3.1.2.15)	12.2715	7.68
TID_41507	An14g00610	Product: hypothetical protein	12.2616	#N/A
TID_119945	An02g13370	Title: strong similarity to hypothetical protein 7C14.100 - Neurospora crassa;	12.2576	3.48516
CADANGAT00009420	An11g11030	Title: strong similarity to cytoplasmic ribosomal protein of the large subunit L28 - Saccharomyces cerevisiae; Phenotype: mutations in L28 of S. cerevisiae can lead to resistance to cycloheximide, an inhibitor of eukaryotic protein synthesis.; Remark: L28 of S. cerevisiae is also called L28,CYH2, G3101, YGL103w, or YL29.; Similarity: the ORF overlaps with the A. niger EST seq id no:3836 of patent…	12.2257	#N/A
CADANGAT00012479	An16g00070	Title: strong similarity to EST an_2627 -Aspergillus niger; Similarity: the nucleotide sequence of the ORF shows strong similarity to the EST an_2627 of A. niger (AC# BE759725).	12.2254	#N/A
TID_175006	An02g04630	Title: strong similarity to diphtheria toxin resistance protein DPH1 from patent WO9953762-A1 -Saccharomyces cerevisiae; Remark: diphtheria toxin inhibits eukaryotic protein synthesis by ADP-ribosylating diphthamide, a posttranslationally modified histidine residue present in EF2.; Remark: strong similarity to Amino acid sequecne of the DPH1 gene product patent WO9953762-A1.	12.2042	3.50317
TID_200874	An15g07550	Title: strong similarity to neutral amino acid permease mtr - Neurospora crassa; Function: neutral amino acid permease Mtr of N. crassa is required for the transport of neutral aliphatic and aromatic amino acids via the N system.; Remark: the protein sequence of neutral amino acid permease Mtr of N. crassa is covered by patent WO9325663-A (AC# AAR47118). the patented Mtr of N. crassa is intended …	12.1971	2.59549
TID_53442	An15g02440	Title: strong similarity to positive effector of Gcn2p Gcn20 - Saccharomyces cerevisiae [putative frameshift]; Function: Gcn20p of S. cerevisiae functions together with Gcn1p in facilitating the activation of Gcn2p by uncharged tRNA on translating ribosomes.; Function: Gcn20p of S. cerevisiae is a component of a protein complex that couples the kinase activity of GCN2 to the availability of amino…	12.1794	#N/A
TID_56318	#N/A	#N/A	12.1794	#N/A
TID_214568	An16g07280	Title: similarity to mitotic inhibitor nif1p -Schizosaccharomyces pombe; Function: S. pombe Nif1 inhibits mitosis by inhibiting Nim1-mediated phosphorylation and inhibition of Wee1, whose activity inhibits Cdc2/Cdc13 cyclin-dependent kinase.	12.175	#N/A
TID_196819	An01g02200	Title: strong similarity to 16 kD subunit of DNA-directed RNA polymerase I,II,III Rpb8 - Saccharomyces cerevisiae; Catalytic activity: nucleoside triphosphate + RNA(n) = Pyrophosphate + RNA(n+1).; Remark: RNA polymerases I, II, and III of S. cerevisiae share three subunits that are immunologically and biochemically indistinguishable (RPB5, RPB6, and RPB8).; nucleus; (2.7.7.6)	12.1699	3.23814
TID_50982	0	#N/A	12.1559	#N/A
TID_35388	An01g14800	Title: strong similarity to precursor of tannase -Aspergillus oryzae; Catalytic activity: digallate + H(2)O <=> 2 gallate.; Similarity: the tannase from Aspergillus oryzae (PubMed 9146733 and 8917102) is identical to patent JP08080196-A.; (3.1.1.20)	12.1207	2.46408
TID_172459	An01g02210	Title: similarity to hypothetical protein SPCC11E10.06c - Schizosaccharomyces pombe;	12.0996	2.15274
TID_212096	An18g04840	Title: strong similarity to translation elongation factor 1 alpha - Podospora anserina [putative sequencing error]; Function: translation elongation, protein biosynthesis.; Remark: possible sequencing error.; cytoplasm	12.0899	#N/A
TID_202461	An18g03810	Title: strong similarity to cytoplasmic ribosomal protein of the large subunit L13a - Saccharomyces cerevisiae; Remark: alternate names for S. cerevisiae 60S ribosomal protein L13A: RPL13A, RP22, RPL16A or YIL133C.; cytoplasm	12.061	2.31217
TID_173423	An02g14950	Title: strong similarity to ATP-dependent RNA helicase Ca3 - Saccharomyces cerevisiae; Function: CA3 is required for efficient pre-rRNA processing predominantly at site A3.; Localization: CA3 is localized predominantly in the nucleolus.; Phenotype: genetic depletion of CA3 results in a deficiency of 60S ribosomal subunits and a delayed synthesis of the mature 25S rRNA.; Remark: Dbp3p and CA3 are …	12.0361	5.42847
TID_180636	An07g00980	Title: strong similarity to hypothetical membrane protein YIL166c - Saccharomyces cerevisiae; Function: probable sugar (and other) transporter,contains corresponding pfam-domain.; Localization: probable membrane protein, contains 4 transmembranal regions.	12.023	5.31445
TID_172786	An01g00850	Title: similarity to xylose permease xylT - Bacillus megaterium; Function: Xylose uptake in Bacillus megaterium depends on expression of a H+/xylose symporter encoded by xylT, the last gene in the xyl operon.; Remark: Expression of xylT is xylose inducible.	12	#N/A
TID_53068	An11g09970	Title: strong similarity to hypothetical protein YMR002w - Saccharomyces cerevisiae;	11.9879	4.71942
TID_128523	0	#N/A	11.984	#N/A
TID_201503	An14g02460	Title: strong similarity to flavohemoglobin Fhp -Alcaligenes eutrophus; Cofactor: FAD and protoheme IX were bound as cofactors by fhp of A. eutrophus.; Function: isogenic Fhp-negative mutant did not accumulate nitrous oxide during denitrification with nitrite as electron acceptor.; Function: isogenic Fhp-negative mutants showed no significant delay in aerobic or anaerobic growth.; Remark: Ralston…	11.966	15.7534
TID_46815	An01g01800	Product: hypothetical protein	11.9649	4.59338
TID_209333	An07g09370	Title: strong similarity to diphthamide synthesis protein Dph2 - Saccharomyces cerevisiae; Phenotype: disruption of the DPH2 gene of S. cerevisieae leads to a viable phenotype.; Remark: DPH2 of S. cerevisiae confers resistance to diphteriae toxin.; Remark: the DPH2 gene of S. cerevisiae is also called YKL191W.; Remark: the DPH2 gene of S. cerevisiae was isolated by complementation of a diphthamid…	11.963	3.06155
TID_50026	An09g06430	Title: strong similarity to hypothetical protein AAH28592.1 - Homo sapiens;	11.9461	7.62529
TID_192439	An17g02130	Title: strong similarity to protein fragment SEQ ID NO:28055 from patent EP1033405-A2 - Arabidopsis thaliana;	11.9189	6.1848
TID_197120	An02g03110	Title: similarity to mitochondrial ribosomal protein of the large subunit Yml4 - Saccharomyces cerevisiae; Remark: YmL4 of S. cerevisiae is also called MRPL4,YLR439W, or L9753. 1.	11.918	#N/A
TID_43621	An12g00520	Title: similarity to hypothetical membrane protein YJR129c - Saccharomyces cerevisiae;	11.9124	2.39283
TID_53037	An11g09380	Title: strong similarity to hypothetical protein YJR070c - Saccharomyces cerevisiae;	11.8962	5.15459
TID_206719	An02g04260	Title: strong similarity to hypothetical small hypothetical zinc-finger protein tim13p -Schizosaccharomyces pombe; Remark: alternate name in Schizosaccharomyces pombe = SPAC17C9. 09c	11.8766	2.9446
TID_214894	0	#N/A	11.8641	#N/A
TID_35545	An01g12640	Title: strong similarity to hypothetical protein EAA65635.1 - Aspergillus nidulans;	11.8365	2.07071
TID_208447	An08g00880	Title: strong similarity to hypothetical branched-chain alpha-ketoacid dehydrogenase E1 beta subunit - Homo sapiens; Function: the presence of homologous, and sometimes identical, proteins in contrasting functional contexts suggests that the large multisubunit complexes of the 26S proteasome, eIF3 and TFIIH perform overlapping cellular roles.; Similarity: p40 and p47 subunits of eIF3 are shown to…	11.7939	11.5604
TID_42962	An18g05590	Title: strong similarity to mitochondrial carrier protein Ymc1 - Saccharomyces cerevisiae; localisation:mitochondrion	11.7726	3.62977
TID_52269	An02g06530	Title: strong similarity to protein required for dispersion of mitochondria cluA - Dictyostelium discoideum; Function: cluA of D. discoideum is supposed to act as a linker between motor molecules and mitochondria.; Phenotype: disruption of cluA in D. discoideum results in clustering of mitochondria near the cell center,in addition the mutants show a cytokinesis defect.; Similarity: the predicted …	11.7646	3.22683
TID_175122	An02g04200	Title: strong similarity to hypothetical protein SPCC4B3.08 - Schizosaccharomyces pombe;	11.7612	2.23985
TID_35601	An01g11990	Title: strong similarity to hypothetical protein CAF32129.1 - Aspergillus fumigatus;	11.7554	3.76537
TID_39857	An07g06370	Title: weak similarity to protease type 2 encoded by the gene iga1 - Haemophilus influenzae; Similarity: the similarities are mainly based on repetetive structures.	11.7534	#N/A
TID_190389	An04g02320	Title: strong similarity to metalloprotease 1 MP1 -Homo sapiens; Similarity: human MP1 is a metalloendoproteases of the pitrilysin family.; (3.4.24.-)	11.7482	3.77948
TID_213643	An13g00030	Title: strong similarity to hypothetical protein YGR280c - Saccharomyces cerevisiae; Similarity: the ORF overlaps with A. niger EST EMBLEST:BE759558.; Similarity: the ORF shows some similarity to the peptidylprolyl isomerase FPR4 of S. cerevisiae.	11.7408	5.91629
TID_184977	An14g01860	Title: strong similarity to mitochondrial carrier protein Rim2 - Saccharomyces cerevisiae; Function: RIM2 of S. cerevisiae is essential for mitochondrial DNA metabolism.; Phenotype: inactivation of RIM2 of S. cerevisiae causes the total loss of mitochondrial DNA.; Similarity: belongs to the mitochondrial carrier family (MCF).; localisation:mitochondrion	11.7398	6.24698
CADANGAT00014158	An18g05200	Product: hypothetical protein	11.702	#N/A
TID_43007	0	#N/A	11.6812	#N/A
TID_56871	An09g06670	Title: strong similarity to suppressor gene of mitochondrial histone Yhm2 - Saccharomyces cerevisiae; Function: S. cerevisiae enzyme is essential for mitochondrial function in the absence of Abf2p.; Function: it associated with mitochondrial DNA in vivo.; Function: it is a component of the mitochondrial nucleoid structure.; Function: it is required for maintenance of mtDNA.; Function: it may func…	11.6661	2.82131
TID_52046	An01g02120	Title: strong similarity to nucleolar protein Ebp2 -Saccharomyces cerevisiae; Function: Ebp2p of S. cerevisiae is required for the maturation of 25S rRNA and 60S subunit assembly; it may be one of the target proteins of Rrs1p for executing the signal to regulate ribosome biogenesis.; Remark: EbP2p is the genename for YKL172w of S. cerevisiae.; Similarity: shows also similarity to human nucleolar …	11.6431	#N/A
TID_201655	An14g04710	Product: aspartic proteinase aspergillopepsin I pepA-Aspergillus niger; Alternative name: proctase B; Catalytic activity: pepA generally favours hydrophobic residues in P1 and P1', but also accepts Lys in P1, which leads to activation of trypsinogen.; Function: pepA has properties of pepsin-type aspartic proteinases and hydrolyses proteins with broad specificity.; Gene-ID: pepA; Mapping: pepA fro…	11.6393	#N/A
TID_47873	An11g02400	Title: strong similarity to cytosolic lysine--tRNA ligase Krs1 - Saccharomyces cerevisiae; Catalytic activity: ATP + L-lysine + tRNA(Lys) <=> AMP + diphosphate + L-lysyl-tRNA(Lys).; Remark: alternate names for S. cerevisiae Krs1: GCD5 or YDR037W.; cytoplasm; (6.1.1.6)	11.6254	#N/A
TID_210029	An15g00760	Title: strong similarity to translation elongation factor eEF-1 gamma chain - Artemia sp. [truncated ORF]; Function: Elongation factor 1 mediates the transport of aminoacyl-tRNA to 80S ribosomes. It is composed of three subunits, named alpha, beta and gamma.; Remark: the ORF encoded protein also shows strong similarity to a hypothetical protein in A. nidulans that might play a role in sterigmatoc…	11.5903	11.7273
TID_186794	An12g03720	Title: strong similarity to tRNA-pseudouridine synthase I Pus1 - Saccharomyces cerevisiae [putative frameshift]; Catalytic activity: tRNA-pseudouridine synthase catalyzes the conversion of tRNA uridine to tRNA pseudouridine.; Remark: Pus1p in S. cerevisiae is an intranuclear protein which exhibits a nucleotide-specific and intron-dependent tRNA pseudouridine synthase activity.; Remark: possible s…	11.5632	3.84124
TID_212876	An12g01350	Title: strong similarity to cytoplasmic ribosomal protein of the small subunit S4 - Saccharomyces cerevisiae; Function: S4 of yeast is important in the assembly and function of the 40S ribosomal subunit.; Function: mutations in S4 of yeast affect the control of translational fidelity.; Remark: S4 of yeast is also called omnipotent suppressor protein SUP44.; Similarity: S4 of yeast belongs to the …	11.5524	2.41404
TID_208782	An11g04340	Title: strong similarity to cytosine/purine permease Fcy2 - Saccharomyces cerevisiae; Catalytic activity: nucleobase (out) + H+ (out) --> nucleobase (in) + H+ (in).; Function: FCY2 of S. cerevisiae has a broad specificity towards purines, and also transport cytosine and 5-methylcytosine but neither uracil nor thymine.; Similarity: FCY2 of S. cerevisiae belongs to the nucleobase:cation symporter-1…	11.5432	9.43393
CADANGAT00013249	An16g07850	Title: strong similarity to small nuclear ribonucleoprotein G snRPG - Homo sapiens; Function: snRPG of H. sapiens is associated with small nuclear ribonucleoproteins (sn-RNP) U1, U2 U4/U6 and U5, necessary for mRNA splicing.; Remark: in humans, snRNPs represent the major targets for the so-called anti-Sm auto-antibodies which are diagnostic for systemic lupus erythematosus (SLE).; Similarity: the…	11.4987	#N/A
TID_45645	An03g02910	Product: hypothetical protein	11.4944	#N/A
TID_120537	An07g06750	Title: similarity to repeat-containing nucleoporin Rat7 - Saccharomyces cerevisiae; Function: Rat7 from S. cerevisiae may play a direct role in nucleocytoplasmic export of RNA.; Remark: Rat7 from S. cerevisiae is located at the nuclear rim in a punctate pattern characteristic of nucleoporins.; Remark: alternate names for Rat7 from S. cerevisiae are NUP158 and YIL115c.; (3.2.1.18)	11.4828	#N/A
TID_128031	0	#N/A	11.4409	#N/A
CADANGAT00011575	An14g06380	Title: weak similarity to hypothetical protein MT0291.4 - Mycobacterium tuberculosis; Similarity: shows only partial similarity to hypothetical proteins with high content of repetitive sequences.	11.3953	2.98311
TID_203669	An04g01750	Title: strong similarity to 5-methyltetrahydropteroyltriglutamate--homocysteine S-methyltransferase Met6 - Saccharomyces cerevisiae; Catalytic activity: 5-methyltetrahydropteroyltri-L-glutamate + L-homocysteine = tetrahydropteroyltri-L-glutamate + L-methionine.; (2.1.1.14)	11.3832	2.99915
TID_202504	An18g04180	Title: strong similarity to cytoplasmic ribosomal protein of the small subunit S19 - Saccharomyces cerevisiae; Remark: alternate names for S. cerevisiae S19 ribosomal protein: 40S ribosomal protein: S16A,YS16,RP55 or YP45. And for the correspondent yeast gene: RP55A,RPS16A or YOL121C.; Similarity: the ORF encoded protein shows the strongest similarity to the S19 ribosomal protein from Emericella …	11.3769	#N/A
TID_125779	An17g00940	Title: similarity to integral membrane protein PTH11 - Magnaporthe grisea; Function: PTH11 of M. grisea is required for appressorium differentiation in response to inductive surface cues.; Function: as do most fungal plant pathogens, M. grisea differentiates an infection structure specialized for host penetration called the appressorium.; Phenotype: M. grisea cells null mutant for PTH11 are no mo…	11.3675	3.86801
TID_44662	An13g00080	Title: strong similarity to hypothetical conserved protein B2F7.100 - Neurospora crassa;	11.3659	4.48753
CADANGAT00005238	An06g02320	Product: hypothetical protein	11.3649	#N/A
TID_137007	An02g09280	Title: similarity to retinitis pigmentosa GTPase regulator RPGR - Bos taurus; Similarity: the similarities of the ORF encoded protein to RPGR from B. taurus and to other proteins are only based on repetitive structures.	11.3303	3.729
TID_36816	An02g03330	Title: strong similarity to very long-chain fatty acyl-CoA synthase Fat1 - Saccharomyces cerevisiae; Catalytic activity: long-chain fatty acyl-CoA synthetases catalyse ATP + a long-chain carboxylic acid + CoA <=> AMP + diphosphate + an acyl-CoA.; (6.2.1.-)	11.32	#N/A
TID_136603	An04g07250	Title: strong similarity to hypothetical transcription factor - Schizosaccharomyces pombe; Similarity: ORF is also similar to human AF-9 protein which is involved in a T(9:11)(P22:Q23) chromosomal translocation in acute leukemias causing fusion to the trithorax (mll or hrx) gene product which contains DNA-binding motifs resulting in a rogue activator protein.	11.3026	#N/A
TID_51800	An01g10050	Title: strong similarity to IgE-dependent histamine-releasing factor - Homo sapiens; Remark: the immunoglobulin E (IgE)-dependent histamine-releasing factor (HRF) is produced by lymphocytes of atopic children.	11.2935	4.00071
TID_55447	An01g03750	Title: strong similarity to protein abaA -Aspergillus nidulans; Function: A. nidulans brlA, abaA, and wetA form a dependent pathway that regulates asexual reproductive development.; Function: in A. nidulans, expression of abaA in vegetative cells does not result in conidial differentiation but does lead to activation of brlA and wetA, cessation of vegetative growth, and accentuated cellular vacuo…	11.293	2.2168
TID_198789	An08g02470	Title: strong similarity to cytoplasmic ribosomal protein of the large subunit L35 - Rattus norvegicus; Remark: hybridization of the cDNA to digests of nuclear DNA suggests that there are 15-17 copies of the L35 gene.; Remark: identical to EST SEQ ID NO:3904 and EST an_3657 from A. niger.	11.2605	#N/A
CADANGAT00002662	An02g11410	Title: strong similarity to hypothetical protein encoded by An12g10440 - Aspergillus niger [truncated ORF]; Remark: the A. niger ORF is N-terminally truncated due to the contig border.; Remark: the A. niger ORF shows strong similarity to EST an_3206 of A. niger.; Similarity: the ORF shows also weak similarity to the hypothetical protein PA3059 of P. aeruginosa.; Similarity: the ORF shows strong s…	11.26	3.77822
TID_186833	An12g05570	Title: strong similarity to fructosyl amino acid oxidase faoA - Aspergillus terreus; Function: faoA of A. terreus is an FAD-binding oxidoreductase, which deglycates glycated compounds like N-epsilon-fructosyl N-sigma-Z-lysine and N-fructosyl valine , oxidatively into free fructosamine.; (1.5.3.-)	11.2519	5.15238
TID_39846	An07g06510	Title: strong similarity to protein involved in ribosomal RNA processing Rrp40 - Saccharomyces cerevisiae; Function: Rrp40 from S. cerevisiae is a component of the exosome complex responsible for 3' end processing and degradation of many RNA species.; Function: Rrp40 from S. cerevisiae is involved in rRNA processing.; Remark: the synonym for Rrp40 from S. cerevisiae is YOL142w.; nucleus	11.2438	5.13651
TID_36316	An01g02460	Title: strong similarity to hypothetical protein EAA66045.1 - Aspergillus nidulans;	11.1562	2.71435
TID_172648	An01g00140	Title: similarity to trithorax related protein Bre2 - Saccharomyces cerevisiae; Remark: Bre2 from S. cerevisiae is a subunit of a complex associated with Set1.; Similarity: Bre2 from S. cerevisiae is a member of the trxG gene super family, some human homologues of which are involved in hematopoiesis and leukemia.	11.1479	#N/A
TID_210935	An14g01030	Title: strong similarity to translation initiation factor eIF-3 subunit - Homo sapiens [truncated ORF]; Function: the human eIF3-SU8 binds to the 40S ribosome and promotes the binding of methionyl-tRNAi and mRNA.; Remark: N-terminally truncated protein due to the end of contig.; cytoplasm	11.0995	3.67203
TID_186696	An05g00110	Title: strong similarity to hypothetical protein YNR020c - Saccharomyces cerevisiae; Similarity: the A. niger protein also shows similarity to human KUB3, a protein with unknown function that binds the DNA binding subunit of DNA-dependent protein kinase.	11.0958	2.95045
TID_53706	0	#N/A	11.0787	#N/A
TID_41071	An16g04000	Title: similarity to acetate regulatory DNA binding protein facB - Aspergillus nidulans; Function: deletion and fusion constructs and in vitro mutagenesis indicated that the Zn(II)2Cys6 cluster and the C-terminal end of A. nidulans FacB are required for function.; Function: deletion of the gene confirmed that it is required for growth on acetate as a sole carbon source.; Similarity: FacB of A. ni…	11.0764	3.02706
TID_47967	An11g04810	Product: alternative oxidase aox1-Aspergillus niger; Function: the Aox1 enzyme from A. niger mediates cyanide-resistant oxygen consumption. It may increase respiration when the cytochrome respiratory pathway is restricted, or in response to low temperatures.; Gene-ID: aox1; localisation:mitochondrion	11.0693	2.42484
TID_51819	An01g09500	Title: strong similarity to cytosolic threonine--tRNA ligase Ths1 - Saccharomyces cerevisiae; Catalytic activity: ATP + L-threonine + tRNA(THR) = AMP + pyrophosphate + L-threonyl-tRNA.; Similarity: strong similarity to members of class II aminoacyl-tRNA synthetases.; cytoplasm; (6.1.1.3)	10.9769	4.82902
TID_45489	An16g08700	Title: weak similarity to cylicin II - Bos taurus; Similarity: the similarities of the ORF encoded protein to all matching proteins are mainly based on repetitive structures.	10.9643	2.93826
TID_36700	An02g01630	Title: similarity to spastin protein Spast - Homo sapiens; Function: AAA proteases are a conserved class of ATP-dependent proteases that mediate the degradation of membrane proteins in bacteria, mitochondria and chloroplasts.; Function: AAA proteases combine proteolytic and chaperone-like activities and thus form a membrane-integrated quality-control system.; Function: inactivation of AAA proteas…	10.9379	2.83804
TID_39964	An07g04800	Title: strong similarity to GTP-binding associated protein #8 from patent WO200105970-A2 - Homo sapiens; Function: the patent holder claims the GTP-binding protein to be important for treating and/or diagnosing diseases associated with GBAP (guanosine triphosphate-binding associated proteins) expression, such as cancer, diabetes and asthma, but nothing is mentioned about direct involvement in sig…	10.9153	4.50079
CADANGAT00000620	An01g06270	Title: strong similarity to modulator of Notch activity notchless nle - Xenopus laevis; Complex: D. melanogaster Nle binds to the cytoplasmic domain of Notch.; Function: X. laevis nle is a modulator of Notch signaling, with mutatios in D. melanogaster nle but also overexpression of D. melanogaster or X. laevis Nle enhancing Notch activity.	10.901	3.76328
TID_211185	An14g04740	Title: weak similarity to hypothetical protein SPBC18H10.17c - Schizosaccharomyces pombe;	10.893	5.06206
TID_38973	An11g03740	Title: strong similarity to isoamyl alcohol oxidase mreA - Aspergillus oryzae; Function: isoamyl alcohol oxidase may play a role in the Ehrlich pathway of branched-chain amino acid utilization.	10.8552	5.98209
TID_48329	An07g07840	Title: strong similarity to cytoplasmic ribosomal protein of the large subunit L23 - Saccharomyces cerevisiae; Remark: L23 of S. cerevisiae is also called RPL17b,YBL0713, YBL087c, YER117w, or YL17a.; Similarity: most homologs are about 50 amino acids shorter at N-terminus.; cytoplasm	10.8321	#N/A
TID_192770	An17g02300	Title: strong similarity to nucleosome assembly protein I Nap-i - Saccharomyces cerevisiae; Function: NAP-1 is involved in assembling histones into an octamer.; Phenotype: nap-1 null mutant cells do not experience benomyl-induced mitotic delay possibly because absence of Nap1p increases microtubule stability.; Phenotype: nap-1 null mutants have delay at the short spindle stage of mitosis.; nucleus	10.8036	3.97385
TID_183599	An16g02470	Title: strong similarity to FAD-linked sulfhydryl oxidase Erv1 - Saccharomyces cerevisiae; Complex: Erv1 of S. cerevisiae is a homodimer.; Function: Erv1 is involved in the cell-division cycle and the maintenance of mitochondrial genomes in S. cerevisiae.; Similarity: A. niger EST EMBLEST:BE759295 comprises the last nucleotides of the coding region and a part of the putative 3'-UTR of the predict…	10.7915	3.55783
TID_56267	An15g00100	Title: strong similarity to splicosome associated protein SAP49 - Homo sapiens; Complex: in addition to the RNA-binding activity of the human SAP 49, this protein is associated specifically with U2 snRNP and the U2 snRNP-associated spliceosomal protein SAP 145.; Function: SAP 49 of H. sapiens is associated specifically with U2 snRNP and binds to a region in the pre-mRNA immediately upstream of th…	10.7811	2.63967
TID_52361	An02g09190	Title: strong similarity to mitochondrial ribosomal protein of the small subunit S15 - Saccharomyces cerevisiae; Remark: alternate name for S. cerevisiae MRPS28: YDR337w.; localisation:mitochondrion	10.7616	3.81888
TID_204572	0	#N/A	10.7485	#N/A
TID_38264	An08g05560	Title: strong similarity to hypothetical protein CAF31995.1 - Aspergillus fumigatus;	10.7361	2.59111
TID_39630	An07g09550	Title: strong similarity to mitochondrial ribosomal protein Nam9 - Saccharomyces cerevisiae; Function: NAM9 of S. cerevisiae encodes for a mitochondrial ribosomal protein.; Phenotype: the null mutant of NAM9 of S. cerevisiae is viable but is respiration-deficient and loses mitochondrial DNA integrity.; Remark: NAM9 of S. cerevisiae is also called JTD486,N1211, N1840, and YNL137c.; localisation:mi…	10.7315	4.05568
TID_176923	An08g02450	Title: similarity to mitochondrial protein Atp10 -Saccharomyces cerevisiae; Remark: ATP10 S. cerevisiae is associated with the mitochondrial membrane but does not co-fractionate either with F1 or with the rutamycin-sensitive F1-F0 complex. These data suggest that the ATP 10 product is not a subunit of the ATPase complex but rather is required for the assembly of the F0 sector of the complex.; Rem…	10.6867	2.63428
TID_212872	An12g01330	Title: strong similarity to translation initiation factor eIF-4E - Schizosaccharomyces pombe; Remark: The eIF4E gene of S. pombe encodes the cap-binding component eIF4E.	10.6593	4.65659
CADANGAT00002691	An02g11680	Title: strong similarity to translation initiation factor eIF-4A - Schizosaccharomyces pombe; Function: eIF-4A of S. pombe recognizes and binds to the 7-methylguanosine-containing (m7Gppp) cap during an early step in the initiation of protein synthesis and facilitates ribosome binding to a mRNA by inducing the unwinding of its secondary structures.; Remark: eIF-4A of S. pombe is also called mRNA …	10.6532	2.81199
TID_37406	#N/A	#N/A	10.6532	#N/A
CADANGAT00006349	An08g00300	Title: strong similarity to guanylate kinase Guk1 -Saccharomyces cerevisiae; Catalytic activity: guanylate kinases catalyze ATP + GMP <=> ADP + GDP.; Function: guanylate kinases catalyse the reversible transfer of the terminal phosphoryl group of ATP to the acceptor molecule GMP to recycle GMP and indirectly cGMP.; Phenotype: S. cerevisiae guk1 null mutants show adenine derepression, purine excre…	10.6437	4.78308
TID_47869	An11g02370	Title: similarity to hypothetical protein Ctr86 -Saccharomyces cerevisiae; Function: the function of CTR86 of S. cerevisiae is not yet clear, but the fact that the upstream region contains a GCN4 responsive site suggests that the gene product may also be involved in amino acid biosynthesis.; Similarity: the ORF is much longer than the yeast protein (1322 compared to 563 amino acids).; Similarity:…	10.6287	3.16843
TID_36954	An02g05420	Title: strong similarity to hypothetical zinc-finger protein flbC - Aspergillus nidulans; Similarity: the predicted A. niger protein shows strong similarity to the putative zinc finger protein (flbC) of A. nidulans and similarity to the C2H2 domain of many zinc finger proteins of the Kruppel subfamily.	10.6196	2.84224
TID_199503	An11g09570	Title: strong similarity to cytoplasmic ribosomal protein of the large subunit L37.b - Saccharomyces cerevisiae; Remark: 60S ribosomal protein.; cytoplasm	10.607	#N/A
TID_121206	An08g02860	Title: strong similarity to cytoplasmic proline--tRNA ligase proS - Escherichia coli; Catalytic activity: prolyl-tRNA sythetases convert ATP and L-proline and tRNA(Pro) to AMP and diphosphate and L-prolyl-tRNA(Pro).; Similarity: E. coli proS belongs to the class II tRNA synthetase family.; cytoplasm; (6.1.1.15)	10.6009	#N/A
TID_124843	An14g06820	Title: similarity to hypothetical protein SPBC19C2.13c - Schizosaccharomyces pombe; Function: SPBC19C2. 13c of S. pombe is believed to be involved in cytoplasmic ribosome function.	10.5906	#N/A
TID_122199	An18g05650	Title: similarity to sperm tail-specific protein mst101 - Drosophila hydei; Function: drosophila protein is important in the structural and functional integrity of the sperm tail.; Similarity: similarity only partial.	10.576	2.47117
TID_38610	An08g00980	Title: strong similarity to translation initiation factor eIF2B guanine nucleotide exchange factor 43 kDa subunit Gcd7 - Saccharomyces cerevisiae; Complex: the guanine nucleotide exchange factor for eIF-2 in S. cerevisiae is a complex of five different subunits; alpha (GCD3), beta (GCD7), gamma (GCD1), delta (GCD2) and epsilon (GCD6).; Function: Gcd7p of S. cerevisiae is a subunit of the guanine …	10.5644	#N/A
TID_198715	An08g03490	Title: similarity to elongation factor 1 beta EF-1 -Oryctolagus cuniculus; Function: beta subunit of eukaryotic elongation factor 1 (EF-1) catalyzes the GDP/GTP exchange activity on EF-1 alpha.; Remark: EF-1 from O. cuniculus is C-terminal 100 aa shorter.; cytoplasm	10.5634	#N/A
TID_137394	An02g04300	Title: strong similarity to mitochondrial ribosomal protein of the large subunit L16 - Saccharomyces cerevisiae; Remark: MRPL16 is component of the large subunit of mitochondrial ribosome in S. cerevisiae.; Remark: alternate name in S. cerevisiae = YBL038w.; localisation:mitochondrion	10.5452	6.60103
TID_171799	An01g13890	Title: strong similarity to positive regulator of purine utilisation uaY - Aspergillus nidulans; Remark: the uaY gene codes for a transcriptional activator mediating the induction of a number of unlinked genes involved in purine utilization in Aspergillus nidulans.; Similarity: to GAL4 zinc binuclear cluster proteins.	10.5421	#N/A
CADANGAT00000541	An01g05490	Product: hypothetical protein	10.5094	#N/A
TID_211731	An05g00050	Title: strong similarity to prolidase - Suberites domuncula; Function: Prolidase of S. domuncula hydrolyzes the peptide bond that involves the imino nitrogen of proline or hydroxyproline; hence, it catalyzes the final step in collagen degradation.; (3.4.-.-)	10.5094	#N/A
CADANGAT00003539	An03g05290	Title: similarity to glucan 1,3-beta-glucosidase Bgl2 - Saccharomyces cerevisiae; Catalytic activity: successive hydrolysis of beta-D-glucose units from the non-reducing ends of 1,3-beta-D-glucans, releasing alpha-glucose.; Function: glucanases possibly play a role in cell expansion during growth, in cell-cell fusion during mating,and in spore release during sporulation. This enzyme may be involv…	10.4734	26.1894
TID_44517	#N/A	#N/A	10.4734	#N/A
TID_212502	An09g04900	Title: similarity to inhibitor of PP2A SET - Homo sapiens; Complex: human SET binds to an HLA class II affinity matrix.; Complex: human SET forms a tripartite complex with PP2A and HRX.; Function: fusion of human SET to CAN (a nuclear pore complex subunit) is common in some forms of leukemia.; Function: human SET is a potent and specific inhibitor of PP2A.; Function: human SET is implicated in tu…	10.4731	3.99161
TID_50605	An04g01120	Title: similarity to folylpolyglutamate synthase Fol3 - Saccharomyces cerevisiae; Catalytic activity: ATP + Tetrahydrofolyl-[Glu](n) + L-Glutamate = ADP + Orthophosphate + Tetrahydrofolyl-[Glu](n+1).; Remark: Mutant yeast cells bearing a fol3 mutation require folinic acid for growth and have no dihydrofolate synthetase activity.; (6.3.2.17)	10.4625	3.10315
TID_35811	An01g09170	Title: similarity to hypothetical gene At2g19870 -Arabidopsis thaliana;	10.462	4.86271
TID_40164	An07g01720	Title: weak similarity to regulator protein Uga3 -Saccharomyces cerevisiae;	10.436	2.28363
TID_214112	An17g02170	Title: strong similarity to centromere/microtubule-binding protein Cbf5 - Saccharomyces cerevisiae;	10.4295	4.74335
TID_53946	An12g08510	Title: similarity to hypothetical protein encoded by An11g02690 - Aspergillus niger; Similarity: contains a putative fungal Zn(2)-Cys(6)-type DNA-binding domain.; Similarity: shows unspecific matches to diverse proline-rich proteins of various species.	10.4158	2.06606
CADANGAT00002016	An02g05000	Title: strong similarity to acyltransferase yscat1 from patent WO200018889-A2 - Saccharomyces sp.; Function: acyltransferases catalyse the transfer of acyl groups from a donor to a variety of substrates such as glycerides, sterols, stanols and phosphatides and play a key role in lipid synthesis.; Remark: the patent WO200018889-A2 is corresponding to AAY9948 of the PATENTPROT database; the DNA is …	10.3928	7.01575
TID_40056	An07g03280	Title: similarity to tRNA Met processing protein Gcd14 - Saccharomyces cerevisiae; Function: Gcd14p of S. cerevisiae is required for the biogenesis of tRNAiMet.	10.3913	2.09548
TID_198624	An08g04380	Title: similarity to mitochondrial ribosomal protein of the small subunit Mrp17 - Saccharomyces cerevisiae; Remark: component of the small subunit of mitochondrial ribosome.	10.3681	3.75009
TID_206914	An02g06700	Title: strong similarity to nitrogen metabolite repression protein mEAB - Aspergillus nidulans; Remark: mutations within the meaB gene elicit the inappropriate expression of several activities subject to nitrogen metabolite repression in Aspergillus nidulans and also have some unrelated phenotypic effects.	10.3297	6.28003
TID_173759	An02g10740	Title: strong similarity to mitochondrial inner membrane translocase component TIM22 - Neurospora crassa; Function: TIM22 of N. crassa is essential for mitochondrial import of AAC-class carrier proteins.; Function: TIM22 of N. crassa is involved in targeting of nuclear-encoded preproteins with internal targeting signals to the mitochondrial inner membrane.; localisation:mitochondrion	10.325	3.04303
CADANGAT00010302	An12g08680	Title: strong similarity to cyclophilin isoform 4 cyp-4 - Caenorhabditis elegans; Catalytic activity: Peptidylproline (omega=180) <=> peptidylproline (omega=0).; Similarity: cyp-4 from C. elegans belongs to the cyclophilin-type peptidylprolyl isomerasease family.; (5.2.1.8)	10.3209	#N/A
TID_205639	An01g10650	Title: strong similarity to dihydroorotase Ura4 -Saccharomyces cerevisiae; Catalytic activity: (S)-dihydroorotate + H(2)O = N-carbamoyl-L-aspartate.; Induction: By N-carbamoyl-L-aspartate.; Pathway: URA4 catalyzes third step in pyrimidine biosynthesis pathway.; Similarity: URA4 belongs to the DHOase family.; (3.5.2.3)	10.3056	#N/A
TID_56409	An16g04790	Title: weak similarity to exo-alpha-sialidase -Trypanosoma cruzi; Similarity: the ORF shows strong similarity to expressed sequence tag an_3044 from Aspergillus niger.	10.2917	#N/A
TID_54145	An18g03230	Title: similarity to ribosomal protein of the small subunit S5 rpsE - Synechococcus sp.; Remark: literature about the mitochondrial ribosome structure: Pubmed 11279123.; Similarity: the ORF encoded protein shows strong similarity to the probable mitochondrial ribosomal S5 subunits from S. cerevisiae (MrpS5/YBR251w) and S. pombe (SPAC4G9. 17c).; localisation:mitochondrion	10.2611	3.98446
TID_207211	An02g10200	Title: strong similarity to protein TRRAP - Homo sapiens; Remark: TRRAP is an essential cofactor for the tanscription factors c-Myc and E2F.	10.2334	2.023
CADANGAT00006487	An08g01670	Product: hypothetical protein	10.2291	3.49459
TID_53159	An07g09330	Product: 1,4-beta-D-glucan cellobiohydrolase A precursor cbhA-Aspergillus niger; Catalytic activity: hydrolysis of 1,4-beta-D-glucosidic linkages in cellulose and cellotetraose , releasing cellobiose from the non-reducing ends of the chains.; Gene-ID: cbhA; Induction: transcription of cbhA of A. niger is induced by D-xylose but not by sophorose and, in addition,requires the xylanolytic transcript…	10.2239	#N/A
TID_171344	#N/A	#N/A	10.2193	#N/A
TID_46557	An01g07470	Title: weak similarity to Ribonuclease P protein subunit p40 RNaseP - Homo sapiens; Remark: RNaseP of H. sapiens is a ribonucleoprotein that cleaves tRNA precursors to generate the 5' termini of the mature tRNAs.; Similarity: the ORF is longer than RNaseP of H. sapiens and the similarity between the two proteins extends solely over a stretch of ca. 60 amino acids.	10.2111	#N/A
TID_120353	An02g02620	Title: weak similarity to hypothetical protein T21J18.80 - Arabidopsis thaliana [truncated orf]; Remark: C-terminally truncated due to contig border.	10.2057	2.6186
TID_208048	An08g05610	Product: nitrate reductase (NADPH) niaD-Aspergillus niger; Catalytic activity: NADPH + nitrate = NADP(+) + nitrite + H(2)O.; Gene-ID: niaD; Remark: the protein is necessary for nitrate assimilation.; cytoplasm; (1.7.1.3)	10.1872	5.51504
CADANGAT00004225	An04g05110	Title: similarity to protein fragment SEQ ID NO:12845 from patent EP1033405-A2 - Arabidopsis thaliana; Remark: the matching coding sequence was isolated by RT-PCR on all of the mRNA from A. thaliana.; Remark: there are no further informations about the patent available.	10.1814	#N/A
TID_197079	An02g02600	Title: strong similarity to hypothetical transcriptional regulator CON7 - Magnaporthe grisea;	10.1612	12.2815
TID_48853	An15g06550	Title: weak similarity to 47 kD subunit of DNA-directed RNA polymerase III Rpc53 - Saccharomyces cerevisiae;	10.1589	#N/A
TID_185082	An14g07040	Title: similarity to gene expression regulator At14 from patent WO200257456-A2 - Unclassified organism; nucleus	10.1277	3.09219
TID_56726	An12g03570	Product: orotidine-5-phosphate decarboxylase pyrA-Aspergillus niger; Catalytic activity: catalyzes the conversion of orotidine-5'-phosphate = UMP + CO2.; Gene-ID: pyrA;pyrG; Mapping: pyrA/pyrG from A. niger is mapped to chromosome III; see list from DSM, EMBL X96734.; Pathway: sixth and last step in the biosynthesis of pyrimidines.; Remark: pyrA ang pyrG from A. niger are probable identical.; Sim…	10.1148	2.65962
TID_212184	An18g05810	Title: strong similarity to cytoplasmic ribosomal protein of the small subunit S26 - Homo sapiens; cytoplasm	10.0828	#N/A
TID_49866	An18g03900	Title: strong similarity to prefoldin subunit 2 PFDN2 - Homo sapiens; Complex: the prefoldin subunit 2 PFDN2 is organized in a heterohexamer of two PFD-alpha type and four PFD-beta type subunits.; Function: the human prefoldin subunit 2 PFDN2 binds specifically to cytosolic chaperonin (c-CPN) and transfers target proteins to it. It binds to nascent polypeptide chain and promotes folding in an env…	10.0765	#N/A
TID_48631	An15g00920	Title: similarity to mannosyltransferases Mnn2 -Saccharomyces cerevisiae; Function: Ttp1 participates in the cellular event of glycoprotein glycosylation essential for growth and morphogenesis, in parallel with the pathways involving Mpk1 MAP kinase and calcineurin.; Golgi; Phenotype: mnn2 mutants are defective in the addition of the first -1,2-linked mannose as it has no branches on the backbone…	10.0746	#N/A
TID_127917	An12g01340	Title: strong similarity to hypothetical protein mpv17 - Mus musculus; Function: Adult mice homozygous for the Mpv17 deletion developed nephrotic syndrome and chronic renal failure.; Similarity: ORF is also similar to peroxisomal membrane proteins.	10.0691	3.48631
TID_126296	An03g05910	Title: strong similarity to hepatic rhodanese -Gallus gallus; Catalytic activity: Thiosulfate + Hydrogen cyanide = Sulfite + Thiocyanate.; Function: rhodanese is a detoxification enzyme for cyanide.; (2.8.1.1)	10.0603	2.50734
TID_46990	An02g05640	Title: strong similarity to hypothetical protein SPAC11D3.03c - Schizosaccharomyces pombe; Similarity: the predicted A. niger protein shows strong similarity to the hypothetical protein SPAC11D3. 03c from S. pombe and also strong similarity to the hypothetical protein CG10208 of D. melanogaster, but only weak similarity to hypothetical proteins from several procaryotic organisms.	10.0377	#N/A
TID_208356	An08g01780	Title: strong similarity to hypothetical protein B14D6.320 - Neurospora crassa;	10.0192	#N/A
TID_53400	An15g00900	Title: strong similarity to O-sialoglycoprotein endopeptidase - Pasteurella haemolytica; Function: O-sialoglycoprotein endopeptidase does not cleave unglycosylated proteins, desialylated glycoproteins or glycoproteins that are only N-glycosylated.; Function: O-sialoglycoprotein endopeptidase of P. haemolytica specifically hydrolyzes O-linked sialoglycoproteins.; Similarity: O-sialoglycoprotein en…	10.0185	3.45884
CADANGAT00001775	An02g02630	Title: weak similarity to hypothetical ABC-transporter yvfR - Bacillus cereus;	10.0058	9.08565
TID_53232	An07g06840	Title: strong similarity to precursor of dihydrolipoamide dehydrogenase Lpd1 - Saccharomyces cerevisiae; Catalytic activity: dihydrolipoamide + NAD(+) = lipoamide + NADH; Complex: LPD1 of S. cerevisiae exists as a homodimer linked by one disulfide bond.; Function: lipoamide dehydrogenase is a component of the alpha-ketoacid dehydrogenase complexes; Localization: LPD1 of S. cerevisiae has a potent…	9.99048	#N/A
TID_197593	An02g08660	Title: strong similarity to hypothetical protein H04M03.4 - Caenorhabditis elegans;	9.98125	8.42435
TID_49258	An14g01440	Title: strong similarity to succinate-semialdehyde dehydrogenase SSADH - Rattus norvegicus; Catalytic activity: SSADH of R. norvegicus catalyzes the reaction: Succinate semialdehyde + NAD+ + H2O = Succinate + NADH.; Pathway: SSADH of R. norvegicus and other species is involved in the butanoate metabolic pathway, and in the glutamate catabolic pathway.; Phenotype: mutations in the SSADH gene in hu…	9.97175	#N/A
TID_41811	An14g04300	Title: strong similarity to molybdenum cofactor biosynthetic protein - Aspergillus nidulans;	9.97067	2.07945
TID_172523	An01g03000	Title: strong similarity to hypothetical succinyl-CoA:3-ketoacid-CoA transferase SCOT - Homo sapiens;	9.9697	2.21642
TID_121468	An15g06680	Title: strong similarity to mitochondrial glutamate--tRNA ligase Mse1 - Saccharomyces cerevisiae; Catalytic activity: glutamate--tRNA ligases catalyze the conversion of ATP + L-glutamate + tRNA(Glu) = AMP + pyrophosphate + L-glutamyl-tRNA(Glu).; Similarity: shows strong similarity to several eukaryotic mitochondrial and prokaryotic glutamate--tRNA ligases.; localisation:mitochondrion; (6.1.1.17)	9.95484	2.05538
CADANGAT00011754	An15g00750	Title: strong similarity to elongation factor 1-gamma 1 Tef3 - Saccharomyces cerevisiae [truncated ORF]; Complex: elongation factor 1 is composed of four subunits: alpha, beta, delta, and gamma.; Function: elongation factor 1-gamma probably plays a role in anchoring the complex to other cellular components.; Remark: CAM1 and YPL048W are alternativ names for TEF3.; Remark: the ORF encoded protein …	9.93687	3.3503
TID_209842	An07g02210	Title: strong similarity to ribose-phosphate pyrophosphokinase Prps1 - Saccharomyces cerevisiae; Catalytic activity: ATP + D-ribose 5-phosphate = AMP + 5-phospho-alpha-D-ribose 1-diphosphate.; Function: the S. cerevisiae PRPS1 is a rate-limiting enzyme in the biosynthesis of nucleotides, histidine, and tryptophan. disruption of this gene causes the most dramatic decrease in cell growth rate and e…	9.93536	7.81319
TID_49726	An05g00960	Title: strong similarity to U3 small nucleolar ribonucleoprotein Imp3 - Saccharomyces cerevisiae; Function: imp3 of S. cerevisiae is involved in pre-rRNA processing, e. g. the pre-18S rRNA, by associating with the , Mpp10.; Remark: imp3 of S. cerevisiae is identical to YHR148w, which was originally believed to be a ribosomal protein.; Similarity: the ORF shows similarity to S4-like ribosomal prot…	9.89053	6.4503
TID_179947	An11g06160	Title: strong similarity to proline oxidase prnD -Aspergillus nidulans; localisation:mitochondrion; (1.5.99.8)	9.88951	5.49603
TID_199092	An11g01600	Title: similarity to polypeptide SEQ ID NO:21825 from patent WO200171042-A2 - Drosophila melanogaster;	9.87011	#N/A
TID_198936	An08g00910	Title: similarity to hypothetical membrane-associated salt-inducible protein OSJNBa0055P24.12 - Oryza sativa;	9.866	3.75258
TID_43227	An09g04950	Title: strong similarity to lysophospholipase-transacylase - Rattus norvegicus; Catalytic activity: lysophospholipases 2-lysophosphatidylcholine + H(2)O to glycerophosphocholine + a fatty acid anion.; Complex: rat lysophospholipase-transacylase exists as a monomer.; Function: rat lysophospholipase-transacylase catalyzes not only the hydrolysis of 1-acyl-sn-glycero-3-phosphocholine, but also the t…	9.84621	2.56388
TID_212826	An12g00740	Title: weak similarity to mitochondrial protein TOM6 - Neurospora crassa;	9.83604	#N/A
TID_53525	An15g06740	Title: strong similarity to cytoplasmic ribosomal protein of the large subunit L32 - Drosophila subobscura; Alternative name: Rp49; cytoplasm	9.82324	#N/A
TID_41928	An14g06020	Title: strong similarity to hypothetical cdk inhibitor p21 binding protein SPCC613.08 -Schizosaccharomyces pombe; Similarity: the ORF shows similarity to putative cdk inhibotor p21 binding protein TOK-1 of H. sapiens.	9.82193	4.19461
TID_207820	An08g08560	Title: strong similarity to fluconazole resistance protein FLU1 - Candida albicans; Function: FLU1 is a novel multidrug efflux transporter gene of the major facilitator superfamily from Candida albicans conferring resistance to fluconazole.	9.80408	2.98244
TID_38116	An08g07610	Title: strong similarity to ATP-dependent RNA helicase involved in ribosome assembly Drs1 - Saccharomyces cerevisiae; Remark: DRS1=deficiency of ribosomal subunits.; Remark: the S. cerevisiae DRS1 gene product is a putative RNA helicase of the DEAD box family.; nucleus	9.74267	2.75993
TID_44573	An03g06080	Title: similarity to transcription activator Upc2 -Saccharomyces cerevisiae; Function: S. cerevisiae UPC2 is a binucleate zinc cluster protein controlling expression of an anaerobic sterol transport system and DAN/TIR mannoproteins.; Induction: expression of S. cerevisiae UPC2 is induced both in anaerobic and cold-shocked cells.; Remark: the systematic name for S. cerevisiae UPC2 is YDR213w, an a…	9.71397	#N/A
TID_56109	An07g10100	Title: strong similarity to adenylate kinase Adk1 -Saccharomyces cerevisiae; Catalytic activity: adk1 of S. cerevisiae converts ATP + AMP <=> 2 ADP.; Function: adk1 of S. cerevisiae catalyzes the reversible phosphorylation of adenine monophosphate with adenosine triphosphate to form two adenosine diphosphates in the presence of magnesium, an essential reaction for many processes in living cells.;…	9.66315	5.83789
TID_200493	An15g00610	Title: strong similarity to imidazoleglycerolphosphate dehydratase igh - Trichoderma harzianum; Catalytic activity: imidazoleglycerolphosphate dehydratases convert D-erythro-1-(imidazol-4-yl)glycerol 3-phosphate to 3-(imidazol-4-yl)-2-oxopropyl phosphate + H(2)O.; Function: imidazoleglycerolphosphate dehydratases are required for histidine biosynthesis.; Regulation: expression of the igh gene in …	9.63164	4.21202
TID_53446	An15g02670	Title: strong similarity to essential protein #22 from patent WO2003076464-A2 - Aspergillus fumigatus [truncated ORF]; Remark: the ORF is truncated and contains no stop codon, due to the end of the contig.	9.62171	2.87823
TID_200934	An16g05050	Title: similarity to importin RanBP7 - Homo sapiens; Function: The importin beta/importin 7 heterodimer is a functional nuclear import receptor for histone H1.; nucleus	9.61651	8.45423
TID_52026	#N/A	#N/A	9.61207	#N/A
TID_53154	An07g09390	Title: strong similarity to nuclear movement protein nudC - Aspergillus nidulans; Complex: NudF of A. nidulans and LIS1 of mammals fisically interact with NudC, raising the possibility that a common molecular mechanism underlies both the defect of neural development observed in humans and the interphase nuclear movement defect observed in the fungus.; Function: a temperature-sensitive mutation in…	9.60759	#N/A
TID_49482	An14g07130	Title: strong similarity to neutral amino acid permease mtr - Neurospora crassa; Function: mtr of N. crassa is required for the transport of neutral aliphatic and aromatic amino acids via the N system.	9.60535	3.84487
TID_49546	An12g07960	Title: strong similarity to hypothetical protein YPL030w - Saccharomyces cerevisiae;	9.60377	#N/A
TID_52676	An08g05730	Title: strong similarity to cytoplasmic ribosomal protein of the large subunit L1 - Saccharomyces cerevisiae; Remark: yeast ribosomal protein L1 is required for the stability of newly synthesized 5S rRNA and the assembly of 60S ribosomal subunits.; cytoplasm	9.6008	#N/A
TID_142364	An01g09120	Title: strong similarity to hypothetical protein encoded by B23L21.370 - Neurospora crassa;	9.59927	3.35433
CADANGAT00000720	An01g07250	Title: strong similarity to 7.7 kD subunit of DNA-directed RNA polymerase II Abc10-alpha - Saccharomyces cerevisiae; Catalytic activity: nucleoside triphosphate + RNA(n) = pyrophosphate + RNA(n+1).; Function: catalyses DNA-template-directed extention of the 3'- end of an RNA strand by one nucleotide at a time.; Remark: ABC10 alpha of S. cerevisiae is also called RPB12 or RPC10.; nucleus; (2.7.7.6)	9.59663	2.62592
TID_54246	An18g06260	Title: similarity to eukaryotic translation initiation factor eIF3 subunit p35 - Homo sapiens; Remark: eukaryotic translation initiation factor 3 (eIF3) is a large multisubunit complex that plays a central role in the initiation of translation. It binds to 40 S ribosomal subunits resulting in dissociation of 80 S ribosomes, stabilizes initiator methionyl-tRNA binding to 40 S subunits, and is requ…	9.56129	5.43966
TID_203622	An04g02120	Title: strong similarity to cytoplasmic ribosomal protein of the large subunit L16 - Saccharomyces cerevisiae; Function: S. cerevisiae RPL16 binds to 5S rRNA.; Localization: immunoelectron microscopy mapped RPL16 of S. cerevisiae near the top surface of the central protuberance of the large subunit (60S) of the ribosome,where 60S potentially contacts the 40 S subunit.; Remark: A. niger ESTs an_31…	9.55983	#N/A
CADANGAT00000948	An01g09490	Title: strong similarity to nucleolar rRNA processing protein Gar1 - Saccharomyces cerevisiae; Function: GAR1 of S. cerevisiae is involved in 35S rRNA processing and required for pre-rRNA processing.; Function: GAR1 of S. cerevisiae is involved in cleavage of 33S precursor rRNA at A1 site to yield 32S rRNA and in cleavage of 32S precursor rRNA at A2 site to yield 20S and 27SA2 precursors.; Functi…	9.54655	2.34667
TID_38370	An08g04090	Title: strong similarity to acetoacetyl-CoA synthase acsA - Sinorhizobium meliloti; Catalytic activity: acsA of S. meliloti catalyzes the reaction of ATP + acetoacetate + CoA = AMP + diphosphate + acetoacetyl-CoA.; Function: acsA of S. meliloti activates acetoacetate to acetoacetyl-CoA.; Function: acsA of S. meliloti is involved in poly-3-hydroxybutyrate degradation.; Similarity: acsA of S. melil…	9.53782	#N/A
TID_52748	An08g03430	Title: strong similarity to cytoplasmic ribosomal protein of the large subunit L6 - Saccharomyces cerevisiae; Remark: L6 of S. cerevisiae belongs to the L6E family of ribosomal proteins.; Remark: L6 of S. cerevisiae is also called L9324. 4,YLR448w, or YL16. B.; Similarity: the ORF shows also strong similarity to EST seq id NO:4762 of patent WO200056762-A2 from Aspergillus oryzae.; cytoplasm	9.53303	#N/A
TID_57091	An04g01340	Title: strong similarity to asparagine synthase Asn1 - Saccharomyces cerevisiae; Catalytic activity: ATP + L-aspartate + L-glutamine <=> AMP + diphosphate + L-asparagine + L-glutamate.; Remark: alternate name for S. cerevisiae Asn1: YPR145W.; (6.3.5.4)	9.53049	6.9868
TID_195107	An04g09630	Title: similarity to nucleic acid-binding protein NuABP-39 from patent WO200044900-A2 - Homo sapiens;	9.51886	4.60378
TID_143563	An04g02010	Title: similarity to ribosomal protein of the small subunit S13 rpsM - Bacillus subtilis; localisation:mitochondrion	9.51349	3.48027
TID_209960	An15g00190	Title: strong similarity to mitochondrial import receptor MOM38 - Neurospora crassa; localisation:mitochondrion	9.5109	3.21542
TID_207278	An02g11360	Title: strong similarity to hypothetical endo alpha-1,4 polygalactosaminidase precusor - Pseudomonas sp.; Similarity: the similarities to lower scored matches are mainly based on repetetive structures.	9.50246	5.27686
CADANGAT00011476	An14g05390	Title: strong similarity to hypothetical protein CGI-35 - Homo sapiens;	9.49965	3.45895
TID_128352	An16g03710	Title: weak similarity to hypothetical protein CAD60720.1 - Podospora anserina;	9.48922	3.37426
CADANGAT00004530	An04g08190	Title: strong similarity to mitochondrial ATP synthase subunit 9 oliC31 - Aspergillus nidulans; Catalytic activity: ATP + H2O = ADP + orthophosphate.; Pathway: oxidative phosphorylation; photosynthesis.; Remark: a group of membrane-bound multi-subunit complexes in mitochondria, chloroplasts and bacteria in which ATP hydrolysis is coupled with transport of protons. In sealed vesicles the ATPase ac…	9.4869	#N/A
TID_53172	An07g08900	Title: similarity to hypothetical WD-repeat protein WDR6 - Homo sapiens;	9.47653	#N/A
TID_45258	An04g07480	Title: strong similarity to hypothetical protein CAD70809.1 - Neurospora crassa;	9.47261	2.76234
TID_200491	#N/A	#N/A	9.45736	#N/A
TID_196714	An01g03460	Product: cytoplasmic ribosomal protein of the large subunit L15 rpl15-Aspergillus niger; Gene-ID: rpl15; Remark: informations regarding A. niger rp115 has not yet been published and is available from Swissprot and EMBL.; Remark: the exon/intron structure of the predicted A. niger protein is in accordance with the A. niger EST an_1657.; Similarity: the aa sequences of A. niger rp115 and S. cerevis…	9.44406	#N/A
TID_172733	An01g00340	Title: strong similarity to hypothetical protein SPCC320.08 - Schizosaccharomyces pombe;	9.43764	6.27602
TID_53760	An14g01480	Title: strong similarity to levodione reductase lvr - Corynebacterium aquaticum; Function: levodione reductase in C. aquaticum catalyzes regio- and stereoselective reduction of levodione ((6R)-2,2,6-Trimethyl-1,4-cyclohexanedione) to (4R,6R)-4-hydroxy-2,2, 6-trimethylcyclohexanone (actinol).; Similarity: the predicted ORF shows similarity to many short-chain dehydrogenases with different substrat…	9.41975	#N/A
TID_208898	An11g06670	Title: strong similarity to alpha subunit of assimilatory sulfite reductase Met10 - Saccharomyces cerevisiae; Catalytic activity: H(2)S + 3 NADP(+) + 3 H(2)O <=> sulfite + 3 NADPH.; Cofactor: FMN,FAD.; Function: S. cerevisiae Met10 is a enzyme that catalyzes the 6-electron reduction of sulfite to sulfide. This is one of several activities required for the biosynthesis of L-cysteine from sulfate.;…	9.4058	3.47551
TID_35758	An01g09920	Title: strong similarity to hypothetical DEAD box ATP-dependent RNA helicase SPCC285.03 - Schizosaccharomyces pombe; Remark: DEAD box helicases are involved in various aspects of RNA metabolism, including nuclear transcription,pre-mRNA splicing, ribosome biogenesis, nucleocytoplasmic transport, translation, RNA decay and organellar gene expression.	9.38809	5.41753
TID_213855	An10g00360	Title: strong similarity to nuclear pore-associated DEAD-box protein Dbp5 - Saccharomyces cerevisiae; Complex: in S. cerevisiae, a fraction of the Dbp5 protein associates with nuclear pore complexes (NPCs) on the cytoplasmic side.; Function: Dbp5 of S. cerevisiae is an RNA-dependent ATPase which participates in the export of mRNAs out of the nucleus.; Remark: the alternate name of Dbp5 in S. cere…	9.35747	#N/A
TID_211159	An14g04180	Title: strong similarity to H+-transporting ATP synthase beta chain - Neurospora crassa [truncated ORF]; Catalytic activity: H+-transporting ATP synthases produce a proton gradient and convert ADP + phosphate <=> ATP + H(2)O.; Remark: the ORF is N-terminally truncated (330 to 340 amino acids) due to contig border.; Similarity: the ORF overlaps with A. niger EST EMBLEST:BE758985.; localisation:mit…	9.33152	#N/A
TID_45152	An17g01300	Title: strong similarity to zinc-finger transcription factor amdA - Aspergillus nidulans; Function: the AmdA transcriptional activator from E. nidulans is involved in the induction of the E. nidulans structual gene amdS (acetamidase).; nucleus	9.33099	#N/A
TID_125759	An01g07640	Title: similarity to hypothetical membrane protein YPL087w - Saccharomyces cerevisiae; Remark: alternate names = hypothetical protein LPG21w.	9.32291	7.20027
TID_138508	An02g12620	Title: strong similarity to copper metallochaperone Cox17 - Saccharomyces cerevisiae [putative sequencing error]; Function: Cox17p of S. cerevisiae shuttles Cu(I) ions to the mitochondrial intermembrane space, which is necessary for the assembly of functional cytochrome c oxidase.; Function: Cu(I) ions in Cox17p of S. cerevisiae are liganded in a binuclear cuprous cysteinyl-thiolate cluster.; Phe…	9.31873	5.93457
TID_55511	An01g00060	Title: strong similarity to fatty acid synthase alpha subunit fas2p - Schizosaccharomyces pombe; Catalytic activity: Acetyl-CoA + n Malonyl-CoA + 2n NADPH = long-chain fatty acid + (n+1) CoA + n CO(2) + 2n NADP(+).; Complex: Fatty acid synthetase is composed of [alpha(6)beta(6)] hexamers of the two multifunctional subunits FAS1 (alpha) and FAS2 (beta).	9.30489	2.22572
TID_52123	An02g01360	Title: strong similarity to subunit of the mitochondrial inner membrane protein import machinery Mim23 - Saccharomyces cerevisiae; Complex: in yeast the preprotein import machinery of the inner membrane (MIM complex) consists of MIM23, MIM17,MIM33 and MIM14.; Function: the yeast MIM complex constitutes a proteinaceous channel that accepts preproteins from the MOM complex, facilitates their revers…	9.30112	4.87376
TID_35474	An01g13690	Title: strong similarity to peroxisome targeting signal receptor Pas7 - Saccharomyces cerevisiae; Function: the S. cerevisiae Pas7 protein binds to the N-terminal PTS2-type peroxisomal targeting signal and plays an essential role in peroxisomal protein import. For example it is essential for import of 3-oxoacyl-coa thiolase (a PTS2-containing protein) into peroxisomes. It may direct the thiolase …	9.2965	#N/A
TID_170105	An01g09890	Title: strong similarity to ADP-ribosylation factor-like protein Arl3 - Saccharomyces cerevisiae; Function: ARL3 of S. cerevisiae is a non-essential protein that has a role in vesicular trafficking.; Remark: ARL3 of S. cerevisiae is also known as YPL051W.; Similarity: ARL3 of S. cerevisiae is a member of the highly conserved ADP-ribosylation factors (ARFs) family which are guanine nucleotide-bind…	9.28879	#N/A
TID_55701	An08g10610	Title: strong similarity to hypothetical protein EAA59931.1 - Aspergillus nidulans;	9.28571	#N/A
TID_198253	An08g10060	Title: strong similarity to small G-protein Gsp1 -Candida albicans; Function: the Gsp1 (CaGsp1) protein from Candida albicans is a GTP-binding protein involved in nucleocytoplasmic transport. It is required for the import of protein into the nucleus and also for RNA export.; Remark: the C. albicans CaGSP1 gene is able to complement a gsp1 S. cerevisiae mutant.; Similarity: the C. albicans CaGsp1 …	9.27801	2.35755
TID_195962	An01g13290	Title: strong similarity to choline permease Hnm1 -Saccharomyces cerevisiae; plasma membrane	9.26361	#N/A
TID_40355	An15g00690	Title: strong similarity to 14.8 kD subunit of NADH:ubiquinone reductase - Neurospora crassa; localisation:mitochondrion; (1.6.5.3)	9.24254	#N/A
TID_52305	An02g07430	Title: strong similarity to homoserine dehydrogenase YJR139c - Saccharomyces cerevisiae; Function: homoserine dehydrogenases catalyze the NAD-dependent reduction of aspartate beta-semialdehyde into homoserine, which participates in the biosynthesis of threonine and then isoleucine as well as in that of methionine.; Remark: the yeast enzyme acts most rapidly with NAD(+); Neurospora enzyme with NAD…	9.19155	#N/A
TID_56172	An07g07530	Title: strong similarity to cell wall protein Utr2 -Saccharomyces cerevisiae; Function: UTR2 (alias CRH2) of S. cerevsiae is involved in cell wall organization at different stages of the yeast life cycle.; (3.2.1.-)	9.18182	2.79052
TID_206496	An02g01750	Title: strong similarity to chaperone involved in mitochondrial protein import Mge1 - Saccharomyces cerevisiae; Function: S. cerevisiae Mge1 cooperates with mitochondrial Hsp70 (Ssc1) in the mitochondrial import of proteins from the cytoplasm. It seems to control the nucleotide-dependent binding of Ssc1 to substrate proteins and the association of Ssc1 with Mim44.; Localization: S. cerevisiae Mge…	9.17465	3.95308
TID_170115	An01g00130	Title: strong similarity to glutamyl-tRNA (Gln) amidotransferase chain A gatA - Bacillus subtilis; Function: GatA is involved in the formation of correctly charged Gln-tRNA(Gln) through transamidation of misacylated Glu-tRNA(Gln).; Remark: The three genes, gatC, gatA, and gatB constitute Glu-tRNAGln amidotransferase which is a novel heterotrimeric enzyme required for correct decoding of glutamine…	9.16396	#N/A
TID_213243	An04g01570	Title: strong similarity to helicase SKI2W - Homo sapiens; Function: This enzyme seems to be a member of the DEAD box helicases that are involved in various aspects of RNA metabolism, including nuclear transcription, pre mRNA splicing, ribosome biogenesis, nucleocytoplasmic transport,translation, RNA decay and organellar gene expression.; Function: helicase, the human protein has ATPase activitiy.	9.13017	3.91446
TID_55252	An01g13190	Title: strong similarity to cytoplasmic ribosomal protein of the small subunit S5.e - Saccharomyces cerevisiae; Complex: ribosomal protein S5. e of S. cerevisiae is a part of the ribosome.; Function: ribosomal protein S5. e of S. cerevisiae is involved in protein biosynthesis.; cytoplasm	9.08213	#N/A
TID_136718	An09g04090	Title: strong similarity to hypothetical protein mNori-2 - Mus musculus; Similarity: best blastp matches in the patent database are protein kinases.	9.056	#N/A
TID_52015	#N/A	#N/A	9.05391	#N/A
TID_135687	An04g07000	Product: hypothetical protein	9.04225	#N/A
CADANGAT00006225	An07g09520	Product: hypothetical protein; Remark: the ORF's exon/intron structure is unusual for A. niger.	9.03965	#N/A
CADANGAT00007875	An09g03370	Title: weak similarity to hypothetical protein encoded by F16G20.170 - Arabidopsis thaliana;	9.01266	#N/A
CADANGAT00002114	An02g05980	Product: hypothetical protein	9.0125	#N/A
TID_212420	An09g05980	Title: similarity to ribosomal protein of the large subunit L1 rplA - Escherichia coli;	9.00507	3.05526
TID_202152	An05g00540	Title: strong similarity to cytoplasmic ribosomal protein of the large subunit L19 - Saccharomyces cerevisiae; Remark: the systematical name of the S. cerevisiae L19 gene is YBL0424.; Similarity: the predicted A. niger protein shows a domain nearly identical with the ribosomal protein L19e motiv PF01280 (aa 13 - 160).; cytoplasm	8.99828	#N/A
TID_199495	An11g09500	Title: strong similarity to cytoplasmic ribosomal protein of the small subunit S4.e - Saccharomyces cerevisiae; Function: ribosomal proteins S12, S5 and S4 of E. coli are essential for the control of translational accuracy and the yeast equivalents, S28, S4 and S13, have also been implicated in this process.; Remark: S. cerevisiae S4. e belongs to the small subunit (40s) of the ribosome.; cytopla…	8.99769	#N/A
TID_57451	An04g08680	Title: strong similarity to tRNA nucleotidyltransferase Cca1 - Saccharomyces cerevisiae; Function: CCA1 carries out addition of CCA to 3'-end of tRNA without a template.; (2.7.7.25)	8.99502	#N/A
TID_208354	An08g01790	Title: strong similarity to eukaryotic initiation factor 3H1 subunit TIF3H1 - Arabidopsis thaliana; Complex: TIF3H1 in A. thaliana is part of the heterodecameric eIF3 complex.; Function: eIF3 is required for binding of mRNA to 40S ribosomal subunits, stabilization of ternary complex binding to 40S subunits, and dissociation of 40S and 60S subunits.; cytoplasm	8.97322	2.87473
TID_54900	An17g01140	Title: strong similarity to hypothetical conserved protein B7A16.130 - Neurospora crassa; Similarity: B7A16. 130 of N. crassa and the predicted protein show similarity to a GTPase of unknown function, human HSR1, that has been localized to the human MHC class I region and is highly homologous to a putative GTP-binding protein, MMR1 from mouse; these proteins represent a new subfamily of GTP-bindi…	8.97222	3.07867
TID_120102	An16g05400	Title: similarity to hypothetical protein SPBC839.10 - Schizosaccharomyces pombe;	8.97137	#N/A
TID_54800	An13g01080	Title: strong similarity to ATP phosphoribosyltransferase his1p - Schizosaccharomyces pombe [putative sequencing error]; Catalytic activity: ATP phosphoribosyltransferase (EC 2. 4. 2. 17) catalyzes the transfer of 5-phospho-D-ribosyl from 5-phospho-D-ribosyl-1-diphosphate to N1 of ATP.; Function: ATP phosphoribosyltransferase in S. cerevisiae is allosterically regulated.; Pathway: ATP phosphoribo…	8.9645	3.52588
TID_36042	An01g06350	Title: weak similarity to UDP-N-acetylglucosamine:alpha-1,3-D-mannoside beta-1,4-N-acetylglucosaminyltransferase GnT-IV - Homo sapiens; Function: human GnT-IV is an essential enzyme in the production of tri- and tetra-antennary Asn-linked sugar chains.; (2.4.1.145)	8.95253	4.59581
TID_213213	An04g01820	Title: strong similarity to cytoplasmic ribosomal protein of the large subunit L36 L39 - Candida albicans; cytoplasm	8.94848	#N/A
TID_125862	#N/A	#N/A	8.94152	#N/A
CADANGAT00007938	An09g04010	Title: strong similarity to chitin synthase C chsC -Aspergillus fumigatus; Catalytic activity: UDP-N-acetyl-D-glucosamine + [1,4-(N-Acetyl-beta-D-glucosaminyl)]n = UDP + [1,4-(N-Acetyl-beta-D-glucosaminyl)]n+1.; Pathway: aminosugars metabolism.; Phenotype: disruption of chsC in A. fumigatus leads to no phenotype, however, disruption of of chsC together with chsG (another class III chitin synthase…	8.93114	14.0245
TID_56923	An03g06360	Title: strong similarity to chitin synthase C chsC -Aspergillus fumigatus; Catalytic activity: UDP-N-acetyl-D-glucosamine + [1,4-(N-Acetyl-beta-D-glucosaminyl)]n = UDP + [1,4-(N-Acetyl-beta-D-glucosaminyl)]n+1.; Pathway: aminosugars metabolism.; Remark: chsC Aspergillus fumigatus is a Class III zymogen-type enzyme.; (2.4.1.16)	8.93114	#N/A
TID_56974	An12g00370	Title: strong similarity to U5 snRNP-specific 40 kDa protein - Homo sapiens; Function: the human small nuclear ribonucleoprotein (snRNP) U5 is part of the spliceosome.	8.92772	3.00591
TID_47583	An08g03920	Title: strong similarity to hypothetical protein CAE47894.1 - Aspergillus fumigatus;	8.92105	4.88851
TID_211700	0	#N/A	8.91987	#N/A
CADANGAT00000283	An01g02880	Title: strong similarity to cytoplasmic ubiquitin / ribosomal fusion protein Cep52 - Saccharomyces cerevisiae [putative frameshift]; cytoplasm; putative frameshift	8.90944	#N/A
TID_43012	An18g06160	Title: similarity to RNA polymerase II suppressor protein Srb5 - Saccharomyces cerevisiae; Function: SRB5 transcription factor that has an important role in basal and activated transcription in vitro and is essential for efficient establishment of the transcription initiation apparatus. The SRB-TBP complex binds specifically to the c-terminal domain of RNA polymerase II (ctd) in forming the trans…	8.90293	#N/A
CADANGAT00009391	An11g10740	Title: strong similarity to 3-5 exoribonuclease required for 3-end formation of 5.8S rRNA Rrp4 -Saccharomyces cerevisiae; Function: protein of S. cerevisiae is involved in 3'-end processing of the 5. 8S rRNA.; nucleus	8.90145	2.60203
TID_206061	An01g04930	Title: strong similarity to ATP synthase delta chain Atp16 - Saccharomyces cerevisiae; Catalytic activity: S. cerevisiae ATP Synthase delta chain produces ATP from ADP in the presence of a proton gradient.; Complex: S. cerevisiae ATP Synthase delta chain is part of the catlytic heteromeric complex ATP-synthase.; Function: S. cerevisiae ATP Synthase delta chain is involved in ATP synthesis.; Remar…	8.88687	#N/A
TID_44220	An04g01830	Title: similarity to hypothetical DEC1 protein homolog - Schizosaccharomyces pombe; Function: the S. pombe homolog in S. cerevisiae is necessary for mitochondrial inheritance and organization of the actin cytoskeleton.	8.87532	2.05784
TID_134215	An01g03360	Title: strong similarity to hypothetical protein SPBC2G5.03 - Schizosaccharomyces pombe;	8.86532	4.79607
TID_180930	An07g02350	Title: similarity to hypothetical myb-like DNA-binding - Schizosaccharomyces pombe; Similarity: the similarity to the myb-like protein of S. pompe is restricted to the inner domain of the predicted ORF, reaching from amino acid 115 to 480, for which a DNA-binding domain of the SANT type is predicted.	8.86315	4.76366
TID_138229	An11g09920	Title: similarity to protein TFAR19 - Homo sapiens; Function: TFAR19 may play a general role in the apoptotic process.; Remark: TFAR19 exhibits a ubiquitous expression pattern and its expression is upregulated in the tumor cells undergoing apoptosis. Overexpression of TFAR19 in tumor cells enhances apoptosis triggered by growth factor or serum deprivation.; Similarity: The human TFAR19 encodes a …	8.83956	2.72775
TID_191072	An04g02650	Title: strong similarity to cell cycle regulation protein-4 (CECRP-4) from patent WO9964593-A2 - Homo sapiens; Remark: CECRPs are activators of cell proliferation or inhibitors of cellular processes that modulate proliferation.; Remark: the patent does not provide further information about the function of the protein.; Remark: the sequence of human cell cycle regulation protein-4 (CECRP-4) is als…	8.80769	#N/A
TID_174620	An02g12610	Title: strong similarity to Ran-GTPase-activating protein 1 rna1p - Schizosaccharomyces pombe; Function: Rna1 of S. pombe regulates the activity of Ran-GTPase which is involved in the control of nuclear-cytoplasmic export/import.; Localization: Rna1 of S. pombe is concentrated around the nucleus.; Phenotype: rna1 mutants of S. pombe are impaired in processing and/or export of RNA (all types) from…	8.7869	4.32666
TID_42843	0	#N/A	8.76596	#N/A
CADANGAT00014154	An18g05160	Title: strong similarity to phosphoacetylglucosamine mutase AGM1 - Candida albicans [truncated ORF]; Remark: fragment, but sequence so far obtained shows high similarity. Aminoterminus is lacking. Enzyme converts N-acetyl-D-glucosamine 1-phosphate to N-acetyl-D-glucosamine 6-phosphate.; (5.4.2.3)	8.74784	2.77873
TID_57072	An04g01940	Title: strong similarity to translation initiation factor eIF2 gamma chain Gcd11 - Saccharomyces cerevisiae; Similarity: Elongation factor Tu family is overall conserved.; cytoplasm	8.74539	2.39411
TID_54890	An17g00820	Title: strong similarity to arginine-specific carbamoyl phosphate synthase small subunit arg2 -Trichoderma virens; Catalytic activity: 2 ATP + L-Gln + CO2 + H2O = 2 ADP + phosphate + L-Glu + carbamoyl phosphate.; Complex: arg2 of T. virens constitutes the small (glutamine) subunit of the dimeric enzyme.; Pathway: arg2 of T. virens is involved in arginine biosynthesis.; Similarity: contains a doma…	8.73675	2.14434
TID_52796	An08g01650	Title: similarity to mitochondrial import protein Mpi1 - Saccharomyces cerevisiae; Function: Mpi1p of S. cerevisiae is a component of the protein import system of the yeast mitochondrial inner membrane.; Function: Mpi1p of S. cerevisiae is a low abundance and constitutively expressed hydrophilic 48. 8 kDa protein that is essential for cell viability. Mpi1p is synthesized with a characteristic mit…	8.70811	5.53132
TID_55728	An08g08550	Title: strong similarity to DNA topoisomerase II top2 - Aspergillus nidulans; Function: top2 acts both as an enzyme and a structural component of the nuclear matrix where it regulates the topological states of DNA by transient cleavage, strand passing and re-ligation of double stranded DNA.; Remark: the action of top2 results in the decatenation of intertwined DNA molecules and relaxation of supe…	8.7048	2.4223
TID_45472	0	#N/A	8.70154	#N/A
TID_55582	An02g07250	Product: arginase argA-Aspergillus niger; Gene-ID: argA; Remark: by a BLASTX search argA from A. niger (EMBL: AF242315) was found: the ORF and argA from A. niger are identical in sequence, however, the ORF is N-terminal 23 amino acids longer and C-terminal 34.; Remark: depending on the growth conditions A. nidulans agaA transcripts have different 5'ends.; Similarity: the ORF is almost identical t…	8.69494	3.04323
TID_54991	An04g06210	Title: strong similarity to homocitrate synthase lys1 - Penicillium chrysogenum; Catalytic activity: homocitrate synthases convert 2-hydroxybutane-1,2,4-tricarboxylate + CoA to acetyl-CoA + H(2)O + 2-oxoglutarate.; Function: P. chrysogenum lys1 catalyzes the first step of the lysine and penicillin pathway.; (2.3.3.14)	8.68804	#N/A
TID_54204	An18g05150	Title: strong similarity to RNA helicase-like protein Rrp3 - Saccharomyces cerevisiae; Function: RRP3 (rRNA processing) of S. cerevisiae is required for pre-rRNA processing.	8.67998	5.05499
TID_46115	An19g00090	Title: strong similarity to exo-beta-1,3-glucanase Cmg1 - Coniothyrium minitans; Catalytic activity: Cmg1 catalyzes the successive hydrolysis of beta-D-glucose units from the non-reducing ends of 1,3-beta-D-glucans, releasing alpha-glucose.; Function: the 1,3-beta-glucosidase Cmg1 from Coniothyrium minitans is involved in cell wall degradation of the host fungi.; Remark: during sclerotial infecti…	8.64729	#N/A
TID_52406	An02g11400	Title: strong similarity to hypothetical protein CAD70539.1 - Neurospora crassa [truncated ORF];	8.64655	#N/A
TID_52604	An08g08740	Title: strong similarity to cytoplasmic ribosomal protein of the small subunit S18 - Homo sapiens; cytoplasm	8.62804	#N/A
TID_205782	An01g08570	Title: strong similarity to thioredoxin reductase TrxB - Penicillium chrysogenum; Catalytic activity: NADPH + oxidized thioredoxin <=> NADP(+) + reduced thioredoxin.; Complex: the thioredoxin reductase TrxB from Penicillium chrysogenum forms a homodimer.; cytoplasm; (1.8.1.9)	8.62529	3.67472
TID_56136	An07g09120	Title: strong similarity to precursor of methionyl aminopeptidase Map1 - Saccharomyces cerevisiae; Function: MAP1 cleaves methionine from nascent polypeptide chains.; Pathway: methionine aminopeptidase is one of the central enzymes in protein synthesis.; Remark: gene models derived from different cDNA sequences suggest alternativ splicing of the first intron. The two proposed alternative N-termin…	8.60883	7.51528
TID_171234	An01g03730	Title: questionable ORF; Remark: the gene model was extracted to fill an intergenic region; the N-terminal part of the predicted ORF overlaps to the 3'UTR of the A. niger xyrA gene.	8.60586	2.54805
CADANGAT00011338	An14g04020	Product: hypothetical protein	8.60484	#N/A
TID_177548	An08g06550	Title: strong similarity to subunit VIII of ubiquinol--cytochrome c reductase - Saccharomyces cerevisiae; Catalytic activity: QH2 + 2 Ferricytochrome c = Q + 2 Ferrocytochrome c.; Pathway: ubiquinol cytochrome c reductase, also called complex III, is part of the mitochondrial respiratory chain.; Remark: subunit VIII of the S. cerevisiae cytochrome bc1 complex interacts with succinate-ubiquinone r…	8.60084	#N/A
TID_178591	An11g09960	Title: weak similarity to DNA-binding protein C1D -Homo sapiens; Remark: C1D encodes a DNA-binding and DNA-PK-activating protein.	8.57475	3.53442
TID_53033	0	#N/A	8.56749	#N/A
TID_204301	An10g00400	Title: strong similarity to 1,3-beta-glucanosyltransferase gel1 - Aspergillus fumigatus; Function: glycosylphosphatidylinositol-anchored glucanosyltransferases play an active role in the biosynthesis of the fungal cell wall.; Similarity: strong similarity to beta(1-3)glucanosyltransferase BGT2 of A. fumigatus,patentnumber WO9808937-A1.	8.5459	2.51528
TID_48625	An15g00770	Title: strong similarity to mitochondrial ribosomal protein of the small subunit S9 - Saccharomyces cerevisiae; Function: MRP-S9 of S. cerevisiae plays a role in assembly and/or function of the 30s subunit of yeast mitochondrial ribosomes.; Phenotype: S. cerevisiae cells disrupted in the chromosomal copy of MRP-S9 were unable to respire and displayed a characteristic phenotype of mutants with def…	8.53698	3.05429
TID_54287	0	#N/A	8.52949	#N/A
TID_195351	0	#N/A	8.5187	#N/A
TID_57187	An13g00090	Title: strong similarity to eburicol 14 alpha-demethylase cyp51 - Uncinula necator; Function: cyp51 of U. necator convers resistance of the obligate biotrophic grape powdery mildew fungus U. necator to sterol demethylation-inhibiting fungicides (DMIs) (a phenylalanine residue for a tyrosine residue at position 136 is leading to a higher resistance).; Function: cyp51 of U. necator is a cytochrome …	8.51654	17.2126
TID_179814	An11g09770	Title: strong similarity to phosphoserine phosphatase Ser2 - Saccharomyces cerevisiae; Function: S. cerevisiae Ser2p is required for Serine and glycine biosynthesis in yeast using 3-phosphoglycerate.; (3.1.3.3)	8.50518	2.25293
TID_208443	An08g00940	Title: strong similarity to hypothetical protein 1A9.260 - Neurospora crassa;	8.50256	#N/A
TID_180304	An07g03630	Title: strong similarity to hypothetical protein B11N2.220 - Neurospora crassa;	8.47967	#N/A
TID_199933	An07g08150	Title: strong similarity to EST an_3466 -Aspergillus niger [truncated ORF]; Remark: ORF 3'truncated due to end of contig, 390 bp of A. niger EST an_2004 are not on this contig.; Remark: the A. niger protein was predicted in accordance with two A. niger ESTs, an_3466 and an_2004.	8.44174	#N/A
TID_36183	An01g04380	Title: strong similarity to 23 kD subunit of DNA-directed RNA polymerase I,II,III Rpo26 - Saccharomyces cerevisiae; Complex: S. cerevisiae Rpo26p is essential for the assembly of RNA polymerase I and RNA polymerase II and for the stability of the largest subunits of these enzymes.; Function: the S. cerevisiae homolog RPO26 catalyses DNA-template-directed extension of the 3'-end of an RNA strand b…	8.43602	6.88422
CADANGAT00008943	An11g06100	Title: similarity to hypothetical protein encoded by An15g02090 - Aspergillus niger; Similarity: the ORF encoded protein shows also in a distinct regionweak similarity to putative serine /threonin protein kinase Ca20C1. 20 from Candida albicans.	8.42857	#N/A
TID_38566	An08g01480	Title: strong similarity to tRNA ligase Trl1 -Saccharomyces cerevisiae; Remark: The tRNA ligase TRL1 of S. cerevisiae is one of the components required for splicing of yeast tRNA precursors in vitro.; (6.5.1.3)	8.42381	#N/A
TID_46666	An01g05050	Title: strong similarity to pyridoxal kinase PKH -Homo sapiens; Catalytic activity: pyridoxal kinases convert ATP + pyridoxal to ADP + pyridoxal-5-phosphat.; Function: human PKH is required for the synthesis of pyridoxal-5-phosphate (PLP)1, an essential cofactor for numerous enzymic reactions of intermediary metabolism, from vitaminB6.; Remark: an alternative name for human PKH is PNK.; (2.7.1.35)	8.41053	#N/A
TID_200569	An15g01710	Title: strong similarity to F1Fo-ATP synthase subunit 7 ATP7 - Kluyveromyces lactis; Catalytic activity: ATP + H2O = ADP + orthophosphate.; Function: ATP7 from Kluyveromyces lactis is one of the chains of the nonenzymatic component (cf(0) subunit) of the mitochondrial ATPase complex.; Pathway: oxidative phosphorylation; photosynthesis; ATP synthase.; Remark: the subunit D is nuclear encoded.; Sim…	8.40456	2.29443
TID_180112	An07g07090	Title: strong similarity to hypothetical protein 17E5.330 - Neurospora crassa;	8.4	#N/A
TID_187626	An18g06350	Product: hypothetical protein	8.39535	#N/A
CADANGAT00001340	An01g13430	Title: weak similarity to desaturase homologue from patent WO9846764-A1 - Schizochytrium sp.;	8.37805	#N/A
TID_48036	An11g06880	Title: weak similarity to h-caldesmon - Gallus gallus; Similarity: the similarities of the ORF encoded protein to all matching proteins are based on repetitive structures.	8.3418	2.33665
TID_215024	#N/A	#N/A	8.33779	#N/A
TID_190334	An04g04240	Title: strong similarity to phosphate transport protein GvPT - Glomus versiforme;	8.33766	#N/A
TID_204461	An17g01360	Title: strong similarity to cytoplasmic ribosomal protein of the large subunit L8.e Pl2b - Saccharomyces cerevisiae; Similarity: strong similarity to S. cerevisiae L8. e ribosomal protein means about 80% identity.; Similarity: two A. niger ESTs confirm the gene prediction.; cytoplasm	8.32433	#N/A
TID_126136	An16g05260	Title: strong similarity to eukaryotic translation initiation factor 3 subunit p42 - Homo sapiens;	8.32078	5.72054
TID_213414	An03g03470	Title: similarity to deoxyribodipyrimidine photolyase phrA - Escherichia coli; Function: the phrA gene plays a role in the genetic control of photoreactivation in Escherichia coli.; Function: the phrA gene product acts on lesions other than dimers, possibly pyrimidine (6-4) pyrimidone photoproducts.; Remark: the ORF encoded protein also shows similarity to hypothetical ABC transporter, ATP-bindin…	8.3	#N/A
CADANGAT00005615	An07g03430	Title: strong similarity to hypothetical protein CAD70902.1 - Neurospora crassa;	8.27232	#N/A
TID_129616	An02g07060	Title: strong similarity to gamma-tubulin-interacting protein alp6p -Schizosaccharomyces pombe; Remark: Alp6 localizes to spindle pole body (SPB) and also to the equatorial microtubule organizing centre. Alp6 may play a crucial role in the spindle pole-mediated checkpoint pathway. temperature-sensitive (ts) alp4 and alp6 mutants show two types of microtubular defects.	8.26471	#N/A
TID_51264	An16g08710	Title: strong similarity to 25 kD subunit of DNA-directed RNA Polymerase III Rpc25 - Saccharomyces cerevisiae; Complex: S. cerevisiae Rpc25 is one of about 15 different subunits of the RNA polymerase III.; Remark: S. cerevisiae Rpc25 (C25), like Rpb7 (RNA PolII), is present in submolar ratios, easily dissociates from the enzyme, is essential for cell growth and viability , but is not required in …	8.2503	2.02445
TID_46885	An01g00070	Title: strong similarity to N2,N2-dimethylguanosine tRNA methyltransferase trm1p - Schizosaccharomyces pombe; Catalytic activity: S-Adenosyl-l-Methionine + tRNA = S-Adenosyl-l-Homocysteine + tRNA containing n(2)-Methylguanine.; Function: trm1 dimethylates a single guanine residue at position 26 of most tRNAs using S-Adenosyl-l -Methionine as donor of the methyl groups.; Remark: In the majority of…	8.24734	4.99098
CADANGAT00006812	An08g04900	Title: similarity to nuclear pore protein Nup57 -Saccharomyces cerevisiae; Complex: NUP57 of S. cerevisiae forms complex with Nsp1p, Nup49p, and Nic96p at nuclear pore; this complex participates in nucleocytoplasmic transport; in vitro,Nsp1p, Nup49p and Nup57p form a 1:1:1 stoichiometric complex to which Nic96p can also bind.; Function: NUP57 of S. cerevisiae is required for protein transport in …	8.24583	#N/A
TID_208463	An08g00700	Title: similarity to hydrophilic proteasome interacting protein Leo1 - Saccharomyces cerevisiae;	8.23123	#N/A
TID_207204	An02g09930	Title: strong similarity to subunit VI of cytochrome c oxidase Cox6 - Saccharomyces cerevisiae; Catalytic activity: 4 ferrocytochrome c + O2 = 4 ferricytochrome c + 2 H2O.; Pathway: oxidative phosphorylation.; Remark: Cytochrome c oxidase (CcO) in S. cerevisiae is subject to intricate physiological control. Growth phase , carbon source, and oxygen level are three well recognized modulators of CcO…	8.21901	#N/A
CADANGAT00002161	An02g06440	Title: strong similarity to molasses resistency protein Rtm1 - Saccharomyces cerevisiae; Function: rtm1 of S. cerevisiae confers resistance to the toxicity of molasse and might thus be a transporter involved in detoxification.; plasma membrane	8.21108	2.45351
TID_207331	An02g12010	Title: strong similarity to inorganic pyrophosphatase Ipp1 - Saccharomyces cerevisiae; Catalytic activity: ipp1 of S. cerevisiae converts pyrophosphat + H(2)O = 2 orthophosphate.; Function: ipp1 of S. cerevisiae catalyzes the hydrolysis of pyrophosphate to orthophosphate.; Induction: for the activation of ipp1 from S. cerevisiae the presence of a divalent metal cation is necessary, magnesium conf…	8.20714	#N/A
TID_137217	An13g00770	Title: strong similarity to hypothetical protein CAD21418.1 - Neurospora crassa;	8.20201	#N/A
TID_132324	An17g00680	Title: strong similarity to protein fragment SEQ ID NO:17753 from patent EP1033405-A2 - Arabidopsis thaliana;	8.19863	#N/A
TID_210594	An16g03760	Title: similarity to hypothetical protein 15E6.220 -Neurospora crassa;	8.19137	#N/A
TID_171198	An01g02440	Title: similarity to hypothetical protein K21H1.13 -Arabidopsis thaliana;	8.18571	#N/A
TID_50555	An04g01850	Title: similarity to hypothetical zf-C3H4C zinc finger protein SPCC548.05c - Schizosaccharomyces pombe; Similarity: shows similarity to mainly the zf-C3H4C zinc finger domains of several proteins.	8.16726	3.63035
TID_56526	An14g00700	Title: strong similarity to hypothetical ATPase HFN2B - Haematobia irritans; (3.6.1.3)	8.16211	7.31951
CADANGAT00012824	An16g03520	Title: strong similarity to DNA mismatch repair protein Msh2 - Saccharomyces cerevisiae; Complex: heterodimer of MSH2 and MSH6.; Function: MSH2 of S. cerevisiae is involved in post-replicative DNA-mismatch repair. Msh2 of S. cerevisiae binds to mismatch-containing DNA.; Similarity: MSH2 of S. cerevisiae belongs to the DNA mismatch repair muts family.; nucleus	8.15385	#N/A
TID_207660	An06g01550	Title: strong similarity to glucan synthase FKS -Paracoccidioides brasiliensis; Function: 1,3-beta-D-glucan is a fungal cell wall polymer synthesized by the multi-subunit enzyme 1,3-beta-D-glucan synthase.; Function: glycosyl transferase is a membrane protein for fungal cell wall synthesis.; plasma membrane	8.14151	23.6316
CADANGAT00005947	An07g06740	Title: strong similarity to hypothetical protein EAA60398.1 - Aspergillus nidulans;	8.13171	3.33847
TID_40813	An15g06840	Title: strong similarity to hypothetical protein encoded by EAA61711.1 - Aspergillus nidulans;	8.13158	#N/A
TID_213343	An04g00610	Title: strong similarity to hydroxymethylglutaryl-coenzyme A reductase hmg1p -Schizosaccharomyces pombe [truncated ORF]; Catalytic activity: (R)-mevalonate + CoA + 2 NADP(+) <=> (S)-3-hydroxy-3-methylglutaryl-CoA + 2 NADPH.; Function: the 3-Hydroxy-3-methylglutaryl-CoA reductase (Hmg1) from Schizosaccharomyces pombe is the first specific enzyme of the isoprenoid pathway, which leads to several cl…	8.12903	#N/A
TID_55540	An02g03350	Title: strong similarity to hypothetical rev interacting protein mis3p - Schizosaccharomyces pombe;	8.10612	7.12839
TID_212435	An09g05870	Title: strong similarity to nucleoside-diphosphate kinase NDK-1 - Neurospora crassa; Catalytic activity: ATP + nucleoside diphosphate = ADP + nucleoside triphosphate.; cytoplasm; (2.7.4.6)	8.09138	#N/A
TID_203739	An04g01200	Title: strong similarity to 14 kD subunit of ubiquinol--cytochrome c reductase Qcr7 - Saccharomyces cerevisiae; Catalytic activity: (Cytochrome bc1 complex) QH(2) + 2 ferricytochrome c <=> Q + 2 ferrocytochrome c.; Function: S. cerevisiae Qcr7 is a component of the ubiquinol-cytochrome c reductase complex (complex III or cytochrome b-c1 complex), which is part of the mitochondrial respiratory cha…	8.08462	2.1058
CADANGAT00000321	An01g03260	Title: similarity to hypothetical mitochondrial ribosomal protein of the small subunit S37 - Saccharomyces cerevisiae;	8.0802	4.78054
TID_212575	An09g03980	Title: similarity to prodos protein prod -Drosophila melanogaster; Function: the prodos protein of D. melanogaster is a transcriptional coactivator that associates with a member of the general transcription factor TFIID.	8.06593	#N/A
TID_54445	An12g00320	Title: strong similarity to adenine phosphoribosyltransferase Apt1 - Saccharomyces cerevisiae; Catalytic activity: APT1 of S. cerevisiae catalyzes the reaction of AMP + diphosphate = adenine + 5-phospho-alpha-D-ribose 1-diphosphate.; Pathway: APT1 of S. cerevisiae play a role in the purin salvage pathway.; Remark: YML022W is the systematic name for APT1.; (2.4.2.7)	8.05409	4.81269
TID_43473	An09g01540	Title: weak similarity to transcription activator Ppr1 - Saccharomyces cerevisiae; Similarity: the similarity to PPR1 of S. cerevisiae and other transcription factors is due to the presence of an N-terminal Zn-2Cys-6 binuclear cluster DNA-binding domain.	8.05221	#N/A
TID_128905	An11g05520	Title: similarity to serine/threonine protein kinase Ukc1p - Ustilago maydis; Function: the Ustilago homologe plays a role in morphogenesis.; (2.7.1.-)	8.04244	#N/A
TID_134470	An09g02530	Title: strong similarity to hypothetical protein EAA60542.1 - Aspergillus nidulans;	8.02381	4.33591
TID_43232	An09g04870	Title: weak similarity to polypeptide SEQ ID NO:6186 from patent WO200153312-A1 - Homo sapiens;	8.02222	4.25251
TID_51721	An01g13470	Title: similarity to topoisomerase II binding protein TopBP from patent JP11075856-A - Homo sapiens;	8.02041	#N/A
TID_55562	An02g05880	Title: strong similarity to 29.9 kD subunit of NADH:ubiquinone reductase - Neurospora crassa; Catalytic activity: the NADH dehydrogenase from N. crassa converts NADH + ubiquinone <=> NAD(+) + ubiquinol.; Function: subunit of the bioenergetic enzyme complex NADH:ubiquinone reductase, which is involved in electron transfer from NADH to ubiquinone in the respiratory chain.; Induction: the level of t…	8.01879	#N/A
CADANGAT00001724	An02g02110	Product: hypothetical protein	8.0119	#N/A
TID_183896	An16g02700	Title: similarity to hypothetical membrane protein YIL130w - Saccharomyces cerevisiae; Similarity: the S. cerevisiae homolog YIL130w shows GAL4 zinc binuclear cluster homology.	7.99457	#N/A
TID_50014	An09g06640	Title: similarity to DNA-directed RNA polymerase III 82 KD subunit Rpc82 - Saccharomyces cerevisiae; Function: human TFIIE consists of two subunits TFIIE-alpha T2EA_HUMAN and TFIIE-beta T2EB_HUMAN and joins the preinitiation complex after RNA polymerase II and TFIIF.; Function: the general transcription factor TFIIE has an essential role in eukaryotic transcription initiation together with RNA po…	7.99396	4.25631
TID_42810	0	#N/A	7.98802	#N/A
TID_50589	An04g01350	Title: strong similarity to E2-type ubiquitin--protein ligase hus5p - Schizosaccharomyces pombe; Catalytic activity: ATP + ubiquitin + protein lysine <=> AMP + diphosphate + protein N-ubiquityllysine.; Function: S. pombe Hus5 catalyzes the covalent attachment of ubiquitin to other proteins. It is required for efficient recovery from DNA damage or S-phase arrest and normal mitosis.; (6.3.2.19)	7.96667	#N/A
TID_206235	An01g03160	Title: strong similarity to cytoplasmic ribosomal protein of the large subunit S8 - Rattus norvegicus; Complex: S8 is one of the protein constituents of the 40S subunit of eucaryotic ribosomes.; Function: involved in eucaryotic protein synthesis.; cytoplasm	7.9615	#N/A
TID_51711	An01g13920	Title: strong similarity to adenylosuccinate synthase ade2p - Schizosaccharomyces pombe; Catalytic activity: GTP + IMP + L-Aspartate = GDP + Orthophosphate + N6-(1,2-Dicarboxyethyl)-AMP.; Pathway: purine metabolism; alanine and aspartate metabolism.; Remark: adenylosuccinate synthetase catalyzes the first committed step in the de novo biosynthesis of AMP,thermodynamically coupling the hydrolysis …	7.9603	2.45669
TID_52164	An02g02900	Title: strong similarity to RNA polymerase II-associated factor Paf1 - Saccharomyces cerevisiae; Complex: Paf1 was identified by affinity chromatography, it is member of a collection of factors that associate with S. cerevisiae RNA polymerase II.; Remark: alternate name for S. cerevisiae Paf1: YBR279W.; nucleus	7.95918	#N/A
TID_179063	0	#N/A	7.95234	#N/A
TID_212582	An09g03870	Title: strong similarity to mitochondrial aconitase hydroxylase Aco1 - Saccharomyces cerevisiae; Catalytic activity: Citrate = cis-aconitate + H(2)O,also converts isocitrate into cis-aconitate.; Complex: monomer.; Function: required for growth on non-fermentable carbon sources and for biosynthesis of glutamate.; Localization: mitochondrial and extramitochondrial.; Pathway: tricarboxylic acid cycl…	7.95135	3.15751
CADANGAT00008886	An11g05510	Title: strong similarity to peptidyl-prolyl isomerase Fpr3 - Saccharomyces cerevisiae; Alternative name: FK506/rapamycin-binding protein FPR3; immunophilin FKBP-70; proline rotamase; prolyl cis-trans isomerase NPI46; protein YML074c.; Catalytic activity: peptidyl-prolyl cis-trans isomerases catalyze the conversion of cis-trans isomerization of proline imidic peptide bonds in oligopeptides.; nucle…	7.94826	2.82075
TID_172838	An01g07520	Title: strong similarity to mitotic control protein dis3p - Schizosaccharomyces pombe; Function: the S. pombe homolog is an essential protein directly or indirectly implicated in mitotic control.; Remark: S. pombe cells disrupted in the dis3+ gene are unable to germinate and fail in cell division.; nucleus	7.94624	2.01662
TID_214565	An16g07290	Title: strong similarity to F1Fo-ATP synthase subunit 4 ATP4 - Kluyveromyces lactis; Remark: the Exon-Intron structure of the predicted A. niger protein is in accordance with the A. niger ESTs an_1922, an_1665 and an_2380.; localisation:mitochondrion; (3.6.3.14)	7.9284	#N/A
TID_192711	An17g00710	Product: hypothetical protein	7.90889	2.67722
TID_174413	An02g03590	Title: strong similarity to UDP-glucose-hexose-1-phosphate uridylyltransferase Gal7 -Saccharomyces cerevisiae; Catalytic activity: UTP + alpha-D-Galactose 1-phosphate = pyrophosphate + UDPgalactose.; Pathway: galactose metabolism.; Remark: GAL7 converts galactose to glucose in S. cerevisiae.; Similarity: belongs to the UDPglucose-hexose-1-phosphate uridylyltransferases.; (2.7.7.10); (2.7.7.12)	7.90485	#N/A
TID_134044	0	#N/A	7.88372	#N/A
TID_211909	An18g02970	Title: strong similarity to hydroxymethylbilane synthase Hem3 - Saccharomyces cerevisiae; Catalytic activity: hydroxymethylbilane synthase of S. cerevisiae catalyses the reaction: 4 porphobilinogen + H(2)O = hydroxymethylbilane + 4 NH(3).; Cofactor: hydroxymethylbilane synthase of S. cerevisiae requires dipyrromethane as a cofactor.; Pathway: hydroxymethylbilane synthase of S. cerevisiae is the t…	7.87782	2.28595
CADANGAT00007512	An08g11960	Title: similarity to hypothetical protein SPAC15A10.09c - Schizosaccharomyces pombe;	7.86765	#N/A
TID_215101	#N/A	#N/A	7.86567	#N/A
TID_204683	An04g06670	Title: strong similarity to small nuclear ribonucleoprotein SM D3 - Homo sapiens; Complex: the major small nuclear ribonucleoproteins (snRNPs) U1, U2, U4/U6, and U5 share a set of common proteins denoted B/B', D1, D2, D3, E, F, and G which play an important part in the biogenesis of the snRNPs.; Remark: SNRNP core protein D3 is an alternative name for small nuclear ribonucleoprotein SM D3 of H. s…	7.82288	#N/A
TID_178578	An11g09680	Title: similarity to dihydrofolate reductase dfr1p -Schizosaccharomyces pombe; Catalytic activity: 5,6,7,8-tetrahydrofolate + nadp(+) = 7,8-dihydrofolate + nadph.; Remark: alternate names in Schizosaccharomyces pombe = dfr1 or spcc1223. 08c; Remark: essential step for de novo glycine and purine synthesis.; Remark: the predicted ORF is 214 amino acids shorter at the C-terminus than dfr1 of S. pomb…	7.81952	2.99197
TID_209511	An07g07430	Title: strong similarity to cytoplasmic ribosomal protein of the large subunit L34.b - Saccharomyces cerevisiae; cytoplasm	7.807	#N/A
TID_174133	An02g09160	Title: strong similarity to hypothetical protein YOR311c - Saccharomyces cerevisiae;	7.79907	2.20239
TID_174907	An02g01730	Title: strong similarity to mitochondrial dicarboxylate transport protein Dtp - Saccharomyces cerevisiae; Function: the S. cerevisiae dicarboxylate transport protein DTP catalyzes an electroneutral exchange across the inner mitochondrial membrane of dicarboxylates (e. g. malonate, malate, succinate) for inorganic phosphate and certain sulfur-containing compounds (e. g. sulfite, sulfate , thiosulf…	7.79301	3.96002
TID_194006	An16g08920	Title: similarity to neurofilament triplet H protein NEFH - Homo sapiens; Remark: strong evidence for a role of neurofilament phosphorylation in the establishment of neurofilament density and axonal caliber.; Remark: synonyms for NEFH from H. sapiens are NF-H,neurofilament triplet H protein and neurofilament protein.; Remark: the human NEFH subunit can get phosphorylated in axons.; Similarity: th…	7.7896	4.43019
TID_203208	An12g00110	Title: strong similarity to F1-F0 complex assembling factor Atp12 - Saccharomyces cerevisiae; Function: atp12 of S. cerevisiae is required for the assembly of the mitochondrial F1-F0 complex.; Localization: atp12 of S. cerevisiae is located in the mitochondrial matrix.; Similarity: the first 40 amino acids of atp12 from S. cerevisiae, which are probably necessary for mitochondrial localization, s…	7.78802	2.03459
TID_176678	An08g02440	Title: similarity to DNA polymerase lambda POL lambda - Homo sapiens; Catalytic activity: deoxynucleoside triphosphate + DNA(n) = pyrophosphate + DNA(n+1).; Pathway: purine metabolism; pyrimidine metabolism; DNA polymerase.; Remark: pol lambda has DNA polymerase activity in vitro and shares similar structural organization, including a BRCT domain, helix-loop-helix DNA-binding motifs and polymeras…	7.77419	#N/A
TID_188489	An09g03100	Title: strong similarity to alpha-amylase precursor amy - Aspergillus niger; Catalytic activity: AmyA catalyzes the hydrolysis of internal 1,4-alpha-D-glucosidic bonds in oligosaccharides and polysaccharides.; Remark: AmyA requires for its activity the binding of the cofactor calcium.; extracellular/secretion proteins; (3.2.1.1)	7.77311	2.60964
CADANGAT00003939	An04g02270	Title: strong similarity to hypothetical protein SPAC577.03c - Schizosaccharomyces pombe;	7.77273	#N/A
TID_213685	An13g00460	Title: strong similarity to hypothetical protein BAC67939.1 - Streptomyces avermitilis;	7.77011	#N/A
TID_45660	An03g02720	Title: similarity to hypothetical myb-related protein YDR026c - Saccharomyces cerevisiae;	7.75475	4.79553
TID_210131	An15g02320	Title: strong similarity to chaperone protein Atp11 - Saccharomyces cerevisiae; Function: the ATP11 protein of S. cerevisiae (together with ATP12) is essential for the expression of the functional F1-ATPase in acting as a chaperone (it binds the ATPase's beta-subunit).; Localization: the ATP11 protein of S. cerevisiae is found in mitochondria (immunochemical evidence).; Phenotype: ATP11 gene muta…	7.75302	3.36321
TID_56659	An12g08590	Title: similarity to hypothetical protein YFR011c -Saccharomyces cerevisiae;	7.74067	3.25968
TID_36891	An02g04480	Title: strong similarity to hypothetical protein B5O22.190 - Neurospora crassa;	7.69987	2.13785
TID_52061	An01g01540	Title: strong similarity to alpha,alpha-trehalase treA - Aspergillus nidulans; Function: A. nidulans treA is an acid trehalase required for utilisation of the extracellular disaccharide trehalose.; Localization: A. nidulans treA is localized in the conidiospore wall.; localisation:cell wall; (3.2.1.28)	7.69231	#N/A
TID_46597	An01g06690	Title: strong similarity to low affinity zinc transport protein Zrt2 - Saccharomyces cerevisiae; Function: the S. cerevisiae homolog ZRT2 encodes a low-affinity zinc transporter.; Induction: S. cerevisiae ZRT1 is expressed in response to zinc deficiency.; Similarity: S. cerevisiae Zrt2p belongs to the family of ZIP metal ion transporters.; plasma membrane	7.67773	5.3834
TID_37879	An08g10740	Title: strong similarity to ZmGnsN3 glucanase from patent WO200073470-A2 - Zea mays; Function: the ZmGnsN3 glucanase of Z. may is e. g. believed to be useful as hydrolase in cell wall elongation or expansion for plant defense against pathogens and stress.; Similarity: the ORF shows strong similarity to the hypothetical protein YAL049c of S. cerevisiae.	7.67077	4.66773
TID_188051	An18g03100	Title: strong similarity to hypothetical precursor of secretory protein Ssp120 - Saccharomyces cerevisiae; Remark: alternate name for S. cerevisiae Ssp120: YLR250W.; extracellular/secretion proteins	7.66364	#N/A
TID_43065	0	#N/A	7.65684	#N/A
TID_125744	An08g06990	Title: similarity to hypothetical membrane protein YLR251w - Saccharomyces cerevisiae;	7.6236	4.65944
TID_52498	#N/A	#N/A	7.62164	#N/A
TID_214193	An04g07170	Title: strong similarity to hypothetical protein EAA65067.1 - Aspergillus nidulans;	7.62101	#N/A
TID_56576	An14g03390	Title: strong similarity to fluG - Aspergillus nidulans; Remark: FluG from E. nidulans has no apparent role in glutamine biosynthesis, but has an enzymatic role in sporulation factor production.; Remark: interaction between fluG and veA influences the production of the extracellular signal and regulates the initiation of conidiation.; Remark: mutations in the Aspergillus nidulans fluG gene disrup…	7.61951	5.38586
TID_198031	An02g14890	Title: strong similarity to amidotransferase/cyclase His7 - Saccharomyces cerevisiae; Function: HIS7 encodes a bifunctional glutamine amidotransferase: cyclase from S. cerevisiae.; Induction: HIS7 gene expression is regulated by the general control system of amino acid biosynthesis.; Pathway: HIS7 represents the first isolated eukaryotic gene encoding the enzymatic activities which catalyze the f…	7.61691	2.08567
TID_195098	An12g10700	Title: similarity to hypothetical protein SPAC1952.10c - Schizosaccharomyces pombe;	7.60748	5.09917
TID_210867	An14g00370	Title: strong similarity to cytoplasmic ribosomal protein of the large subunit L13 - Rattus norvegicus; Remark: ribosomal proteins L13 of S. cerevisiae and A. thaliana were overexpressed in E. coli by tRNA-assisted overproduction.; Similarity: L13a of R. norvegicus is related to the S. cerevisiae ribosomal proteins that have been provisionally designated rp22 and rp23 and to the eubacterial and a…	7.60672	#N/A
TID_142929	An16g06400	Title: strong similarity to mtDNA repair protein Mgm101 - Saccharomyces cerevisiae; Function: S. cerevisiae Mgm101p binds to DNA and likely is involved in the repair of oxidatively damaged mtDNA.; Function: S. cerevisiae mgm101 cells were more sensitive to mtDNA damage induced by UV irradiation, gamma rays and H2O2 treatment, while mtDNA packaging, segregation , partitioning or replication were n…	7.58511	#N/A
TID_39991	An07g04290	Title: weak similarity to myristoylated alanine-rich C kinase substrate MARCKS from patent WO200050062-A2 -Homo sapiens; Function: MARCKS of patent Y95899 is involved in the regulation of mucus secretion.; Similarity: other matches with bettter expect values were rejected due to length incongruency.; Similarity: weakly homologous to protein of patent database entry PATENTPROT:Y95899.	7.57911	3.07728
TID_46553	An01g07590	Title: strong similarity to hypothetical protein W02A11.2 - Caenorhabditis elegans;	7.57647	#N/A
CADANGAT00000485	An01g04920	Title: strong similarity to cytoplasmic ribosomal protein of the large subunit L29 - Saccharomyces cerevisiae; Complex: S. cerevisiae L29 is part of the 60S subunit of the ribosome.; Function: S. cerevisiae ribosomal protein L29 is involved in the biosynthesis of proteins.; Remark: an alternative name for S. cerevisiae L29 is YL34, or RPL29.; Remark: the original reference for the isolation of S.…	7.56235	#N/A
TID_43674	An12g01140	Title: strong similarity to protein phosphatase CYT-4 - Neurospora crassa; Function: CYT-4 is thought to regulate mitochondrial RNA splicing by protein phosphorylation.; Remark: no later publications (than 1992) confirming the proposed function of CYT4 as phosphorylase were found. therefore a ribonuclease function of CYT4 might be possible.; Similarity: CYT-4 is similar to the SSD1/SRK1 protein o…	7.54837	4.21396
CADANGAT00002466	An02g09490	Product: hypothetical protein	7.54756	#N/A
CADANGAT00005198	An06g01930	Title: strong similarity to cytoplasmic ribosomal protein of the small subunit S29 - Saccharomyces cerevisiae; Similarity: the ORF is longer than S29 of S. cerevisiae (94 compared to 56 amino acids).; Similarity: the ORF sequence is nearly idenical to EMBLEST:AN743 from Aspergillus niger which shows strong similarity to a s29 similar mRNA.; cytoplasm	7.54635	#N/A
TID_49216	An14g00540	Title: strong similarity to alpha-adaptin C - Mus musculus; Remark: coat proteins of approximately 100-kD (adaptins) are components of the adaptor complexes which link clathrin to receptors in coated vesicles.	7.54515	#N/A
CADANGAT00012480	An16g00080	Product: hypothetical protein	7.54348	#N/A
TID_44071	An04g03490	Title: similarity to hypothetical protein AAN10358.2 - Drosophila melanogaster;	7.52601	#N/A
TID_43405	An09g02490	Title: strong similarity to fluconazole resistance protein FLU1 - Candida albicans [truncated ORF]; Function: FLU1 of C. albicans facilitates resistance to fluconazole and cycloheximide in the fluconazole-hypersensitive S. cerevisiae strain YKKB-13 lacking the ABC (ATP-binding cassette) transporter gene PDR5.; Remark: the A. niger protein is C-terminally truncated due to the end of the contig.; S…	7.52532	9.83209
TID_53053	An11g09700	Title: similarity to siroheme synthase cysG -Escherichia coli; Catalytic activity: S-adenosyl-L-methionine + uroporphyrin III = S-adenosyl-L-homocysteine + sirohydrochlorin.; Pathway: biosynthesis of sirohemes and cobalamins.	7.51464	#N/A
TID_171394	An01g11720	Title: strong similarity to hypothetical protein YPL206c - Saccharomyces cerevisiae;	7.48565	2.95155
TID_191228	An03g03520	Title: similarity to cyclic peptide AM-toxin synthase AMT - Alternaria alternata; Function: AM-toxin of A. alternata is a cyclic peptide host-specific toxin.; Phenotype: disruption of AM-toxin synthetase (AMT) resulted in toxin-minus mutants.; Similarity: AM-toxin synthetase of A. alternaty shows strong similarity to other fungal peptide synthetases.	7.48485	#N/A
TID_215116	#N/A	#N/A	7.47684	#N/A
CADANGAT00012425	An15g07460	Title: strong similarity to oligopeptide transporter OPT1 - Candida albicans; Function: OPT1 of C. albicans was cloned from a C. albicans genomic library through heterologous expression in the S. cerevisiae di-/tripeptide transport mutant PB1X-9B. OPT1 restored oligopeptide transport in the mutant cells,as indicated by growth on the tetrapeptide Lys-Leu-Leu-Gly,sensitivity to toxic tetra- and pen…	7.47345	4.71352
TID_212180	An18g05770	Title: strong similarity to component of chaperonin-containing T-complex Cct7 - Saccharomyces cerevisiae; Function: studies with S. cerevisiae conditional mutants revealed that Cct7 is required for assembly of microtubules and actin in vivo.; cytoplasm	7.47313	#N/A
TID_37268	An02g09610	Title: similarity to zinc-finger transcription factor WC-1 - Neurospora crassa; Function: N. crassa WC-1 is a transcription factor involved in light regulation. It binds and affects blue light regulation of the AL-3 gene.; Similarity: the ORF encoded protein shows also exclusively very strong similarity to the E. nidulans NsdD gene product.; Similarity: the ORF encoded protein, WC-1 from N. crass…	7.46223	#N/A
TID_186407	An12g08360	Title: similarity to hypothetical protein YER182w -Saccharomyces cerevisiae;	7.45828	2.13099
TID_54942	An17g02280	Title: strong similarity to aspartate kinase Hom3 -Saccharomyces cerevisiae; Catalytic activity: ATP + L-Aspartate = ADP + 4-Phospho-L-aspartate.; Remark: the synonyme for HOM3 from S. cerevisiae is YER052c.; (2.7.2.4)	7.44726	2.57507
TID_176339	An08g07230	Title: strong similarity to regulator protein Spt3 -Saccharomyces cerevisiae; Complex: SPT3 from S. cerevisiae is part of the SAGA complex.; Function: SPT3 from S. cerevisiae is required for the initiation of TY transcription from the delta promoter.; Remark: BLU1 and YDR392w are alternative names for SPT3.; nucleus	7.43586	#N/A
CADANGAT00011590	An14g06530	Title: similarity to nucleoporin Nup192 -Saccharomyces cerevisiae; Function: NUP192 of S. cerevisiae is a large yeast nucleoporin involved in mRNA export.; Remark: the systematic name for NUP192 of S. cerevisiae is YJL039C.; Similarity: the ORF and NUP192 of S. cerevisiae show local similarity (N-terminally).; Similarity: the S. pombe protein SPCC290. 03c shows strong similarity to the ORF.; nucl…	7.41426	#N/A
TID_130572	An15g00580	Title: strong similarity to mitochondrial mRNA processing protein Pet127 - Saccharomyces cerevisiae; Function: Overexpression of PET127 completely blocked respiratory growth and caused cells to lose wild-type mitochondrial DNA, suggesting that too much Pet127p prevents mitochondrial gene expression.; Function: S. cerevisiae Pet127 is membrane bound and is involved in processing of the 5' ends of …	7.39799	#N/A
TID_178361	An11g00610	Title: strong similarity to nuclear pore complex subunit Nup49 - Saccharomyces cerevisiae; Similarity: S. cerevisiea NUP49 belongs to the GLGF family of nucleoporins.; nucleus	7.396	#N/A
TID_52032	An01g02630	Title: strong similarity to transcription regulator amdR - Aspergillus nidulans; Pathway: amdR in A. oryzae and in A. nidulans is involved in the capability of the fungi to grow on gamma-amino-butyric acid (GABA) as a carbon and/or nitrogen source.; Similarity: the N-terminal region of the predicted A. niger protein contains a fungal Gal4-type Zn(2)-Cys(6) DNA-binding domain.; nucleus	7.39024	#N/A
CADANGAT00012228	An15g05490	Title: strong similarity to hypothetical protein encoded by An02g01140 - Aspergillus niger;	7.37789	4.05919
TID_55173	An04g08330	Title: strong similarity to orotidine-5-monophosphate pyrophosphorylase - Ajellomyces capsulatus [truncated ORF]; Catalytic activity: orotidine 5'-phosphate + pyrophosphate = orotate + 5-phospho-alpha-D-ribose 1-diphosphate.; Pathway: pyrimidine metabolism.; Remark: N-terminal truncated ORF due to end of contig.; Remark: URA5 genes encode orotidine-5'-monophosphate pyrophosphorylase (OMPpase), an…	7.36977	3.1847
CADANGAT00002158	An02g06410	Title: questionable ORF; Remark: multiple short Exons of the genemodel suggest a questionable ORF, but the N-terminal region shows some similarity to type II secretion system protein gspE1 of Halobacterium sp.	7.35556	#N/A
TID_177287	An08g06230	Title: similarity to hypothetical membrane protein YJR041c - Saccharomyces cerevisiae; Remark: similarity is confined to C-terminal region.	7.35003	3.69077
CADANGAT00006719	An08g03990	Product: hypothetical protein	7.34146	#N/A
TID_37780	An06g00730	Title: similarity to hypothetical protein encoded by An14g07040 - Aspergillus niger [truncated ORF]; Remark: N-terminally truncated due to contig border.	7.33766	#N/A
TID_54781	An13g00430	Title: similarity to pre-induction sporulation gene acoB - Aspergillus nidulans; Function: ACOB may be a gene that is required for sporulation only at elevated temperatures.; Phenotype: disruption of the acoB gene produces a strain that is thermosensitive for conidiation.	7.33333	4.24916
CADANGAT00001783	An02g02700	Title: strong similarity to phosphoribosylglycinamide formyltransferase Ade8 -Saccharomyces cerevisiae; Catalytic activity: 10-formyltetrahydrofolate + 5'-phosphoribosylglycinamide <=> tetrahydrofolate + 5'-phosphoribosyl-N-formylglycinamide.; Pathway: the S. cerevisiae Ade8 gene product is involved in third step (the first of two transformylation reactions) in de novo purine biosynthesis.; Remar…	7.32927	#N/A
TID_207929	An08g06810	Title: strong similarity to pentafunctional enzyme aroM - Aspergillus nidulans [truncated ORF] [putative frameshift]; Catalytic activity: the AROM protein in A. nidulans contains five separate enzymatic domains (3-dehydroquinate synthase, 3-dehydroquinate dehydratase, shikimate 5-dehydrogenase, shikimate kinase, EPSP synthase).; Pathway: the AROM protein in A. nidulans catalyses five consecutive …	7.32647	#N/A
TID_197459	An02g07120	Title: strong similarity to viral integration site protein int-6/EIF-3 P48 - Mus musculus; Function: binds to the 40s ribosome and promotes the binding of methionyl-tRNAi and mRNA.; Remark: Int-6 synonym: eukaryotic translation initiation factor 3 subunit 6.; cytoplasm	7.31998	3.62282
TID_57431	An03g01310	Title: strong similarity to CTP synthase Ura7 -Saccharomyces cerevisiae; Catalytic activity: CTP synthetase of S. cerevisiae catalyses the reaction ATP + UTP + NH(3) = ADP + phosphate + CTP.; Pathway: CTP synthetase catalyses the last reaction in the pyrimidine biosynthesis pathway.; Remark: in the presence of saturating concentrations of ATP and UTP, the URA7-encoded CTP synthetase exists as a t…	7.29422	4.83645
TID_37245	An02g09220	Title: strong similarity to pseudouridine synthase Deg1 - Saccharomyces cerevisiae; Catalytic activity: tRNA uridine <=> tRNA pseudouridine.; Function: the Deg1 product from S. cerevisiae is responsible for the formation of pseudouridine at position 38 and 39 in the anticodon stem and loop of tRNAs.; Localization: Deg1p (S. cer. ) localizes both in the nucleus and in the cytoplasm.; Remark: alter…	7.28996	3.81352
TID_41880	An14g05380	Title: strong similarity to D-amino acid oxidase DAO1 - Trigonopsis variabilis; Catalytic activity: the D-amino acid oxidase catalyzes the reaction: D-Amino acid + H2O + O2 = 2-Oxo acid + NH3 + H2O2.; Catalytic activity: the D-amino acid oxidase has a wide specificity for D-amino acids, acting also on glycine.; Cofactor: D-amino acid oxidase is a flavoprotein (FAD is the cofactor).; (1.4.3.3)	7.28258	#N/A
TID_211926	An18g03130	Title: strong similarity to shk1 interacting protein skb1p - Schizosaccharomyces pombe; Function: S. pombe Skb1 is a suggested to be protein methyltransferase that positively controls the activity of the Shk1 protein kinase. The p21-activated kinase, Shk1,is required for cell viability, establishment and maintenance of cell polarity, and proper mating response in the fission yeast, Schizosaccharo…	7.2719	2.88253
TID_208343	An08g01960	Title: strong similarity to adenosylhomocysteinase -Homo sapiens; Alternative name: S-adenosyl-L-homocysteine hydrolase.; Catalytic activity: S-adenosyl-L-homocysteine + H(2)O <=> adenosine + L-homocysteine; (3.3.1.1)	7.25691	2.89811
TID_127827	An12g07900	Title: strong similarity to protein synthesis factor eIF-4C - Homo sapiens; Remark: shows strong similarity to EST an_3273 Aspergillus niger.; Remark: the small human eukaryotic initiation factor (eIF)-4C is implicated in the initiation pathway, where it enhances ribosome dissociation into subunits and stabilizes the binding of the initiator Met-tRNA(i) to 40 S ribosomal subunits.; Similarity: be…	7.25194	3.99232
CADANGAT00001785	An02g02720	Title: similarity to Colicin E9 - Escherichia coli; Function: Colicins are polypeptide toxins produced by and active against, Escherichia coli and closely related bacteria.; Function: the Colicin E9 is a plasmid-coded bactericidal protein with an endonuclease activity for both single-and double-stranded DNA with undefined specificity.; (3.1.21.-)	7.24964	#N/A
TID_47290	An06g01730	Title: strong similarity to mtRNA splice defect-suppressing mitochondrial carrier Mrs3 -Saccharomyces cerevisiae; Function: MRS3 (S. cer. ) is essential for the splicing of group II introns and is also involved in processes of mitochondrial biogenesis other than RNA splicing.; Function: MRS3 (S. cer. ) may act as a carrier,exerting its suppressor activity via modulation of solute concentrations i…	7.23362	2.08348
TID_38479	An08g02710	Title: strong similarity to transcription factor fet5p - Schizosaccharomyces pombe; Function: overexpression of S. pombe fet5 suppresses the genetic-defect of nuclear RNA polymerases I-III.; Remark: the predicted A. niger protein contains a leucine zipper region (aa 75-97).	7.21163	2.27348
TID_214216	An04g07010	Title: strong similarity to calmodulin caM -Aspergillus nidulans; Function: CaM of E. nidulans activates vertebrate CaM-dependent phosphodiesterases, CaM-dependent protein kinases II, and myosin light chain kinases.; Function: CaM of E. nidulans is essential for cell cycle progression.	7.21119	#N/A
TID_130509	An04g08580	Title: strong similarity to translation initiation factor eIF-2 alpha chain kinase HRI - Oryctolagus cuniculus; Remark: its functions of binding ATP and of autophosphorylation and eIF-2 alpha phosphorylation are inhibited by hemin.; (2.7.1.-)	7.20521	#N/A
TID_48734	An15g03230	Title: strong similarity to hypothetical exonuclease - Schizosaccharomyces pombe;	7.2	#N/A
TID_208390	An08g01490	Title: similarity to hypothetical ankyrin-repeat protein SPCP1E11.10 - Schizosaccharomyces pombe;	7.18288	2.66192
CADANGAT00012916	An16g04450	Title: similarity to protein fragment SEQ ID NO:40331 from patent EP1033405-A2 - Zea mays; (3.6.1.-)	7.18163	7.30251
TID_120926	An18g01590	Title: strong similarity to carnitine O-acetyltransferase cat2 - Candida tropicalis; Catalytic activity: cat2 of C. tropicalis catalyses acetyl-CoA + carnitine <=> CoA + O-acetylcarnitine.; Function: cat2 of C. tropicalis is specific for the acetylation of short chain fatty acids and may also be involved in the transport of acety-CoA into mitochondria.; Similarity: the ORF overlaps with A. niger …	7.18049	2.33445
TID_202416	An18g03310	Title: strong similarity to cytoplasmic ribosomal protein of the small subunit S3 - Saccharomyces cerevisiae; Function: the S. cerevisiae Rps3 protein is component of the yeast cytosolic 40S ribosomal subunit.; Remark: alternate name for S. cerevisiae Rps3: Suf14 , ribosomal protein S3(rp13)(S3), YNL178W.; cytoplasm	7.17473	2.3531
CADANGAT00008518	An11g01820	Product: hypothetical protein	7.16923	#N/A
TID_38920	An11g03070	Title: weak similarity to chitinase chiA -Aspergillus nidulans; Similarity: the similarities of the ORF encoded protein to all matching proteins are mainly based on repetitive structures.	7.16393	#N/A
TID_44704	An13g00650	Title: similarity to DNA polymerase kappa Trf5 -Saccharomyces cerevisiae; Function: S. cerevisiae TRF5 is required for the establishment of cohesion between sister chromatids, which is coupled to replication fork passage.; Function: S. cerevisiae Trf4 and Trf5 represent the fourth class of essential nuclear DNA polymerases (designated DNA polymerase kappa) and provide a key link in the coordinati…	7.15571	4.38894
TID_55895	An08g00730	Title: similarity to transitional endoplasmic reticulum ATPase - Rattus norvegicus; Complex: the native rat TER ATPase has been characterized as a hexamer of six 100-kD subunits by gel filtration.; Function: AAA proteins act in a variety of cellular functions, including cell-cycle regulation, protein degradation, organelle biogenesis and vesicle-mediated protein transport.; Function: the rat prot…	7.15318	4.97992
TID_53065	An11g09900	Title: similarity to splicing factor SF3a 120K chain - Homo sapiens; Complex: mammalian splicing factor SF3a binds to transcription factor Sp1.; Function: mammalian splicing factor SF3a consists of three subunits of 60, 66, and 120 kDa and functions early during pre-mRNA splicing by converting the U2 snRNP into its active form.; nucleus	7.14286	#N/A
TID_211403	An12g08660	Title: weak similarity to protein fragment SEQ ID NO: 16694 from patent EP1033405-A2 - Arabidopsis thaliana;	7.13953	#N/A
TID_174046	An02g09730	Title: similarity to 18 kD subunit of NADH:ubiquinone reductase CI-B18 - Bos taurus; Catalytic activity: NADH + ubiquinone <=> NAD(+) + ubiquinol.; Pathway: ubiquinone biosynthesis; oxidative phosphorylation.; Remark: strong similarity to Arabidopsis thaliana protein fragment SEQ ID NO: 4828 patent EP1033405-A2.; Remark: the homologues human protein was earlier proposed to be a cell adhesion prot…	7.13464	#N/A
TID_128642	An09g04100	Title: strong similarity to 160 kD subunit of DNA-directed RNA polymerase III Rpo31 - Saccharomyces cerevisiae; Catalytic activity: n nucleoside triphosphate = n pyrophosphate + RNA(n).; Function: DNA-dependent RNA polymerase catalyzes the transcription of DNA into RNA using the four ribonucleoside triphosphates as substrates.; Remark: RPO31 of S. cerevisiae is also known as RPC1 , RPC160 and YOR…	7.13428	2.25825
TID_42807	An18g03350	Title: weak similarity to hypothetical protein AAG17244.1 - Homo sapiens;	7.13343	#N/A
TID_50657	An03g03530	Title: similarity to protein fragment SEQ ID NO:9681 from patent EP1033405-A2 - Arabidopsis thaliana; Similarity: the ORF shows strong similarity to the A. niger protein An16g04320.	7.13333	#N/A
TID_126647	An04g02890	Title: weak similarity to LP-76-related adaptor molecule Clnk - Mus musculus;	7.12097	#N/A
CADANGAT00014241	An18g06030	Product: hypothetical protein	7.11957	#N/A
TID_211691	An05g00530	Title: strong similarity to translational regulator HsGCN1 - Homo sapiens; Induction: phosphorylation of the translation initiation factor eIF2 by protein kinase GCN2 leads to increased translation of the transcriptional activator GCN4 in amino acid-starved cells.; Remark: the H. sapiens HsGCN1 protein shows strong similarity and functional relationship to the yeast orthologue GCN1, which serves …	7.10132	#N/A
TID_56731	#N/A	#N/A	7.10132	#N/A
TID_54362	An09g03950	Title: strong similarity to cytosolic tryptophan--tRNA ligase Wrs1 - Saccharomyces cerevisiae; Catalytic activity: ATP + L-Tryptophan + tRNA(Trp) = AMP + Pyrophosphate + L-Tryptophanyl-tRNA(Trp).; cytoplasm; (6.1.1.2)	7.09102	3.39795
TID_119642	An10g00490	Title: similarity to hypothetical RhoGAP GTPase activating protein - Schizosaccharomyces pombe;	7.08791	#N/A
TID_38286	An08g05260	Title: similarity to RNA-binding protein Lah1 -Saccharomyces cerevisiae; Remark: S. cerevisiae LAH1 binds to the precursors of polymerase III RNAs, preferentially to precursors ending in U residues.; Remark: alternate names in S. cerevisiae = LHP1,YLA1, YDL051W.	7.08137	4.22071
TID_42461	An12g03920	Title: strong similarity to hypothetical protein EAA57929.1 - Aspergillus nidulans;	7.0629	#N/A
TID_43637	An12g00690	Title: strong similarity to hypothetical protein CAD21497.1 - Neurospora crassa;	7.03422	#N/A
TID_43389	An09g02720	Title: strong similarity to STR1 protein from patent WO9612811-A2 - Saccharomyces cerevisiae; Remark: STR1 (suppressor of telomeric repression-1) is a telomerase-associated protein found in conjunction with S. cerevisiae telomerase, a ribonucleoprotein required for telomere replication.	7.02453	2.80217
TID_179491	An11g01080	Title: strong similarity to hypothetical protein CAF06066.1 - Neurospora crassa;	7.00694	#N/A
TID_44296	An04g00930	Title: weak similarity to apoptosis inhibitor IAP homolog ilp - Homo sapiens; Function: ilp is an apoptosis inhibitor.; Similarity: show only partial similarity to ilp.	6.99553	5.39388
TID_53575	An16g04940	Title: strong similarity to cytoplasmic ribosomal protein of the small subunit S12 AS1 - Podospora anserina; cytoplasm	6.98807	#N/A
TID_182413	An15g01290	Title: strong similarity to protein D123 - Homo sapiens; Remark: the human D123 protein is identical to the protein described in patent JP08092288-A and to the human HT-1080 protein.	6.97652	3.23585
TID_51934	An01g05780	Title: strong similarity to RuvB-like protein Tih2 -Saccharomyces cerevisiae; Function: Tih2 of S. cerevisiae is required for vegetative cell growth and localizes in the nucleus.; Function: furthermore, Tih2 of S. cerevisiae is required for transcription of G(1) cyclin and of several ribosomal protein genes.; Remark: Tih2 of S. cerevisiae is also called YPL235w or P1060.; Remark: Tih2 of S. cerev…	6.96809	2.22027
CADANGAT00013788	An18g01550	Title: similarity to hypothetical protein AAM43672.1 - Dictyostelium discoideum;	6.95327	#N/A
TID_51221	An04g05000	Title: strong similarity to hypothetical protein AN80 from patent WO9924580-A2 - Aspergillus nidulans; Remark: protein AN80 is one of four new proteins discovered in A. nidulans that are essential for survival.	6.94667	2.36284
TID_123820	An13g01840	Title: strong similarity to dimethylallyltryptophan synthase dmaW - Claviceps purpurea; Catalytic activity: dimethylallyltryptophan synthase of C. purpurea catalyses the reaction dimethylallyl diphosphate + L-tryptophan = diphosphate + 4-(3-methylbut-2-enyl)-L-tryptophan.; Function: dimethylallyltryptophan synthase of C. purpurea (also known as tryptophan dimethylallyltransferase) is a prenyltran…	6.93118	#N/A
TID_47972	An11g04870	Title: strong similarity to ribonucleoprotein autoantigen Sm-D - Homo sapiens; Remark: Sm-D exists in the cell as one of the core proteins of the small nuclear ribonucleoprotein complexes implicated in RNA processing.; Remark: the yeast homologue is associated with U1,U2, U4, U5, and U6 snRNA.; Similarity: to snRNA-associated proteins in different organisms.	6.92279	2.622
TID_172934	An02g04910	Title: strong similarity to multidrug resistance ABC transporter bfr1p - Schizosaccharomyces pombe; Similarity: the ORF shows similarity to various ABC transporters.	6.91767	#N/A
TID_37140	An02g07950	Title: similarity to regulator protein Uga3 -Saccharomyces cerevisiae; Remark: shows similarity also to E. nidulans sterigmatocystin synthesis transcription regulator aflR.; Remark: the S. cerevisiae protein is a transcriptional activator, necessary for gamma-aminobutyrate (GABA)-dependent induction of GABA genes (such as UGA1, UGA2, UGA4).; Similarity: belongs to unassigned GAL4-type zinc cluste…	6.90698	#N/A
TID_48629	An15g00890	Title: strong similarity to hypothetical regulator protein Rms1 - Saccharomyces cerevisiae; Remark: YDR257C is the systematic name for RMS1.	6.89798	7.29913
TID_209812	An07g02770	Title: strong similarity to hypothetical protein YKL195w - Saccharomyces cerevisiae; Similarity: the ORF is shorter than the S. cerevisiae protein (270 compared to 427 amino acids), the similarity between the two proteins is very high at a central stretch of about 50 amino acids.	6.89216	2.79773
TID_39937	An07g05160	Title: similarity to hypothetical protein C01B10.8 -Caenorhabditis elegans;	6.88525	#N/A
TID_48454	An07g04130	Title: strong similarity to sister chromatid cohesion protein eso1p - Schizosaccharomyces pombe [putative sequencing error]; Function: Rad30 of S. cerevisiae is capable of error-free replication of UV-damaged DNA.; Function: Rad30 of S. cerevisiae transgresses cis-syn T-T dimers which normally block DNA replication progress and incorporates two adenines in the daughter strand.; Remark: possible s…	6.87461	#N/A
TID_44557	An03g05870	Title: similarity to hypothetical oxidoreductase PA5309 - Pseudomonas aeruginosa; (1.-.-.-)	6.843	#N/A
TID_50166	An09g03030	Title: strong similarity to glutathione synthase Gsh2 - Saccharomyces cerevisiae [putative sequencing error]; Catalytic activity: ATP + gamma-L-glutamyl-L-cysteine + glycine <=> ADP + phosphate + glutathione.; Pathway: GSH2 catalyzes the second step in glutathione biosynthesis.; Remark: Glutathione (GSH) is important for the detoxification of harmful intermediates that are generated during normal…	6.83386	#N/A
TID_209757	An07g03220	Title: strong similarity to hypothetical conserved protein 3H10.120 - Neurospora crassa [putative sequncing errors];	6.82328	3.13698
TID_206681	An02g03830	Product: catabolite repressor creA-Aspergillus niger; Function: creA of A. nidulans is involved in carbon catabolite repression. creA of A. nidulans represses the transcription of the alcR, alcA and aldA genes by binding to a GC-rich region in their promoter.; Gene-ID: creA; Mapping: creA from A. niger is mapped to chromosome IV; see list from DSM.; Remark: creA of A. niger complements the creA20…	6.82167	2.57397
TID_56454	An16g03090	Title: strong similarity to small nucleolar RNP component Nop56 - Saccharomyces cerevisiae; Complex: Nop56p of S. cerevisiae physically interacts with Nop1p in the C+D box snoRNP.; Function: Nop56p of S. cerevisiae is also involved in 27SB pre-rRNA processing.; Function: Nop56p of S. cerevisiae is required for 35S pre-rRNA processing at the A0, A1 and A2 cleavage sites.; Localization: Nop56p of S…	6.82138	2.29472
TID_213766	An13g01370	Product: hypothetical protein	6.80982	#N/A
TID_38814	An11g01740	Title: similarity to hypothetical coiled-coil protein SPBP23A10.05 - Schizosaccharomyces pombe; Similarity: the similarity to SPBP23A10. 05 of S. pombe is limited to the N-terminus of the predicted ORF.	6.80507	2.13799
TID_37331	An02g10580	Title: similarity to hypothetical protein CAD21354.1 - Neurospora crassa;	6.79339	#N/A
TID_36288	0	#N/A	6.78392	#N/A
TID_185870	An12g04740	Title: similarity to N-delta-arginine methyltransferase Rmt2 - Saccharomyces cerevisiae; Function: N-delta-arginine methylation may be important during logarithmic growth and may be dispensable or even deleterious during post-exponential growth.; (2.1.1.-)	6.77966	5.3251
TID_36379	An01g01740	Title: weak similarity to troponin C -Caenorhabditis elegans;	6.75932	5.06498
TID_208439	An08g00970	Product: ribosomal protein of the small subunit rps28-Aspergillus niger; Complex: ribosomal protein S12 is one of the proteins from the small ribosomal subunit.; Gene-ID: rps28; Remark: a splice site was detected upstream of the START codon.; cytoplasm	6.75257	#N/A
TID_44404	An03g03710	Title: strong similarity to quinate 5-dehydrogenase qutB - Aspergillus nidulans; Function: both the shikimate and quinate pathways share two common pathway metabolites 3-dehydroquinate and dehydroshikimate.; Function: quinate 5-dehydrogenase catalyses the conversion of quinate to 5-dehydroquinate.; Function: the functional integrity of the QUTB gene from A. nidulans (encoding quinate dehydrogenas…	6.74737	2.18428
CADANGAT00001182	An01g11840	Title: strong similarity to hypothetical protein encoded by An05g02120 - Aspergillus niger;	6.72941	#N/A
TID_185392	An14g06070	Title: similarity to hypothetical protein CAD11325.1 - Neurospora crassa;	6.72727	#N/A
TID_198959	An08g00610	Title: strong similarity to cytoplasmic ribosomal protein of the large subunit L9.b - Saccharomyces cerevisiae; cytoplasm	6.72583	#N/A
CADANGAT00004199	An04g04850	Product: hypothetical protein [truncated ORF]; Remark: truncated ORF due to end of contig.	6.72358	#N/A
TID_207161	An02g09330	Title: weak similarity to S-phase kinase associated protein p45Skp2 from patent WO9711176-A2 - Homo sapiens [truncated ORF]; Remark: N-terminally truncated ORF due to the end of contig.	6.71894	#N/A
TID_173978	An02g03290	Title: strong similarity to hypothetical protein SPCC4G3.11 - Schizosaccharomyces pombe;	6.71892	4.05699
TID_189778	An12g01180	Title: similarity to protein fragment SEQ ID NO:35753 from patent EP1033405-A2 - Arabidopsis thaliana;	6.7179	#N/A
TID_56863	An09g06850	Title: strong similarity to 78 kD subunit of NADH:ubiquinone reductase NDUFS1 - Bos taurus; Catalytic activity: NADH + ubiquinone <=> NAD(+) + ubiquinol.; Function: the NDUFS1 gene from Bos taurus encodes for the largest subunit of respiratory chain complex I and it is a component of the iron-sulfur (IP) fragment. It may form a part of the active site where NADH is oxidized.; localisation:mitocho…	6.717	#N/A
TID_182845	An15g01270	Title: similarity to assembly factor of cytochrome c oxidase Pet100 - Saccharomyces cerevisiae; Function: the S. cerevisiae PET100 protein is required for the biogenesis of the cytochrome c oxidase. It is probably involved in its assembly into the active holoenzyme.; Remark: alternate name for S. cerevisiae Pet100: YDR079W.	6.71189	#N/A
TID_43602	An12g00240	Title: strong similarity to translational inhibitor uk14 - Homo sapiens [truncated ORF]; Function: a member of the yer057c/yjgf/upf0076/uk114 family, the yabJ gene from B. subtilis is required for adenine-mediated repression of purine biosynthetic genes.; Function: human recombinant uk14 (p14. 5) inhibits in vitro protein synthesis in a rabbit reticulocyte lysate system.; Induction: the uk14 mRNA…	6.71145	#N/A
TID_51512	An04g09870	Title: strong similarity to oxysterol 7alpha-hydroxylase CYP7b1 - Homo sapiens; Catalytic activity: cholesterol + NADPH + O2 = 7alpha-hydroxycholesterol + NADP+ + H2O.; Pathway: bile acid biosynthesis.; Remark: the microsomal oxysterol 7alpha-hydroxylase enzyme, active in the acidic pathway for bile acid synthesis.; Similarity: belongs to the human cytochrome P450 family.; (1.14.13.17)	6.71134	#N/A
TID_207595	An06g00630	Title: similarity to cytochrome P450 pisatin demethylase PDAT9 - Nectria haematococca; Function: N. haematococca detoxify the antibioticum pisatin utilizing the cytochrome P450 monooxygenase PADT9.; Similarity: N. haematococca PDAT9 has been assigned to a new cytochrome P450 family, CYP57.; (1.14.-.-)	6.6988	#N/A
TID_37850	An06g01590	Title: similarity to protein Mog1 - Saccharomyces cerevisiae; Remark: S. cerevisiae Mog1p is involved in nuclear-protein import.; Remark: the S. cerevisiae Mog1p, directly interacts with GTP-Gsp1p, the S. cerevisiae ran homologue.	6.69799	#N/A
TID_130364	An08g00290	Title: strong similarity to golgin-160 related protein Rud3 - Saccharomyces cerevisiae; Function: rud3 of S. crevisiae is involved in protein translocation from the ER to golgi and complements a mutant phenotype found in sec35-2 (vesicle tethering protein) strains.; Phenotype: S. cerevisiae rud3 null mutant shows severe growth defect or inviability in combination with many ER-to-Golgi transport m…	6.69533	#N/A
TID_182673	An15g04750	Title: weak similarity to EH domain binding protein h-NUMB-R from patent WO9846744-A1 - Homo sapiens; Similarity: partial similarity results from repetitive sequences.	6.68293	#N/A
TID_176655	An08g00360	Title: similarity to transcription initiation factor Rrn6 - Saccharomyces cerevisiae; Complex: transcription initiation factor RRN6 of S. cerevisiae forms a heterotrimeric complex with RRN7 and a 66kD protein, which may further dimerize to form a hexamer.; Function: the heterotrimeric complex is essential for the initiation of rDNA transcription by RNA polymerase I. binding to the DNA template is…	6.65378	2.23304
CADANGAT00012909	An16g04380	Title: questionable ORF;	6.65	#N/A
TID_53976	An12g07510	Title: similarity to secreted protein #70 from patent WO9925825-A2 - Homo sapiens;	6.63401	#N/A
TID_51873	An01g07900	Product: leucine zipper cpcA-Aspergillus niger [putative frameshift]; Gene-ID: cpcA; Remark: the second exon is N-terminal two aminoacids longer than the published sequence.; Remark: two putative frameshift leading to premature STOP codons found.; nucleus; putative frameshift	6.62937	3.55875
TID_208357	An08g01770	Title: strong similarity to protein kinase CK2 (casein kinase II) beta subunit ckb1p - Schizosaccharomyces pombe; Complex: the CK2 holoenzyme of S. pombe is a heterotetramer composed of an alpha and an alpha' catalytic chain and two beta regulatory chains.; Function: Ckb1 in S. pombe is a positive regulator of CK2 enzyme activity.; Function: casein kinases are operationally defined by their prefe…	6.62124	2.94694
TID_211485	An12g07580	Title: strong similarity to acetylglutamate kinase/N-acetyl-gamma-glutamyl-phosphate reductase precursor arg-6 - Neurospora crassa; Remark: N-Acetylglutamate kinase (AGK) and N-acetyl-gamma-glutamyl-phosphate reductase (AGPR) function as two separate mitochondrial enzymes, but are encoded by the single nuclear gene arg-6 in Neurospora crassa.; localisation:mitochondrion; (1.2.1.38); (2.7.2.8)	6.60906	4.58209
TID_206457	An02g01270	Title: similarity to hypothetical protein SPAC1783.02c - Schizosaccharomyces pombe; Similarity: the aligment is restricted to the inner part of the S. pombe protein and the C-terminus of the predicted ORF.	6.60383	2.8286
TID_186897	An18g02940	Title: strong similarity to ciliary dynein beta heavy chain - Anthocidaris crassispina; Catalytic activity: ciliary dynein beta heavy chain of A. crassispina catalyses the reaction ATP + H(2)O = ADP + phosphate.; Complex: ciliary dynein consists of two heavy chains (alpha and beta), three intermediate chains and several light chains.; Function: ciliary dynein beta heavy chain of A. crassispina is…	6.60265	#N/A
TID_43815	An12g02930	Title: weak similarity to ankyrin-related protein unc-44 - Caenorhabditis elegans;	6.60215	#N/A
TID_213660	An13g00250	Title: strong similarity to DNA repair protein Rad7 - Saccharomyces cerevisiae; Function: rad7 of S. cerevisiae is one of 10 proteins involved in nucleotide excision repair of DNA damaged by UV light, bulky adducts or cross-linking agents.; Phenotype: S. cerevisiae rad7 mutants show partial incision defects.; Remark: rad7 of S. cerevisiae is also called YJR052W or J166.; nucleus	6.60041	6.73364
TID_204982	An16g07410	Title: strong similarity to mitochondrial F1-ATPase alpha-subunit Atp1 - Saccharomyces cerevisiae; Remark: in S. cerevisiae three copies of the ATP1 gene exist on Chr. II within a 20kb region.; localisation:mitochondrion; (3.6.3.14)	6.57909	#N/A
CADANGAT00011435	An14g04980	Title: strong similarity to splicing protein Prp19 -Saccharomyces cerevisiae; Complex: PRP19 of S. cerevisiae is a component of the spliceosome, the multiprotein complex responsible for pre-mRNA splicing; within the complex, PRP19 itself is in an oligomeric form.; Function: PRP19 of S. cerevisiae is also involved in an error-prone repair pathway which relies on a recombinational mechanism, compar…	6.57891	2.19383
TID_211677	An05g00750	Title: strong similarity to cytoplasmic ribosomal protein of the large subunit L41 - Candida utilis; Remark: ribosomal protein L41 of C. utilis is also called 60S ribosomal protein L44.; Remark: the 56th amino acid residue of L41 is responsible for the ribosome inhibitor cycloheximide sensitivity of various organisms.; Similarity: the ORF overlaps with A. niger ESTs an_3001 database entry EMBLEST…	6.56876	#N/A
TID_197088	An02g02730	Title: similarity to mucin-like protein Muc1 -Saccharomyces cerevisiae; Function: MUC1 of yeast is a cell surface flocculin involved in pseudohyphal differentiation and invasive growth in response to nitrogen starvation.; Localization: MUC1 of yeast is thought to be an integral membrane protein.; Phenotype: deletion of MUC1 in yeast abolishes pseudohyphal differentiation and invasive growth.; Rem…	6.55742	#N/A
TID_187094	An18g05110	Title: weak similarity to polycomblike protein XPcl2 - Xenopus laevis;	6.55109	#N/A
TID_54616	An04g01610	Title: strong similarity to acetolactate synthase regulatory chain Ilv6 - Saccharomyces cerevisiae; Catalytic activity: 2-acetolyctate + CO(2) = 2-pyruvate.; Pathway: first step in valine and isoleucine biosynthesis.; Remark: this enzyme also catalyzes formation of 2-aceto-2-hydroxybutanoate.; localisation:mitochondrion	6.5425	2.23104
TID_134207	An12g00590	Title: similarity to 36 kD subunit of DNA-dependent RNA polymerase I Rpa43 - Saccharomyces cerevisiae; Remark: YOR340c is the alternate name for RPA43.; Similarity: the similarity to S. cerevisiae RPA43 is concerning the N-terminal half of the predicted ORF.	6.53603	5.63338
TID_36689	An02g01540	Title: strong similarity to ferredoxin-NADP+ reductase FNR - Homo sapiens; Function: human ferrodoxin-NADP+ oxidoreductase is a flavoprotein mediating electron transport to all mitochondrial forms of cytochrome P450.; Function: plant ferredoxin-NADP+ (oxido)reductase catalyzes the reversible electron transfer between NADP(H) and electron carrier proteins such as ferredoxin and flavodoxin.; Remark…	6.53533	#N/A
TID_185526	An14g05460	Title: similarity to hypothetical protein YHR040w -Saccharomyces cerevisiae;	6.5231	3.1422
TID_122980	#N/A	#N/A	6.51974	#N/A
TID_173678	An02g03480	Title: similarity to protein involved in sterol distribution Arv1 - Saccharomyces cerevisiae; Remark: cells lacking Arv1p display altered intracellular sterol distribution and are defective in sterol uptake, consistent with a role for Arv1p in trafficking sterol into the plasma membrane.; Remark: the S. cerevisiae protein is involved in sterol uptake and distribution into the plasma membrane.	6.51899	#N/A
TID_198565	An08g05300	Title: strong similarity to heat shock protein Hsp70 ss1p - Schizosaccharomyces pombe; Remark: alternate names in Schizosaccharomyces pombe = STI1, STIL or SPCC645. 14C	6.50858	3.92897
TID_37407	An02g11690	Title: strong similarity to hypothetical protein F3F9.18 - Arabidopsis thaliana;	6.5	2.88637
TID_196146	An01g10720	Title: strong similarity to cytoplasmic ribosomal protein of the small subunit Rps31 - Saccharomyces cerevisiae; Function: RPS31 is a structural protein of the small ribosomal (40S)-subunit.; Pathway: RPS31 is involved in protein biosynthesis.; cytoplasm	6.48211	#N/A
TID_53891	An14g06290	Title: strong similarity to 3-hydroxyisobutyryl-coenzyme A hydrolase from patent WO9851782-A2 - Homo sapiens; Function: Human 3-hydroxyisobutyryl-coenzyme A hydrolase (HIB- CoA hydrolase) can be used for treating,preventing and diagnosing disorders associated with cellular accumulation of methacrylyl-CoA.; Function: such disorders include metabolic disorders such as methacrylic aciduria, congenit…	6.48145	2.24268
TID_190229	An04g03090	Title: similarity to hypothetical protein SC1C3.21 -Streptomyces coelicolor;	6.47917	#N/A
TID_173250	An02g09020	Title: similarity to component of the yeast histone deacetylase complex Sds3 - Saccharomyces cerevisiae; Complex: Sds3p (S. cerevisiae) is an integral subunit of the high molecular weight Rpd3p/Sin3p containing yeast histone deacetylase complex (transcriptional repression).; Function: the S. cerevisae Sds3 protein is involved in transcriptional silencing at the HMR locus and telomeres.; Remark: a…	6.47784	#N/A
TID_36230	An01g03640	Title: strong similarity to mitochondrial import factor Tim10 - Saccharomyces cerevisiae; Complex: in S. cerevisiae the TIM10 complex can be formed exclusively from Tim9 and Tim10.; Complex: in S. cerevisiae the TIM10 complex is a member of the Tim18p-Tim22p-Tim54p membrane complex.; Function: the S. cerevisiae TIM10 complex functions as a putative chaperone to guide hydrophobic precursors across…	6.45856	#N/A
TID_43301	An09g03850	Title: similarity to ORFX ORF2706 polypeptide from patent WO200058473-A2 - Homo sapiens; Similarity: similarity corresponds only to a central region of ORF2706 from H. sapiens	6.44828	#N/A
CADANGAT00004110	An04g03970	Title: strong similarity to hypothetical protein SPAC577.12 - Schizosaccharomyces pombe; Remark: The EST sequence of EMBLEST:BE759313 is from Aspergillus niger but deviates in several positions from the sequence of the genomic DNA.	6.43467	#N/A
TID_188310	#N/A	#N/A	6.43103	#N/A
TID_138217	An02g14330	Title: strong similarity to hypothetical protein HSPC175 - Homo sapiens;	6.43038	#N/A
TID_49553	An12g07840	Title: strong similarity to glucosamine-phosphate N-acetyltransferase Gna1 - Saccharomyces cerevisiae; Catalytic activity: acetyl-CoA + D-glucosamine 6-phosphate = CoA + N-acetyl-D-glucosamine 6-phosphate.; Pathway: glutamate metabolism; aminosugars metabolism.; Remark: GNA1 (also known as PAT1) is required for multiple steps in the cell cycle, such as exit from G0,progression of DNA synthesis, a…	6.42701	6.20173
TID_212289	An18g06760	Title: strong similarity to NAD(+)-isocitrate dehydrogenase subunit I idh1 - Ajellomyces capsulatus; Catalytic activity: isocitrate dehydrogenases catalyze the reaction: isocitrate + NAD+ = 2-oxoglutarate + CO2 + NADH.; Remark: Histoplasma capsulatum is an alternative name for A. capsulatus .; Remark: isocitrate dehydrogenase from S. cerevisiae is composed of two nonidentical subunits, IDH1 and I…	6.41789	3.17996
TID_206881	An02g06390	Title: strong similarity to cytoplasmic ribosomal protein of the small subunit Rp30 - Saccharomyces cerevisiae; Remark: RP30 is also called RPS7A or RPS30 or YOR096W or YOR3177W.; Remark: there are two genes for the ribosomal protein S7 in yeast.; Similarity: the predicted ORF is identical to the EMBLEST BE759339 of A. niger.; cytoplasm	6.41085	4.59885
TID_207030	An02g07730	Title: similarity to growth regulator ING1 - Mus musculus [truncated ORF]; Function: isoform 1 of ING1 from M. musculus inhibits p53-dependent transcriptional activation and may function as an oncoprotein.; Function: isoform 2 of ING1 from M. musculus acts as a negative growth regulator by cooperating with p53 in transcriptional activation of p53-responsive genes and may act as a tumor suppressor…	6.40909	#N/A
TID_50995	An17g00280	Title: strong similarity to GTPase associated protein-13 GTPAP-13 from patent WO200031263-A2 - Homo sapiens;	6.40054	#N/A
TID_210827	An14g00100	Title: strong similarity to nucleoporin-interacting protein Nic96 - Saccharomyces cerevisiae; Complex: S. cerevisiae homolog interacts with the Nsp1p complex which is involved in nucleocytoplasmic transport.; Function: S. cerevisiae homolog is required for nuclear pore formation.; Localization: S. cerevisiae homolog is localized in the nuclear pore complex.; nucleus	6.39506	#N/A
CADANGAT00003909	An04g01970	Title: weak similarity to ribosomal protein of the large subunit L34 - Bacillus stearothermophilus; Similarity: shows similarity to several undescribed fungal ribosomal protein L34.	6.39392	6.67992
TID_182424	An15g04490	Title: strong similarity to myosin I myoA -Aspergillus nidulans; Catalytic activity: ATP + H(2)O <=> ADP + phosphate.; Function: myoA involved in hyphal morphogenesis,vesicle migration, septal wall formation, and cell polarity.; Localization: a GFP-myoA fusion protein in Aspergillus nidulans is enriched in growing hyphal tips, at sites of septum formation and in patches at the cell cortex.; cytos…	6.38974	#N/A
TID_206638	An02g03250	Title: strong similarity to 3-isopropylmalate dehydratase LEU2 - Phycomyces blakesleeanus; Catalytic activity: 3-isopropylmalate <=> 2-isopropylmaleate + H(2)O; Remark: Also: 2-isopropylmaleate + H(2)O = 3-hydroxy-4-methyl-3- carboxypentanone, thus bringing about an interconversion between the two isomers.; (4.2.1.33)	6.38147	#N/A
TID_201930	An12g07830	Title: strong similarity to cytoplasmic ribosomal protein of the large subunit L30 - Kluyveromyces lactis; Remark: ribosomal protein L32 regulates the splicing of the transcript of its own gene, RPL32.; Remark: strong similarity to EST an_2400 and an_3018 Aspergillus niger.; Similarity: belongs to the ribosomal protein L24E family.; cytoplasm	6.38057	#N/A
TID_55985	An11g04510	Title: strong similarity to suppressor 2 Sup2 -Saccharomyces cerevisiae; Function: involved in translation termination. Stimulates the activity of erf1. Binds guanine nucleotides.; Remark: SUP2 (SUP35) is an omnipotent suppressor gene, coding for an EF-1 alpha-like protein factor,intimately involved in the control of translational accuracy in yeast S. cerevisiae.; Remark: alternative names are GS…	6.37963	3.07294
TID_54580	An04g02490	Title: strong similarity to tetrahydrofolylpolyglutamate synthase Met7 - Saccharomyces cerevisiae; Catalytic activity: ATP + tetrahydrofolyl-[Glu](n) + L-glutamate = ADP + orthophosphate + tetrahydrofolyl-[Glu](n+1).; Function: S. cerevisiae strains without functional met7 are methionine, adenine and thymidine auxotroph and maintenance of mitochondrial DNA is disturbed.; Localization: similar to …	6.3759	#N/A
TID_208051	An08g05580	Title: strong similarity to precursor of isocitrate dehydrogenase (NAD+) chain Idh2 - Saccharomyces cerevisiae; Catalytic activity: isocitrate + NAD+ = 2-oxoglutarate + CO2 + NADH.; Remark: isocitrate dehydrogenase from S. cerevisiae is composed of two nonidentical subunits, IDH1 and IDH2.; localisation:mitochondrion; (1.1.1.41)	6.37512	2.71835
TID_190884	An04g04720	Title: strong similarity to cystathionine gamma-lyase - Saccharomyces cerevisiae; Catalytic activity: L-cystathionine + H2O = L-cysteine + NH3 + 2-oxobutanoate.; Pathway: methionine metabolism; cysteine metabolism; selenoamino acid metabolism; nitrogen metabolism.; Remark: CYS3 is the structural gene for gamma-CTLase.; Similarity: similarity to other cystathionine gamma-lyases.; (4.4.1.1)	6.3737	#N/A
TID_178804	An11g09950	Title: similarity to ketopantoate reductase apbA -Salmonella typhimurium; Catalytic activity: (r)-pantoate + nadp(+) = 2-dehydropantoate + nadph.; Function: catalyzes the nadph-dependent reduction of ketopantoate into pantoic acid.; Localization: cytoplasmic (potential).; Pathway: alternative pyrimidine biosynthetic (apb) pathway.; Similarity: to ketopantoate reductases from bacteria.; (1.1.1.169)	6.36232	#N/A
TID_36666	An02g01140	Title: weak similarity to acetate regulatory DNA binding protein facB - Aspergillus niger; Similarity: belongs to the unassigned GAL4-type zinc cluster proteins.	6.34615	#N/A
TID_212334	An09g06730	Title: strong similarity to lysine-specific high-affinity permease Lyp1 - Saccharomyces cerevisiae; Remark: a splice site was detected upstream of the START codon.; plasma membrane	6.32856	4.58535
TID_39444	An11g09850	Title: weak similarity to OlpB from patent FR2748479-A1 - Clostridium thermocellum; Remark: Similarity is based on repetitive sequence.	6.32215	#N/A
TID_55813	An08g04130	Title: similarity to hypothetical protein SPBC1706.01 - Schizosaccharomyces pombe;	6.31978	2.72995
TID_212102	An18g05020	Title: strong similarity to cytoplasmic ribosomal protein of the large subunit Rpl27 - Saccharomyces cerevisiae; Remark: belongs to the 60S large ribosomal subunit.; cytoplasm	6.30368	#N/A
TID_182097	0	#N/A	6.29083	#N/A
CADANGAT00004060	An04g03480	Product: hypothetical protein	6.2907	#N/A
TID_181494	An07g05150	Title: strong similarity to dynein light intermediate chain 2 LIC-2 - Rattus norvegicus; Function: LIC2 of R. norvegicus is a subunit of dynein, the cytoplasmic multi-subunit complex involved in retrograde organelle transport and some aspects of mitosis.; Remark: is also called LC53/55 or DNCLI2.; cytoskeleton	6.28832	#N/A
CADANGAT00011030	An14g00940	Title: strong similarity to hypothetical protein SPBC365.16 - Schizosaccharomyces pombe;	6.28155	#N/A
TID_53315	An07g03100	Title: strong similarity to esterase D ESD - Homo sapiens; Catalytic activity: carboxylesterases catalyse a carboxylic ester + H(2)O <=> an alcohol + a carboxylic anion.; (3.1.1.1)	6.27069	3.42848
TID_53657	0	#N/A	6.25823	#N/A
CADANGAT00003773	An04g00650	Product: hypothetical protein	6.25741	3.82769
TID_40408	An15g01330	Title: strong similarity to hypothetical conserved protein aq_1575 - Aquifex aeolicus; Similarity: the ORF encoded protein shows also strong similarity to the Chlamydia pneumoniae protein of unknown function described in patent WO9927105-A2.	6.25517	#N/A
TID_43753	0	#N/A	6.25	#N/A
TID_45504	An16g08500	Title: weak similarity to hypothetical protein CG1703 - Drosophila melanogaster;	6.22172	#N/A
TID_181749	An15g05160	Title: weak similarity to ORF 711 from patent WO9957280-A2 - Neisseria meningitidis;	6.21951	#N/A
TID_54957	An04g07340	Title: strong similarity to hypothetical cytoskeleton specific chaperonin subunit Cct8 -Saccharomyces cerevisiae; Complex: in S. cerevisiae CCT1-8 form the Cct chaperonin complex.; Function: S. cerevisiae CCT8 is a subunit of the Cct chaperonin complex which binds to newly synthesized actin and tubulin and can convert these proteins into an assembly-competent state.; Localization: S. cerevisiae C…	6.21418	#N/A
TID_189874	An12g02520	Title: strong similarity to clavulanic acid dehydrogenase from patent WO9503416-A - Streptomyces clavuligerus; Remark: patent WO9503416-A.; Remark: the enzyme is used to catalyse the biosynthesis of clavulanic acid from a precursor clavulanic acid aldehyde. The obtained clavulanic acid is in turn a key ingredient in the antibiotic Augmentin.; (1.1.1.-)	6.21239	3.63023
TID_38594	An08g01160	Title: weak similarity to heparin sulfate proteoglycan syndecan Sdc - Drosophila melanogaster; Similarity: the Syndecan family shares transmembrane domains, while none are predicted for the A. niger protein.	6.20579	3.21774
TID_199734	An07g10040	Title: strong similarity to coproporphyrinogen oxidase III Hem13 - Saccharomyces cerevisiae; Catalytic activity: HEM13 of S. cerevisiae catalyses coproporphyrinogen-III + O(2) <=> protoporphyrinogen-IX + 2 CO(2).; Function: HEM13 from S. cerevisiae catalyzes the sixth enzymic step in the heme biosynthetic pathway; coproporphyrinogen oxidases III are generally involved in the biosynthesis of porph…	6.17935	2.5463
TID_185022	An14g02040	Title: similarity to hypothetical isoamyl alcohol oxidase mreA - Aspergillus oryzae [truncated ORF]; Remark: contig An14c0100 contains a C-terminally truncated ORF with similarity to the N-terminal region of A. oryzae mreA, indicating that a gap of ~1000 bp with the central region of a predicted isoamyl alcohol oxidase is between contig An14c0090 and An14c0100.; Remark: the ORF is N-terminally tr…	6.17857	#N/A
TID_56462	An16g02970	Title: strong similarity to cytoplasmic serine hydroxymethyltransferase Shm2 - Saccharomyces cerevisiae; Catalytic activity: 5,10-Methylenetetrahydrofolate + Glycine + H2O <=> Tetrahydrofolate + L-Serine.; Catalytic activity: glycine hydroxymethyltransferase also catalyses the reaction of glycine with acetaldehyde to form L-threonine, and with 4-trimethylammoniobutanal to form 3-hydroxy-N6,N6,N6-…	6.16426	#N/A
CADANGAT00013322	An16g08580	Title: similarity to EST SEQ ID NO:6168 from patent WO200056762-A2 - Aspergillus oryzae; Similarity: shows homology to an EST of patent database entry PATENTDNA:AAF13645.	6.16058	2.79944
TID_46884	An01g00080	Title: weak similarity to hypothetical membrane protein YOR228c - Saccharomyces cerevisiae;	6.15766	#N/A
TID_127767	An09g02510	Title: strong similarity to hypothetical membrane protein YLR251w - Saccharomyces cerevisiae; Remark: the A. niger protein also shows strong similarity to mouse mpv17 protein, disruption of which leads to nephrotic syndrome and chronic renal failure.; Remark: the A. niger protein also shows strong similarity to mouse peroxisomal membrane protein PMP22. The molecular functions of PMP22 and mpv17 a…	6.15084	3.13791
TID_175357	An02g07850	Title: strong similarity to high-affinity glucose transporter HGT1 - Kluyveromyces lactis; Phenotype: Disruption strains showed much-reduced uptake of glucose at low concentrations and growth was particularly affected in low-glucose medium.; Similarity: the ORF encoded protein also shows similarity to other hexose transporters.; plasma membrane	6.13939	3.60293
TID_47151	An02g12430	Product: precursor of mitochondrial isocitrate dehydrogenase icdA-Aspergillus niger; Catalytic activity: icdA from A. niger catalyzes the reaction: isocitrate + NADP(+) = 2-oxoglutarate + CO(2) + NADPH; Function: the activity of the mitochondrial NADP-dependent isocitrate dehydrogenase of A. niger is inhibited by an accumulation of intracellular glycerol; Gene-ID: icdA; Remark: a splice site was …	6.13866	#N/A
TID_51164	An04g06190	Title: strong similarity to mitochondrial ribosomal protein of the large subunit L30 - Saccharomyces cerevisiae; Remark: an alternative name for S. cerevisiae MRPL33 is YML33.; localisation:mitochondrion	6.10979	4.31914
TID_41658	An14g02360	Title: strong similarity to U2 snRNA-specific protein A - Homo sapiens; Complex: the human U2 snRNP-specific protein A' (U2A') forms a ternary complex together with the U2B' protein and the hairpin-loop IV of U2 small nuclear RNA.; Function: the human U2 snRNP-specific protein A' is involved in splicing of mRNA.; Remark: the human U2 snRNP-specific protein A' does not contain segments homologous …	6.10829	3.13124
TID_35773	0	#N/A	6.08966	#N/A
TID_175816	An08g00280	Title: strong similarity to hypothetical protein BAB55442.1 - Homo sapiens; Similarity: the ORF shows strong similarity to the unnamed ORF with cDNA FLJ14994 fis, clone Y79AA1002125 of H. sapiens.	6.07802	#N/A
TID_173915	An02g12170	Title: strong similarity to morphogenesis-related protein Msb1 - Saccharomyces cerevisiae; Function: msb1 of S. cerevisiae is involved in the establishment of cell polarity and bud formation.; Remark: msb1 of S. cerevisiae is also called YOR188W.; Similarity: the ORF shows similarity to some nucleolus-cytoplasm shuttle phosphoproteins.; Similarity: the similarity of the predicted ORF to msb1 from…	6.07692	2.13128
TID_55881	An08g01170	Title: similarity to hypothetical protein SPAC15A10.09c - Schizosaccharomyces pombe;	6.07027	#N/A
TID_55741	An08g07360	Title: strong similarity to mitochondrial import receptor TOM20 - Neurospora crassa; Complex: forms part of the receptor complex that consists of at least 8 different proteins (TOM5, TOM6, TOM7 , TOM20, TOM22, TOM37, TOM40 and TOM70).; Function: TOM20 together with TOM22 functions as the transit peptide receptor at the surface of the mitochondrion outer membrane and facilitates the movement of pr…	6.06883	4.58629
TID_50044	An09g06110	Title: strong similarity to ubiquitin conjugating enzyme ubcp3p - Schizosaccharomyces pombe; Complex: the S. pombe UbcP4 interacts with chk1 during the G2/M-phase transition and with cut9 during the metaphase/anaphase transition.; Function: the S. pombe UbcP4 protein is necessary for cell cycle progression at two phases, the G2/M and metaphase/anaphase transition.	6.06881	5.19054
TID_56950	An09g01240	Title: strong similarity to phospholipase B -Penicillium notatum; Function: P. notatum phospholipase B hydrolyzes both the acyl ester bonds of diacylphospholipids (diacyl-hydrolase) and the acyl ester bond of monoacylphospholipids or lysophospholipids.; Remark: A. niger lysophospholipase has been patented as Sequence 3 from Patent WO0127251.; Remark: P. notatum phospholipase B is a glycoprotein.;…	6.05556	#N/A
TID_187304	An18g03480	Title: strong similarity to sterol delta14,15-reductase erg-3 - Neurospora crassa; Function: the erg-3 protein from N. crassa reduces the C14=C15 double bond of 4,4-dimethyl-cholesta-8,14,24-trienol to produce 4,4-dimethyl-cholesta-8,24- dienol.; Pathway: the erg-3 protein from N. crassa is involved in the ergosterol biosynthesis.; (1.1.-.-)	6.04618	2.07078
TID_210558	An16g04170	Title: strong similarity to acetolactate synthase protein from patent EP257993-A - Saccharomyces cerevisiae; Catalytic activity: 2-acetolactate + CO(2) = 2 pyruvate.; Cofactor: Thiamine pyrophosphate.; Function: acetolactate synthases catalyses the first step in the valine and isoleucine biosynthesis pathway.; Remark: mutant acetolactate synthase genes can be used for transforming plants to gener…	6.02708	3.41372
CADANGAT00000789	An01g07910	Title: similarity to glutamine-hydrolyzing asparagine synthase - Arabidopsis thaliana; EC:6.3.5.4; (6.3.5.4)	6.02547	3.73792
TID_215017	#N/A	#N/A	6.02436	#N/A
TID_36340	An01g02150	Title: strong similarity to transcription regulator of arginine catabolism arcA - Aspergillus nidulans; Function: arcA of A. nidulans is, together with suDpro and suEpro, responsible for regulation of synthesis of arginine catabolic enzymes.	6.01283	2.20885
CADANGAT00011819	An15g01400	Title: similarity to U1 snRNP 70K protein -Arabidopsis thaliana; Similarity: the ORF encoded protein is very repetitive. It has arginine-rich regions and shows similarities to proteins which may be able to bind RNA. The ORF DNA sequence is similar to the E. nidulans EST p0h09a1. r1.	6.00054	2.35311
TID_44249	An04g01520	Title: similarity to nuclear envelope protein cut11p - Schizosaccharomyces pombe; Complex: protein of S. pombe is associated with nuclear pore complexes and mitotic spindle pole bodies.; Function: its role as an anchor in the nuclear envelope is essential for mitosis.; nucleus	5.98684	#N/A
TID_46007	An12g10170	Title: weak similarity to hypothetical PxORF73 peptide Pxorf73 - Plutella xylostella;	5.98454	#N/A
TID_35964	An01g07280	Title: similarity to precursor of phosphatidylinositol-specific phospholipase C - Listeria monocytogenes; Catalytic activity: a phosphatidylcholine + H2O = 1,2-diacylglycerol + choline phosphate.; Function: the L. monocytogenes enzyme plays a role during infections of mammalian cells.; Remark: the database proteins are app. 130 aa shorter.; (3.1.4.-)	5.97303	#N/A
TID_207936	An08g06710	Title: strong similarity to hydroxypyruvate dehydrogenase HPRA - Methylobacterium extorquens; Catalytic activity: (R)-glycerate + NAD(+) = hydroxypyruvate + NADH.; Complex: HPRA of M. extorquens is a homodimer.; Function: HPRA of M. extorquens plays a central role in assimilation of carbon; it converts hydroxypyruvate to glycerate as a key step in the serine cycle, and may also play an important …	5.96891	#N/A
TID_56196	An07g06000	Title: strong similarity to cytosolic aspartate--tRNA ligase Dps1 - Saccharomyces cerevisiae; Catalytic activity: aspartate--tRNA ligases (= aspartyl-tRNA synthetases) facilitate the connection of L-aspartate with its respective tRNA bei catalyzing ATP + L-aspartate + tRNA(Asp) <=> AMP + diphosphate + L-aspartyl-tRNA(Asp).; Remark: dps1 of S. cerevisiae is also called APS1,APS, YLL018C OR L1295.;…	5.96766	#N/A
TID_173507	An02g02660	Title: strong similarity to hypothetical protein Dcw1 - Saccharomyces cerevisiae; Remark: alternate name for S. cerevisiae Dcw1 is YKL046c.	5.96503	#N/A
TID_36333	An01g02220	Title: strong similarity to tRNA splicing endonuclease gamma subunit Sen34 - Saccharomyces cerevisiae [putative frameshift]; Complex: in S. cerevisiae the tRNA splicing endonuclease is a tetrameric enzyme.; Function: in S. cerevisiae the tRNA splicing endonuclease is responsible for identification and cleavage of the splice sites in pre-tRNA.; Function: splicing of tRNA precursors is essential fo…	5.9636	2.16054
TID_56033	An11g09110	Title: strong similarity to hypothetical protein B12F1.100 - Neurospora crassa;	5.9596	#N/A
TID_190369	An04g01420	Title: strong similarity to protein with DNase activity tatD - Escherichia coli; Remark: alternate name for E. coli TatD: MttC.; Remark: the Escherichia coli Tat system mediates Sec-independent export of protein precursors bearing twin arginine signal peptides. Genes known to be involved in this process include tatA, tatB, and tatC that form an operon with a fourth gene, tatD. TatD has no obligat…	5.95845	4.99125
TID_173896	An02g07550	Title: similarity to hypothetical protein encoded by B9B15.005 - Neurospora crassa;	5.95122	#N/A
TID_50815	An13g00440	Title: strong similarity to uridine-monophosphate kinase Ura6 - Saccharomyces cerevisiae; Catalytic activity: URA6 catalyzes the conversion of ATP and UMP to ADP and UDP.; Remark: the alternate gene name for URA6 is SOC8.; (2.7.4.-)	5.94828	3.28495
TID_176564	An08g02380	Product: hypothetical protein	5.94792	6.12664
TID_52374	An02g09740	Title: strong similarity to cell cycle regulator res2p - Schizosaccharomyces pombe; Remark: in the fission yeast S. pombe, the 'start' of the cell cycle is controlled by the two functionally redundant transcriptional regulator complexes, Res1p-Cdc10p and Res2p-Cdc10p, that activate genes essential for the onset and progression of S phase.; Remark: res2+ in fission yeast is largely redundant in fu…	5.92632	#N/A
TID_130472	An11g01060	Title: strong similarity to transcription activator CLTA1 - Colletotrichum lindemuthianum; Function: C. lindemuthianum CLTA1 is a regulatory pathogenicity gene involved in the switch between biotrophy and necrotrophy of the infection process.; Similarity: C. lindemuthianum CLTA1 and the predicted A. niger protein contain a Gal4-type fungal zinc cluster (Zn[II](2)Cys(6)) DNA-binding domain.; nucle…	5.91994	#N/A
CADANGAT00010252	An12g08180	Product: hypothetical protein	5.91489	#N/A
TID_214104	An17g02090	Title: strong similarity to homoserine kinase Thr1 -Saccharomyces cerevisiae; Catalytic activity: ATP + L-homoserine <=> ADP + O-phospho-L-homoserine; (2.7.1.39)	5.91036	2.00679
TID_197622	An02g08920	Title: strong similarity to TCP1-related protein Cct3 - Saccharomyces cerevisiae; Function: CCT3 is required for microtubule and actin function in vivo.	5.9069	#N/A
TID_170119	An01g02000	Title: similarity to aromatic-L-amino-acid decarboxylase DDC - Rattus norvegicus; Catalytic activity: L-Tryptophan = Tryptamine + CO2; EC:4.1.1.28; Pathway: Histidine metabolism; Tyrosine metabolism; Phenylalanine metabolism; Tryptophan metabolism; Alkaloid biosynthesis I.; (4.1.1.28)	5.90392	#N/A
TID_191332	An03g04590	Title: similarity to beta transducin-like protein het-e - Podospora anserina; Function: HET-E from P. anserina is responsible for vegetative incompatibility through specific interactions with different alleles of the unlinked gene, het-c.; Function: disruption of the het-e locus does not impair the phenotype of strains but DNA hybridization analyses revealed that het-e may belong to a multigenic …	5.90231	2.62256
TID_176207	An08g04410	Title: strong similarity to hypothetical 14 kD subunit of NADH:ubiquinone reductase - Neurospora crassa; Catalytic activity: NADH + ubiquinone <=> NAD(+) + ubiquinol.; Remark: identical to Aspergillus niger EST AN05D07.	5.89683	#N/A
TID_214353	An04g05550	Title: similarity to mucin-like protein Muc1 -Saccharomyces cerevisiae; Function: MUC1 of yeast is a cell surface flocculin involved in pseudohyphal differentiation and invasive growth in response to nitrogen starvation.; Localization: MUC1 of yeast is thought to be an integral membrane protein.; Phenotype: deletion of MUC1 in yeast abolishes pseudohyphal differentiation and invasive growth.; Rem…	5.88889	#N/A
CADANGAT00003349	An03g03370	Title: similarity to hypothetical protein CAD21095.1 - Neurospora crassa; Similarity: the ORF shows strong similarity to the A. niger protein An03g03030. An03g03030, however, is much longer than the ORF.	5.88312	#N/A
TID_53244	An07g06340	Title: similarity to skin cell transmembrane protein from patent WO9955865-A1 - Rattus sp.; Function: the patented proteins may be used to stimulate the growth and motility of keratinocytes, to inhibit the growth of cancer cells, to modulate angiogenesis and tumour vascularisation, to modulate skin inflammation, to modulate epithelial cell growth and to inhibit binding of HIV-1 to leukocytes.; Lo…	5.88055	#N/A
TID_37420	0	#N/A	5.87838	#N/A
TID_184246	An16g03580	Title: strong similarity to RAS GTPase-activating protein sar1p - Schizosaccharomyces pombe; Function: sar1 of S. pombe encodes a product capable of regulating ras1 function.; Similarity: sar1 of S. pombe is a member of the family of amily of RAS GTPase-activating proteins (GAPs).	5.87368	2.01294
TID_37425	0	#N/A	5.86857	#N/A
TID_136194	An15g07250	Title: similarity to ankyrin B - Homo sapiens; Function: human ankyrin-1 provides the primary linkage between the membrane skeleton and integral plasma membrane proteins.	5.86822	#N/A
TID_47322	An08g10470	Title: strong similarity to clathrin coat assembly protein CLAPS3 - Homo sapiens; Remark: eukaryotic vesicular transport requires the recognition of membranes through specific protein complexes.; Similarity: belongs to the adaptor complexes small subunits family.	5.86517	#N/A
TID_196044	An01g12420	Title: strong similarity to cytoplasmic ribosomal protein of the large subunit L17 - Rattus norvegicus; cytoplasm	5.86392	#N/A
CADANGAT00001577	An02g00690	Product: hypothetical protein	5.85385	#N/A
TID_171196	An01g04910	Title: similarity to hypothetical protein EAK99938.1 - Candida albicans;	5.85294	#N/A
CADANGAT00012484	An16g00120	Title: strong similarity to L-malate dehydrogenase MDH - Methanothermus fervidus; Catalytic activity: (S)-malate + NAD+ = oxaloacetate + NADH.; Pathway: citrate cycle (TCA cycle); pyruvate metabolism; glyoxylate and dicarboxylate metabolism; reductive carboxylate cycle (CO2 fixation).; Remark: the MDH enzyme from Methanothermus fervidus is a homomeric dimer with a molecular mass of 70 kDa,possess…	5.85106	#N/A
TID_189676	An05g00990	Title: strong similarity to malate dehydrogenase mdh - Methanothermus fervidus; Catalytic activity: mdh of M. fervidus catalyses malate + NAD(+) <=> oxaloacetate + NADH (EC 1. 1. 1. 37) and malate + NADP(+) = oxaloacetat + NADPH (EC 1. 1. 1. 82).; Remark: mdh of M. fervidus has a low selectivity to the coenzyme NAD(H) or NADP(H), and catalyzes the reduction of oxaloacetate to malate more efficien…	5.84946	#N/A
TID_50058	An09g05850	Title: similarity to queuine tRNA-ribosyltransferase - Shigella flexneri; Catalytic activity: tRNA guanine + queuine = tRNA queuine + guanine.; Remark: important for virulence in Shigella flexneri.; Remark: similarity only with the C-terminus of the proteins.; (2.4.2.29)	5.84286	#N/A
TID_119822	An08g02400	Title: similarity to hypothetical protein B16B8.060 - Neurospora crassa;	5.84211	#N/A
TID_46638	An01g05620	Title: strong similarity to lipase LipP -Pseudomonas sp.; Function: Pseudomanas sp. lipP has a 1,3-positional specificity toward triolein and uses p-Nitrophenyl esters of fatty acids with short to medium chains (C4 and C6) as substrate.; (3.1.1.-)	5.83673	2.98662
TID_209170	An11g11050	Title: strong similarity to enzyme activator protein Skt5 - Saccharomyces cerevisiae; Function: SKT5 of S. cerevisiae is an enzyme activator involved in the cell wall chitin biosynthesis probably by acting as a post-translational regulator of chitin synthase III activity, and seems to influence cytokinesis as well as osmotic response.; Function: SKT5 of S. cerevisiae is involved in protoplast reg…	5.83588	#N/A
TID_35440	An01g14110	Title: strong similarity to phosphatidylserine decarboxylase 1 Psd1 - Saccharomyces cerevisiae; Catalytic activity: Phosphatidyl-L-serine = Phosphatidylethanolamine + CO2.; Pathway: glycine, serine and threonine metabolism; glycerolipid metabolism; Remark: phosphatidylserine decarboxylase plays a pivotal role in the synthesis of phospholipid by the mitochondria.; (4.1.1.65)	5.83468	#N/A
TID_42844	An18g03950	Title: strong similarity to cercosporin toxin resistance protein CRG1 - Cercospora nicotianae; Remark: the cercosporin toxin resistance protein CRG1 from C. nicotianae is also described patent WO9841082-A1.	5.83333	#N/A
TID_189170	An09g02710	Title: strong similarity to branched-chain alpha-keto acid dihydrolipoyl acyltransferase - Gallus gallus; Catalytic activity: acetyl-CoA + dihydrolipoamide <=> CoA + S-acetyldihydrolipoamide.; Cofactor: lipoyl group.; Complex: component of multienzyme pyruvate dehydrogenase complex.; Function: the branched-chain alpha-keto dehydrogenase complex catalyzes the overall conversion of alpha-keto acids…	5.82818	#N/A
CADANGAT00011420	An14g04830	Title: strong similarity to helicase Pif1 -Saccharomyces cerevisiae; Function: S. cerevisiae Pif1 is a 5'-to-3' DNA helicase.; Function: it has been proposed that S. cerevisiae Pif1p-mediated inhibition of telomerase promotes genetic stability by suppressing telomerase-mediated healing of double-strand breaks.; Function: mutations in S. cerevisiae pif1 cause telomere lengthening and a large incre…	5.8125	#N/A
TID_138231	0	#N/A	5.8086	#N/A
TID_53725	An14g00310	Title: strong similarity to beta-succinyl CoA synthase precursor scsB - Neocallimastix frontalis; Catalytic activity: GTP + succinate + CoA = GDP + succinyl-CoA + phosphate.; Localization: Immunocytochemical experiments suggest that succinyl-CoA synthetase from Neocallimastix frontalis is located in the hydrogenosomal matrix.; Pathway: Substrate level phosphorylation step of the tricarboxylic aci…	5.76649	2.26199
TID_45894	An04g08810	Title: strong similarity to subunit of Isw2 chromatin remodelling complex Itc1 - Saccharomyces cerevisiae; Function: protein of S. cerevisiae is a component of a complex involved in chromatin remodelling.; Remark: a splice site was detected upstream of the START codon.; nucleus	5.75899	2.38349
TID_214897	An10g00510	Title: strong similarity to alcohol dehydrogenase Sfa1 - Saccharomyces cerevisiae; Catalytic activity: as ADH catalyzes the oxidation of primary and secondary alcohols to aldehydes and ketones,respectively, by NAD+; as FDH catalyzes the oxidation by NAD+ of formaldehyde and glutathione to S-formylglutathione.; Function: SFA1 is responsible for resistance to formaldehyde in S. cerevisiae.; Remark:…	5.75536	#N/A
TID_206125	An01g04280	Title: strong similarity to dnaJ protein homolog Ydj1 - Saccharomyces cerevisiae; Function: Haploid S. cerevisiae cells carrying the disrupted YDJ1 gene are inviable for growth in liquid media.; Function: YDJ1p from S. cerevisiae is involved mitochondrial and ER import.; Function: YDJ1p from S. cerevisiae is required for normal growth and disruption of its gene results in very slow growing cells …	5.74986	9.08664
TID_200086	An07g06040	Title: strong similarity to phosducin homolog Plp2 -Saccharomyces cerevisiae; Function: phosducins are known to bind G protein betagamma subunits in vitro, and are postulated to regulate their signaling function in vivo.; Function: plp2 of S. cerevisiae putatively acts as an inhibitor of G-protein GTPase activity, which results in selective regulation of early signaling events following pheromone…	5.74823	#N/A
TID_52668	An08g06080	Product: anthranilate synthase multifunctional protein trpC-Aspergillus niger; Catalytic activity: TrpC catalyzes the the glutamine amidotransferase reaction (GAT), the indole-3-glycerol phosphate synthase reaction (IGPS) and the N-(5'-phosphoribosyl) anthranilate isomerase reaction (PRAI), respectively.; Gene-ID: trpC; Pathway: Trp C is involved in the tryptophan biosynthesis.; cytoplasm; (4.1.1…	5.73788	2.41804
TID_52667	#N/A	#N/A	5.73788	#N/A
TID_176076	An08g04670	Title: strong similarity to hypothetical sugar transporter encoded by DRA0271 - Deinococcus radiodurans;	5.73034	3.61415
TID_181774	An15g01470	Title: similarity to secreted protein #5 from patent WO200107459-A1 - Homo sapiens;	5.72267	#N/A
TID_184540	An14g07200	Title: strong similarity to catalase C catC -Aspergillus nidulans; Catalytic activity: catalases convert 2 H(2)O(2) <=> O(2) + 2 H(2)O.; Function: catC of A. nidulans is involved in the detoxification of hydrogen peroxide, which is a fundamental aspect of the cellular antioxidant responses in amost all aerobically respiring organisms to protect cells.; (1.11.1.6)	5.71598	19.8428
TID_206657	An02g03460	Title: similarity to hypothetical protein YIL041w -Saccharomyces cerevisiae;	5.70929	#N/A
CADANGAT00005260	An06g02550	Title: similarity to ABC transporter ABC1 -Magnaporthe grisea; Remark: Phytopathogenic fungi such as the fungal plant pathogen Magnaporthe grisea encounter toxic environments during plant invasion as a result of the plant defense response. The pathogenicity factor ABC1 is an ATP-driven efflux pump of the ATP-binding cassette (ABC) superfamily of membrane transporters which is requried for pathoge…	5.70213	#N/A
TID_187061	An18g01490	Title: strong similarity to ion transporter Alr2 -Saccharomyces cerevisiae; Function: alr2 of S. cerevisiae is an uptake transporter for inorganic cations, e. g. magnesium, which presence seems to be important for resistance to the toxic effect of aluminum.; Remark: alr2 of S. cerevisiae is also called YFL050C.; Similarity: the predicted ORF is 395 amino acids shorter at the N-terminus and 57 ami…	5.70169	2.55456
TID_205553	An01g12210	Title: strong similarity to core protein I of ubiquinol--cytochrome-c reductase beta-MPP - Neurospora crassa; Function: in Neurospora crassa the beta chain of the mitochondrial processing peptidase and the core I protein of ubiquinol--cytochrome-c reductase are identical.; Function: the protein is bifunctional and participates both in protein processing and electron transport.; localisation:mitoc…	5.70041	#N/A
TID_206692	An02g04020	Title: strong similarity to adenylosuccinate lyase ADSL - Homo sapiens; Catalytic activity: N6-(1,2-dicarboxyethyl)AMP <=> fumarate + AMP; Function: Adenylosuccinate lyase ADSL is a bifunctional enzyme, which catalyzes the eight step in the de novo biosynthesis of purines and purine nucleotide recycling.; Function: Adenylosuccinate lyase is one of three enzymes that are involved the purine nucleo…	5.69935	#N/A
TID_191702	0	#N/A	5.6973	#N/A
TID_207503	An02g14410	Title: strong similarity to ammonium transport protein Mep3 - Saccharomyces cerevisiae; Function: the S. cerevisiae homolog Mep3p is an ammonia permease of high capacity and low affinity.; Repression: the S. cerevisiae MEP genes are subject to nitrogen control, in the presence of a good nitrogen source, all three MEP genes are repressed.; Similarity: shows sequence similarity to S. cerevisiae Mep…	5.69278	#N/A
TID_214562	An16g07340	Title: weak similarity to Cdc42 effector CEP2 - Homo sapiens; Remark: alternative names for human CEP2 are CEP250 and centrosomal Nek2-associated protein 1 (C-NAP1).; Similarity: similarity is from the predicted A. niger protein to several regions of human CEP2, which is 2100 aa longer.	5.69001	2.70667
TID_41591	An14g01570	Title: strong similarity to hypothetical protein B24P7.260 - Neurospora crassa; Similarity: homologs of the present and the two previous ORFs are present in N. crassa in the same order.	5.67806	3.01626
TID_181342	An07g00905	Title: similarity to hypothetical protein B8J22.030 - Neurospora crassa;	5.67521	#N/A
TID_41453	An14g00020	Title: strong similarity to AAA class ATPase Afg2 -Saccharomyces cerevisiae; Function: S. cerevisiae homolog is essential and an allelic form shows resistance to the drug diazaborine in S. cerevisiae.; Remark: S. cerevisiae homolog Afg2p is a AAA (ATPases associated to a variety of cellular activities) class ATPase similar to the CDC48 gene product.	5.67232	#N/A
CADANGAT00008037	An09g05020	Product: hypothetical protein	5.66957	#N/A
TID_137661	An08g00920	Title: strong similarity to hypothetical protein 1A9.290 - Neurospora crassa;	5.66517	3.13556
CADANGAT00005929	An07g06560	Title: strong similarity to mitochondrial ATP synthase chain j - Schizosaccharomyces pombe; Function: mitochondrial ATP synthase chain j of S. pombe is one of the chains of the non-enzymatic component (CF(0) subunit) of the mitochondrial ATPase complex.; Similarity: the ORF overlaps with A: niger ESTs EMBLEST:BE759173 and EMBLEST:BE760809.; localisation:mitochondrion; (3.6.3.14)	5.66265	#N/A
TID_38616	An08g00930	Title: weak similarity to hypothetical protein CAB88521.3 - Neurospora crassa; Similarity: the predicted ORF may be N-terminally too short.	5.65836	#N/A
TID_194344	An03g02810	Product: hypothetical protein	5.65689	3.07939
TID_210319	An15g06360	Title: similarity to multifunctional glutamine-proline--tRNA ligase Aats-glupro - Drosophila melanogaster; Remark: In Drosophila, glutamyl-prolyl-tRNA synthetase Aats-glupro is a multifunctional synthetase encoded by a unique gene and composed of three domains: the amino- and carboxy-terminal domains catalyze the aminoacylation of glutamic acid and proline tRNA species,respectively, and the centr…	5.65406	2.45427
TID_38648	An08g00520	Title: strong similarity to protein sonA -Aspergillus nidulans; Function: sonA protein of A. nidulans is involved in the nuclear localization of the NIMXCDC2/ NIMECyclin B complex.; Localization: SONA-HA staining pattern is similar to the nuclear pore-like staining pattern seen for GLE2.; Remark: a splice site was detected upstream of the START codon.; Remark: mutations in sonA were identified as…	5.65402	2.21717
TID_55539	An02g03270	Title: strong similarity to methylenetetrahydrofolate reductase Met13 - Saccharomyces cerevisiae; Catalytic activity: 5-methyltetrahydrofolate + NADP(+) <=> 5,10-methylenetetrahydrofolate + NADPH; Cofactor: FAD; Remark: two contradictory functions have been assigned to yeast MET13: methylenetetrahydrofolate reductase and mitochondrial ribosomal protein.; localisation:mitochondrion; (1.5.1.20)	5.65279	#N/A
TID_56275	An15g00350	Title: strong similarity to homoaconitate hydratase lYSF - Aspergillus nidulans; Catalytic activity: 2-Hydroxybutane-1,2,4-tricarboxylate = But-1-ene-1,2,4-tricarboxylate + H2O.; Function: responsible for the dehydration of cis-homoaconitate to homoisocitrate acid.; Pathway: third step in lysine biosynthesis.; localisation:mitochondrion; (4.2.1.36)	5.64934	2.33741
TID_35302	#N/A	#N/A	5.64934	#N/A
TID_188673	An09g06740	Title: strong similarity to long-chain-fatty-acid--CoA ligase Faa2 - Saccharomyces cerevisiae; Catalytic activity: ATP + a long-chain carboxylic acid + CoA <=> AMP + diphosphate + an acyl-CoA.; Function: S. cerevisiae Faa2 is involved in esterification, concomitant with transport, of endogenous long-chain fatty acids into metabolically active CoA thioesters for subsequent degradation or incorpora…	5.64815	2.64455
TID_48585	An15g00230	Title: strong similarity to tRNA isopentenyltransferase Mod5 - Saccharomyces cerevisiae; Catalytic activity: tRNA isopentenyltransferases catalyze the conversion of isopentenyl diphosphate + tRNA = diphosphate + tRNA containing 6-isopentenyladenosine.; (2.5.1.8)	5.64734	#N/A
TID_203868	An03g03640	Title: strong similarity to mitochondrial sulfide dehydrogenase (coenzyme Q2) SPBC2G5.06c -Schizosaccharomyces pombe; Catalytic activity: enzyme of S. pombe catalyzes the reduction of quinone (coenzyme Q2) by sulfide.; Remark: questionable geneprediction at the aminoterminus might be caused by sequencing error.; Remark: the predicted protein is too long.; localisation:mitochondrion	5.64595	#N/A
CADANGAT00001891	An02g03770	Title: strong similarity to precursor of heat shock protein Mdj1 - Saccharomyces cerevisiae; Function: MDJ1 of S. cerevisiae is required for proper folding of precursor proteins being transported into the mitochondria.; Phenotype: mdj1 null mutants in S. cerevisiae have petite phenotype and are ts.; Remark: YFL016C is the systematic name for MDJ1.; localisation:mitochondrion	5.64481	3.20348
TID_52373	An02g09720	Title: strong similarity to gamma-glutamylcysteine synthase gcs1p - Schizosaccharomyces pombe; Catalytic activity: ATP + L-glutamate + L-cysteine = ADP + orthophosphate + gamma-L-glutamyl-L-cysteine.; Pathway: glutamate metabolism; glutathione metabolism.; Remark: a DNA fragment encoding gamma-glutamylcysteine synthetase [EC 6. 3. 2. 2] of Schizosaccharomyces pombe was cloned by complementation o…	5.6238	#N/A
TID_205484	An01g12960	Title: strong similarity to short/branched chain specific acyl-CoA dehydrogenase precursor ACADSB - Homo sapiens; Catalytic activity: H. sapiens homolog ACADSB activity goes toward the short branched chain acyl-CoA derivatives ((S)-2-methylbutyryl-CoA, isobutyryl-CoA, and 2-methylhexanoyl-CoA), as well as toward the short straight chain acyl-CoAs (butyryl-CoA and hexanoyl-CoA).; Function: The acy…	5.62343	#N/A
TID_171668	An01g11620	Title: similarity to transcription activator of lysine pathway Lys14 - Saccharomyces cerevisiae; Remark: the expression of the structural genes for lysine (LYS) biosynthesis is controlled by a pathway-specific regulation mediated by the transcriptional activator Lys14 in the presence of alpha-aminoadipate semialdehyde, an intermediate of the pathway acting as a co-inducer.; Remark: the protein be…	5.61492	#N/A
TID_120659	An02g04070	Title: weak similarity to hypothetical protein BAC84898.1 - Oryza sativa;	5.61053	#N/A
TID_173622	An02g00200	Title: similarity to appressorium differentiation protein pth11 - Magnaporthe grisea; Function: pth11 of M. grisea is not required for appressorium morphogenesis but is involved in host surface recognition; it represses differentiation on poorly inductive surfaces.; Function: pth11 of M. grisea mediates appressorium differentiation in response to inductive substrate cues.; Localization: pth11 of …	5.60752	#N/A
TID_54443	An12g00220	Title: strong similarity to hypothetical protein EAA61911.1 - Aspergillus nidulans; Similarity: the predicted ORF overlaps with A. niger EST BE759492.; Similarity: the predicted ORF shares weak similarities with one chain of human and bovine NADH dehydrogenase.	5.59582	#N/A
TID_187108	An18g05900	Title: similarity to assembly factor of cytochrome c oxidase Cox18 - Saccharomyces cerevisiae; Function: Cox18p of S. cerevisiae is a new member of a group of mitochondrial proteins that function at a late stage of the cytochrome c oxidase assembly pathway.; Remark: the systematic genename of S. cerevisiae COX18 is YGR062C.	5.59138	3.21217
TID_138144	An08g00330	Title: strong similarity to mitochondrial ribosomal protein of the large subunit Yml32 - Saccharomyces cerevisiae; Function: ribosomal protein L32p is part of the 50 S ribosomal subunit of pro- and eukaryotes, the S. cerevisiae protein binds to and regulates the splicing and the translation of the transcript of its own gene.; Remark: YmL32 of S. cerevisiae is also called MRPL32 , YCR003W, YCR041 …	5.56926	3.70903
TID_56243	An07g02700	Title: strong similarity to electron transfer flavoprotein alpha chain precursor ETFA - Homo sapiens; Complex: ETFA of H. sapiens is a heterodimer of an alpha and a beta chain, that binds one molecule of FAD.; Function: ETFA of H. sapiens is an electron acceptor for any of several dehydrogenases in the mitochondrial matrix and it transfers the electrons to the mitochondrial respiratory chain via …	5.55983	2.37268
TID_56437	An16g03860	Title: strong similarity to p70 ribosomal protein S6 kinase p70S6k - Artemia franciscana; Catalytic activity: ATP + a protein <=> ADP + a phosphoprotein.; Function: as the its human ortholog, the p70 ribosomal protein S6 kinase p70S6k from Artemia franciscana may be involved in the regulation of protein synthesis during preemergence development.; deleted EC_number 2.7.1.37	5.55565	#N/A
TID_44054	An04g03720	Title: strong similarity to hypothetical protein SPAC6F6.17 - Schizosaccharomyces pombe;	5.5534	#N/A
TID_125526	An02g13910	Title: strong similarity to hypothetical protein SPBP4H10.20 - Schizosaccharomyces pombe;	5.55204	3.76543
TID_51886	An01g07260	Title: strong similarity to anthranilate phosphoribosyltransferase - Saccharomyces cerevisiae; Catalytic activity: N-(5-phospho-D-ribosyl)anthranilate + pyrophosphate = anthranilate + 5-phospho-alpha-D-ribose 1-diphosphate.; (2.4.2.18)	5.54956	#N/A
TID_46290	An01g13610	Title: strong similarity to unnamed ORF encoding a alkaline alpha-amylase sequence 1 from patent WO0060058 -Bacillus sp.; Function: this alkaline alpha-amylase from Patent WO0060058 catalyzes the endohydrolysis of 1,4-alpha-glucosidic linkages in oligosaccharides and polysaccharides.	5.54839	#N/A
TID_52348	An02g08870	Title: strong similarity to hypothetical protein SPCC4G3.09c - Schizosaccharomyces pombe;	5.53584	2.44358
TID_42011	An14g07090	Title: similarity to hypothetical Hsp70-like protein CAB91447.2 - Neurospora crassa;	5.53571	#N/A
TID_181340	An07g08370	Title: strong similarity to RNA-Pol II interacting Ssu72 - Saccharomyces cerevisiae; Complex: S. cerevisiae Ssu72 protein interacts directly with purified RNA-Pol II in a coimmunoprecipitation assay.; Function: in S. cerevisiae a mutation in RNA-Pol II (rpb2-100) was isolated as a suppressor of the ssu72-2 Ts(-) defect, but enhanced the transcriptional defects associated with ssu72-2.; Function: …	5.52973	2.50837
TID_133377	An04g03710	Title: similarity to hypothetical protein SPBC3E7.03c - Schizosaccharomyces pombe;	5.52833	2.05862
TID_52219	An02g04900	Product: endopolygalacturonases pgaB-Aspergillus niger; Catalytic activity: random hydrolysis of 1,4-alpha-D-galactosiduronic linkages in pectate and other galacturonans; Gene-ID: pgaB; Mapping: pgaB from A. niger is mapped to chromosome IV; see EMBL Y18805.; Remark: pgaB-specific mRNA accumulates in mycelia grown on sucrose.; (3.2.1.15)	5.51186	4.04798
TID_54270	0	#N/A	5.50692	#N/A
CADANGAT00002772	An02g12490	Title: similarity to protein fragment SEQ ID NO:24712 from patent EP1033405-A2 - Arabidopsis thaliana; Remark: the function of the protein from EP1033405-A2 has not been described.	5.49821	#N/A
TID_192330	An13g03650	Title: strong similarity to lysine permease Lyp1 -Saccharomyces cerevisiae; Function: high-affinity permease for lysine; Similarity: belongs to a family that groups many amino acid permeases; plasma membrane	5.48932	#N/A
TID_203770	An04g00800	Title: strong similarity to hypothetical protein B13I18.170 - Neurospora crassa;	5.48825	#N/A
TID_36671	An02g01220	Title: strong similarity to U1 snRNP 70K protein -Xenopus laevis; Function: U1 snRNP 70K mediated the splicing of pre-mRNA by binding to the stem loop I region of U1-snRNA.; Similarity: the arginine/asparagine-rich C-terminus of the ORF shows similarity to C-terminal sequences in splicing factors, but not to RNA-binding domains.	5.48264	#N/A
TID_40791	An15g06570	Product: hypothetical protein	5.47143	#N/A
TID_53283	An07g04540	Title: similarity to hypothetical protein SPBC1685.08 - Schizosaccharomyces pombe;	5.46624	#N/A
TID_129181	An02g01250	Title: strong similarity to hypothetical protein encoded by 5E6.080 - Neurospora crassa;	5.46547	#N/A
TID_39275	An11g07690	Title: similarity to cytoplasmic protein hp5e15211orf13 from patent WO9640893-A1 - Helicobacter pylori; Similarity: patentmatch against cytoplasmic protein W21013 Patentprot.; cytoplasm	5.46245	2.03006
TID_42955	An18g05470	Title: similarity to C-3 sterol dehydrogenase Erg26 - Saccharomyces cerevisiae; Catalytic activity: 3-beta-hydroxy-delta5-steroid + nad+ = 3-oxo-delta5 -steroid + nadh (acts on 3-beta-hydroxyandrost-5-en-17-one to form androst-4-ene-3,17-dione and on 3-beta-hydroxypregn -5-en-20-one to form progesterone).; Remark: alternate name in S. cerevisiae = YGL001C.; (1.1.1.145)	5.45588	#N/A
TID_56701	An12g04870	Title: strong similarity to cytoplasmic ribosomal protein of the large subunit L10 - Saccharomyces cerevisiae; Function: L10 of S. cerevisiae is involved in control of cell growth and proliferation.; Remark: L10 of S. cerevisiae is also called L9, GRC5 , L2341, YLR075w, or QSR1.; cytoplasm	5.45286	#N/A
TID_55618	An02g10350	Title: strong similarity to farnesyl-pyrophosphate synthase FPPS - Gibberella fujikuroi; Function: the FPPS protein of G. fujikuroi is a key enzyme in isoprenoid biosynthesis.; Induction: the FPPS protein of G. fujikuroi is not regulated by light induction.; Remark: the FPPS polypeptide chain from G. fujikuroi carries two activities: a dimethylallyltranstransferase (EC: 2. 5. 1. 1) and a geranylt…	5.45263	2.12625
TID_54961	An04g07230	Title: strong similarity to cysteine dioxygenase CDO1 - Rattus norvegicus; Catalytic activity: L-Cysteine + O2 = 3-Sulfino-L-alanine.; Function: Cysteine dioxygenase is a key enzyme of cysteine metabolism in mammals.; (1.13.11.20)	5.45192	24.9613
TID_56159	An07g08140	Title: strong similarity to cytosolic phenylalanine--tRNA ligase beta subunit Frs2 -Saccharomyces cerevisiae [truncated ORF]; Catalytic activity: the phenylalanyl-tRNA synthetase fre2 of S. cerevisiae converts ATP + L-phenylalanine + tRNA(Phe) <=> AMP + diphosphate + L-phenylalanyl-tRNA(Phe).; Complex: the cytoplasmic phenylalanyl-tRNA synthetase from baker's yeast is a tetramer of the alpha 2 be…	5.4512	2.77397
CADANGAT00002751	An02g12280	Product: hypothetical protein	5.44878	#N/A
[truncated: 2,336 more rows]

## Sheet: RNA-seq down
ATCC ID	CBS ID	CADRE annotation	RPKM fold change T0-T1	GeneChip fold changes T0-T1
[truncated: 4,947 more rows]
