# Supplementary material for: Trancriptional landscape of Aspergillus niger at breaking of conidial dormancy revealed by RNA-sequencing
Source: BMC Genomics. 2013 Apr 11;14:246. doi: 10.1186/1471-2164-14-246 (PMC3635940; doi:10.1186/1471-2164-14-246)
Supplement: Additional file 6 — Antisense and sense transcription profiles. Antisense and sense RPKM values and their ratios in dormant (T0) and germinating (T1) conidia for all the genes with detected AS transcription at any time generated by Ht-seq. [file 1471-2164-14-246-S6.xlsx]

## Sheet: RPKM_Group11_AS
ATCC ID	CBS ID	MAPPED_SUM	RPKM		TOTAL MAPPED READS	223270267
CADANGAT00000355	An01g03620	61142	691.534
CADANGAT00005494	An07g02220	7065	133.516
CADANGAT00009381	An11g10640	6081	119.983
CADANGAT00002182	An02g06640	10365	76.9877
TID_44365	0	8586	59.4368
CADANGAT00002933	An02g14060	4274	21.3171
CADANGAT00012288	An15g06090	2155	19.1508
CADANGAT00004455	An04g07435	365	6.98628
CADANGAT00010551	An13g00190	651	6.87677
CADANGAT00010393	An12g09570	540	6.3984
CADANGAT00010392	An12g09565	453	5.83026
CADANGAT00006323	An08g00040	219	4.73852
CADANGAT00010325	An12g08910	971	4.47427
CADANGAT00006083	An07g08090	173	4.37766
CADANGAT00006365	An08g00460	313	4.24815
TID_197631	An02g09040	1355	4.19992
CADANGAT00007971	An09g04350	1097	4.06396
CADANGAT00012922	An16g04510	430	3.72518
TID_142689	An12g10210	453	3.55953
CADANGAT00004369	An04g06550	374	3.42556
TID_202206	0	1606	3.25479
CADANGAT00001017	An01g10180	290	3.01363
CADANGAT00007890	An09g03520	181	2.96951
CADANGAT00007893	An09g03550	272	2.90061
TID_46258	An01g14550	675	2.82282
TID_43323	0	296	2.77934
CADANGAT00001015	An01g10160	369	2.70492
TID_48042	An11g06970	470	2.62806
CADANGAT00004170	An04g04560	569	2.62189
TID_37001	An02g06180	971	2.49512
CADANGAT00007892	An09g03540	206	2.40273
CADANGAT00013694	An18g00580	114	2.39715
TID_41218	0	638	2.35187
TID_123678	An12g05930	551	2.32379
CADANGAT00001205	An01g12070	130	2.28335
CADANGAT00011394	An14g04580	118	2.17493
CADANGAT00008165	An09g06275	137	2.10861
CADANGAT00005692	An07g04210	215	2.08433
TID_35745	An01g10020	679	2.0618
TID_37167	0	154	1.90013
TID_175143	An02g08260	735	1.89849
CADANGAT00005981	An07g07080	232	1.88243
TID_44289	An04g01090	243	1.87974
CADANGAT00004292	An04g05780	297	1.87092
TID_37864	An06g01770	228	1.86008
CADANGAT00014244	An18g06060	270	1.84063
TID_39350	An11g08850	459	1.83227
TID_137394	An02g04300	256	1.79435
CADANGAT00002041	An02g05250	141	1.77394
CADANGAT00014319	An18g06790	122	1.71831
CADANGAT00004494	An04g07820	234	1.67154
TID_43857	An12g03460	608	1.65945
CADANGAT00005849	An07g05770	113	1.65396
CADANGAT00006621	An08g03020	48	1.64112
CADANGAT00006674	An08g03540	79	1.61567
TID_181216	0	541	1.57138
CADANGAT00004464	An04g07520	25	1.55517
TID_44497	An03g05020	339	1.54303
TID_43130	An09g06230	281	1.48241
CADANGAT00001102	An01g11030	81	1.45698
CADANGAT00012559	An16g00880	268	1.43926
TID_40900	An16g06540	341	1.42206
CADANGAT00010804	An13g02720	194	1.39695
CADANGAT00008084	An09g05510	206	1.38536
TID_38455	An08g03030	318	1.36819
CADANGAT00004254	An04g05400	223	1.34246
TID_42474	An12g03730	332	1.30437
CADANGAT00010308	An12g08740	75	1.302
TID_173423	An02g14950	429	1.29129
TID_130818	An01g09300	529	1.28002
TID_50087	An09g05120	441	1.27844
TID_56753	An18g01240	368	1.26204
TID_139169	An02g13500	623	1.25352
CADANGAT00012045	An15g03660	355	1.23928
CADANGAT00014208	An18g05710	302	1.23866
TID_36448	0	237	1.23573
CADANGAT00011793	An15g01150	219	1.2338
CADANGAT00008617	An11g02790	37	1.20086
TID_41666	An14g02490	100	1.19756
CADANGAT00002238	An02g07220	85	1.1897
CADANGAT00013519	An17g01230	190	1.16414
CADANGAT00012819	An16g03470	172	1.15671
CADANGAT00010332	An12g08970	52	1.15298
CADANGAT00000336	An01g03430	87	1.13274
CADANGAT00004136	An04g04220	94	1.12571
CADANGAT00004786	An05g00380	152	1.12341
TID_206982	An02g07340	1119	1.11029
CADANGAT00005879	An07g06070	128	1.10462
TID_35697	An01g10790	64	1.08579
TID_209924	0	299	1.06623
TID_175394	An02g08180	345	1.05982
CADANGAT00002515	An02g09980	189	1.05681
TID_38849	An11g02160	162	1.05615
TID_212768	An12g00160	417	1.0434
CADANGAT00004642	An04g09320	65	1.03237
CADANGAT00002231	An02g07150	181	1.021
TID_183231	An16g00650	346	1.01886
CADANGAT00002132	An02g06160	97	1.01271
CADANGAT00001278	An01g12790	41	1.00346
TID_193846	An16g09310	122	1.00077
TID_45255	An04g07510	309	0.975316
TID_189049	An09g06770	650	0.970423
TID_44366	0	137	0.969362
TID_42299	An12g05890	252	0.967161
TID_207532	An02g14860	179	0.949904
TID_135398	An01g10640	217	0.941779
CADANGAT00004495	An04g07830	101	0.926981
TID_41575	An14g01410	175	0.91459
TID_128981	An07g02060	592	0.907735
TID_182927	An15g07510	337	0.90328
TID_178064	An11g03890	419	0.898778
TID_139952	An07g00530	286	0.893277
TID_51892	An01g07140	456	0.889921
TID_186554	An12g07390	392	0.882715
CADANGAT00010467	An12g10310	83	0.878834
TID_37502	An02g13120	129	0.871456
TID_210730	An16g01880	180	0.842422
TID_173033	An02g08990	250	0.833124
TID_48891	An15g07520	98	0.831307
CADANGAT00001973	An02g04570	96	0.823701
CADANGAT00009153	An11g08300	26	0.808686
TID_35595	An01g12040	202	0.808519
TID_36022	An01g06650	215	0.798473
TID_52063	0	202	0.783319
CADANGAT00008016	An09g04800	64	0.783192
CADANGAT00014078	An18g04390	54	0.782716
CADANGAT00008565	An11g02290	67	0.781471
CADANGAT00011836	An15g01570	60	0.77222
CADANGAT00012043	An15g03640	91	0.766124
TID_41870	An14g05250	128	0.764395
CADANGAT00005621	An07g03490	65	0.756174
TID_36813	An02g03300	63	0.752451
TID_47046	An02g07780	93	0.750514
CADANGAT00008567	An11g02310	82	0.748
CADANGAT00007880	An09g03420	34	0.735661
TID_142020	0	145	0.733827
TID_42156	An12g07820	124	0.725988
CADANGAT00006085	An07g08110	125	0.723333
CADANGAT00013695	An18g00590	69	0.722062
TID_53655	0	277	0.721727
TID_207411	An02g13130	138	0.712901
TID_47266	An06g01200	309	0.710823
CADANGAT00014067	An18g04295	25	0.704226
TID_175045	An02g14920	134	0.699498
CADANGAT00008486	An11g01500	232	0.691811
CADANGAT00011990	An15g03110	63	0.686543
TID_192065	An13g01690	149	0.684464
CADANGAT00014248	An18g06090	33	0.684273
CADANGAT00002141	An02g06240	81	0.67938
TID_37229	0	85	0.675008
CADANGAT00003778	An04g00700	66	0.674899
TID_54902	An17g01200	168	0.673636
TID_53847	An14g04520	245	0.664643
TID_189693	0	190	0.662762
TID_41034	An16g04460	347	0.661631
CADANGAT00012027	An15g03480	33	0.648258
CADANGAT00004293	An04g05783	101	0.64809
CADANGAT00008904	An11g05690	58	0.643007
CADANGAT00012818	An16g03460	34	0.642539
CADANGAT00008668	An11g03300	53	0.63812
TID_171629	An01g07120	541	0.634977
TID_38703	An11g00130	138	0.630056
TID_56782	An18g03570	363	0.629436
TID_39230	An11g07000	183	0.628072
CADANGAT00006281	An07g10070	37	0.620668
CADANGAT00005878	An07g06060	95	0.616657
CADANGAT00006022	An07g07490	77	0.614748
CADANGAT00006372	An08g00530	52	0.61129
CADANGAT00013818	An18g01850	54	0.606164
CADANGAT00012309	An15g06300	36	0.603893
CADANGAT00004840	An05g00890	54	0.597184
TID_57297	An17g02080	264	0.593586
CADANGAT00013354	An16g08900	87	0.593093
TID_176601	An06g02040	342	0.589598
TID_49535	An12g08270	159	0.587575
TID_37234	0	44	0.58652
TID_39772	An07g07570	397	0.586256
CADANGAT00012734	An16g02630	17	0.585699
TID_184568	An14g07140	120	0.583567
CADANGAT00001773	An02g02610	116	0.582455
CADANGAT00011330	An14g03940	50	0.578666
TID_141231	An14g00680	131	0.578632
TID_38582	An08g01300	163	0.567255
CADANGAT00013638	An17g02400	31	0.564411
CADANGAT00001347	An01g13495	54	0.55986
CADANGAT00010894	An13g03620	110	0.557957
CADANGAT00012506	An16g00340	28	0.557371
TID_43957	An05g02440	143	0.554528
CADANGAT00014107	An18g04680	85	0.554155
TID_54150	An18g03430	129	0.550262
TID_187681	An18g06660	29	0.548048
TID_47885	An11g02640	51	0.547776
TID_41681	An14g02700	221	0.539124
CADANGAT00006905	An08g05840	37	0.534576
CADANGAT00002887	An02g13610	30	0.5332
TID_187258	An18g03060	371	0.532584
TID_210842	An14g00190	244	0.53025
TID_52103	0	234	0.530125
TID_183873	An16g00660	164	0.528823
TID_174136	An02g01070	71	0.527364
TID_48279	An07g08930	141	0.524956
TID_52216	An02g04860	114	0.515229
CADANGAT00009295	An11g09775	10	0.514813
TID_199408	An11g06920	69	0.514214
TID_54453	An12g00560	56	0.509791
TID_173835	An02g14720	167	0.505728
CADANGAT00008998	An11g06700	53	0.503992
CADANGAT00006092	An07g08180	38	0.49476
TID_185180	An14g06740	97	0.490905
CADANGAT00005808	An07g05360	68	0.490441
CADANGAT00006069	An07g07950	56	0.488922
CADANGAT00009165	An11g08420	35	0.488351
CADANGAT00014249	An18g06100	100	0.487895
TID_190560	An04g03860	81	0.48762
CADANGAT00005677	An07g04060	89	0.484939
CADANGAT00000392	An01g03990	58	0.483752
CADANGAT00006585	An08g02660	84	0.482341
TID_186313	An12g04770	681	0.482079
TID_51865	An01g08280	156	0.481533
CADANGAT00007744	An09g02110	15	0.476476
CADANGAT00002761	An02g12380	31	0.475497
TID_190592	0	176	0.475155
CADANGAT00005995	An07g07220	13	0.473377
TID_184104	An16g04440	143	0.471634
TID_204582	0	32	0.471461
TID_175373	An02g14730	142	0.470067
CADANGAT00007953	An09g04160	38	0.468863
CADANGAT00002733	An02g12100	30	0.46174
TID_51366	An03g01520	119	0.46146
CADANGAT00010232	An12g07980	92	0.460913
CADANGAT00010335	An12g09000	109	0.460564
TID_178113	An11g07760	131	0.460183
CADANGAT00001997	An02g04810	44	0.458304
CADANGAT00013951	An18g03160	58	0.458157
TID_184622	An14g00260	175	0.457562
CADANGAT00005779	An07g05070	34	0.457303
TID_42038	An12g09560	152	0.454769
CADANGAT00001650	An02g01380	80	0.454132
TID_186597	An05g00040	152	0.452051
CADANGAT00001108	An01g11090	59	0.450945
TID_46289	An01g13630	79	0.450167
TID_127337	An18g04280	72	0.449762
CADANGAT00000389	An01g03960	42	0.447888
TID_46155	0	50	0.444333
CADANGAT00011205	An14g02690	33	0.443853
TID_135545	An01g02660	64	0.441677
TID_38787	An11g01260	80	0.440726
TID_191841	An13g02340	95	0.43775
CADANGAT00005547	An07g02750	29	0.437331
TID_173139	An02g07800	118	0.437144
TID_45232	An17g02230	84	0.436964
CADANGAT00004556	An04g08450	50	0.436538
CADANGAT00003716	An04g00090	21	0.431451
TID_39426	An11g09660	114	0.429791
TID_37670	An06g02490	124	0.428535
CADANGAT00009019	An11g06910	48	0.42656
CADANGAT00011805	An15g01260	47	0.425267
CADANGAT00002644	An02g11220	66	0.424721
TID_120053	An04g00780	135	0.424315
TID_210788	An16g00850	75	0.424136
CADANGAT00004895	An05g01460	23	0.423927
CADANGAT00002115	An02g05990	61	0.423584
CADANGAT00001755	An02g02420	10	0.422536
TID_39471	An11g10170	44	0.413146
TID_213016	An04g04210	111	0.410872
CADANGAT00012577	An16g01060	41	0.410814
CADANGAT00013981	An18g03440	42	0.408941
CADANGAT00014246	An18g06080	66	0.40886
TID_190721	An04g00180	207	0.407708
CADANGAT00013923	An18g02880	80	0.406247
CADANGAT00007143	An08g08200	38	0.402358
CADANGAT00004326	An04g06130	84	0.40195
CADANGAT00011272	An14g03370	91	0.393415
CADANGAT00013366	An16g09030	98	0.393306
CADANGAT00005184	An06g01790	25	0.388791
CADANGAT00009478	An12g00290	27	0.386357
CADANGAT00013069	An16g06000	32	0.38528
TID_46249	An01g14880	83	0.382456
CADANGAT00012919	An16g04480	22	0.38192
TID_123165	An08g06610	87	0.379788
CADANGAT00006909	An08g05880	31	0.379358
CADANGAT00009122	An11g07990	43	0.379118
TID_47962	An11g04700	84	0.377737
TID_41786	An14g03980	105	0.374131
TID_40561	An15g03400	63	0.37324
CADANGAT00008709	An11g03710	36	0.369816
CADANGAT00012359	An15g06800	21	0.368849
CADANGAT00000826	An01g08270	47	0.367377
TID_45778	An03g00900	36	0.363152
CADANGAT00013288	An16g08240	46	0.361453
CADANGAT00013392	An16g09280	50	0.360618
TID_37879	An08g10740	59	0.358067
CADANGAT00006896	An08g05750	39	0.357943
CADANGAT00000602	An01g06090	16	0.356527
CADANGAT00011578	An14g06410	98	0.353121
CADANGAT00014268	An18g06280	51	0.351961
CADANGAT00006441	An08g01220	23	0.349201
CADANGAT00013517	An17g01210	22	0.345738
CADANGAT00004647	An04g09370	30	0.343648
CADANGAT00005986	An07g07130	29	0.343618
TID_41513	An14g00690	165	0.343568
TID_173432	An02g01570	203	0.341681
CADANGAT00004845	An05g00940	35	0.341527
TID_209889	An07g01550	56	0.341248
TID_52335	An02g08430	133	0.341174
TID_127208	An02g05790	42	0.340784
TID_141662	An16g00760	48	0.338028
TID_49633	An12g05440	149	0.336029
CADANGAT00011881	An15g02020	49	0.33455
CADANGAT00005630	An07g03580	36	0.331087
CADANGAT00008080	An09g05470	41	0.330872
CADANGAT00011586	An14g06490	7	0.330022
TID_40432	0	24	0.329733
TID_35381	An01g14900	101	0.323581
CADANGAT00012023	An15g03440	17	0.32127
CADANGAT00003762	An04g00540	23	0.320916
CADANGAT00002921	An02g13950	27	0.31992
TID_38188	An08g06590	103	0.319698
TID_39515	An11g10840	58	0.319526
CADANGAT00008083	An09g05500	46	0.318929
TID_43507	0	30	0.317651
CADANGAT00005724	An07g04530	46	0.315994
TID_212379	An09g06340	72	0.315537
TID_41846	An14g04850	391	0.314688
TID_203198	An12g00030	104	0.313672
CADANGAT00001901	An02g03870	9	0.31248
CADANGAT00007630	An09g00940	34	0.310779
TID_184090	An12g06860	83	0.310565
CADANGAT00008352	An11g00190	47	0.310483
CADANGAT00004128	An04g04140	22	0.309859
CADANGAT00006014	An07g07410	56	0.308129
CADANGAT00010193	An12g07610	26	0.308071
CADANGAT00004641	An04g09310	33	0.307923
TID_54961	An04g07230	65	0.305485
CADANGAT00011367	An14g04310	37	0.30519
TID_193722	An16g08650	60	0.304685
TID_55278	An01g12220	66	0.304121
CADANGAT00010709	An13g01780	35	0.3038
TID_45173	0	37	0.300215
TID_54172	An18g04090	82	0.299078
TID_182952	An15g01810	99	0.298592
CADANGAT00004493	An04g07810	29	0.298592
CADANGAT00000625	An01g06320	55	0.29751
TID_47196	An02g14660	55	0.296436
CADANGAT00002936	An02g14090	53	0.296355
TID_50432	An04g04370	139	0.294775
CADANGAT00001830	An02g03170	23	0.293488
TID_186429	An12g07660	136	0.292147
TID_46333	An01g12770	75	0.289333
TID_197269	An02g05120	50	0.289333
TID_44771	An13g01440	109	0.288022
CADANGAT00002546	An02g10290	32	0.287799
CADANGAT00010482	An12g10460	29	0.286727
TID_170319	An01g14620	97	0.285073
TID_46121	0	110	0.284127
TID_211639	An12g03930	46	0.283786
CADANGAT00006008	An07g07350	29	0.282979
CADANGAT00012553	An16g00820	28	0.282452
TID_41506	An14g00600	110	0.279295
CADANGAT00001904	An02g03900	92	0.278793
CADANGAT00008514	An11g01780	13	0.277264
CADANGAT00003937	An04g02250	17	0.275873
TID_141132	An11g11240	71	0.275325
TID_39526	An11g11000	124	0.275077
TID_54083	An18g00950	48	0.274918
TID_176473	An08g10380	122	0.274722
TID_211749	0	88	0.273519
TID_142052	An16g02190	37	0.273463
CADANGAT00008566	An11g02300	36	0.273287
CADANGAT00005622	An07g03500	34	0.272906
CADANGAT00012920	An16g04490	17	0.272906
CADANGAT00001334	An01g13360	32	0.272479
TID_55790	An08g05010	78	0.27187
CADANGAT00001960	An02g04450	18	0.271447
TID_214246	An04g06840	279	0.270653
TID_208043	An08g05670	110	0.270256
CADANGAT00003296	An03g02710	15	0.269812
CADANGAT00006904	An08g05830	55	0.268928
CADANGAT00006848	An08g05270	9	0.268733
CADANGAT00009437	An11g11200	9	0.268733
CADANGAT00004425	An04g07140	77	0.267759
CADANGAT00006740	An08g04200	43	0.267488
TID_126020	An16g00830	34	0.265762
TID_127881	An14g05140	29	0.265618
CADANGAT00009519	An12g00695	14	0.264575
TID_210672	0	45	0.264501
CADANGAT00004635	An04g09240	48	0.264436
CADANGAT00005649	An07g03780	52	0.26436
TID_42987	An18g05840	75	0.262845
TID_196993	An02g01710	32	0.26154
TID_43555	An09g00520	270	0.2604
CADANGAT00008453	An11g01170	16	0.259645
TID_48684	An15g01920	82	0.25937
TID_56645	An12g09130	54	0.258673
TID_185165	An14g06720	52	0.25792
TID_206203	An01g03480	71	0.257699
TID_43035	An18g06520	339	0.257564
TID_43508	An09g01170	64	0.257545
TID_140888	An01g07100	66	0.257272
TID_54585	An04g02380	38	0.256708
CADANGAT00011427	An14g04900	18	0.255936
TID_171010	An01g00930	48	0.255025
CADANGAT00001860	An02g03470	27	0.254589
TID_38797	An11g01390	58	0.253439
CADANGAT00004604	An04g08930	11	0.252655
CADANGAT00011888	An15g02090	55	0.251109
TID_46527	An01g08220	43	0.25077
TID_135230	An02g08845	55	0.249583
CADANGAT00002180	An02g06620	10	0.248826
CADANGAT00004441	An04g07300	15	0.246092
TID_212337	An09g06720	48	0.245698
CADANGAT00004068	An04g03550	22	0.245113
TID_39144	An11g05890	53	0.244975
TID_126024	An07g01730	34	0.242101
TID_53399	An15g00880	94	0.241546
CADANGAT00001152	An01g11540	14	0.240246
TID_130414	An12g06150	83	0.240146
CADANGAT00000512	An01g05200	13	0.239611
TID_214831	An12g10280	119	0.238793
CADANGAT00004644	An04g09340	27	0.23852
CADANGAT00007852	An09g03150	29	0.238326
CADANGAT00004134	An04g04200	63	0.237117
CADANGAT00006312	An07g10380	30	0.23573
TID_194893	An12g10250	95	0.235209
TID_126281	An18g06600	28	0.234847
TID_40016	An07g03930	40	0.23419
CADANGAT00003454	An03g04440	37	0.234066
TID_206419	An01g00030	60	0.232871
TID_135520	An11g10610	48	0.232669
TID_181522	An07g03990	147	0.231748
TID_213634	0	154	0.231536
TID_45652	An03g02840	39	0.23014
CADANGAT00004615	An04g09040	32	0.229686
TID_41124	An16g03350	41	0.228685
TID_54712	An03g04510	41	0.228685
TID_210291	An15g06080	83	0.228206
TID_37190	An02g08530	16	0.227498
CADANGAT00010265	An12g08310	19	0.22693
CADANGAT00010200	An12g07680	50	0.224393
TID_47780	An11g00390	99	0.224284
CADANGAT00009948	An12g05040	15	0.223944
TID_45889	An04g08870	22	0.223436
TID_42074	An12g09050	57	0.223356
TID_37000	0	23	0.222974
CADANGAT00009480	An12g00310	27	0.222707
CADANGAT00014006	An18g03690	44	0.222177
CADANGAT00013547	An17g01510	11	0.221926
CADANGAT00009570	An12g01200	39	0.22167
CADANGAT00000967	An01g09680	24	0.221635
TID_129581	An09g05110	128	0.220668
TID_120862	0	90	0.220634
TID_194532	An03g02970	137	0.219773
CADANGAT00012286	An15g06070	10	0.219553
TID_201966	An12g07520	24	0.218039
CADANGAT00002738	An02g12150	22	0.217517
TID_36057	An01g06160	115	0.217329
TID_48781	An15g04780	50	0.215746
TID_137408	An18g05490	31	0.215264
TID_214244	An04g06870	93	0.213937
CADANGAT00004457	An04g07450	9	0.21328
TID_44318	An04g00660	54	0.212157
TID_52986	An11g05730	200	0.211817
TID_37071	0	20	0.211767
CADANGAT00012576	An16g01050	19	0.211688
CADANGAT00008474	An11g01380	15	0.211268
TID_192184	An13g02310	38	0.210901
TID_202592	An18g05220	62	0.209736
TID_210445	An16g05320	45	0.209511
CADANGAT00002455	An02g09380	14	0.209014
CADANGAT00002926	An02g14000	25	0.208903
CADANGAT00009415	An11g10980	30	0.20832
CADANGAT00001988	An02g04720	16	0.20832
TID_171442	An01g06810	57	0.208065
TID_210295	An15g06110	50	0.206972
CADANGAT00006670	An08g03500	12	0.205925
TID_194318	An03g02110	46	0.205617
TID_44735	An13g01020	87	0.205193
TID_210373	An15g07070	35	0.204916
TID_42369	An12g04975	27	0.204619
TID_119526	An06g01130	125	0.203733
TID_53860	An14g04910	89	0.202654
CADANGAT00008756	An11g04190	21	0.200975
CADANGAT00012662	An16g01910	14	0.200975
CADANGAT00003304	An03g02790	23	0.200807
TID_200208	An07g03680	38	0.200704
CADANGAT00005623	An07g03510	44	0.200275
TID_187212	An18g01610	86	0.199991
CADANGAT00001691	An02g01780	39	0.199858
CADANGAT00008795	An11g04580	47	0.199344
TID_43429	An09g02120	106	0.197078
CADANGAT00007690	An09g01570	15	0.196442
TID_36456	An06g00110	15	0.196442
TID_214844	An12g09960	43	0.196122
CADANGAT00007019	An08g06970	19	0.19608
TID_127307	An07g10190	29	0.195909
CADANGAT00010231	An12g07970	17	0.195233
CADANGAT00000544	An01g05520	33	0.194734
TID_191577	An03g04890	46	0.194
TID_37464	An02g12503	39	0.191741
CADANGAT00007303	An08g09820	7	0.190013
TID_54678	0	71	0.189738
TID_40732	An15g05860	51	0.189405
TID_38980	An11g03820	39	0.189248
TID_53120	An07g10350	106	0.189148
TID_40385	0	20	0.188982
TID_37721	An08g10860	253	0.188294
CADANGAT00011973	An15g02940	15	0.188188
CADANGAT00011974	An15g02950	33	0.188044
TID_126602	An13g00040	34	0.188002
CADANGAT00006151	An07g08780	6	0.187925
CADANGAT00006822	An08g05000	40	0.18662
TID_175174	An02g11700	24	0.18662
TID_45202	An17g01915	13	0.18662
CADANGAT00004266	An04g05520	7	0.18662
CADANGAT00004251	An04g05370	5	0.18662
TID_36617	An02g00400	76	0.186313
TID_122612	An17g01450	60	0.186232
TID_35476	An01g13670	96	0.186135
CADANGAT00006864	An08g05430	8	0.185653
TID_56133	An07g09170	136	0.18554
CADANGAT00010787	An13g02560	18	0.185333
CADANGAT00010246	An12g08120	19	0.184196
CADANGAT00007202	An08g08790	32	0.183749
CADANGAT00014109	An18g04700	13	0.183676
CADANGAT00006325	An08g00060	18	0.183644
CADANGAT00004643	An04g09330	33	0.183151
CADANGAT00003861	An04g01510	8	0.181883
TID_120073	An17g02060	83	0.181163
CADANGAT00013672	An18g00360	20	0.180965
TID_46147	0	16	0.180965
CADANGAT00006051	An07g07770	26	0.180824
TID_39551	An11g11260	29	0.180399
TID_35696	An01g10800	42	0.180185
CADANGAT00012274	An15g05950	43	0.179824
TID_171597	An01g00950	18	0.179155
CADANGAT00000364	An01g03710	9	0.179155
CADANGAT00009123	An11g08000	9	0.179155
TID_35553	An01g12540	20	0.178797
CADANGAT00006582	An08g02630	48	0.178264
TID_39731	An07g08200	16	0.178264
CADANGAT00002974	An02g14480	45	0.178205
TID_39233	An11g07030	41	0.17794
CADANGAT00004771	An05g00230	12	0.177381
TID_132947	An01g14920	51	0.177072
CADANGAT00005228	An06g02230	16	0.176507
TID_51255	An16g08890	30	0.176334
CADANGAT00008425	An11g00880	9	0.176026
TID_35780	An01g09600	52	0.175642
CADANGAT00012397	An15g07180	16	0.175642
CADANGAT00008495	An11g01590	6	0.175642
TID_36008	An01g06820	122	0.175136
CADANGAT00010336	An12g09010	36	0.17507
CADANGAT00006100	An07g08260	17	0.175037
TID_127450	An07g03370	22	0.174708
CADANGAT00003408	An03g03980	9	0.174502
TID_180846	An07g04070	36	0.173376
TID_47618	An08g03260	18	0.173376
TID_211265	An14g06090	80	0.173097
TID_41914	An14g05860	64	0.173097
TID_46024	0	16	0.173097
CADANGAT00003021	An02g14960	10	0.17293
TID_38283	An08g05310	52	0.172904
TID_136125	0	25	0.172796
TID_196237	An01g09270	71	0.172078
CADANGAT00010555	An13g00230	10	0.170949
TID_36981	An02g05800	16	0.170624
CADANGAT00011461	An14g05240	19	0.170538
CADANGAT00010249	An12g08150	21	0.170392
TID_46895	An02g00960	27	0.170084
CADANGAT00006319	An07g10440	19	0.169858
CADANGAT00003405	An03g03950	10	0.169654
CADANGAT00002367	An02g08500	35	0.169105
CADANGAT00005662	An07g03910	20	0.168696
TID_185118	An14g03030	20	0.168696
TID_39681	An07g08910	120	0.168379
TID_124843	An14g06820	39	0.168281
TID_206101	An01g04530	39	0.167958
CADANGAT00012533	An16g00610	10	0.167748
CADANGAT00013371	An16g09080	17	0.167343
CADANGAT00013373	An16g09100	16	0.167044
CADANGAT00001003	An01g10040	8	0.165884
TID_38224	An08g06180	58	0.165251
CADANGAT00001863	An02g03500	23	0.165087
TID_190484	An04g00040	34	0.164807
TID_52621	An08g07570	30	0.164665
CADANGAT00006608	An08g02890	10	0.164061
CADANGAT00006986	An08g06640	9	0.163861
TID_50995	An17g00280	65	0.163738
TID_43884	An05g01400	18	0.162868
TID_196819	An01g02200	17	0.162694
TID_178088	An11g04640	23	0.161972
CADANGAT00006420	An08g01010	13	0.161737
TID_120939	An12g10430	52	0.161401
TID_48030	An11g06770	64	0.160858
TID_205676	An01g09930	59	0.160738
TID_215050	#N/A	35	0.160287
TID_182079	An15g00010	80	0.160103
TID_57285	An17g01710	55	0.160064
CADANGAT00012895	An16g04240	9	0.15996
TID_210876	An14g00530	29	0.159567
TID_39408	0	17	0.158627
CADANGAT00011415	An14g04780	10	0.158264
TID_48502	An07g02840	43	0.158121
CADANGAT00006076	An07g08020	15	0.157707
CADANGAT00012907	An16g04360	20	0.15743
TID_143899	An04g00010	9	0.15624
CADANGAT00011273	An14g03380	16	0.156126
CADANGAT00003244	An03g02200	20	0.156058
TID_199510	An11g09600	82	0.156019
CADANGAT00002136	An02g06190	20	0.155517
CADANGAT00010584	An13g00530	5	0.155517
TID_212167	An18g05700	82	0.155293
TID_131581	An12g04530	39	0.155268
TID_143709	An18g06850	13	0.155268
TID_36802	0	14	0.154825
CADANGAT00000395	An01g04020	40	0.154711
CADANGAT00011493	An14g05560	13	0.154444
TID_40909	0	28	0.154254
TID_141870	An01g00020	26	0.154239
TID_51769	An01g11910	86	0.15395
TID_42592	An18g00380	69	0.153523
CADANGAT00008845	An11g05080	5	0.152343
CADANGAT00011382	An14g04460	5	0.152343
CADANGAT00004145	An04g04310	27	0.151922
CADANGAT00003754	An04g00460	2	0.151826
TID_196588	An01g04720	56	0.151643
CADANGAT00002045	An02g05290	12	0.15055
CADANGAT00006290	An07g10160	12	0.15055
CADANGAT00004358	An04g06440	17	0.150476
CADANGAT00001101	An01g11020	13	0.149296
CADANGAT00013304	An16g08400	10	0.149296
CADANGAT00009468	An12g00190	26	0.149105
CADANGAT00011163	An14g02270	15	0.148635
CADANGAT00002110	An02g05940	11	0.148397
TID_192494	An10g00840	30	0.148307
CADANGAT00005712	An07g04410	32	0.147909
TID_172523	An01g03000	50	0.147818
TID_131844	An16g07530	54	0.147385
TID_138062	An14g04160	15	0.147331
TID_125885	0	19	0.14723
CADANGAT00010226	An12g07920	7	0.147193
TID_200758	An15g05940	72	0.146915
CADANGAT00001828	An02g03150	12	0.146848
CADANGAT00006613	An08g02940	23	0.146744
TID_209349	An07g09160	23	0.146535
TID_40904	An16g06500	33	0.146195
CADANGAT00008126	An09g05910	16	0.145951
TID_42037	0	13	0.145928
CADANGAT00011441	An14g05040	8	0.145655
CADANGAT00002462	An02g09450	11	0.145332
CADANGAT00000075	An01g00760	7	0.145149
TID_189733	An12g01130	16	0.144772
CADANGAT00011991	An15g03120	32	0.144334
CADANGAT00006738	An08g04180	21	0.144258
CADANGAT00013290	An16g08260	17	0.144206
TID_177858	An06g01980	25	0.144108
TID_50192	An09g02230	13	0.143766
TID_35895	An01g08150	24	0.143515
TID_37185	0	22	0.143428
CADANGAT00004482	An04g07700	20	0.142867
CADANGAT00007222	An08g08990	15	0.142639
TID_174365	An02g12505	38	0.142544
TID_130480	An08g03340	70	0.14238
CADANGAT00008144	An09g06080	16	0.141905
TID_38094	An08g07950	13	0.141668
TID_214129	An17g02260	68	0.141592
TID_211901	An18g02890	23	0.141115
CADANGAT00010462	An12g10260	9	0.139965
TID_36162	An01g04650	35	0.139343
CADANGAT00003809	An04g01000	18	0.138522
CADANGAT00012845	An16g03730	15	0.138522
CADANGAT00011960	An15g02810	41	0.138487
TID_36623	An02g00500	23	0.13846
TID_182540	An15g07330	31	0.138154
CADANGAT00002133	An02g06170	11	0.138005
TID_49039	An16g03320	93	0.13747
CADANGAT00007329	An08g10090	8	0.137284
CADANGAT00010197	An12g07650	16	0.136499
CADANGAT00008078	An09g05440	10	0.136136
TID_208535	An11g00410	33	0.136098
TID_42934	An18g05100	42	0.135724
TID_39517	0	27	0.135724
CADANGAT00004816	An05g00650	11	0.135724
TID_37151	0	10	0.135724
CADANGAT00006951	An08g06290	8	0.135724
CADANGAT00012529	An16g00570	6	0.135724
CADANGAT00012095	An15g04160	1	0.135724
TID_42808	An18g03360	70	0.135372
TID_179225	An11g08770	158	0.135024
TID_192646	An17g01875	12	0.134703
TID_45461	An16g09090	84	0.134559
TID_129349	An15g01760	93	0.13454
CADANGAT00006572	An08g02540	10	0.134501
TID_40838	An15g07190	30	0.134098
CADANGAT00003016	An02g14910	22	0.134062
CADANGAT00001238	An01g12395	12	0.133698
TID_208651	An11g02140	22	0.133517
TID_43379	An09g02810	43	0.133189
TID_53400	An15g00900	33	0.133036
TID_57102	An04g01080	82	0.132972
TID_119367	An01g04570	87	0.132945
TID_57355	An04g05670	26	0.132935
TID_170803	An01g03200	43	0.132914
CADANGAT00008028	An09g04920	11	0.132085
TID_45278	An04g07200	41	0.131921
CADANGAT00003618	An03g06100	9	0.131732
CADANGAT00007573	An09g00330	7	0.131732
TID_49077	An16g02480	32	0.131611
TID_131942	An03g05120	43	0.131552
CADANGAT00010549	An13g00170	21	0.131547
CADANGAT00005430	An07g01570	8	0.131249
TID_142824	An09g00250	8	0.131249
TID_40661	An15g04850	86	0.130881
TID_36927	An02g05040	14	0.130634
TID_204597	An17g02380	10	0.130579
CADANGAT00010696	An13g01650	11	0.130338
TID_181662	An07g00100	19	0.13032
TID_38576	An08g01360	35	0.130308
CADANGAT00008526	An11g01900	13	0.130258
CADANGAT00009804	An12g03610	13	0.130258
TID_51881	An01g07460	38	0.13022
TID_184524	An14g01350	42	0.130092
TID_43224	An09g04980	49	0.129938
TID_205355	An01g14780	32	0.129705
TID_42946	An18g05240	37	0.12967
TID_44478	An03g04850	15	0.129447
TID_37141	An02g07960	59	0.128967
TID_55637	An02g12770	58	0.128601
TID_52489	An02g14560	45	0.128375
CADANGAT00002044	An02g05280	12	0.128273
TID_45134	An17g01040	42	0.12823
CADANGAT00000825	An01g08265	12	0.127968
TID_40596	An15g04100	41	0.12779
CADANGAT00002236	An02g07200	7	0.127448
CADANGAT00008851	An11g05140	12	0.127361
TID_47528	An08g05050	32	0.12706
TID_194573	An03g02580	22	0.126978
TID_56702	An12g04860	14	0.126932
TID_138870	An08g09530	52	0.126853
TID_213512	An03g04560	28	0.126547
TID_173997	An02g12640	20	0.126522
TID_209628	An07g05460	28	0.12642
TID_171843	An01g09330	24	0.125723
CADANGAT00001760	An02g02470	8	0.125723
CADANGAT00009703	An12g02580	9	0.125576
CADANGAT00011374	An14g04380	9	0.124798
CADANGAT00010819	An13g02870	11	0.124728
TID_40412	An15g01380	18	0.124413
CADANGAT00014111	An18g04720	3	0.124413
TID_35846	An01g08770	30	0.124298
CADANGAT00013155	An16g06880	9	0.12365
TID_129139	An01g08560	96	0.123449
TID_38517	An08g02170	16	0.123131
TID_37635	An02g14770	49	0.122743
CADANGAT00000530	An01g05380	15	0.122374
CADANGAT00000001	An01g00010	10	0.122374
TID_42280	An12g06140	24	0.121874
TID_187553	An18g03550	28	0.12152
CADANGAT00000244	An01g02470	23	0.120909
TID_121911	An03g03480	43	0.120899
TID_43230	An09g04890	20	0.120887
TID_41547	0	10	0.1204
TID_41930	An14g06050	10	0.1204
CADANGAT00013859	An18g02260	9	0.11997
TID_129206	An12g04680	90	0.119756
TID_51834	An01g09030	130	0.119658
TID_42502	An05g00790	37	0.119566
TID_190369	An04g01420	25	0.119246
TID_38818	An11g01790	13	0.11907
TID_49135	An16g01610	38	0.118936
TID_45866	An04g09090	57	0.118908
CADANGAT00013652	An18g00150	13	0.118585
CADANGAT00007898	An09g03600	40	0.118489
CADANGAT00004036	An04g03230	10	0.118489
TID_204315	An10g00560	17	0.118415
CADANGAT00011971	An15g02920	6	0.117865
CADANGAT00002047	An02g05310	12	0.117607
TID_37149	0	11	0.117304
TID_51685	An01g14960	30	0.117248
TID_56136	An07g09120	31	0.117169
CADANGAT00006310	An07g10360	8	0.117095
CADANGAT00011861	An15g01820	17	0.11696
CADANGAT00004476	An04g07630	6	0.11684
CADANGAT00005432	An07g01590	6	0.116334
TID_181819	An15g06980	49	0.116304
TID_43457	An09g01740	163	0.11627
CADANGAT00014282	An18g06420	11	0.115652
CADANGAT00008419	An11g00820	8	0.115584
CADANGAT00007035	An08g07130	13	0.11507
CADANGAT00012820	An16g03480	24	0.114843
CADANGAT00004274	An04g05600	21	0.114843
CADANGAT00006783	An08g04610	5	0.114843
CADANGAT00009221	An11g09020	3	0.114843
TID_44920	An13g03660	28	0.114528
TID_190779	An04g03240	26	0.114504
TID_212750	An12g00020	48	0.114233
TID_211308	An14g06610	56	0.114215
TID_210262	An15g05540	39	0.114167
CADANGAT00001316	An01g13180	24	0.11387
TID_184631	An14g06170	17	0.113813
TID_54354	An09g04280	40	0.113749
CADANGAT00013812	An18g01790	7	0.113595
TID_192954	An17g01440	40	0.113318
TID_39760	An07g07720	31	0.113158
TID_183116	An15g00420	75	0.113103
CADANGAT00010713	An13g01820	12	0.112913
CADANGAT00013843	An18g02100	14	0.112777
TID_37541	An02g13510	31	0.112608
CADANGAT00013470	An17g00740	17	0.112302
TID_53176	An07g08810	36	0.112206
CADANGAT00002833	An02g13070	15	0.112159
CADANGAT00002138	An02g06210	15	0.111972
TID_36700	An02g01630	72	0.11143
CADANGAT00006026	An07g07525	5	0.111415
TID_54258	An18g06610	26	0.111223
TID_53542	An15g07260	27	0.111149
TID_135687	An04g07000	23	0.111126
TID_57187	An13g00090	43	0.111068
TID_143320	An17g02287	13	0.110906
CADANGAT00005653	An07g03820	5	0.110863
TID_195170	An04g09730	44	0.110776
CADANGAT00009850	An12g04080	4	0.11059
CADANGAT00003545	An03g05350	2	0.11059
TID_44190	An04g02130	23	0.110412
CADANGAT00001339	An01g13420	22	0.110342
CADANGAT00007204	An08g08810	14	0.110201
CADANGAT00004453	An04g07420	28	0.110007
TID_38842	0	21	0.110007
TID_121842	An14g01120	36	0.109911
CADANGAT00009061	An11g07370	28	0.109911
CADANGAT00009503	An12g00540	10	0.109776
TID_54665	An04g00300	80	0.109676
CADANGAT00000499	An01g05060	27	0.109538
TID_123680	An11g04940	23	0.109357
TID_55847	An08g02770	37	0.109313
CADANGAT00010326	An12g08915	4	0.109241
TID_40757	An15g06220	29	0.109057
CADANGAT00004988	An05g02430	10	0.108975
CADANGAT00009439	An11g11220	7	0.108862
CADANGAT00012245	An15g05660	7	0.108862
CADANGAT00010978	An14g00420	26	0.108731
CADANGAT00002486	An02g09700	17	0.108463
TID_36932	0	9	0.10836
TID_52996	An11g06590	23	0.108322
TID_186191	An12g04360	24	0.108251
TID_41099	An16g03680	11	0.108043
CADANGAT00006629	An08g03100	16	0.107601
TID_50766	An03g06430	26	0.107526
TID_55169	An04g08700	37	0.10747
TID_44004	An04g04360	34	0.10709
TID_48970	An16g04550	23	0.106972
TID_143395	An15g07340	12	0.10664
TID_125055	An05g00150	9	0.10664
TID_138144	An08g00330	6	0.10664
CADANGAT00012870	An16g03990	4	0.10664
CADANGAT00003333	An03g03080	2	0.10664
TID_180578	An07g10220	39	0.106445
TID_36478	An01g00940	31	0.106151
TID_47967	An11g04810	25	0.106034
TID_36075	An01g05920	22	0.105952
TID_46074	An04g09810	30	0.105884
CADANGAT00004065	An04g03520	13	0.105864
TID_51026	An17g01020	9	0.1058
CADANGAT00008527	An11g01910	18	0.105662
TID_47049	An02g07890	47	0.105044
CADANGAT00012269	An15g05900	17	0.104877
CADANGAT00006272	An07g09980	13	0.104722
CADANGAT00005607	An07g03350	18	0.10416
TID_55591	An02g07880	38	0.104096
CADANGAT00012994	An16g05250	8	0.103858
TID_42387	An12g04790	8	0.103858
CADANGAT00002904	An02g13780	11	0.103721
TID_131913	An13g03690	30	0.103438
TID_194594	0	16	0.103408
CADANGAT00002234	An02g07180	8	0.102963
CADANGAT00012217	An15g05380	6	0.10257
CADANGAT00009752	An12g03080	3	0.10257
CADANGAT00004370	An04g06560	9	0.102309
CADANGAT00010057	An12g06170	8	0.102083
TID_135953	An03g06790	14	0.101958
CADANGAT00004112	An04g03990	7	0.101793
CADANGAT00013585	An17g01895	15	0.101332
CADANGAT00003299	An03g02740	20	0.101218
TID_40384	0	11	0.100752
TID_47261	An06g01100	31	0.100612
CADANGAT00013860	An18g02270	34	0.100516
CADANGAT00007332	An08g10120	9	0.100273
TID_43697	An12g01470	35	0.100103
TID_56711	An12g04450	23	0.100014
CADANGAT00008857	An11g05200	11	0.0999344
TID_194767	An04g08900	20	0.0998635
TID_135359	An07g04010	23	0.0998199
TID_208078	An08g05160	35	0.099784
TID_172485	An01g11100	37	0.0997103
CADANGAT00009491	An12g00420	16	0.0995306
CADANGAT00008201	An09g06620	5	0.0995306
CADANGAT00006914	An08g05930	3	0.0995306
CADANGAT00008670	An11g03320	2	0.0995306
TID_121905	An11g02630	35	0.0991529
CADANGAT00004568	An04g08570	8	0.0989807
TID_50467	An04g03570	22	0.098931
TID_172459	An01g02210	26	0.0985201
CADANGAT00000506	An01g05130	14	0.0984369
CADANGAT00000444	An01g04500	10	0.098221
CADANGAT00012993	An16g05240	10	0.098221
CADANGAT00008367	An11g00340	3	0.0980776
CADANGAT00001902	An02g03880	13	0.0980226
TID_48748	An15g03530	46	0.0979688
TID_47754	An08g00470	29	0.0979543
CADANGAT00012433	An15g07540	18	0.0978395
CADANGAT00005150	An06g01450	20	0.0977921
CADANGAT00013655	An18g00180	5	0.0977921
TID_173724	An02g06460	37	0.097769
CADANGAT00001459	An01g14700	6	0.0977209
TID_57344	An04g06090	25	0.0975365
TID_184767	An14g00960	35	0.0973064
CADANGAT00012389	An15g07100	8	0.097103
CADANGAT00003930	An04g02180	18	0.0970154
TID_43607	An12g00350	23	0.0970002
TID_44635	0	9	0.0966664
TID_202763	0	6	0.0963199
TID_194198	An03g02550	19	0.0961567
TID_56137	An07g08990	36	0.0960903
CADANGAT00006335	An08g00160	17	0.0960163
TID_187777	An18g04290	21	0.0958781
TID_170177	0	7	0.0958781
CADANGAT00004817	An05g00660	5	0.0957025
TID_54939	An17g02220	37	0.0956804
TID_191505	An03g05320	33	0.0954799
TID_203569	An04g02570	16	0.0954221
TID_126782	An03g05130	14	0.0950065
TID_43625	0	13	0.0946754
CADANGAT00005661	An07g03900	5	0.0944911
CADANGAT00004353	An04g06390	7	0.0944341
TID_188015	An18g06440	11	0.0943825
TID_183221	An16g02580	11	0.0943825
TID_41964	0	7	0.0941506
TID_126848	An03g02850	15	0.094094
CADANGAT00008652	An11g03140	18	0.0936351
TID_178160	An11g08020	22	0.0935758
CADANGAT00004375	An04g06610	17	0.0933099
TID_51955	An01g05140	7	0.0933099
TID_53172	An07g08900	73	0.0932301
TID_37501	An02g13110	12	0.0928265
TID_44100	0	9	0.0926664
CADANGAT00003751	An04g00433	8	0.0925866
TID_56736	An05g00340	23	0.0924723
TID_49216	An14g00540	58	0.0923152
TID_40704	An15g05520	38	0.0922479
TID_186986	An18g00050	25	0.092158
CADANGAT00010722	An13g01910	31	0.0920114
CADANGAT00000584	An01g05910	12	0.0918744
TID_45102	An17g00610	15	0.0914056
TID_42441	An12g04130	24	0.0911731
TID_53863	An14g04940	20	0.0911267
TID_49423	An14g05780	28	0.0910737
CADANGAT00008999	An11g06710	5	0.0910341
TID_41163	An16g02880	14	0.0908758
TID_54933	An17g02095	8	0.0904824
CADANGAT00006009	An07g07360	11	0.0902338
TID_206308	An01g02310	21	0.0901787
TID_53770	An14g01840	17	0.0901076
TID_183953	An16g04780	21	0.0900923
TID_42013	An14g07120	7	0.0900923
CADANGAT00005655	An07g03840	10	0.0899373
CADANGAT00010648	An13g01170	19	0.0898613
CADANGAT00013374	An16g09110	7	0.0895775
CADANGAT00002297	An02g07810	3	0.0895775
TID_128772	An15g06880	107	0.0894438
CADANGAT00007036	An08g07140	7	0.0893223
TID_199297	An11g04630	86	0.0891009
CADANGAT00005658	An07g03870	7	0.0888163
CADANGAT00004207	An04g04930	9	0.0885932
CADANGAT00012235	An15g05560	7	0.0885654
TID_36584	0	20	0.0883408
CADANGAT00005555	An07g02833	7	0.0883159
TID_174835	An02g14980	35	0.0881173
CADANGAT00009458	An12g00090	6	0.0881091
CADANGAT00009799	An12g03560	5	0.0878211
TID_194178	An03g00720	3	0.0878211
TID_214488	An16g08610	29	0.0874074
TID_206395	An01g00190	158	0.0873011
TID_205702	An01g09590	25	0.0872055
CADANGAT00011326	An14g03900	8	0.0869685
TID_213924	An17g00170	24	0.0867579
CADANGAT00004205	An04g04910	6	0.0866879
CADANGAT00005433	An07g01600	11	0.0864345
TID_43028	An18g06430	18	0.0861322
CADANGAT00012400	An15g07210	10	0.0861322
TID_193941	An16g09270	6	0.0861322
CADANGAT00011250	An14g03150	3	0.0861322
TID_177987	An08g01510	20	0.0860495
TID_40281	0	17	0.0860349
TID_36332	An01g02230	14	0.0860141
CADANGAT00006652	An08g03330	8	0.0859257
TID_211974	An18g03580	18	0.0858571
TID_43889	An05g01470	19	0.0856985
CADANGAT00006950	An08g06280	7	0.0856616
TID_210656	An16g02980	10	0.0856382
TID_179747	An11g06930	20	0.0853119
CADANGAT00010566	An13g00350	4	0.0853119
CADANGAT00012341	An15g06620	14	0.0849651
TID_45710	An03g01950	19	0.0846753
TID_184532	An14g06340	14	0.0846212
CADANGAT00009400	An11g10830	6	0.0845071
CADANGAT00003417	An03g04070	3	0.0845071
TID_45201	0	10	0.084348
TID_35794	An01g09450	16	0.0841104
CADANGAT00004842	An05g00910	8	0.0841104
CADANGAT00012444	An15g07650	7	0.084054
CADANGAT00012754	An16g02830	5	0.0838741
TID_189722	An12g00950	25	0.0834988
CADANGAT00000824	An01g08260	12	0.0834573
TID_174773	An02g11210	9	0.0834573
TID_39330	An11g08520	34	0.0833507
TID_191094	An03g06460	26	0.0832981
TID_171186	0	17	0.0832141
TID_43212	An09g05130	22	0.0831521
TID_53760	An14g01480	17	0.0829422
TID_35824	An01g09010	16	0.0829422
CADANGAT00014264	An18g06240	14	0.0829422
CADANGAT00002423	An02g09033	11	0.0829422
CADANGAT00001032	An01g10330	5	0.0829422
CADANGAT00005650	An07g03790	5	0.0829422
TID_52684	An08g05520	30	0.0828399
TID_53017	An11g07450	31	0.0827938
TID_210350	An15g06780	31	0.0827938
TID_53893	An14g06310	24	0.0826234
TID_205517	An01g12550	32	0.0826075
TID_137793	An07g07370	10	0.0824839
TID_187727	An18g05720	27	0.0822651
CADANGAT00009411	An11g10940	20	0.0822567
CADANGAT00004215	An04g05010	21	0.0822171
CADANGAT00009492	An12g00430	11	0.0821127
CADANGAT00000739	An01g07440	5	0.0820307
CADANGAT00000943	An01g09440	17	0.081784
CADANGAT00008117	An09g05820	9	0.0817645
TID_183145	An15g00070	18	0.0814341
CADANGAT00007752	An09g02190	11	0.0814341
CADANGAT00008713	An11g03750	17	0.0813471
CADANGAT00001869	An02g03560	23	0.0813056
TID_44864	An13g02700	21	0.0812232
CADANGAT00002474	An02g09570	8	0.0810656
TID_35768	An01g09760	30	0.0808948
CADANGAT00005958	An07g06850	8	0.0808826
TID_54811	An13g01350	39	0.0808686
CADANGAT00000648	An01g06540	5	0.0808462
TID_36752	An02g02460	17	0.080829
TID_56633	An14g06810	15	0.080749
TID_42450	An12g04040	16	0.0807005
CADANGAT00008516	An11g01800	6	0.0807005
CADANGAT00012505	An16g00330	4	0.0807005
CADANGAT00001858	An02g03450	23	0.0806058
TID_43349	An09g03170	30	0.0805553
TID_124591	An08g03040	13	0.0805331
TID_54436	An12g00050	34	0.0804447
TID_43248	An09g04610	14	0.0803901
CADANGAT00002716	An02g11930	5	0.0802666
TID_40165	An07g01710	17	0.080064
CADANGAT00010247	An12g08130	3	0.0799799
CADANGAT00007764	An09g02300	5	0.0796953
TID_35778	An01g09620	40	0.0796245
CADANGAT00006737	An08g04170	4	0.0796245
CADANGAT00012989	An16g05200	4	0.0796245
TID_38370	An08g04090	37	0.0795958
TID_177822	An08g00750	13	0.0795429
CADANGAT00013940	An18g03050	8	0.0794479
TID_205842	An01g08000	61	0.0791229
TID_53386	An15g00440	37	0.078801
TID_37837	An06g01430	22	0.0787652
TID_50782	An03g06870	7	0.0785768
TID_128523	0	3	0.0785768
CADANGAT00006533	An08g02140	2	0.0785768
TID_134717	An04g02360	19	0.0783597
CADANGAT00006739	An08g04190	18	0.0783477
TID_40332	An15g00490	17	0.0783343
CADANGAT00003447	An03g04370	5	0.0780292
TID_214094	An17g02010	44	0.0780169
TID_56298	An15g01420	43	0.0780039
TID_125522	An02g14760	13	0.0779456
TID_42525	0	6	0.0778935
TID_191914	An13g03940	23	0.0778641
TID_209231	An07g10290	16	0.0778089
TID_135990	An03g02600	16	0.0778089
TID_35981	An01g07090	15	0.0777583
TID_40471	An15g02110	29	0.0777304
TID_43845	An12g03270	16	0.0775563
TID_142099	An11g01750	12	0.0775563
CADANGAT00010844	An13g03120	7	0.0774127
TID_191378	An03g06980	28	0.0772696
CADANGAT00000828	An01g08290	3	0.077222
TID_53099	An11g11020	20	0.0770891
TID_40551	An15g03260	19	0.0770821
TID_47062	An02g08470	8	0.0770559
CADANGAT00008623	An11g02855	4	0.0768906
TID_51629	0	22	0.0768606
CADANGAT00007091	An08g07670	7	0.0768435
TID_213629	An03g06960	41	0.076738
CADANGAT00000327	An01g03320	8	0.0767259
TID_175996	An08g06250	26	0.0767133
TID_182232	An15g01320	106	0.0766733
TID_54270	0	22	0.0764432
TID_192063	An13g01640	15	0.0764313
CADANGAT00010812	An13g02800	14	0.0763755
CADANGAT00003980	An04g02680	8	0.0760743
TID_126891	An09g03020	8	0.0760743
CADANGAT00011204	An14g02680	10	0.076042
TID_140243	An11g03690	27	0.0759132
TID_201912	An12g08090	15	0.0759132
CADANGAT00001643	An02g01310	9	0.0759132
TID_47961	An11g04690	34	0.0755366
CADANGAT00013385	An16g09220	5	0.075402
CADANGAT00010047	An12g06080	12	0.0752752
TID_39560	An07g10430	19	0.075242
TID_125744	An08g06990	14	0.075185
CADANGAT00002898	An02g13720	7	0.075185
TID_39791	An07g07330	10	0.0750231
TID_44363	An04g00020	67	0.0749837
TID_41041	An16g04370	21	0.0746479
CADANGAT00004440	An04g07290	17	0.0746479
CADANGAT00014110	An18g04710	12	0.0746479
CADANGAT00014247	An18g06085	7	0.0746479
CADANGAT00009812	An12g03690	3	0.0746479
TID_200686	An15g03940	31	0.0745277
TID_37359	An02g10970	17	0.074429
TID_172989	An02g07260	30	0.0743999
TID_49543	An12g08020	12	0.0743382
CADANGAT00005676	An07g04050	8	0.0741843
CADANGAT00006338	An08g00190	5	0.0741536
TID_40588	An15g03880	12	0.074031
TID_141277	An04g05330	22	0.0739754
CADANGAT00003968	An04g02560	5	0.0739089
CADANGAT00000420	An01g04270	10	0.0737871
TID_43351	An09g03140	20	0.0737264
TID_35910	An01g07970	12	0.0737264
TID_180300	An07g05130	18	0.0736254
TID_143591	An07g05230	7	0.0735966
TID_53191	An07g08350	17	0.0734951
TID_52553	An06g01780	37	0.0734893
CADANGAT00010849	An13g03170	7	0.0732527
TID_193197	0	44	0.0732332
CADANGAT00010816	An13g02840	8	0.0729756
TID_192575	An17g01885	6	0.0728273
TID_194344	An03g02810	24	0.0726795
TID_52038	An01g02430	18	0.0726304
TID_56149	An07g08600	25	0.0726147
TID_49260	An14g01490	25	0.0726147
CADANGAT00004116	An04g04030	14	0.0725744
CADANGAT00009897	An12g04550	5	0.0724737
TID_122793	An11g00380	21	0.0724068
CADANGAT00014164	An18g05260	8	0.0722399
TID_212509	An09g04830	22	0.072187
TID_188662	An09g06580	26	0.0721504
TID_43683	An12g01280	20	0.0719498
TID_190051	0	20	0.0719498
TID_211661	An05g00930	32	0.0717338
TID_38941	An11g03310	37	0.0715846
TID_45331	0	7	0.0715802
TID_177119	An06g02020	23	0.0715376
CADANGAT00003265	An03g02420	13	0.0710933
TID_49404	An14g05190	10	0.0710933
TID_38758	An11g00810	32	0.0707773
TID_51839	An01g08880	54	0.0707191
TID_42152	An12g07860	18	0.0707191
TID_209963	An15g00210	67	0.0704921
TID_51875	An01g07870	26	0.070363
CADANGAT00011995	An15g03160	4	0.0702569
CADANGAT00007884	An09g03460	5	0.0702018
TID_54330	An09g05490	11	0.0701818
TID_43526	An09g00820	13	0.0700667
CADANGAT00006131	An07g08570	6	0.0699824
CADANGAT00009622	An12g01720	6	0.0699824
TID_188256	An09g05625	3	0.0699824
TID_36284	An01g02940	40	0.069846
TID_170561	An01g14330	42	0.0694399
CADANGAT00000428	An01g04350	16	0.0694399
CADANGAT00001077	An01g10780	6	0.0694399
CADANGAT00013813	An18g01800	13	0.0693159
TID_52387	An02g10440	29	0.0693103
TID_52402	An02g11280	28	0.06921
TID_170612	0	22	0.0691961
CADANGAT00002126	An02g06100	15	0.0691897
TID_38230	An08g06100	26	0.0689466
CADANGAT00002983	An02g14580	14	0.0689058
TID_127791	An16g00670	6	0.0689058
TID_187015	An18g01300	12	0.0688176
TID_43221	An09g05010	23	0.0688137
CADANGAT00000237	An01g02400	7	0.0687547
TID_39821	An07g06900	18	0.0685542
CADANGAT00003197	An03g01720	4	0.0683798
TID_121899	An15g07310	16	0.0682495
TID_205254	An12g10330	14	0.0680828
TID_39895	An07g05840	25	0.0678618
CADANGAT00007879	An09g03410	7	0.0678618
CADANGAT00006881	An08g05600	5	0.0678618
CADANGAT00013031	An16g05620	3	0.0678618
CADANGAT00001331	An01g13330	12	0.0676908
TID_172691	An01g10150	26	0.0673905
TID_175986	An08g08010	13	0.0673905
CADANGAT00013671	An18g00350	3	0.0671832
CADANGAT00010256	An12g08220	8	0.0670993
TID_48025	0	5	0.0668489
CADANGAT00005763	An07g04910	26	0.0666958
TID_212490	An09g05260	25	0.06665
CADANGAT00003225	An03g02010	10	0.06665
CADANGAT00010890	An13g03580	10	0.06665
TID_170651	An01g07850	10	0.06665
TID_38920	An11g03070	12	0.0666004
CADANGAT00007006	An08g06840	7	0.066424
TID_53668	0	16	0.0664152
TID_45907	An04g08630	14	0.0663537
CADANGAT00002027	An02g05110	9	0.0662992
TID_126341	An04g03380	11	0.06622
CADANGAT00006953	An08g06310	14	0.0660045
TID_44251	An04g01490	6	0.0658658
TID_172402	An01g14030	12	0.0657048
CADANGAT00001374	An01g13760	6	0.0657048
TID_46690	An01g04435	4	0.0656246
CADANGAT00006660	An08g03410	6	0.0653851
TID_212502	An09g04900	17	0.0653009
CADANGAT00009068	An11g07440	4	0.0649113
CADANGAT00008107	An09g05720	3	0.0649113
CADANGAT00011485	An14g05480	3	0.0649113
TID_52205	An02g04290	45	0.0648486
TID_183640	An16g00860	20	0.0647705
CADANGAT00009566	An12g01160	4	0.0646769
CADANGAT00011267	An14g03320	16	0.0643864
CADANGAT00004442	An04g07310	9	0.0642901
CADANGAT00003452	An03g04420	3	0.0642901
TID_53889	An14g06210	17	0.0642539
CADANGAT00003293	An03g02680	12	0.0642133
TID_186374	0	21	0.0641148
TID_52529	An06g00840	15	0.063984
CADANGAT00000927	An01g09280	4	0.063984
TID_128349	An15g05930	3	0.063984
CADANGAT00012968	An16g04990	8	0.0638699
TID_39182	0	10	0.0638017
CADANGAT00000645	An01g06510	5	0.0638017
TID_179409	0	5	0.0638017
TID_214453	An16g09060	23	0.063707
CADANGAT00007100	An08g07760	2	0.0635302
CADANGAT00013029	An16g05600	7	0.0634659
TID_36979	0	5	0.0634402
CADANGAT00012447	An15g07680	13	0.0634264
TID_126535	An08g04630	8	0.0634177
CADANGAT00010248	An12g08140	11	0.0634075
TID_41958	An14g06440	11	0.0631636
CADANGAT00008815	An11g04790	6	0.0630828
TID_43922	An05g01960	13	0.0628106
TID_40496	An15g02410	14	0.062767
TID_44351	An04g00170	15	0.0627294
TID_48268	An07g09180	17	0.0626674
CADANGAT00001656	An02g01440	6	0.0626416
TID_39679	An07g08920	45	0.0626124
TID_178797	An11g11130	13	0.062608
CADANGAT00002493	An02g09770	7	0.0625791
CADANGAT00005861	An07g05890	7	0.0625791
TID_120113	An08g10830	29	0.0625662
TID_52903	0	12	0.0624234
TID_122575	An02g02260	15	0.0623799
TID_180255	An07g00470	28	0.0622993
CADANGAT00010359	An12g09240	6	0.0622066
TID_205776	An01g08590	24	0.0620271
TID_50236	An09g00710	13	0.0620079
TID_195925	An01g13790	40	0.0619485
TID_133810	An01g01070	14	0.0618385
CADANGAT00005993	An07g07200	4	0.0617776
TID_194269	An03g00880	15	0.0616925
TID_209919	0	19	0.0616657
TID_52111	An02g00610	27	0.0616359
TID_38782	An11g01190	17	0.0616027
TID_200411	An15g00040	9	0.0615418
CADANGAT00011261	An14g03260	6	0.0614949
TID_181664	An07g02740	21	0.0614748
TID_125829	An14g02450	14	0.0614748
TID_53545	An15g07700	12	0.0613545
CADANGAT00009802	An12g03590	3	0.0613545
CADANGAT00013028	An16g05590	3	0.0613545
CADANGAT00011975	An15g02960	20	0.0613125
CADANGAT00006017	An07g07440	15	0.0611312
CADANGAT00012918	An16g04470	3	0.0610756
TID_56519	An14g00380	25	0.0609537
CADANGAT00001658	An02g01460	2	0.0609371
TID_57391	An16g08840	35	0.0609016
CADANGAT00002482	An02g09660	11	0.0608243
CADANGAT00000908	An01g09080	14	0.0608189
CADANGAT00011379	An14g04430	3	0.0607992
CADANGAT00012006	An15g03270	7	0.06076
TID_198565	An08g05300	36	0.0606392
CADANGAT00007228	An08g09050	8	0.0606278
TID_212679	An09g01690	42	0.0605838
TID_128744	An12g01100	33	0.0605254
TID_206061	An01g04930	8	0.0605254
CADANGAT00003547	An03g05370	6	0.0605254
CADANGAT00007089	An08g07650	2	0.0605254
TID_45894	An04g08810	42	0.060467
TID_204572	0	9	0.0603441
TID_41454	An14g00030	9	0.0602539
TID_39579	An07g10200	10	0.0602
TID_170105	An01g09890	10	0.0599582
TID_51089	An17g02150	18	0.0598514
CADANGAT00006579	An08g02610	6	0.0598514
TID_35362	An01g15150	28	0.0598038
CADANGAT00008990	An11g06620	5	0.0597184
CADANGAT00013292	An16g08280	3	0.0597184
CADANGAT00010252	An12g08180	14	0.0596615
TID_198250	An08g10110	7	0.0596048
TID_187242	An18g03830	15	0.0595595
TID_53816	An14g03360	30	0.0595331
CADANGAT00006952	An08g06300	9	0.0594541
CADANGAT00014251	An18g06115	3	0.0594541
CADANGAT00003003	An02g14780	2	0.0593229
TID_36655	An02g00990	17	0.0591615
CADANGAT00001725	An02g02120	4	0.0591271
CADANGAT00005348	An07g00710	4	0.0591271
CADANGAT00001903	An02g03890	10	0.0590102
TID_53918	An12g09580	29	0.0589326
CADANGAT00007939	An09g04020	5	0.0587779
TID_132309	An08g09760	19	0.0587292
CADANGAT00011608	An14g06710	9	0.05859
CADANGAT00004238	An04g05240	6	0.0585474
CADANGAT00013804	An18g01710	7	0.0584928
TID_44520	An03g05330	32	0.0584757
CADANGAT00009888	An12g04460	6	0.0584201
TID_179760	An11g05120	17	0.0583455
TID_56553	An14g02100	37	0.058331
TID_37150	An02g08210	25	0.0583187
TID_179063	0	20	0.0583187
CADANGAT00006268	An07g09940	11	0.0583049
TID_123434	An12g10220	9	0.0582513
TID_55653	An02g14460	23	0.0582001
CADANGAT00007004	An08g06820	1	0.0581672
TID_53037	An11g09380	14	0.0579522
TID_52578	An08g10150	19	0.0578902
CADANGAT00010806	An13g02740	4	0.057792
CADANGAT00005419	An07g01460	11	0.0577581
TID_51907	An01g06830	14	0.0577387
TID_134912	An03g02280	14	0.0577387
TID_38196	0	7	0.0577387
TID_210620	An16g03380	16	0.0576989
TID_40113	0	8	0.0576989
CADANGAT00001604	An02g00957	11	0.0576904
CADANGAT00013993	An18g03560	13	0.0575919
TID_184950	An14g05920	67	0.0574545
TID_47218	0	9	0.0574215
CADANGAT00010334	An12g08990	7	0.0574215
TID_40005	An07g04110	5	0.0574215
CADANGAT00008438	An11g01010	4	0.0574215
TID_36153	0	4	0.0574215
TID_174463	An02g10180	29	0.0573454
TID_40829	An15g07060	27	0.0570962
TID_176911	An08g06260	35	0.0569418
CADANGAT00001679	An02g01660	8	0.0568746
TID_48061	An11g07780	55	0.0568254
CADANGAT00010279	An12g08450	7	0.0567973
CADANGAT00010895	An13g03630	7	0.0567973
TID_194526	An03g02490	10	0.0567665
TID_119798	An02g12970	31	0.0567178
TID_193822	An16g09290	13	0.0565844
TID_48286	An07g08760	14	0.0565413
TID_49873	An18g04020	26	0.05642
CADANGAT00004169	An04g04550	13	0.0563653
TID_214397	An04g05130	21	0.0563549
TID_171062	An01g13780	8	0.0563381
TID_52301	An02g07350	8	0.0563381
TID_119995	0	28	0.0562622
TID_40610	An15g04280	11	0.0560497
TID_183577	An16g02890	14	0.056036
TID_204434	An17g01110	7	0.055986
CADANGAT00003456	An03g04460	3	0.055986
CADANGAT00013363	An16g09000	3	0.055986
CADANGAT00005985	An07g07120	11	0.0559224
TID_42553	An05g00090	10	0.0559161
TID_187802	An18g05550	9	0.0557537
CADANGAT00011418	An14g04810	3	0.0557537
TID_127683	An04g00160	7	0.0555889
TID_173899	An02g00060	17	0.0555368
CADANGAT00007966	An09g04290	6	0.0552948
CADANGAT00012530	An16g00580	4	0.0552948
TID_171497	An01g01080	9	0.0550682
TID_202949	An09g05170	19	0.0550444
CADANGAT00005941	An07g06680	6	0.0549555
TID_50339	An12g02100	5	0.0548882
CADANGAT00002475	An02g09580	6	0.0546204
TID_44600	0	10	0.0544876
TID_47307	An08g10700	9	0.0543993
TID_38285	An08g05290	26	0.0543655
TID_201280	0	34	0.0543475
TID_47636	An08g02780	31	0.0542576
CADANGAT00003493	An03g04830	7	0.0542425
TID_171484	An01g07025	27	0.05418
CADANGAT00006892	An08g05710	3	0.05418
TID_189589	An12g00960	10	0.0540927
CADANGAT00006567	An08g02490	5	0.0540927
CADANGAT00006969	An08g06470	5	0.0540927
TID_50856	An13g01120	13	0.0540626
TID_213490	An03g04400	9	0.0539624
TID_140966	An11g00450	17	0.053886
TID_43300	An09g03860	8	0.0538003
TID_209594	An07g06100	54	0.0537824
CADANGAT00011951	An15g02720	5	0.0537036
TID_35374	An01g14980	11	0.0536685
CADANGAT00011075	An14g01400	4	0.0536392
TID_209752	An07g03380	20	0.0536071
TID_130000	An11g02390	29	0.0535839
TID_54952	An17g02370	11	0.0535518
TID_50555	An04g01850	12	0.0534791
TID_174625	An02g11260	16	0.0534392
TID_42488	An12g03510	17	0.0534322
TID_43565	An09g00360	20	0.0534153
CADANGAT00004884	An05g01350	15	0.05332
TID_44000	An04g04390	7	0.05332
CADANGAT00006240	An07g09670	5	0.05332
CADANGAT00013357	An16g08930	9	0.0531092
TID_45949	An04g08000	26	0.0531011
CADANGAT00012566	An16g00950	6	0.0530045
TID_208048	An08g05610	32	0.0529066
CADANGAT00002589	An02g10710	21	0.0526043
CADANGAT00006101	An07g08270	10	0.052569
TID_38538	0	5	0.052569
CADANGAT00003731	An04g00240	7	0.0525161
TID_202668	0	9	0.0524868
TID_120809	An08g06720	20	0.0524766
TID_35588	An01g12120	26	0.0524553
TID_35543	An01g12700	17	0.0524386
TID_171480	An01g10010	21	0.0524283
CADANGAT00013343	An16g08790	5	0.0522014
TID_177340	An08g03610	23	0.0521855
TID_206756	An02g04870	12	0.05208
CADANGAT00008003	An09g04670	5	0.05208
CADANGAT00005172	An06g01670	3	0.05208
TID_48197	An11g11160	21	0.0520511
TID_54398	0	19	0.0520481
TID_206384	An01g00370	17	0.0520444
TID_53498	An15g05910	10	0.0518389
CADANGAT00002453	An02g09360	5	0.0518389
CADANGAT00011333	An14g03970	5	0.0518389
CADANGAT00009817	An12g03740	12	0.0518289
TID_192623	An10g00460	25	0.051767
TID_45733	An03g01650	14	0.0517362
TID_192770	An17g02300	14	0.0517362
TID_45971	An12g10600	13	0.0516183
TID_37245	An02g09220	21	0.0514813
TID_41077	An16g03920	4	0.0514813
CADANGAT00000494	An01g05010	3	0.0514813
TID_205291	An04g10130	15	0.0514419
CADANGAT00011412	An14g04760	16	0.0513706
TID_183336	An16g01530	12	0.0513338
TID_182509	An15g01770	20	0.0513044
TID_180070	An07g03950	10	0.0513044
TID_35424	0	7	0.051229
TID_124001	An04g08710	12	0.0511872
CADANGAT00007577	An09g00370	4	0.0511872
CADANGAT00012396	An15g07170	5	0.0511287
TID_214531	An16g07660	16	0.0510777
TID_209711	An07g03860	88	0.0510479
CADANGAT00009531	An12g00810	4	0.0510413
TID_44787	An13g01630	4	0.0510413
TID_42365	0	4	0.0510413
TID_46707	An01g04060	35	0.0510289
TID_206127	An01g04260	7	0.0509791
CADANGAT00010028	An12g05880	3	0.0508963
CADANGAT00010255	An12g08210	3	0.0508963
CADANGAT00003079	An03g00540	1	0.0508963
TID_56436	An16g03890	16	0.0508602
TID_35956	An01g07370	8	0.0508241
CADANGAT00008155	An09g06190	10	0.0507809
TID_56855	An18g06750	10	0.050666
TID_41394	An16g00890	16	0.0506088
TID_35714	An01g10570	6	0.0506088
TID_52472	An02g14070	4	0.0506088
TID_210632	An16g03130	18	0.0500433
CADANGAT00006524	An08g02040	2	0.0500433
CADANGAT00007428	An08g11110	2	0.0500433
TID_132526	An08g00570	18	0.0499503
TID_44205	0	10	0.0499317
CADANGAT00011786	An15g01080	8	0.0497653
TID_45302	0	5	0.0497653
CADANGAT00003401	An03g03910	2	0.0497653
CADANGAT00011008	An14g00720	2	0.0497653
TID_204381	An17g00340	13	0.0497228
TID_206020	An01g05580	18	0.0496733
TID_210245	An15g04770	17	0.0496679
CADANGAT00012480	An16g00080	12	0.0496274
TID_36571	0	12	0.0496274
TID_44548	An03g05730	10	0.0496
TID_174633	An02g02690	24	0.0495588
TID_195119	An04g09770	7	0.0495294
CADANGAT00012285	An15g06060	12	0.0494904
CADANGAT00003198	An03g01730	4	0.0494904
TID_40315	An15g00260	5	0.0494357
TID_54468	An12g01020	20	0.0493812
TID_193686	0	4	0.049354
CADANGAT00008794	An11g04570	5	0.0493268
TID_134585	An07g03330	10	0.0492726
TID_173769	An02g14670	15	0.0492184
CADANGAT00011984	An15g03050	5	0.0492184
CADANGAT00010360	An12g09250	3	0.0492184
TID_173663	An02g09710	5	0.0491105
TID_42190	An12g07420	9	0.0490388
TID_50062	An09g05760	41	0.0490083
TID_178599	An11g02490	8	0.0489495
CADANGAT00012664	An16g01930	4	0.0489495
TID_191100	0	2	0.0489495
TID_49343	An14g03470	18	0.0486834
CADANGAT00008483	An11g01470	5	0.0486834
CADANGAT00002813	An02g12870	2	0.0486834
TID_37199	An02g08640	16	0.0486504
TID_51359	An03g02330	10	0.0486306
TID_133797	An18g01530	10	0.0486306
CADANGAT00006132	An07g08580	7	0.048608
TID_189708	An12g00700	11	0.0485874
CADANGAT00003878	An04g01665	4	0.0485515
TID_37662	An06g02580	7	0.0483829
CADANGAT00009060	An11g07360	4	0.0482898
CADANGAT00002019	An02g05030	5	0.0482638
TID_213067	An04g03420	12	0.0482464
TID_137087	An04g08220	5	0.04816
CADANGAT00002197	An02g06800	4	0.04816
CADANGAT00010280	An12g08460	3	0.04816
CADANGAT00001753	An02g02400	1	0.04816
TID_44933	0	14	0.0480493
TID_138063	An12g06250	4	0.0477747
TID_52418	An02g11890	18	0.0477323
CADANGAT00003389	An03g03790	12	0.0476899
TID_129918	0	12	0.0476476
CADANGAT00002261	An02g07450	6	0.0476476
TID_129801	An08g02680	29	0.0476302
TID_189398	An05g02500	14	0.0476114
TID_140213	An01g11710	12	0.0475212
CADANGAT00012255	An15g05760	4	0.0475212
TID_40267	An07g00110	14	0.0475032
TID_41638	An14g02150	15	0.0474457
CADANGAT00003710	An04g00030	2	0.0473955
TID_211789	An18g01220	16	0.0473329
CADANGAT00009402	An11g10850	7	0.0472883
CADANGAT00003941	An04g02290	5	0.0472455
TID_35391	An01g14770	19	0.0471984
TID_207193	An02g09790	22	0.0471912
CADANGAT00013849	An18g02160	3	0.0471461
TID_40528	An15g02870	20	0.047047
CADANGAT00005291	An07g00140	4	0.0470223
TID_36281	An01g02980	5	0.0469484
TID_41080	0	5	0.0469484
TID_40314	An15g00250	11	0.0469216
CADANGAT00005952	An07g06790	4	0.0468992
CADANGAT00005185	An06g01800	2	0.0468992
CADANGAT00014242	An18g06040	7	0.0468642
TID_129554	An14g05000	33	0.0466992
TID_35423	0	4	0.046655
CADANGAT00009942	An12g04980	1	0.046655
TID_176493	An08g08330	16	0.0464734
CADANGAT00006580	An08g02620	5	0.0464614
TID_39028	An11g04300	18	0.0464132
TID_55611	An02g09370	11	0.0463914
CADANGAT00011339	An14g04030	5	0.0463652
CADANGAT00010883	An13g03510	3	0.0463332
CADANGAT00000277	An01g02820	4	0.0462933
CADANGAT00001896	An02g03820	12	0.0462137
CADANGAT00006267	An07g09930	6	0.046174
TID_201784	An14g06640	12	0.0459765
TID_176406	An08g06650	4	0.0459372
CADANGAT00011397	An14g04610	2	0.0459372
CADANGAT00010524	An12g10880	7	0.0458365
TID_193498	An04g07020	12	0.0457028
TID_209366	An07g09005	5	0.0457028
CADANGAT00008902	An11g05670	2	0.0457028
TID_195867	An01g14840	8	0.0456446
CADANGAT00014355	An19g00310	4	0.0455865
TID_38803	An11g01530	4	0.0455865
TID_175527	An02g10420	14	0.0455369
TID_134351	An18g00570	11	0.0454918
TID_194367	An03g00860	10	0.0453787
CADANGAT00002647	An02g11250	4	0.0453557
CADANGAT00011270	An14g03350	4	0.0453557
CADANGAT00010111	An12g06750	3	0.0452412
CADANGAT00014042	An18g04050	3	0.0452412
CADANGAT00001058	An01g10590	2	0.0452412
CADANGAT00002112	An02g05960	5	0.0449686
TID_54419	An09g00950	16	0.044901
TID_210265	An15g05720	26	0.0448924
TID_42223	An12g07060	7	0.0448528
CADANGAT00002747	An02g12240	3	0.0447888
TID_42009	An14g07070	17	0.0447624
CADANGAT00005539	An07g02670	3	0.04464
CADANGAT00009398	An11g10810	13	0.0446172
CADANGAT00003763	An04g00550	4	0.0445659
CADANGAT00013157	An16g06900	3	0.0444922
CADANGAT00004335	An04g06220	4	0.0444554
CADANGAT00009403	An11g10860	5	0.0444333
TID_190605	An04g01960	5	0.0444333
TID_126382	An18g00230	8	0.0444003
CADANGAT00006087	An07g08130	3	0.0443453
TID_35683	An01g10940	3	0.0443453
CADANGAT00005457	An07g01840	4	0.0442358
TID_45383	An04g05690	4	0.0442358
TID_207055	An02g08140	18	0.0441994
TID_52501	An02g14970	10	0.0441704
CADANGAT00004079	An04g03660	5	0.0441704
TID_193384	An04g07540	5	0.0441704
TID_177060	An08g00860	11	0.0441466
TID_210827	An14g00100	31	0.0441199
CADANGAT00008270	An10g00420	8	0.0440726
CADANGAT00010242	An12g08080	4	0.0440184
TID_46582	An01g07030	10	0.0439106
CADANGAT00012829	An16g03570	6	0.0439106
CADANGAT00005495	An07g02230	3	0.0439106
CADANGAT00002675	An02g11540	2	0.0439106
TID_56154	#N/A	9	0.0438628
TID_184708	An14g02950	17	0.0438347
TID_44596	An03g06420	7	0.0437268
TID_37617	An02g14530	6	0.0436964
CADANGAT00001718	An02g02050	10	0.0436538
TID_51457	An04g08100	9	0.0436254
TID_40235	An07g00790	12	0.04359
CADANGAT00004140	An04g04260	4	0.04359
CADANGAT00004879	An05g01300	6	0.0435547
TID_207264	An02g11150	14	0.0435446
CADANGAT00011819	An15g01400	7	0.0435446
TID_197768	An02g11180	8	0.0434842
CADANGAT00010548	An13g00160	6	0.0434842
TID_37500	An02g13100	18	0.043414
TID_210724	An16g02000	15	0.043372
TID_56606	An14g04960	4	0.0432742
CADANGAT00005161	An06g01560	2	0.0432742
CADANGAT00006641	An08g03220	2	0.0432742
CADANGAT00012973	An16g05040	2	0.0432742
TID_188883	An09g01220	19	0.0432412
TID_173194	An02g11530	9	0.0432046
TID_51161	An04g06270	8	0.0431179
CADANGAT00003736	An04g00290	3	0.0430661
TID_143583	An02g03130	3	0.0430661
CADANGAT00004032	An04g03195	1	0.0430661
TID_201783	An14g06630	16	0.0430403
TID_185571	An14g01470	12	0.0429628
CADANGAT00007589	An09g00490	4	0.0429628
TID_207929	An08g06810	45	0.0429377
TID_54114	An18g02510	45	0.0428737
TID_127602	0	6	0.0428601
TID_130735	An07g07190	19	0.0428493
TID_47372	An08g08720	9	0.0427918
TID_188287	An09g06520	11	0.042656
TID_127851	An01g04440	4	0.042656
CADANGAT00011189	An14g02530	3	0.042656
CADANGAT00013556	An17g01600	2	0.042656
TID_206697	An02g04030	18	0.042521
TID_199203	An11g02840	14	0.0424826
TID_187805	An18g00870	10	0.0424136
TID_174157	An02g02870	10	0.0424136
CADANGAT00012751	An16g02800	5	0.0424136
CADANGAT00009370	An11g10530	8	0.0424036
TID_40701	An15g05470	9	0.0423868
TID_206723	An02g04280	26	0.0423766
CADANGAT00010578	An13g00470	4	0.0423534
TID_40244	An07g00630	10	0.0422935
CADANGAT00003814	An04g01050	3	0.0422536
CADANGAT00013249	An16g07850	3	0.0422536
TID_35909	An01g07990	3	0.0422536
TID_45734	An03g01640	3	0.0422536
TID_210734	An16g01840	27	0.0422388
TID_39774	An07g07550	11	0.0422173
TID_175708	An08g04530	8	0.0420552
CADANGAT00006790	An08g04680	6	0.0420552
CADANGAT00011749	An15g00710	4	0.0420552
TID_144265	0	2	0.0420552
TID_127805	0	2	0.0420552
TID_192304	An13g02350	11	0.0420014
TID_213911	0	14	0.0418866
TID_52200	An02g04120	13	0.0418286
CADANGAT00012789	An16g03180	4	0.0417611
TID_39574	An07g10250	23	0.0416724
TID_186114	0	8	0.0416156
CADANGAT00009632	An12g01830	4	0.0415673
TID_170148	An01g05360	8	0.0414711
TID_52270	An02g06560	8	0.0414711
CADANGAT00001966	An02g04510	7	0.0414711
CADANGAT00013520	An17g01240	3	0.0414711
TID_137999	An15g01430	3	0.0414711
TID_53870	An14g05130	23	0.0413712
TID_179042	An11g04150	10	0.0413562
TID_47100	An02g10190	8	0.0413276
TID_38502	An08g02360	5	0.041242
TID_51140	An04g06890	18	0.0412167
CADANGAT00000406	An01g04130	4	0.0411851
TID_171672	An01g12480	4	0.0411851
TID_129399	An15g02820	16	0.0411614
CADANGAT00004914	An05g01670	9	0.0411325
CADANGAT00001021	An01g10220	6	0.0410906
CADANGAT00005404	An07g01300	3	0.0410906
TID_38577	An08g01350	11	0.0410564
TID_131595	An02g05920	15	0.0410154
TID_191345	An03g03730	7	0.0409832
CADANGAT00011305	An14g03690	3	0.0409653
TID_36517	0	4	0.040903
TID_43463	An09g01660	2	0.040903
CADANGAT00007981	An09g04450	7	0.0408231
TID_172690	An01g07550	20	0.0407356
CADANGAT00004361	An04g06470	6	0.0407171
CADANGAT00009464	An12g00150	3	0.0407171
TID_37452	An02g12370	7	0.0406643
TID_125004	An18g01230	7	0.0406643
CADANGAT00006876	An08g05550	4	0.0406247
TID_194815	An04g08500	4	0.0406247
TID_177836	An08g03550	13	0.0406035
CADANGAT00002798	An02g12720	5	0.0405695
CADANGAT00006252	An07g09782	5	0.0405695
TID_200589	An15g01980	13	0.0405469
TID_213343	An04g00610	29	0.0405391
TID_35931	An01g07765	3	0.0404718
CADANGAT00004483	An04g07710	5	0.0403502
CADANGAT00002365	An02g08480	4	0.0403502
CADANGAT00006288	An07g10140	4	0.0403502
TID_53600	An16g04280	9	0.0401093
CADANGAT00011440	An14g05030	1	0.03999
TID_193430	An04g06590	11	0.0399575
TID_184680	An14g03500	19	0.0398962
TID_170122	An01g07600	23	0.0398816
TID_124365	An12g08300	10	0.0398122
TID_49373	An14g04210	8	0.0398122
CADANGAT00014258	An18g06180	4	0.0398122
CADANGAT00001907	An02g03930	2	0.0398122
TID_56345	An15g05440	18	0.0397926
TID_129799	0	22	0.039764
CADANGAT00011396	An14g04600	4	0.039724
TID_196801	An01g02420	13	0.0396901
TID_56389	An16g05740	8	0.03968
TID_42720	An18g02360	11	0.039668
CADANGAT00013402	An17g00050	3	0.0396361
TID_41272	0	3	0.0396361
TID_50239	An09g00630	3	0.0396361
TID_211517	An12g06130	7	0.039586
CADANGAT00002278	An02g07620	6	0.0395777
TID_43840	An12g03220	4	0.0395486
TID_212833	An12g00790	15	0.0394963
TID_175686	An08g02730	27	0.0394036
CADANGAT00003949	An04g02370	12	0.0394036
TID_133377	An04g03710	12	0.0393747
TID_121662	An02g03090	12	0.0393747
CADANGAT00000442	An01g04480	9	0.0392884
CADANGAT00004854	An05g01030	6	0.0392884
CADANGAT00004144	An04g04300	2	0.0392884
CADANGAT00014178	An18g05410	9	0.0392501
TID_55214	An19g00300	12	0.0392024
TID_186407	An12g08360	7	0.0391412
TID_37741	An06g00220	6	0.0391168
CADANGAT00004688	An04g09780	2	0.0391168
TID_187422	0	5	0.0390827
TID_189912	An12g01520	9	0.03906
CADANGAT00006118	An07g08440	4	0.0390316
TID_142878	An11g00150	6	0.0389468
TID_126433	An07g08250	7	0.0388502
TID_40261	An07g00350	20	0.0388286
CADANGAT00006204	An07g09310	2	0.0387782
CADANGAT00012555	An16g00840	2	0.0387782
CADANGAT00003473	An03g04630	5	0.0387446
TID_50246	An09g00390	12	0.0386944
TID_41135	An16g03150	5	0.0386777
TID_190329	An04g01670	16	0.0385902
TID_208385	An08g01590	13	0.0385089
CADANGAT00006702	An08g03820	9	0.0385004
TID_171658	An01g09570	14	0.0384217
TID_36604	An02g00190	15	0.0383465
TID_39069	An11g04820	13	0.0383062
TID_207276	An02g11320	11	0.038281
TID_44695	An13g00540	7	0.038281
CADANGAT00001945	An02g04310	3	0.038281
CADANGAT00000775	An01g07780	2	0.038281
CADANGAT00001600	An02g00920	2	0.038281
TID_51646	An12g08930	12	0.0382538
TID_55967	An11g03230	15	0.0382157
TID_52676	An08g05730	10	0.0381831
TID_194112	An03g02820	15	0.0381506
CADANGAT00009721	An12g02760	7	0.0381413
CADANGAT00013220	An16g07550	2	0.0381181
TID_49222	An14g00630	9	0.0380641
CADANGAT00013360	An16g08960	11	0.0380445
TID_51952	An01g05220	28	0.0380026
TID_51886	An01g07260	11	0.0379858
TID_52673	An08g05850	10	0.0379566
CADANGAT00010421	An12g09850	3	0.0379566
CADANGAT00011128	An14g01920	1	0.0379566
TID_178266	An11g06860	14	0.0379336
CADANGAT00007509	An08g11930	8	0.0379164
CADANGAT00002049	An02g05330	8	0.0378763
TID_53706	0	9	0.0378142
TID_38420	0	5	0.037701
TID_200417	An15g00080	6	0.0376904
TID_47747	An08g00550	31	0.0376274
TID_175089	An02g08750	8	0.0375587
CADANGAT00013022	An16g05530	4	0.0375587
TID_182538	An15g01620	26	0.0375043
CADANGAT00010581	An13g00500	7	0.0375026
TID_50466	An04g03580	7	0.0375026
TID_211780	An18g01050	12	0.0374801
TID_35383	An01g14890	8	0.037441
TID_199148	An11g02170	12	0.0374279
TID_209029	An11g09640	7	0.0374131
TID_139484	An18g00530	14	0.0373907
TID_194111	An03g01480	26	0.0373599
TID_178256	An11g01000	18	0.037324
TID_191158	An03g06740	11	0.037324
CADANGAT00006274	An07g10000	3	0.037324
CADANGAT00007211	An08g08880	3	0.037324
CADANGAT00000468	An01g04750	2	0.037324
CADANGAT00003440	An03g04300	2	0.037324
CADANGAT00008593	An11g02560	2	0.037324
TID_128109	0	2	0.037324
CADANGAT00007454	An08g11370	1	0.037324
CADANGAT00013158	An16g06910	6	0.0372722
TID_140652	An12g06010	6	0.0371691
CADANGAT00005455	An07g01820	2	0.0371691
CADANGAT00012979	An16g05100	2	0.0371691
TID_142826	An09g06140	5	0.0371383
TID_41393	An16g00900	5	0.0370768
CADANGAT00002751	An02g12280	2	0.0370155
CADANGAT00003034	An03g00090	2	0.0370155
CADANGAT00012787	An16g03160	2	0.0370155
TID_39286	An11g07910	10	0.0369544
CADANGAT00002113	An02g05970	6	0.0369138
TID_39361	An11g08960	4	0.0368632
CADANGAT00005566	An07g02940	2	0.0368632
TID_203804	An04g00410	19	0.0368392
TID_42898	An18g04550	17	0.0368364
TID_54217	An18g05640	8	0.0368253
CADANGAT00006253	An07g09790	9	0.0368127
TID_41496	An14g00510	17	0.0365184
CADANGAT00007041	An08g07190	3	0.0365126
CADANGAT00004055	An04g03430	10	0.0364729
TID_37999	An08g09270	3	0.0364136
CADANGAT00001962	An02g04470	2	0.0364136
TID_184506	An14g05080	2	0.0364136
TID_193227	An04g07260	7	0.0362872
TID_214148	An17g02310	32	0.0362754
CADANGAT00002624	An02g11020	2	0.0362662
TID_38278	An08g05360	31	0.0362425
CADANGAT00001610	An02g01010	6	0.0362173
CADANGAT00011785	An15g01070	4	0.0361929
CADANGAT00007810	An09g02750	3	0.03612
CADANGAT00012531	An16g00590	3	0.03612
TID_182049	An15g06900	3	0.03612
CADANGAT00003106	An03g00810	1	0.03612
CADANGAT00001913	An02g03990	5	0.0360618
CADANGAT00001285	An01g12860	2	0.0359749
CADANGAT00007096	An08g07720	2	0.0359749
CADANGAT00008163	An09g06265	2	0.0359749
CADANGAT00010471	An12g10350	2	0.0359749
TID_53177	An07g08740	8	0.0359388
CADANGAT00013184	An16g07190	9	0.0359268
TID_131892	An02g00420	12	0.0359028
CADANGAT00010239	An12g08050	3	0.035831
TID_199018	An11g00070	10	0.0358024
TID_44253	An04g01470	4	0.0357595
TID_56895	An09g05840	6	0.0357357
CADANGAT00000334	An01g03400	12	0.0356883
CADANGAT00008077	An09g05430	2	0.0356883
CADANGAT00001544	An02g00360	7	0.035668
TID_214877	An19g00230	6	0.0356409
CADANGAT00005049	An06g00440	4	0.0356173
TID_53494	An15g05750	15	0.0355843
TID_181673	An07g00780	10	0.0355466
TID_121585	An16g07170	4	0.0355466
CADANGAT00007549	An09g00080	3	0.0355466
TID_177548	An08g06550	2	0.0355466
TID_204111	An13g00310	21	0.0355064
TID_41696	An14g02860	11	0.0354699
TID_45346	An04g06180	18	0.0354528
CADANGAT00007556	An09g00150	2	0.0354061
TID_53850	An14g04640	8	0.0353363
CADANGAT00012068	An15g03890	4	0.0353363
CADANGAT00005715	An07g04440	8	0.0352667
TID_41104	An16g03600	3	0.0352667
TID_50316	An12g01380	8	0.0352321
TID_213578	An03g05660	11	0.0352163
CADANGAT00002736	An02g12130	4	0.0351284
TID_205557	An01g12170	9	0.0351131
TID_41869	An14g05220	7	0.0350695
TID_47812	An11g01040	19	0.03502
TID_44532	An03g05490	9	0.0349912
CADANGAT00005392	An07g01180	1	0.0349912
CADANGAT00005536	An07g02640	1	0.0349912
TID_55880	An08g01210	20	0.0349776
TID_40316	An15g00270	8	0.0348212
CADANGAT00010567	An13g00360	6	0.0348099
CADANGAT00002483	An02g09670	4	0.0347874
CADANGAT00013841	An18g02080	8	0.03472
CADANGAT00013330	An16g08660	5	0.03472
TID_127101	An09g01760	4	0.03472
CADANGAT00001406	An01g14075	2	0.03472
CADANGAT00013599	An17g02050	2	0.03472
TID_202059	An12g04655	5	0.0346662
TID_190892	An04g02720	9	0.0346305
TID_135894	An05g00780	8	0.0346193
TID_211267	An14g06180	16	0.0345692
TID_45016	An10g00810	3	0.0345415
TID_212361	An09g06540	7	0.0344908
TID_47077	An02g08980	10	0.0344794
TID_171254	An01g09510	11	0.0344529
TID_36484	An01g00880	9	0.0344529
TID_51400	An04g09360	6	0.0344529
TID_36353	0	14	0.034434
TID_194595	An03g01190	7	0.0344151
TID_54140	An18g03150	22	0.0344048
TID_207328	An02g11960	6	0.0343209
CADANGAT00001709	An02g01960	2	0.0343209
TID_171001	An01g11780	5	0.0342946
CADANGAT00005146	An06g01410	3	0.0342771
CADANGAT00011303	An14g03680	3	0.0341899
CADANGAT00011574	An14g06370	3	0.0341899
TID_180150	An07g01420	4	0.0341248
TID_39213	An11g06790	9	0.0341031
CADANGAT00001995	An02g04790	5	0.0340858
CADANGAT00009559	An12g01090	5	0.0340858
CADANGAT00007139	An08g08150	15	0.0339309
TID_43641	An12g00730	13	0.0339309
TID_36503	An01g00670	4	0.0339309
CADANGAT00004640	An04g09300	3	0.0339309
CADANGAT00007697	An09g01640	2	0.0339309
TID_39480	An11g10280	10	0.0338539
CADANGAT00007455	An08g11380	4	0.0338028
CADANGAT00000664	An01g06700	2	0.0338028
TID_202096	An12g03960	10	0.0337519
TID_51185	An04g05840	8	0.0337392
CADANGAT00001634	An02g01230	4	0.0337392
TID_36965	An02g05580	4	0.0337392
TID_42948	An18g05280	7	0.033712
TID_35566	An01g12400	6	0.0336758
CADANGAT00010351	An12g09160	3	0.0336758
TID_143563	An04g02010	3	0.0336758
TID_57265	An17g00910	19	0.0336358
TID_171222	An01g00480	20	0.0336
TID_206914	An02g06700	11	0.0335839
TID_143793	An18g04630	2	0.0335496
TID_184541	An14g02560	7	0.0334959
TID_54566	An04g03060	14	0.0334245
TID_41216	0	10	0.0334245
CADANGAT00005470	An07g01980	2	0.0334245
CADANGAT00007427	An08g11100	2	0.0334245
TID_48084	An11g08900	12	0.0333622
TID_142662	An11g06640	4	0.0333622
TID_135973	An16g02370	4	0.0333622
TID_45867	An04g09080	36	0.0333208
TID_184509	An14g05840	8	0.0332693
TID_36931	An02g05090	8	0.0331769
CADANGAT00007008	An08g06860	2	0.0331769
CADANGAT00012601	An16g01300	2	0.0331769
TID_192726	0	2	0.0331769
TID_128442	An09g06570	2	0.0331769
TID_55264	An01g12780	15	0.0331278
CADANGAT00009783	An12g03390	9	0.0330951
TID_45379	An04g05740	7	0.0330719
TID_50188	An09g02290	26	0.0330076
TID_37534	0	4	0.0329936
TID_177916	An08g00810	10	0.0329572
CADANGAT00014139	An18g05010	8	0.0329329
TID_126865	An02g01240	6	0.0329329
CADANGAT00008560	An11g02240	5	0.0328846
TID_136085	An07g07870	5	0.0328846
TID_52211	An02g04580	6	0.0328524
TID_50019	An09g06550	11	0.0328451
TID_44851	An13g02530	6	0.0328123
TID_42149	An12g07890	4	0.0328123
CADANGAT00000049	An01g00500	2	0.0328123
CADANGAT00006344	An08g00250	2	0.0328123
CADANGAT00011696	An15g00180	2	0.0328123
TID_56021	An11g06990	25	0.0327979
TID_190990	An04g00430	9	0.0327723
TID_45489	An16g08700	14	0.0327609
TID_124989	An13g03550	4	0.0326925
TID_130415	An02g03490	10	0.0326687
TID_54762	An03g06970	15	0.0326449
TID_121294	An12g01940	13	0.0326193
CADANGAT00001335	An01g13370	9	0.0326132
TID_206802	An02g05490	9	0.0326132
CADANGAT00008561	An11g02250	5	0.0325974
TID_209267	An07g09890	30	0.0325658
TID_208472	An08g00600	3	0.0325342
TID_176989	An08g07465	15	0.032487
CADANGAT00002696	An02g11730	3	0.0324556
CADANGAT00012086	An15g04070	3	0.0324556
CADANGAT00005819	An07g05470	1	0.0324556
CADANGAT00005826	An07g05540	1	0.0324556
TID_48811	An15g05810	19	0.0323815
TID_176373	An08g08930	4	0.0322802
TID_179483	0	16	0.0322366
CADANGAT00002701	An02g11780	3	0.0322221
TID_188257	An09g01125	3	0.0322221
TID_215046	#N/A	11	0.0322011
TID_214710	An03g00890	8	0.0321932
CADANGAT00003264	An03g02410	2	0.0321066
CADANGAT00005504	An07g02320	2	0.0321066
TID_208953	An11g07970	33	0.0320753
TID_124027	An14g03090	9	0.0320683
TID_174284	An02g10100	10	0.0320377
TID_213643	An13g00030	6	0.031992
CADANGAT00001982	An02g04660	3	0.031992
TID_40468	An15g02070	9	0.0319413
CADANGAT00002480	An02g09640	6	0.0318781
TID_130509	An04g08580	16	0.0318498
TID_40937	An16g06010	5	0.0317651
[truncated: 7,289 more rows]

## Sheet: RPKM_Group11_Sense
ATCC ID	CBS ID	MAPPED_SUM	RPKM		TOTAL MAPPED READS	225344325
TID_54813	An13g01660	208128	1679.27
TID_37688	An06g02240	122610	697.565
TID_196278	An01g08800	133068	351.285
TID_208214	An08g03580	58813	215.162
CADANGAT00004117	An04g04035	6357	134.334
CADANGAT00000796	An01g07980	7242	124.564
CADANGAT00001206	An01g12080	15640	124.382
TID_55529	An02g02530	45853	123.771
CADANGAT00013697	An18e00610	1976	97.4311
TID_189853	0	106272	78.0533
TID_137005	An01g15190	16191	71.2798
TID_173921	#N/A	22087	69.8109
TID_192575	An17g01885	5309	63.8469
TID_54305	An09g06270	18852	59.7135
CADANGAT00010025	An12g05850	3488	59.3047
CADANGAT00004722	An04g10120	7334	50.6155
TID_214876	An19g00210	8771	50.4833
CADANGAT00010482	An12g10460	5090	49.8624
TID_189475	An12g01460	9731	47.0401
CADANGAT00008254	An10g00260	3009	46.8523
CADANGAT00001452	An01g14630	2954	45.9959
TID_53848	An14g04530	9773	45.0823
TID_56064	#N/A	10718	40.2392
TID_35697	An01g10790	2171	36.493
CADANGAT00006473	An08g01530	600	35.5012
CADANGAT00013744	An18g01110	1952	33.1889
TID_202811	An09g06590	19651	33.0194
TID_39788	An07g07380	11101	31.7004
TID_208909	An11g06780	4398	30.7836
CADANGAT00013542	An17g01460	2408	30.1861
CADANGAT00013758	An18g01250	2014	30.0924
CADANGAT00003816	An04g01070	1268	29.307
CADANGAT00012555	An16g00840	1446	27.7786
CADANGAT00010805	An13g02730	1511	27.5938
TID_39924	An07g05420	2064	27.2599
TID_189852	An05g02420	6758	26.8004
TID_144091	An02g07790	1326	25.8085
CADANGAT00013694	An18g00580	1147	23.8967
TID_203625	An04g02110	3838	23.4597
TID_192649	An17g02350	2945	23.1718
TID_36285	An01g02930	3951	22.3923
CADANGAT00013637	An17g02390	3215	22.1195
TID_38018	An08g09010	18008	21.8342
TID_179082	An11g08140	4550	21.7111
TID_40016	An07g03930	3658	21.2195
TID_54375	An09g03130	10216	20.1758
TID_41113	An16g03500	1725	19.9348
TID_142099	An11g01750	2988	19.1338
TID_53879	An14g05550	4685	19.1264
TID_43872	An05g01140	2937	19.0547
TID_41404	An16g00700	6686	18.3149
TID_192063	An13g01640	3611	18.2302
TID_45985	An12g10450	3441	17.9858
TID_45734	An03g01640	1245	17.3738
CADANGAT00009327	An11g10090	1341	17.249
TID_180653	An07g04400	954	17.0707
TID_214710	An03g00890	4033	16.08
TID_209716	An07g03770	2674	16.0355
TID_203979	An03g04860	3888	16.0349
TID_50192	An09g02230	1363	14.9346
TID_37581	An02g14050	1928	14.9316
CADANGAT00005881	An07g06090	1281	14.4647
TID_196146	An01g10720	1473	14.3663
TID_45778	An03g00900	1385	13.8427
TID_143560	An04g00100	1331	13.6725
CADANGAT00012972	An16g05030	647	13.6074
CADANGAT00000296	An01g03010	833	13.3934
TID_181053	An07g07500	8254	13.2712
TID_40740	An15g05990	2711	12.936
TID_204505	0	1651	12.9216
TID_53931	An12g08900	7212	12.8998
CADANGAT00006495	An08g01750	3954	12.6873
TID_211677	An05g00750	1475	12.444
TID_136397	An08g03250	2446	12.391
TID_53480	An15g04790	6660	12.2431
TID_210291	An15g06080	4470	12.177
TID_205355	An01g14780	3019	12.1242
TID_127054	An04g01170	1605	12.113
TID_209597	An07g06080	3290	11.8218
TID_50151	An09g03560	1081	11.6718
TID_53901	An14g06600	4427	11.6521
CADANGAT00007657	An09g01230	683	11.6127
TID_193651	An16g07230	2979	11.416
TID_207586	An06g00590	1341	11.1649
TID_129581	An09g05110	6517	11.1317
CADANGAT00006280	An07g10060	681	11.0698
TID_208439	An08g00970	1767	11.0597
TID_57457	An12g10720	4169	10.9148
TID_143899	An04g00010	625	10.7501
TID_179599	An11g09670	588	10.738
CADANGAT00010552	An13g00200	906	10.7214
TID_37299	0	1473	10.4754
TID_206215	An01g03390	1572	10.3964
TID_210525	An16g04420	3778	10.1058
TID_212102	An18g05020	1645	10.0967
TID_55334	An01g08890	2514	10.0779
TID_199495	An11g09500	2164	9.90008
TID_54329	An09g05520	1348	9.79044
TID_141804	An01g14710	1571	9.72323
TID_45964	An12g10710	1436	9.61157
TID_210395	An15g07300	13199	9.59106
TID_179495	0	1873	9.55371
TID_127827	An12g07900	915	9.53158
TID_52472	An02g14070	751	9.41434
TID_198959	An08g00610	1631	9.1734
TID_42689	An18g01930	983	8.93896
TID_55048	An16g09070	2431	8.86437
TID_50257	An12g00010	1832	8.85597
TID_208562	0	1648	8.71663
CADANGAT00006982	An08g06600	1020	8.67128
TID_204445	An17g01180	5998	8.51745
TID_51355	An03g02660	4590	8.46585
TID_184740	An14g05070	1338	8.4221
TID_39869	An07g06170	1023	8.22413
TID_53575	An16g04940	1679	8.16976
TID_206867	An02g06230	1928	8.10208
TID_127581	An18g04120	708	7.99455
TID_170730	An01g09900	1105	7.93464
TID_40747	An15g06100	617	7.86791
TID_143798	An02g02760	356	7.85972
TID_42296	An12g05920	1410	7.78245
TID_206816	An02g05700	4860	7.56737
TID_190964	An04g00130	972	7.52775
TID_51824	An01g09290	3704	7.50551
TID_57311	An17g02330	2831	7.49582
TID_206645	An02g03310	1484	7.475
TID_44666	An13g00130	1408	7.43835
TID_196044	An01g12420	1758	7.33214
TID_199104	0	949	7.29867
TID_202131	An05g00900	4046	7.28979
TID_53788	An14g02370	3979	7.23072
TID_133271	0	1449	7.12089
CADANGAT00001945	An02g04310	560	7.08002
TID_196237	An01g09270	2948	7.07911
TID_48178	An11g10870	1459	7.076
TID_53113	An11g11300	1070	7.06591
TID_55707	An08g10400	2013	7.05608
CADANGAT00009704	An12g02590	579	7.02022
TID_45776	An03g00920	1967	6.9442
TID_209619	An07g05640	3166	6.83015
CADANGAT00011883	An15g02040	434	6.82958
CADANGAT00002135	An02g06185	218	6.71811
TID_51800	An01g10050	1584	6.60643
TID_49859	An18g03600	2035	6.55819
TID_214261	An04g06570	1071	6.53745
TID_203622	An04g02120	1062	6.51838
TID_212062	An18g04400	1619	6.47258
TID_53847	An14g04520	2359	6.34066
TID_119606	An13g00400	3866	6.30734
TID_57444	An04g08980	559	6.23278
CADANGAT00008812	An11g04760	736	6.22117
TID_181371	An07g09990	2539	6.19758
CADANGAT00008484	An11g01480	403	6.18815
TID_40901	An16g06530	3048	6.18471
TID_143018	0	1035	6.14856
CADANGAT00011889	An15g02100	246	6.13294
TID_55264	An01g12780	2796	6.11818
TID_202152	An05g00540	1309	6.11462
TID_209363	An07g09010	1927	6.07772
TID_55041	An16g09260	2674	6.04806
TID_45724	An03g01760	3359	6.03729
TID_185679	An14g00130	2334	6.0253
TID_121673	An01g14540	2109	6.01093
CADANGAT00010466	An12g10300	1112	6.01056
TID_208917	An11g06900	466	5.99405
TID_48938	An16g05070	2907	5.98065
CADANGAT00001161	An01g11630	287	5.97937
TID_196062	An01g12230	1898	5.97776
TID_43526	An09g00820	1107	5.91153
TID_205443	An01g13350	3871	5.80147
CADANGAT00000485	An01g04920	245	5.69228
TID_48080	An11g08860	623	5.6886
TID_196714	An01g03460	1020	5.68644
TID_125232	An14g05330	1354	5.64186
TID_179438	An11g08150	1280	5.58525
TID_214112	An17g02170	1912	5.57843
CADANGAT00006082	An07g08080	489	5.56413
TID_54354	An09g04280	1962	5.52805
TID_48569	An15g00025	767	5.50757
TID_52698	An08g04880	1078	5.486
TID_54414	An09g01150	1627	5.4822
TID_210454	An16g05090	2809	5.46967
TID_55252	An01g13190	879	5.45552
TID_50376	An12g03440	2405	5.42305
TID_53510	An15g06290	1376	5.40851
CADANGAT00002175	An02g06570	2049	5.34553
TID_38677	An08g00030	1116	5.34242
TID_214265	An04g06510	1459	5.32884
TID_46267	An01g14180	2053	5.31845
TID_199503	An11g09570	567	5.27495
CADANGAT00014233	An18g05950	481	5.2704
TID_49626	An12g05640	1292	5.23603
TID_36874	An02g04270	1697	5.21878
TID_214534	An16g07620	2232	5.21582
TID_47529	An08g05030	2714	5.21376
CADANGAT00013812	An18g01790	324	5.20942
TID_141808	An16g02450	1117	5.11544
TID_37501	An02g13110	667	5.11212
CADANGAT00003763	An04g00550	463	5.11103
TID_181216	0	1769	5.09093
TID_127559	An08g00020	550	5.08481
TID_180844	An07g08190	1005	4.98864
TID_196993	An02g01710	608	4.92353
TID_212098	An18g05000	802	4.91574
TID_39551	An11g11260	793	4.88758
TID_48817	An15g05920	367	4.84708
TID_55524	An02g02270	1654	4.84161
TID_41615	An14g01900	1151	4.82773
TID_41930	An14g06050	402	4.79553
TID_39342	An11g08790	793	4.79436
TID_130957	An03g02000	1938	4.79385
TID_52270	An02g06560	920	4.72528
TID_179142	0	2447	4.71923
TID_52706	An08g04450	1970	4.65505
TID_52427	An02g12070	1429	4.62202
TID_52637	An08g06960	860	4.61473
TID_55188	An12g10200	1020	4.60001
TID_38052	An08g08500	289	4.59671
TID_206944	An02g07010	656	4.57002
TID_200308	An07g02650	3313	4.5644
TID_47202	An02g14870	1783	4.50845
TID_45070	An17g00230	865	4.50536
TID_194499	An03g00910	1273	4.48344
TID_52301	An02g07350	642	4.47952
TID_47578	An08g03970	1195	4.45256
TID_51181	An04g05880	3234	4.42534
TID_52354	An02g09000	1902	4.38919
TID_170269	An01g13500	1283	4.37289
TID_41616	0	1192	4.36442
TID_210274	An15g05770	4824	4.31946
TID_45683	An03g02400	383	4.29197
TID_204461	An17g01360	953	4.24181
CADANGAT00005547	An07g02750	283	4.22847
TID_201205	An16g01850	721	4.22662
TID_177036	An08g03010	308	4.21851
TID_52545	An06g01440	1702	4.19372
TID_211470	An12g07790	533	4.18632
TID_212792	An12g00410	1358	4.17625
TID_56454	An16g03090	1567	4.16146
CADANGAT00010226	An12g07920	199	4.14598
TID_51095	An17g02250	416	4.1299
TID_206688	An02g03950	1198	4.09262
TID_178492	An11g00090	986	4.05141
TID_39309	An11g08210	753	3.90825
TID_44744	An13g01130	772	3.87104
TID_201930	An12g07830	628	3.86525
TID_206859	An02g06130	601	3.84298
TID_45685	An03g02360	345	3.83707
TID_37485	An02g12880	365	3.82918
TID_56801	An18g04300	3219	3.82765
TID_210581	An16g03940	1438	3.81659
TID_214048	An17g01560	2040	3.81653
TID_190396	An04g00830	906	3.8073
TID_212197	An18g05890	1608	3.80573
TID_54582	An04g02470	661	3.7996
TID_53576	An16g04930	535	3.78651
TID_39736	An07g08100	3314	3.77571
TID_211917	An18g03040	2274	3.74999
CADANGAT00008063	An09g05290	3564	3.74693
TID_207626	An06g01190	668	3.72406
TID_55007	An04g05720	1227	3.70156
TID_45984	An12g10470	2519	3.68197
TID_203569	An04g02570	623	3.6813
TID_54460	An12g00720	3280	3.66084
TID_54814	An13g01680	2014	3.65091
TID_42297	An12g05910	335	3.64366
TID_38023	An08g08910	1367	3.61088
TID_206990	An02g07400	620	3.58715
TID_211589	An12g04670	1451	3.58122
TID_52501	An02g14970	806	3.52737
TID_51185	An04g05840	836	3.49329
TID_140349	An03g02190	1215	3.49207
TID_52536	An06g01120	456	3.47692
TID_209292	An07g09700	1623	3.46432
TID_53405	An15g01110	1114	3.46429
TID_192304	An13g02350	915	3.4616
TID_205494	An01g12810	843	3.45424
CADANGAT00005198	An06g01930	126	3.45151
TID_39360	An11g08950	771	3.43517
TID_123950	An08g00830	981	3.41438
TID_189639	An12g01710	717	3.39936
TID_210817	An14g00040	5647	3.39283
TID_120955	An07g10280	1461	3.37678
TID_54801	An13g01110	633	3.37624
TID_53525	An15g06740	625	3.37003
TID_37453	An02g12390	352	3.35926
TID_51738	An01g13030	1284	3.35371
TID_39623	An07g09610	2264	3.34895
TID_38997	0	932	3.33809
TID_52342	An02g08680	1130	3.33636
TID_53084	An11g10490	882	3.33107
TID_122243	An01g05680	598	3.32546
TID_199462	An11g09120	620	3.32288
CADANGAT00010948	An14g00120	387	3.3218
TID_52676	An08g05730	878	3.32162
TID_44648	An03g06940	726	3.26417
TID_196195	An01g09840	264	3.26334
CADANGAT00008902	An11g05670	144	3.26032
TID_211828	An18g02020	918	3.25901
TID_127932	An04g03610	328	3.25626
TID_126104	An11g08010	607	3.25321
TID_53120	An07g10350	1832	3.23896
TID_195023	An12g10730	820	3.23743
TID_56586	An14g03990	1859	3.22124
TID_35583	An01g12180	1905	3.19854
TID_47491	0	387	3.16858
TID_50851	An13g01040	682	3.14276
TID_137853	An11g06690	259	3.14031
TID_188288	An09g03530	352	3.13665
TID_198441	An08g06630	703	3.1322
TID_56053	An11g09780	761	3.1298
TID_45799	An03g00530	900	3.12511
TID_180012	An07g10340	369	3.12499
TID_175387	An02g10660	646	3.12279
TID_137513	An03g01630	348	3.1198
TID_41873	An14g05300	531	3.11281
TID_54674	An04g00060	634	3.10881
TID_55633	An02g12140	1145	3.10771
TID_206019	An01g05600	1381	3.09203
TID_179747	An11g06930	730	3.08523
TID_51182	An04g05870	8375	3.08401
TID_52767	An08g02670	412	3.08316
TID_50898	An13g02390	1204	3.07596
CADANGAT00010550	An13g00180	192	3.07592
TID_209263	An07g09920	4706	3.06706
CADANGAT00009439	An11g11220	199	3.0663
TID_143709	An18g06850	259	3.06494
TID_202653	An18g05860	591	3.06385
TID_201122	An16g03040	664	3.05031
TID_42290	An12g06000	265	3.0387
TID_205836	An01g08080	2172	3.02434
TID_172537	An01g01230	462	3.02389
TID_193846	An16g09310	372	3.02346
TID_51035	An17g01260	1549	3.01488
TID_142765	An01g15180	300	2.99841
TID_199489	An11g09450	791	2.99248
CADANGAT00010034	An12g05940	176	2.99244
TID_56568	An14g02870	956	2.9834
TID_186429	An12g07660	1397	2.97333
TID_38996	0	478	2.97087
TID_131561	An04g08620	785	2.96979
TID_198713	An08g03530	2885	2.96152
TID_41575	An14g01410	569	2.94635
TID_185892	An05g00390	1384	2.94567
TID_44432	An03g04180	278	2.9373
CADANGAT00008485	An11g01490	317	2.9307
TID_128530	An07g03340	208	2.93026
TID_45016	An10g00810	256	2.92041
TID_55586	An02g07470	901	2.88064
CADANGAT00007881	An09g03430	923	2.85831
CADANGAT00002386	An02g08685	114	2.85815
TID_206952	An02g07070	1697	2.8547
TID_208272	An08g02950	257	2.83701
TID_173308	An02g10280	201	2.83165
TID_135741	An11g07490	481	2.81227
CADANGAT00006070	An07g07960	266	2.81051
TID_181105	An07g07560	336	2.80801
TID_42416	An12g04510	1082	2.80792
TID_41786	An14g03980	795	2.80663
TID_52604	An08g08740	467	2.80052
TID_198674	An08g03910	547	2.79332
TID_121960	An16g05580	997	2.78786
TID_212055	An18g04310	449	2.78672
TID_35596	An01g12030	216	2.77836
TID_214126	An17g02240	409	2.76256
TID_206931	An02g06850	1077	2.76104
TID_37719	An08g10820	909	2.761
TID_39128	An11g05680	1007	2.75847
TID_51231	An16g09320	1469	2.74365
TID_187227	An18g05940	650	2.73929
TID_208201	An08g03690	554	2.73466
TID_47695	An08g01520	576	2.73086
TID_192726	0	166	2.72834
TID_53653	An16g02430	921	2.72654
CADANGAT00008815	An11g04790	261	2.71884
TID_199618	An11g10620	822	2.71208
TID_57159	An03g04920	811	2.7019
CADANGAT00004462	An04g07500	258	2.68759
TID_209218	An07g10420	755	2.68679
CADANGAT00012916	An16g04450	125	2.67974
TID_211628	An12g04000	2913	2.6714
TID_207206	An02g09940	934	2.66545
TID_56197	An07g05930	460	2.65797
TID_123609	#N/A	781	2.65579
TID_126673	An16g00630	411	2.63186
TID_42166	An12g07720	1179	2.60687
TID_188902	An09g05230	1027	2.59685
TID_44883	An13g03080	261	2.59111
TID_48069	An11g08160	717	2.58053
TID_207948	An08g06620	356	2.56879
CADANGAT00003339	An03g03270	1059	2.56802
TID_183733	An16g05350	806	2.56398
TID_137182	An15g01690	311	2.55576
TID_197473	An02g07230	1427	2.5555
CADANGAT00006584	An08g02650	578	2.55474
TID_48279	An07g08930	692	2.55267
TID_56667	An12g08110	1066	2.527
TID_200274	An07g02990	673	2.52242
TID_208158	An08g04140	1102	2.51947
TID_202248	An18g01150	1071	2.51867
TID_212470	An09g05480	2132	2.5129
TID_202461	An18g03810	589	2.51083
TID_143580	An06g01870	254	2.50481
TID_56966	An12g00100	931	2.50088
CADANGAT00013397	An16g09330	342	2.49208
TID_44960	An10g00090	301	2.49204
TID_56472	0	623	2.48397
TID_56424	An16g04330	486	2.47896
CADANGAT00003937	An04g02250	153	2.46
TID_213937	An17g00270	838	2.44977
TID_207169	An02g09390	1160	2.44661
TID_198250	An08g10110	290	2.44661
TID_39310	An11g08220	909	2.44031
TID_170312	An01g05900	807	2.43618
TID_212272	An18g06590	630	2.4353
TID_129080	An02g05400	2022	2.43367
TID_45252	An04g07560	1008	2.42447
TID_183640	An16g00860	755	2.42258
TID_178675	An11g11320	628	2.41285
CADANGAT00000968	An01g09690	242	2.40787
TID_37001	An02g06180	945	2.40596
TID_55865	An08g01850	1947	2.40203
TID_202783	An09g06790	679	2.3952
TID_185790	An12g06200	928	2.39149
TID_45434	An04g04890	922	2.38851
TID_57188	An13g00280	372	2.38556
TID_56861	0	374	2.3846
TID_205183	An04g09170	1495	2.38386
TID_187254	An18g03540	404	2.38089
TID_208493	An08g00410	1633	2.38065
TID_187819	An18g00940	890	2.36781
TID_52861	An11g00570	587	2.36594
TID_187386	An18g04460	841	2.36506
TID_40269	An07g00090	536	2.3597
TID_56751	An18g00600	364	2.34783
TID_207131	An02g09030	1183	2.34259
TID_208484	An08g00450	459	2.33856
TID_214410	An04g04970	1327	2.33774
TID_204582	0	160	2.33561
TID_212459	An09g05640	1302	2.33165
TID_52503	An02g14990	1356	2.32964
TID_127402	An16g04690	267	2.32324
TID_213093	An04g03270	1897	2.31907
TID_124413	An04g09760	588	2.31324
TID_190578	An04g03590	946	2.31296
TID_47812	An11g01040	1265	2.31014
TID_214140	An17g02290	2487	2.3055
TID_191587	An03g05090	1018	2.299
TID_209511	An07g07430	468	2.29737
TID_129501	An14g05890	1377	2.28606
TID_203246	An12g00510	503	2.28469
TID_56228	An07g03440	871	2.28035
TID_185461	An14g05580	380	2.27572
CADANGAT00011413	An14g04765	103	2.27402
TID_46001	An12g10240	161	2.26813
TID_205848	An01g07860	1591	2.26728
TID_35543	An01g12700	741	2.26467
TID_191298	An03g05310	710	2.26346
TID_211010	An14g02230	778	2.25212
TID_209711	An07g03860	3900	2.24153
TID_208958	An11g07980	1069	2.21675
TID_199098	An11g01630	806	2.21197
TID_210048	An15g00990	295	2.20018
TID_197559	An02g08080	221	2.19893
TID_42867	An18g04210	568	2.19372
TID_198703	An08g03590	440	2.18653
TID_125829	An14g02450	502	2.18402
TID_130818	An01g09300	910	2.18167
TID_53364	0	828	2.17935
TID_175112	An02g11170	297	2.17848
TID_52673	An08g05850	579	2.17746
TID_56641	An12g09700	517	2.17672
TID_210577	0	1313	2.16765
TID_182323	An15g04670	514	2.16615
TID_173659	An02g00970	212	2.16272
TID_214458	An16g09020	731	2.1583
TID_174804	An02g08740	1000	2.15629
TID_196922	An01g00040	1131	2.15315
TID_198422	An08g06850	1052	2.14936
TID_53717	An14g00180	682	2.14796
TID_186253	An05g00850	835	2.14435
CADANGAT00012224	An15g05450	387	2.14403
TID_36077	An01g05890	266	2.13843
TID_46698	An01g04310	1024	2.13341
TID_188287	An09g06520	555	2.13238
TID_37479	An02g12780	529	2.13217
CADANGAT00000967	An01g09680	233	2.1319
TID_206243	An01g03100	813	2.11107
TID_208139	An08g04300	1073	2.10784
TID_124341	An18g03590	535	2.10474
TID_50782	An03g06870	189	2.10205
TID_210876	An14g00530	384	2.09344
CADANGAT00013585	An17g01895	311	2.08161
TID_182079	An15g00010	1041	2.06416
TID_206881	An02g06390	404	2.05598
TID_199933	An07g08150	252	2.05191
TID_209213	An11g11310	361	2.04597
TID_53541	An15g07240	921	2.04456
TID_48329	An07g07840	194	2.03524
TID_178726	An11g04930	339	2.03018
TID_210867	An14g00370	364	2.02928
TID_200411	An15g00040	299	2.02574
TID_46769	An01g02850	1723	2.02438
CADANGAT00003176	An03g01510	169	2.02146
TID_207011	An02g07570	634	2.01394
TID_205506	An01g12710	2363	2.00424
TID_206405	An01g00120	575	1.9966
TID_52540	An06g01270	746	1.99547
CADANGAT00009395	An11g10780	971	1.98936
TID_197567	An02g08020	337	1.98868
TID_201401	An14g01010	409	1.98795
TID_177340	An08g03610	882	1.98278
TID_209921	0	374	1.98053
TID_200208	An07g03680	377	1.97287
TID_36624	An02g00510	233	1.96947
TID_205376	An01g14290	611	1.96194
CADANGAT00013389	An16g09255	80	1.93996
TID_43345	An09g03250	771	1.93959
TID_57261	An17g00770	616	1.9346
TID_178644	An11g08400	697	1.93436
TID_127656	An14g05160	230	1.93307
TID_57291	An17g01925	718	1.92755
CADANGAT00008163	An09g06265	108	1.92477
TID_205206	An04g08800	644	1.91931
TID_206081	An01g04640	1397	1.9134
TID_186412	An12g07530	332	1.9109
TID_52878	An11g01570	728	1.89924
TID_209129	An11g10560	781	1.89907
TID_208387	An08g01580	965	1.89904
TID_57312	An17g02340	653	1.89894
TID_48814	An15g05880	1072	1.8968
TID_53173	An07g08890	701	1.89452
TID_49989	An18g06720	806	1.88946
TID_52431	An02g12320	455	1.87652
TID_134009	An02g01430	496	1.87645
TID_181202	An07g04040	597	1.87493
TID_196413	An01g06970	499	1.87184
TID_45301	0	649	1.87137
TID_211159	An14g04180	786	1.87124
TID_209010	An11g09510	574	1.8702
TID_139020	An08g06580	1085	1.86189
TID_171434	An01g08900	709	1.86061
TID_214148	An17g02310	1648	1.85099
TID_38274	An08g05410	404	1.85017
TID_143961	An09g05630	136	1.84563
TID_190222	An04g02690	434	1.84477
TID_46760	An01g03050	954	1.84467
TID_197949	An02g13850	282	1.84303
TID_35385	An01g14870	337	1.83947
TID_182851	An15g03380	253	1.83452
TID_203639	An04g02030	1996	1.83386
TID_54106	An18g02150	1046	1.83108
TID_53399	An15g00880	719	1.83056
TID_57366	An04g05270	532	1.8301
TID_129918	0	465	1.82935
TID_39944	An07g05060	459	1.82516
TID_135894	An05g00780	425	1.82222
TID_119631	An15g01180	1101	1.81969
TID_35540	An01g12740	890	1.81587
TID_35429	An01g14280	1064	1.81323
TID_207741	An08g10350	525	1.81305
TID_201380	An14g00850	169	1.80714
TID_119441	An12g09120	1068	1.80343
CADANGAT00006583	An08g02640	101	1.80001
TID_170766	An01g05180	1354	1.79468
CADANGAT00006658	An08g03390	291	1.79355
TID_213757	An13g01300	1293	1.79085
TID_211749	0	581	1.78923
TID_46272	An01g14080	158	1.78409
TID_184712	An14g04800	837	1.77889
CADANGAT00004791	An05g00430	145	1.77262
TID_174574	0	212	1.77172
TID_53066	An11g09910	832	1.7708
TID_198660	An08g04070	263	1.76834
TID_55916	An11g00400	630	1.76498
CADANGAT00010941	An14g00050	310	1.76368
TID_44995	An10g00500	106	1.76177
TID_125186	An11g04550	431	1.76117
TID_126803	An08g03700	277	1.75856
TID_137708	An04g03700	184	1.75597
TID_35734	An01g10170	779	1.74593
TID_198565	An08g05300	1038	1.73234
TID_177726	An06g00500	592	1.73063
TID_126525	An09g03570	179	1.73059
TID_186950	An18g02250	660	1.72488
TID_41315	An16g01820	219	1.72313
TID_44405	An03g03720	350	1.72002
TID_178015	An11g01520	2502	1.719
TID_212204	An18g05960	1436	1.7158
TID_52515	An06g00280	344	1.70755
TID_209145	An11g10730	668	1.70463
TID_200329	0	285	1.70449
TID_45389	An04g05630	2290	1.70051
TID_39391	An11g09330	270	1.69953
CADANGAT00005676	An07g04050	184	1.69053
TID_52748	An08g03430	369	1.68988
TID_209541	An07g07020	240	1.68518
TID_184561	An14g00170	1181	1.67493
TID_48750	An15g03670	1004	1.67433
TID_54389	An09g02840	287	1.6736
TID_43424	An09g02220	1318	1.67205
TID_43721	An12g01760	153	1.66412
TID_201304	An14g00110	257	1.65767
TID_57252	An17g00240	725	1.64736
TID_208930	An11g06980	395	1.64281
TID_38832	An11g01980	574	1.6423
TID_182514	0	379	1.63447
TID_56770	An18g02980	1103	1.6343
TID_212603	An09g03440	337	1.63263
TID_53856	An14g04770	636	1.63047
TID_206389	An01g00280	361	1.6297
TID_56866	An09g06780	452	1.6281
CADANGAT00007072	An08g07485	67	1.62471
TID_211423	An12g08380	253	1.62244
TID_49589	An12g07160	444	1.61369
TID_200218	An07g03520	572	1.61267
TID_209252	An07g10020	342	1.61112
TID_50299	An12g00910	463	1.60769
TID_47885	An11g02640	151	1.60692
TID_212184	An18g05810	209	1.59909
TID_174835	An02g14980	641	1.59895
TID_212167	An18g05700	852	1.59868
TID_198789	An08g02470	243	1.59284
TID_189911	An12g03070	733	1.59217
CADANGAT00004468	An04g07555	74	1.58641
TID_210358	An15g06860	398	1.58545
TID_56137	An07g08990	599	1.58412
CADANGAT00003968	An04g02560	108	1.58174
TID_207572	An06g00260	781	1.5804
TID_133736	An03g03800	369	1.57755
TID_143109	An11g05660	170	1.57167
TID_53737	An14g00710	777	1.57015
TID_187263	An18g05730	399	1.5697
TID_175113	An02g14850	247	1.5681
TID_53335	An07g02300	670	1.56568
TID_126606	0	146	1.56497
TID_134028	An16g03720	482	1.56014
TID_213454	An03g04060	1704	1.55848
TID_56101	An11g11280	523	1.55765
TID_209231	An07g10290	323	1.55631
TID_44478	An03g04850	182	1.55617
TID_46386	An01g11550	553	1.55515
TID_206262	An01g02840	1136	1.55448
TID_205470	An01g13060	428	1.55173
TID_175768	An08g10440	763	1.54609
TID_210716	An16g02100	899	1.5445
TID_53896	An14g06430	452	1.54413
TID_49123	An16g01810	145	1.54307
TID_54806	An13g01225	285	1.5386
TID_171597	An01g00950	156	1.53839
TID_35976	An01g07150	495	1.53504
TID_191806	An13g01070	57	1.53301
TID_54156	An18g03700	721	1.53088
TID_48523	An07g02020	335	1.52944
TID_206125	An01g04280	507	1.52742
TID_209872	An07g01970	740	1.52667
TID_214151	An17g02320	685	1.52218
TID_49321	An14g02960	330	1.52069
TID_45371	0	265	1.51935
TID_36176	An01g04450	1025	1.51924
TID_198730	An08g03420	447	1.51886
TID_188319	0	135	1.51284
CADANGAT00006087	An07g08130	103	1.50851
TID_54097	An18g01780	465	1.50511
TID_207543	An02g14940	387	1.49858
TID_208321	An08g02240	317	1.49812
TID_176363	An08g01700	84	1.49704
TID_206812	An02g05610	478	1.49485
TID_212193	An18g05850	508	1.49096
TID_208113	An08g04480	916	1.48679
TID_173423	An02g14950	495	1.47624
TID_39997	An07g04200	469	1.47294
TID_41043	An16g04340	141	1.4688
TID_35794	An01g09450	281	1.46359
TID_209282	0	266	1.46272
TID_206235	An01g03160	268	1.4539
TID_207758	An08g10050	249	1.452
CADANGAT00008616	An11g02785	96	1.44903
TID_197123	An02g03120	528	1.44813
TID_137087	An04g08220	151	1.44104
TID_138230	An12g00640	112	1.44063
TID_212044	An18g04220	428	1.43997
CADANGAT00000482	An01g04890	150	1.43459
TID_182157	An15g00600	152	1.43211
TID_202801	An09g06680	560	1.42985
TID_213546	An03g04960	1296	1.42958
TID_37145	An02g08270	498	1.42486
TID_36714	An02g01790	154	1.42375
TID_52154	An02g02480	693	1.4198
TID_211733	0	1163	1.41863
CADANGAT00004243	An04g05290	45	1.41627
TID_200242	An07g03210	388	1.41132
TID_56702	An12g04860	157	1.41035
TID_201372	An14g00740	515	1.40987
TID_126565	0	203	1.40977
TID_182499	0	360	1.40506
TID_194652	0	245	1.40468
TID_43533	An09g00920	705	1.40356
TID_138257	An04g02260	73	1.40238
TID_55090	An16g07220	368	1.40177
TID_212624	An09g03040	556	1.39872
TID_54027	An12g03940	263	1.39606
TID_176760	An08g08670	969	1.39297
TID_194825	An04g09030	306	1.39274
TID_209562	An07g06760	202	1.39193
TID_210383	An15g07150	1040	1.39095
TID_42613	An18g00690	236	1.39082
TID_189410	An12g00490	437	1.39015
TID_198715	An08g03490	280	1.38832
TID_42277	An12g06180	375	1.38677
TID_57431	An03g01310	542	1.3823
TID_53983	An12g06300	327	1.38201
TID_39334	0	309	1.3809
TID_189272	0	1355	1.37472
TID_211641	An12g03900	174	1.37394
TID_119224	An08g05760	1030	1.37261
TID_136905	An18g05430	226	1.37197
TID_55704	An08g10510	739	1.36985
TID_57036	An04g03260	425	1.36965
TID_173430	An02g13600	678	1.36823
TID_206339	An01g01830	762	1.36626
CADANGAT00001600	An02g00920	72	1.36543
TID_55773	An08g05870	750	1.36347
TID_48103	An11g09440	622	1.36307
TID_43351	An09g03140	373	1.36234
TID_52809	An08g01140	151	1.35645
TID_208913	An11g06830	474	1.35444
TID_42446	An12g04070	430	1.35045
TID_175821	An08g00010	229	1.34957
CADANGAT00012338	An15g06590	82	1.34773
TID_198257	An08g10030	235	1.34561
CADANGAT00004291	An04g05770	130	1.34474
CADANGAT00013840	An18g02070	251	1.34361
TID_55047	An16g09150	622	1.34317
TID_196801	An01g02420	444	1.34309
TID_36861	An02g04060	128	1.34284
TID_37273	An02g09780	519	1.34216
TID_211308	An14g06610	664	1.3418
TID_38927	An11g03170	251	1.34037
TID_199078	An11g01410	443	1.33642
TID_46294	An01g13560	524	1.3364
TID_207914	An08g07000	625	1.33407
TID_125698	0	192	1.33338
TID_202514	An18g04240	1263	1.33256
TID_126136	An16g05260	253	1.33182
CADANGAT00012288	An15g06090	151	1.32954
TID_209919	0	411	1.32165
TID_44921	An13g03670	138	1.31982
TID_184233	An16g00350	381	1.31678
TID_211341	An14g07150	161	1.31577
TID_43123	An09g06300	180	1.31162
CADANGAT00013379	An16g09160	125	1.31136
TID_181821	An15g01155	139	1.30963
TID_38152	An08g07150	253	1.30854
CADANGAT00004835	An05g00840	72	1.30413
TID_209100	An11g10200	184	1.3002
TID_49678	An12g04560	257	1.29747
TID_53176	An07g08810	420	1.29702
TID_38647	An08g00540	154	1.29432
TID_52945	An11g04180	637	1.29432
TID_40728	An15g05820	300	1.29378
TID_183355	An16g01730	403	1.29124
TID_41953	An14g06330	200	1.28628
TID_207743	An08g10340	324	1.28605
TID_41123	An16g03360	219	1.28043
TID_52442	An02g12760	420	1.27921
TID_56485	An16g01830	358	1.27913
TID_54141	An18g03170	1000	1.27849
TID_55755	An08g06540	242	1.27847
TID_211390	An12g08730	248	1.27821
TID_203198	An12g00030	427	1.27601
TID_186194	0	420	1.27571
TID_127809	An16g03330	125	1.27519
TID_36749	An02g02390	721	1.2732
CADANGAT00008439	An11g01020	49	1.27161
TID_184433	An14g01060	1015	1.2713
TID_46404	An01g10950	214	1.2713
TID_209956	An15g00170	466	1.26868
TID_206607	An02g02930	255	1.26719
TID_174315	An02g04540	878	1.26338
TID_47182	An02g14170	168	1.26146
TID_195091	An12g09950	283	1.25711
CADANGAT00004531	An04g08200	143	1.25412
TID_202202	0	626	1.25134
TID_128442	An09g06570	76	1.24912
TID_173033	An02g08990	378	1.24809
TID_54326	An09g05660	579	1.24789
TID_198992	An08g00370	158	1.24317
TID_191606	An03g06800	677	1.24247
CADANGAT00006898	An08g05770	62	1.23934
TID_197860	An02g12270	239	1.23902
TID_129773	An01g08040	442	1.23828
TID_211974	An18g03580	262	1.2382
TID_215118	#N/A	296	1.23803
TID_206381	An01g00470	143	1.23701
TID_212334	An09g06730	543	1.23572
TID_121829	An09g04790	370	1.23546
TID_53061	An11g09840	193	1.23233
TID_48810	An15g05790	1139	1.2316
TID_140003	An02g01080	466	1.22873
TID_48994	An16g04100	1942	1.2271
CADANGAT00000439	An01g04455	89	1.22656
TID_211979	An18g03640	137	1.22572
TID_173794	An02g03960	139	1.22388
TID_183145	An15g00070	273	1.22372
TID_128478	0	43	1.2232
TID_209842	An07g02210	450	1.22212
TID_41915	An14g05870	298	1.22107
TID_136079	An11g11230	230	1.21943
TID_205507	An01g12620	877	1.21468
TID_55721	An08g08950	509	1.21049
TID_210464	An16g05020	255	1.21027
TID_174887	An02g14650	769	1.21013
TID_55287	An01g11810	358	1.20629
TID_53758	An14g01420	494	1.20318
TID_53246	An07g06190	715	1.20186
TID_207667	An06g01720	482	1.20098
TID_211068	An14g03020	626	1.19947
TID_212275	An18g06650	157	1.1971
TID_54624	An04g01450	394	1.19674
TID_45717	An03g01860	165	1.19643
TID_189620	An05g02410	523	1.19204
TID_124206	An18g06470	320	1.18932
TID_53008	An11g06960	401	1.18871
TID_205821	An01g08310	818	1.18861
TID_53547	An15g07820	218	1.18846
TID_197350	An02g06050	279	1.18706
TID_55720	An08g08980	614	1.18672
TID_124595	An15g01410	298	1.18603
TID_130008	An09g06800	697	1.18507
TID_42585	An18g00240	290	1.18501
TID_203777	An04g00750	274	1.18395
TID_55451	An01g03610	378	1.18296
TID_48973	An16g04500	327	1.18265
TID_214784	An04g08760	422	1.18225
TID_200642	An15g03020	269	1.18074
CADANGAT00006545	An08g02270	71	1.18005
TID_194156	An03g03130	649	1.17649
TID_195145	An04g09720	189	1.17467
TID_191251	An03g03460	461	1.1737
TID_39560	An07g10430	298	1.16925
TID_200758	An15g05940	574	1.16046
TID_181867	An15g03910	513	1.1603
TID_38203	An08g06450	231	1.1583
TID_212087	An18g04670	348	1.15592
TID_191568	An03g05540	246	1.1552
CADANGAT00006902	An08g05810	46	1.15329
TID_36247	An01g03370	771	1.152
TID_180489	An07g00070	119	1.1505
TID_205564	An01g11950	315	1.14956
TID_185464	An14g03220	223	1.14936
TID_36287	An01g02900	125	1.14846
TID_57277	An17g01420	273	1.14398
TID_45086	An17g00400	324	1.14383
TID_134658	An04g01210	227	1.14212
TID_41887	An14g05470	388	1.13876
TID_49311	0	291	1.13876
TID_53511	An15g06310	743	1.13813
TID_51057	An17g01660	442	1.13509
TID_51820	An01g09480	305	1.13357
TID_208393	An08g01380	488	1.13322
TID_209771	An07g03140	524	1.1332
TID_38904	An11g02860	244	1.13144
TID_213643	An13g00030	214	1.13055
TID_208651	An11g02140	188	1.13046
TID_209138	An11g10710	1155	1.12946
TID_210458	An16g05060	996	1.12839
TID_55156	An04g09290	902	1.12786
TID_52691	An08g05060	446	1.12775
TID_44911	An13g03490	160	1.12702
TID_35907	An01g08010	231	1.12401
CADANGAT00004726	An04g10160	22	1.12217
TID_193056	An17g02360	474	1.12184
TID_53577	An16g04910	313	1.12105
TID_208738	An11g03290	544	1.12074
TID_127851	An01g04440	106	1.11998
TID_194893	An12g10250	456	1.11861
CADANGAT00012536	An16g00640	74	1.11696
TID_185630	An14g03780	481	1.11696
TID_38286	An08g05260	299	1.11688
TID_207071	An02g08010	265	1.11679
TID_180534	An07g07740	89	1.11568
TID_180070	An07g03950	219	1.11323
TID_193822	An16g09290	258	1.11265
TID_51989	An01g04030	543	1.11095
TID_172485	An01g11100	416	1.11075
TID_214636	An03g02770	448	1.11065
TID_52387	An02g10440	467	1.10586
TID_201885	An12g08570	175	1.10155
TID_213629	An03g06960	594	1.10153
TID_126602	An13g00040	201	1.1012
TID_54756	An03g06880	1104	1.10044
TID_170479	An01g07240	444	1.09828
CADANGAT00011390	An14g04540	92	1.09748
TID_57352	An04g05850	210	1.09507
TID_42065	An12g09180	231	1.09169
TID_40370	An15g00870	153	1.08808
TID_47735	An08g00740	153	1.08808
TID_208751	An11g03700	412	1.08763
TID_214413	An04g04950	2330	1.08759
TID_189584	An12g01070	121	1.08696
TID_198577	An08g04990	622	1.07695
TID_54217	An18g05640	236	1.07635
TID_205810	An01g08420	540	1.07604
TID_56628	An14g06500	553	1.07491
TID_56133	An07g09170	795	1.07461
TID_56701	An12g04870	177	1.07451
TID_143971	0	38	1.07408
TID_211004	An14g02180	432	1.07399
TID_119101	An12g00610	885	1.07392
TID_41518	An14g00760	529	1.07242
TID_214441	An16g09190	356	1.07178
TID_56125	An07g09600	263	1.07172
TID_143460	An07g05080	117	1.06832
TID_214619	An03g03010	432	1.068
TID_197381	An02g06400	313	1.06763
TID_213627	An03g06950	616	1.06698
CADANGAT00002335	An02g08190	260	1.06536
CADANGAT00001604	An02g00957	205	1.06524
TID_55805	An08g04360	321	1.06464
TID_49222	An14g00630	254	1.06437
TID_213369	An04g00370	303	1.06377
TID_120043	An02g13210	493	1.06305
TID_36440	0	191	1.06215
TID_207539	An02g14900	494	1.06211
TID_54270	0	308	1.06035
TID_208591	An11g01510	526	1.06004
TID_214667	0	974	1.05938
TID_186804	An12g09280	126	1.05899
TID_185306	An14g05430	176	1.0583
TID_180728	An07g06140	188	1.05739
CADANGAT00001982	An02g04660	100	1.05658
TID_177314	An08g04460	164	1.05628
TID_197387	An02g06430	575	1.05571
TID_138178	An04g00150	99	1.05354
TID_139507	An04g06140	378	1.053
TID_54785	An13g00620	405	1.05287
TID_201109	An16g03100	412	1.05075
TID_39573	An07g10260	373	1.04962
TID_40910	An16g06480	219	1.04838
TID_173724	An02g06460	400	1.04723
TID_56013	An11g06680	181	1.04585
CADANGAT00005712	An07g04410	228	1.04415
TID_213255	An04g01500	465	1.04376
TID_44465	0	82	1.04266
TID_51629	0	301	1.04191
TID_54970	An04g07030	341	1.03718
TID_182207	An15g05550	328	1.03672
CADANGAT00013392	An16g09280	145	1.03617
TID_55573	An02g06820	417	1.03554
TID_51242	An16g09140	982	1.0324
TID_40173	An07g01560	67	1.03237
TID_56896	An09g05730	1502	1.03147
TID_207532	An02g14860	196	1.03055
TID_53063	An11g09880	133	1.02824
TID_203924	An03g04340	392	1.02811
TID_40966	An16g05520	172	1.02591
TID_213429	An03g03660	375	1.02534
CADANGAT00003773	An04g00650	36	1.02407
TID_36584	0	234	1.02407
TID_56817	An18g05190	256	1.02346
TID_173081	An02g13410	399	1.02289
TID_125514	An03g04580	179	1.02232
TID_175034	An02g08590	161	1.02212
TID_204597	An17g02380	79	1.02208
TID_46576	An01g07170	165	1.02122
TID_36399	An01g01500	234	1.02105
TID_186518	An12g06060	178	1.02055
TID_199601	An11g10380	809	1.01904
TID_39172	An11g06230	246	1.01645
TID_173058	An02g14470	364	1.01592
TID_210285	An15g06020	1098	1.01575
TID_193777	An16g08120	2013	1.01523
TID_119858	An01g10930	541	1.01341
CADANGAT00014235	An18g05970	93	1.01152
TID_52326	An02g08110	184	1.00931
TID_39679	An07g08920	731	1.00774
TID_42132	An12g08260	767	1.0076
TID_36446	0	96	1.00713
TID_54765	0	245	1.0039
TID_170127	An01g08790	367	1.00346
TID_127539	0	94	1.00274
CADANGAT00010326	An12g08915	37	1.00118
TID_185776	0	113	1.00091
CADANGAT00005023	An06g00180	91	0.99957
TID_54869	0	77	0.999121
TID_213011	An04g04280	149	0.998807
TID_39844	An07g06530	162	0.998472
CADANGAT00003283	An03g02590	87	0.997612
TID_54762	An03g06970	462	0.996208
TID_126043	0	135	0.993504
CADANGAT00006307	An07g10330	85	0.992633
TID_210788	An16g00850	177	0.991748
CADANGAT00002455	An02g09380	67	0.991076
TID_52215	An02g04820	419	0.990611
TID_206674	An02g03760	746	0.990571
TID_208648	An11g02110	993	0.990467
TID_38839	An11g02050	255	0.988298
TID_190335	An04g03780	457	0.986865
TID_37071	0	94	0.986145
TID_182654	An15g01170	96	0.986145
TID_128523	0	38	0.986145
TID_206214	An01g03410	243	0.985694
TID_54938	An17g02210	321	0.983762
TID_45646	An03g02890	752	0.983529
TID_41051	An16g04250	386	0.981062
TID_185993	An12g07360	47	0.979201
TID_192211	An13g00610	213	0.978489
TID_53448	An15g02690	345	0.978269
TID_55611	An02g09370	234	0.977788
TID_197370	An02g06280	760	0.974463
TID_202139	An05g00770	115	0.973912
TID_128935	An12g08320	521	0.973071
TID_53960	An12g07910	638	0.971927
TID_208631	An11g01970	210	0.969727
TID_210814	An14g00010	296	0.968691
TID_141605	An13g00140	201	0.968478
CADANGAT00006872	An08g05510	89	0.968018
TID_52883	An11g01760	219	0.967974
TID_208447	An08g00880	227	0.967673
TID_55019	An04g05410	192	0.967116
TID_54613	An04g01730	743	0.965498
TID_128507	An12g04950	43	0.963733
TID_36654	An02g00980	349	0.963147
CADANGAT00012368	An15g06890	68	0.96102
TID_35645	An01g11440	181	0.960784
TID_57363	An04g05320	1287	0.960521
TID_48146	An11g10190	374	0.960464
TID_144231	An04g00520	37	0.960194
TID_56602	An14g04920	167	0.959959
TID_206141	An01g04080	399	0.959688
TID_210734	An16g01840	619	0.959451
TID_43907	An05g01730	68	0.95797
TID_143049	An11g06210	147	0.957908
TID_56846	An18g06410	253	0.954699
TID_181280	An07g10400	658	0.950513
TID_133160	An04g06620	291	0.950226
TID_214305	An04g05980	223	0.949709
TID_55240	An01g13680	156	0.949621
TID_121792	An15g05460	317	0.949215
TID_39579	An07g10200	159	0.948369
TID_182286	An15g01650	366	0.946492
TID_53111	An11g11250	334	0.946473
TID_172685	An01g04900	286	0.944322
TID_50129	An09g04000	118	0.943501
CADANGAT00009101	An11g07790	159	0.940783
TID_201712	An14g05310	185	0.940396
TID_210373	An15g07070	162	0.939738
TID_55885	An08g01040	189	0.939212
TID_207326	An02g11950	219	0.938075
TID_210268	An15g05730	145	0.937988
TID_202464	An18g03820	394	0.936996
TID_44540	An03g05630	69	0.936386
TID_57391	An16g08840	543	0.936148
TID_55496	An01g01060	158	0.936114
TID_205776	An01g08590	365	0.934647
TID_50197	An09g02050	178	0.933691
TID_188219	An09g06020	446	0.931824
TID_188069	An18g01860	676	0.930187
TID_54953	An04g07530	925	0.929957
TID_56836	An18g05980	240	0.929351
TID_179989	0	223	0.929199
TID_211217	An14g04970	216	0.928811
TID_53210	An07g07780	95	0.928584
TID_55081	An16g07450	660	0.927145
TID_210968	An14g01580	221	0.926958
TID_37951	An08g09830	314	0.925863
TID_51782	An01g11080	393	0.925689
TID_40855	An15g07500	214	0.925592
TID_187283	An18g06510	706	0.925002
CADANGAT00010028	An12g05880	55	0.924511
TID_128007	An02g02190	90	0.924511
TID_213612	An03g06820	385	0.921022
TID_214375	An04g05300	284	0.919922
TID_36183	An01g04380	100	0.918769
CADANGAT00000828	An01g08290	36	0.918135
CADANGAT00011018	An14g00820	49	0.91749
TID_57187	An13g00090	358	0.916194
CADANGAT00003458	An03g04480	45	0.916029
TID_179991	An07g05170	130	0.915706
CADANGAT00014175	An18g05370	59	0.91546
TID_53826	An14g03910	284	0.915246
TID_35810	An01g09180	688	0.914377
TID_54204	An18g05150	294	0.910447
TID_40567	An15g03500	160	0.910288
TID_51913	An01g06550	708	0.908314
TID_207776	An08g09700	289	0.90763
TID_199912	An07g08340	301	0.907428
TID_196583	An01g04740	140	0.906966
TID_57417	An16g07130	360	0.906672
TID_40811	An15g06820	1730	0.906178
TID_49007	An16g03880	215	0.906074
TID_209366	An07g09005	100	0.905644
TID_211963	An18g03450	398	0.904345
TID_190167	An12g00260	308	0.903966
TID_201412	An14g01068	179	0.902659
TID_55237	An01g13960	187	0.901022
TID_51412	0	81	0.900877
TID_128550	An08g00900	42	0.900393
TID_194178	An03g00720	31	0.899132
TID_203333	An12g01530	256	0.897345
TID_203804	An04g00410	467	0.897136
TID_137696	An08g01540	98	0.894835
TID_54208	An18g05230	306	0.89337
TID_55511	An01g00060	1120	0.892471
CADANGAT00004926	An05g01790	12	0.887531
TID_41302	An16g01990	246	0.887531
TID_193773	An16g09200	594	0.887531
TID_201294	An14g00060	139	0.887531
TID_207429	An02g13480	264	0.886859
TID_209184	An11g11120	238	0.886785
TID_137752	An01g03580	103	0.885811
TID_52544	An06g01400	500	0.885759
TID_50044	An09g06110	100	0.885759
TID_204621	An04g07180	71	0.882559
TID_210711	An16g02150	533	0.881905
TID_56853	An18g06710	155	0.881841
CADANGAT00005661	An07g03900	47	0.880041
TID_187681	An18g06660	47	0.880041
TID_184876	An14g06580	321	0.879856
TID_43071	An09g06860	214	0.879313
CADANGAT00001989	An02g04730	267	0.877669
TID_202677	An18g06050	337	0.877634
TID_40350	An15g00650	109	0.876276
TID_208206	An08g03620	213	0.876015
TID_56669	An12g08030	287	0.875933
TID_57173	An03g06810	522	0.875455
TID_209032	An11g09650	388	0.875348
TID_214587	An16g07110	365	0.874592
TID_56096	An11g11140	717	0.87364
TID_41147	An16g03030	362	0.873535
TID_211166	An14g04320	908	0.873107
TID_52997	An11g06630	1062	0.870321
TID_207864	An08g07470	166	0.869717
TID_51124	An04g07130	194	0.869601
CADANGAT00014321	An18g06810	124	0.869303
TID_56449	An16g03370	578	0.869185
TID_37152	An02g08200	206	0.868145
TID_211722	An05g00140	246	0.866399
TID_39625	An07g09590	161	0.866015
TID_209875	An07g01960	343	0.865822
TID_119993	An05g00640	509	0.865427
TID_212230	An18g06230	258	0.865393
TID_214620	An03g03000	329	0.86441
TID_129315	An16g08170	523	0.864392
TID_188103	0	233	0.861644
TID_53660	An03g03310	294	0.861168
TID_54260	An18g06700	176	0.860162
TID_51602	An02g07190	346	0.859702
TID_56042	An11g09460	83	0.858567
TID_173432	An02g01570	514	0.857179
TID_206051	An01g05150	184	0.8559
TID_54671	An04g00140	269	0.85572
TID_52970	An11g05000	781	0.855121
TID_54001	An12g04940	368	0.854556
TID_178461	An11g06120	485	0.854072
TID_209349	An07g09160	135	0.852181
TID_55540	An02g03350	212	0.852158
TID_56014	An11g06740	159	0.852158
TID_41708	An14g02970	758	0.852011
TID_44464	An03g04710	497	0.851879
TID_42240	0	145	0.847773
TID_201516	An14g02620	149	0.847706
TID_42553	An05g00090	153	0.847642
TID_143893	An01g05570	36	0.845267
TID_55680	An06g01370	311	0.844621
CADANGAT00000404	An01g04110	199	0.843451
TID_36333	An01g02220	181	0.842828
TID_196715	An01g03450	579	0.842703
TID_55985	An11g04510	417	0.842669
TID_207435	An02g13670	348	0.8425
TID_175538	An02g01420	897	0.84245
CADANGAT00002982	An02g14570	119	0.842234
TID_207376	An02g12410	206	0.841765
TID_122564	An02g10640	272	0.841731
TID_181543	An07g05620	345	0.840742
TID_52553	An06g01780	427	0.840301
TID_210245	An15g04770	290	0.839478
TID_44755	An13g01230	299	0.839253
TID_50547	An04g01950	259	0.838331
TID_213703	An13g00680	385	0.83832
TID_209800	An07g02900	353	0.838144
TID_47049	An02g07890	378	0.837042
TID_55999	An11g05180	350	0.836842
TID_177222	An08g02280	359	0.836282
TID_207025	An02g07700	372	0.835006
TID_143164	An18g06690	88	0.834431
TID_36621	An02g00470	252	0.833921
TID_57281	An17g01550	454	0.833552
TID_184431	An14g00500	797	0.830822
TID_54140	An18g03150	536	0.830511
TID_54015	An12g04500	763	0.830495
TID_205755	An01g08870	142	0.830233
TID_209276	An07g09800	543	0.829768
TID_190965	An04g02410	213	0.82914
CADANGAT00013494	An17g00980	51	0.829012
CADANGAT00012757	An16g02860	223	0.828808
TID_36164	An01g04630	163	0.828565
TID_41383	An16g01040	304	0.828144
TID_48549	An07g00850	193	0.827504
TID_205944	An01g06370	159	0.827183
TID_192530	An10g00250	365	0.826822
TID_37283	An02g09960	694	0.825223
TID_55055	An16g08910	449	0.82301
TID_209940	An15g00090	126	0.822271
TID_190329	An04g01670	344	0.822053
TID_45447	An16g09300	246	0.821417
TID_36569	0	723	0.821409
TID_204293	An10g00370	412	0.820239
TID_212314	An09g06870	548	0.819627
CADANGAT00003455	An03g04450	114	0.817274
CADANGAT00009295	An11g09775	16	0.81612
TID_128453	An04g05750	48	0.81612
TID_177847	An08g05780	390	0.815976
TID_205375	An01g14310	559	0.815466
TID_208283	An08g02700	246	0.814674
TID_120086	An02g05890	410	0.814066
TID_42981	An18g05780	296	0.813845
TID_121995	An01g09880	283	0.812852
TID_56880	An09g06320	349	0.812561
CADANGAT00003861	An04g01510	36	0.810942
TID_139950	An03g00870	241	0.810822
TID_125717	An16g00710	131	0.810785
TID_207513	An02g14490	392	0.809474
TID_53203	An07g07970	356	0.809326
CADANGAT00012977	An16g05080	118	0.808091
TID_182409	An15g06470	121	0.80624
TID_193991	An16g08040	115	0.806209
TID_200521	An15g00940	168	0.805103
TID_191266	An03g05900	343	0.802803
TID_125791	An09g01160	141	0.802191
TID_183029	An15g02120	364	0.798865
TID_57355	An04g05670	157	0.795333
TID_213213	An04g01820	169	0.795295
TID_50154	An09g03450	136	0.795153
TID_207694	An06g01900	318	0.795027
TID_42165	An12g07730	101	0.794686
CADANGAT00013868	An18g02340	87	0.794395
TID_174873	An02g03510	154	0.793727
TID_52839	An08g00400	355	0.793636
TID_41034	An16g04460	420	0.79345
CADANGAT00005980	An07g07070	59	0.793399
TID_176254	An08g07940	96	0.793324
TID_56462	An16g02970	264	0.793189
TID_209878	An07g01950	294	0.792149
TID_126686	An11g05900	93	0.790616
TID_55910	An08g00210	447	0.790606
TID_214408	An04g04980	275	0.790385
TID_45733	An03g01650	215	0.787207
TID_213947	An17g00370	219	0.785648
TID_42164	An12g07740	231	0.785516
CADANGAT00011174	An14g02380	52	0.784891
TID_172112	An01g05610	350	0.78483
TID_174806	An02g08490	1014	0.784481
TID_208510	An08g00070	569	0.784413
TID_181931	0	169	0.783661
TID_56347	An15g05710	573	0.783598
TID_214651	An03g02430	351	0.783509
TID_37620	An02g14590	589	0.783507
TID_37334	An02g10630	302	0.782353
TID_55598	An02g08670	253	0.781843
TID_201359	An14g00640	241	0.78178
TID_56296	0	137	0.781438
TID_207088	An02g08450	575	0.781277
TID_202315	An18g02240	460	0.780918
CADANGAT00005693	An07g04220	95	0.780698
TID_206697	An02g04030	333	0.779398
TID_211367	An12g09190	394	0.778466
CADANGAT00013845	An18g02120	81	0.77803
TID_180377	An07g06330	144	0.777399
TID_43553	An09g00540	106	0.776223
TID_195335	An04g07680	289	0.774913
TID_210715	An16g02130	110	0.774828
TID_128739	An07g05350	836	0.774828
TID_127331	An05g00370	126	0.773367
TID_172298	An01g07130	221	0.77283
TID_54063	An05g00030	219	0.771306
TID_180989	An07g07420	1226	0.770727
TID_143801	An02g12120	52	0.769193
CADANGAT00002360	An02g08440	181	0.768627
TID_204982	An16g07410	355	0.768097
TID_120161	An18g05500	394	0.767868
TID_42987	An18g05840	221	0.767388
TID_52796	An08g01650	292	0.767196
CADANGAT00003545	An03g05350	14	0.767002
TID_38618	An08g00890	149	0.76529
TID_56699	An12g04920	285	0.765113
TID_193596	An16g07520	218	0.764146
TID_182049	An15g06900	64	0.763467
TID_174757	An02g08040	354	0.762217
CADANGAT00006401	An08g00820	85	0.762021
TID_125000	An01g04560	159	0.761973
TID_182745	An15g00950	375	0.76196
TID_44778	An13g01530	53	0.761151
TID_128642	An09g04100	1061	0.760392
TID_206143	An01g04180	427	0.760384
TID_212567	An09g04070	171	0.760359
TID_137876	An15g07090	37	0.760154
TID_179224	An11g00860	531	0.759637
TID_50645	An04g00080	116	0.759245
TID_181938	An15g01560	427	0.758254
TID_47596	An08g03630	150	0.757279
TID_55261	An01g12940	297	0.753564
TID_119446	An11g10990	482	0.752886
TID_171843	An01g09330	145	0.752584
TID_205894	An01g07010	136	0.751583
TID_40333	An15g00500	131	0.751076
TID_180970	An07g03050	164	0.751058
TID_39998	An07g04190	233	0.750888
TID_211200	An14g04880	135	0.750731
CADANGAT00011248	An14g03130	37	0.749741
TID_136085	An07g07870	115	0.749383
TID_201957	An12g07570	172	0.747577
CADANGAT00008347	An11g00140	189	0.747519
TID_45889	An04g08870	74	0.74464
TID_52492	An02g14690	311	0.744396
TID_57333	An04g06880	209	0.743761
TID_191475	An03g06690	213	0.743098
TID_189018	An09g05370	217	0.743033
TID_205904	An01g06960	349	0.74209
TID_194534	An03g02930	364	0.740966
TID_52560	An08g10750	300	0.740844
TID_38674	An08g00080	79	0.739609
TID_175045	An02g14920	143	0.739609
TID_212147	An18g05450	286	0.739609
TID_55323	An01g09260	262	0.739609
TID_128349	An15g05930	35	0.739609
TID_35422	An01g14350	286	0.738318
TID_57012	An04g04480	172	0.737465
CADANGAT00001062	An01g10630	155	0.737231
TID_183779	An16g05330	119	0.736514
CADANGAT00010985	An14g00490	89	0.735477
TID_139986	An11g00120	228	0.734775
TID_172302	An01g00200	272	0.73421
TID_55040	An04g04870	128	0.733875
TID_174310	An02g12360	122	0.733596
CADANGAT00013981	An18g03440	76	0.733178
TID_183031	An15g05680	40	0.730478
TID_186700	An12g07370	288	0.729477
TID_209713	An07g03850	178	0.728021
TID_128772	An15g06880	879	0.728014
TID_41962	An14g06480	57	0.726857
TID_206419	An01g00030	189	0.726791
TID_129349	An15g01760	507	0.726709
CADANGAT00014251	An18g06115	37	0.726518
TID_183718	An16g03850	480	0.725255
TID_37131	An02g07860	514	0.723423
TID_35983	An01g07050	195	0.722926
TID_174147	An02g08170	129	0.7228
TID_48197	An11g11160	294	0.722009
TID_40066	An07g03150	503	0.721675
TID_56120	An07g09830	220	0.721037
TID_176207	An08g04410	38	0.720645
TID_178699	An11g04420	808	0.720005
TID_141277	An04g05330	216	0.719619
TID_213634	0	483	0.719499
TID_212502	An09g04900	189	0.719311
CADANGAT00003487	An03g04770	336	0.719272
TID_214657	An03g01770	146	0.719087
TID_201684	An14g04950	287	0.718334
TID_204476	An17g01530	213	0.718252
TID_42022	An14g07270	210	0.717404
TID_52040	An01g02370	368	0.717197
TID_42779	An18g03010	439	0.715961
TID_202763	0	45	0.715751
TID_196273	An01g08860	143	0.714622
TID_55578	An02g07040	138	0.714581
TID_56514	An14g00250	326	0.713351
TID_127502	An04g06020	104	0.712216
CADANGAT00014005	An18g03680	38	0.711522
TID_200760	An15g05960	189	0.710777
TID_52885	An11g01870	407	0.710234
TID_52108	An02g00210	580	0.71022
CADANGAT00009476	An12g00270	72	0.710025
TID_35492	An01g13490	171	0.708533
TID_51281	An16g08210	91	0.708467
TID_57297	An17g02080	318	0.708421
TID_213396	An04g00110	120	0.708136
TID_48718	An15g02850	90	0.708136
TID_171303	0	494	0.70739
TID_214038	An17g01490	809	0.704763
TID_50266	An12g00210	757	0.7047
TID_138144	An08g00330	40	0.704389
TID_213417	An03g03490	175	0.703432
TID_140573	An11g02100	211	0.702962
TID_178256	An11g01000	342	0.702628
TID_52865	An11g00890	119	0.702235
TID_38223	An08g06190	93	0.701874
TID_39163	An11g06130	165	0.701353
TID_56146	An07g08690	285	0.701071
TID_198037	An02g14930	196	0.70087
TID_41474	An14g00270	63	0.700682
TID_213243	An04g01570	527	0.700402
TID_212012	An18g04010	200	0.699394
TID_53663	0	218	0.69849
TID_208354	An08g01790	184	0.698484
TID_191038	An04g02160	565	0.697628
TID_187320	An18g00470	116	0.697517
TID_183086	An15g00620	97	0.696525
TID_38103	An08g07830	537	0.696179
TID_202050	An12g04750	170	0.695942
TID_38160	An08g07030	314	0.695668
CADANGAT00010057	An12g06170	55	0.695359
TID_177953	An08g07070	770	0.695359
TID_212140	An18g05380	439	0.694768
TID_50237	0	488	0.69365
TID_197622	An02g08920	261	0.693549
TID_36230	An01g03640	44	0.6924
TID_170557	An01g02190	151	0.691523
TID_51865	An01g08280	226	0.691185
TID_38455	An08g03030	162	0.690586
TID_122683	An01g11920	232	0.6905
TID_124393	An02g11790	140	0.690302
TID_202011	An12g04970	277	0.690191
TID_122186	An04g01910	253	0.690059
TID_137408	An18g05490	100	0.688008
TID_49543	An12g08020	112	0.687437
TID_212833	An12g00790	263	0.686127
TID_209386	An07g08850	115	0.685928
TID_35984	An01g07040	332	0.685894
TID_206983	An02g07380	586	0.685777
TID_55401	An01g05760	192	0.685462
TID_213827	An13g03680	242	0.684456
TID_212750	An12g00020	290	0.683804
TID_193467	An04g06500	255	0.683334
CADANGAT00004884	An05g01350	194	0.683258
TID_56446	An16g03490	283	0.682902
TID_37502	An02g13120	102	0.682716
TID_36478	An01g00940	201	0.681933
CADANGAT00004768	An05g00200	337	0.681006
TID_53360	An07g00540	150	0.680622
TID_207638	An06g01360	186	0.679904
TID_205005	An16g07150	338	0.679315
TID_142488	An07g08880	123	0.678895
TID_55082	An16g07430	130	0.6787
TID_48110	An11g09560	219	0.677717
TID_170641	An01g03470	547	0.677098
TID_49674	An12g04620	237	0.676785
TID_39175	An11g06270	259	0.675692
TID_184679	An14g02010	168	0.675295
TID_57034	An04g03290	263	0.674626
TID_47332	An08g10310	83	0.674588
TID_210591	An16g03790	462	0.673742
TID_38583	An08g01290	233	0.671847
TID_52868	An11g00990	248	0.67106
TID_179365	An11g01860	87	0.670271
TID_139673	An07g04810	240	0.669834
CADANGAT00009407	An11g10900	46	0.669285
TID_50042	An09g06130	57	0.66917
TID_177060	An08g00860	168	0.668034
TID_213187	An04g02070	789	0.66717
CADANGAT00005228	An06g02230	61	0.666741
TID_189633	An12g01190	122	0.665921
TID_53238	An07g06610	622	0.665755
CADANGAT00010614	An13g00820	27	0.665648
TID_52494	An02g14740	164	0.664635
TID_208225	An08g03480	372	0.664576
TID_174541	An02g01480	225	0.664319
TID_39960	An07g04840	123	0.664028
TID_40744	An15g06040	263	0.663881
TID_40555	An15g03340	48	0.663574
TID_51125	An04g07120	96	0.663574
TID_43717	An12g01700	248	0.663374
TID_39731	An07g08200	60	0.662336
TID_214063	An17g01750	234	0.662252
TID_187256	An18g02110	124	0.662177
CADANGAT00000846	An01g08465	34	0.661755
TID_37080	An02g07210	178	0.659902
CADANGAT00002588	An02g10700	226	0.659375
TID_185119	An14g03210	73	0.658432
CADANGAT00014158	An18g05200	40	0.65743
TID_200276	An07g02960	93	0.657168
TID_124531	An15g01930	122	0.656235
CADANGAT00006171	An07g08980	1090	0.655159
TID_122612	An17g01450	213	0.655038
TID_130735	An07g07190	293	0.654699
TID_190324	An04g01990	369	0.654474
CADANGAT00000407	An01g04140	23	0.654269
TID_191006	0	135	0.652596
TID_195378	An04g04810	197	0.651915
TID_53982	0	163	0.651655
TID_48680	An15g01860	239	0.651074
TID_208382	An08g01610	201	0.650597
TID_207954	An08g06560	163	0.650483
CADANGAT00001913	An02g03990	91	0.650284
TID_201534	An14g02990	170	0.649786
TID_180432	An07g06540	377	0.649455
TID_50479	An04g03300	461	0.649447
TID_186833	An12g05570	190	0.649079
CADANGAT00007202	An08g08790	114	0.64858
CADANGAT00013919	An18g02840	89	0.648524
TID_42457	An12g03970	355	0.648299
TID_46906	An02g01700	67	0.647762
TID_212162	An18g05680	79	0.646817
TID_203758	An04g00990	237	0.646817
TID_205594	An01g11360	215	0.645968
TID_180348	An07g02880	302	0.644623
TID_48679	An15g01850	217	0.644559
TID_52903	0	125	0.644259
TID_171113	An01g14970	180	0.643138
TID_56675	An12g07810	102	0.642955
TID_49611	An12g06500	188	0.642247
TID_191772	An13g03160	257	0.64216
TID_40937	An16g06010	102	0.642043
TID_42477	An12g03700	1075	0.64197
TID_43968	0	72	0.641588
TID_52421	An02g11940	216	0.641588
TID_173997	An02g12640	102	0.639323
TID_200640	An15g02880	238	0.639323
TID_207187	An02g09560	92	0.638911
TID_55775	An08g05820	204	0.638421
TID_185283	0	252	0.638293
CADANGAT00014037	An18g04000	45	0.638001
TID_54294	An09g06460	144	0.637111
TID_186422	An12g03600	205	0.635723
TID_48372	An07g06700	197	0.634871
TID_57195	An13g00550	238	0.63395
TID_55644	An02g13840	109	0.633121
TID_187248	An18g03290	264	0.632923
TID_212323	An09g06810	201	0.632602
TID_35650	An01g11390	190	0.631576
TID_205486	An01g12950	136	0.631298
TID_188553	An09g03730	262	0.631197
CADANGAT00011391	An14g04550	32	0.631133
TID_36162	An01g04650	160	0.631133
TID_211738	0	385	0.630907
TID_181306	An07g06050	130	0.630486
TID_206395	An01g00190	1150	0.629571
TID_38388	An08g03890	80	0.629454
TID_183410	An16g01890	148	0.629093
TID_57091	An04g01340	255	0.629017
TID_134211	An11g05910	142	0.628889
TID_185208	An14g05350	173	0.628758
TID_54933	An17g02095	56	0.627547
TID_205572	An01g11900	160	0.62723
TID_181179	An07g07280	122	0.626613
TID_39803	An07g07170	47	0.626335
TID_172439	An01g09090	66	0.625823
TID_170561	An01g14330	382	0.62576
TID_213042	An04g03890	393	0.625537
TID_182977	An15g06230	332	0.62481
TID_47011	An02g06710	125	0.62467
TID_134668	An02g06060	88	0.622829
CADANGAT00012279	An15g06000	55	0.62263
TID_212768	An12g00160	251	0.622263
TID_172892	An01g00690	58	0.6217
TID_141681	An02g14350	87	0.6217
CADANGAT00002815	An02g12890	60	0.620651
TID_212096	An18g04840	225	0.620169
TID_210584	An16g03910	281	0.62008
TID_210957	An14g01430	204	0.619631
TID_193430	An04g06590	172	0.61904
TID_201398	An14g00990	388	0.618244
TID_54250	An18g06390	353	0.617215
TID_180585	An07g09280	209	0.617079
TID_205603	An01g11150	312	0.617
TID_51951	An01g05230	135	0.616975
TID_212036	An18g04170	307	0.616173
TID_46122	An19g00160	283	0.615616
TID_36813	An02g03300	52	0.615355
TID_48831	An15g06210	165	0.615305
TID_54886	An17g00670	285	0.614843
TID_55027	An04g05230	166	0.614387
TID_173936	An02g12090	124	0.613455
TID_52785	An08g01990	215	0.612778
TID_199481	An11g09390	107	0.612682
CADANGAT00005555	An07g02833	49	0.612521
TID_213660	An13g00250	240	0.61209
TID_54311	An09g06050	273	0.611858
TID_170720	An01g13510	514	0.61168
TID_199151	An11g02200	199	0.61156
TID_187754	An18g04320	218	0.610738
TID_41454	An14g00030	92	0.61026
TID_56745	0	166	0.609306
TID_175174	An02g11700	79	0.608636
TID_174230	An02g13810	79	0.608636
TID_122199	An18g05650	217	0.607936
TID_51019	An17g00840	149	0.607172
TID_56237	An07g03005	55	0.607142
TID_45093	An17g00540	323	0.6071
TID_41379	An16g01110	220	0.606011
TID_50045	An09g06090	133	0.605341
TID_44818	An13g02070	90	0.605135
TID_37431	An02g12040	459	0.604058
CADANGAT00013926	An18g02910	40	0.603762
TID_179980	An07g05970	51	0.603521
CADANGAT00008252	An10g00240	186	0.602924
TID_52303	An02g07390	102	0.602717
TID_198253	An08g10060	141	0.602222
TID_54102	An18g02090	262	0.601794
CADANGAT00003699	An03g06915	109	0.601622
TID_200428	An15g00140	319	0.60162
TID_46527	An01g08220	104	0.600932
TID_38737	An11g00600	161	0.599884
TID_206667	An02g03720	344	0.599589
TID_52919	An11g02830	259	0.599558
TID_56423	An16g04350	288	0.599177
TID_36517	0	59	0.597766
TID_56863	An09g06850	313	0.597413
TID_177287	An08g06230	604	0.597224
TID_127472	An01g07060	69	0.596877
TID_211906	An18g02900	158	0.596723
TID_214976	#N/A	352	0.596431
TID_45444	0	68	0.596364
CADANGAT00010594	An13g00630	27	0.596103
TID_128428	An12g03580	56	0.595944
TID_213652	An13g00100	264	0.595295
TID_185018	An14g04480	24	0.594993
TID_189635	An12g00600	224	0.594874
TID_214686	An03g01140	187	0.594868
TID_53611	An16g03980	218	0.594231
TID_49435	An14g06040	96	0.594163
TID_194648	An04g09160	77	0.593228
TID_54093	An18g01670	314	0.592442
TID_210419	An16g05640	282	0.592247
TID_41453	An14g00020	301	0.592081
TID_39359	An11g08940	96	0.591687
TID_179052	An11g04380	150	0.591687
TID_47062	An02g08470	62	0.591687
TID_138231	0	42	0.591687
TID_174983	An02g06370	146	0.59007
TID_45669	An03g02610	139	0.589144
TID_50239	An09g00630	45	0.589069
TID_56788	An18g03980	305	0.588984
TID_46333	An01g12770	154	0.588629
TID_123330	An04g04690	185	0.588506
TID_174635	An02g03210	364	0.587811
TID_201858	An12g08760	112	0.587491
TID_52621	An08g07570	108	0.587336
TID_170595	An01g05300	266	0.587272
CADANGAT00009070	An11g07460	46	0.586586
TID_42728	An18g02470	103	0.585998
TID_189113	An09g00600	115	0.584571
TID_173096	0	126	0.584268
CADANGAT00002051	An02g05350	30	0.583902
TID_184270	An16g04600	105	0.583902
TID_214443	An16g09180	182	0.583143
TID_196672	An01g03770	72	0.583049
TID_208805	An11g04620	130	0.582134
TID_206496	An02g01750	149	0.582051
TID_182597	An15g00050	275	0.581953
TID_36571	0	142	0.581853
TID_186787	An12g08690	202	0.581327
TID_121560	An04g09062	220	0.581121
TID_42219	An12g07100	139	0.580823
CADANGAT00009461	An12g00120	492	0.580363
TID_200652	An15g03090	166	0.58004
TID_130217	An02g09990	274	0.579836
TID_57011	An04g04540	208	0.578341
TID_55534	An02g02940	176	0.57811
TID_193639	An16g08550	34	0.578085
TID_128571	0	23	0.576644
TID_214585	An16g07120	678	0.576495
TID_51819	An01g09500	287	0.575771
TID_118704	An02g02040	760	0.575041
TID_52201	An02g04130	264	0.574848
TID_53725	An14g00310	188	0.574572
TID_54109	An18g02210	104	0.574025
TID_47464	An08g06420	156	0.574025
CADANGAT00010294	An12g08600	71	0.573904
TID_206461	An02g01290	292	0.573614
TID_202301	An18g02130	142	0.573382
TID_37320	An02g10390	155	0.573197
TID_143917	An01g13950	31	0.573197
TID_211330	An14g06880	359	0.572858
TID_185692	An12g04930	161	0.572486
TID_202206	0	285	0.572277
TID_46629	An01g05810	46	0.571798
TID_47328	An08g10370	85	0.571516
TID_54939	An17g02220	223	0.571361
TID_213247	An04g01550	528	0.571344
TID_42106	An12g08630	202	0.571323
TID_207503	An02g14410	320	0.570759
TID_207158	An02g09310	158	0.568653
TID_131319	An02g14190	234	0.568369
TID_35589	An01g12110	134	0.567952
TID_207219	An02g10320	202	0.567705
TID_197539	An02g07900	266	0.564522
TID_202504	An18g04180	108	0.564507
TID_135990	An03g02600	117	0.563741
TID_49603	0	149	0.563692
CADANGAT00010696	An13g01650	48	0.563512
TID_194815	An04g08500	56	0.563512
TID_49760	An05g00160	203	0.563379
TID_213953	An17g00530	727	0.563032
TID_41272	0	43	0.562888
TID_187949	An18g06580	123	0.561555
CADANGAT00014209	An18g05715	22	0.561083
TID_202191	An05g00070	234	0.561
TID_211236	An14g05260	304	0.560003
TID_208663	An11g02220	273	0.557771
CADANGAT00007896	An09g03580	72	0.557611
TID_126473	An01g14640	75	0.557494
CADANGAT00010286	An12g08520	84	0.557194
CADANGAT00013495	An17g00990	35	0.556695
TID_52396	An02g10780	269	0.556258
TID_36031	An01g06480	200	0.556097
TID_49726	An05g00960	71	0.555685
TID_199133	An11g02040	235	0.555593
TID_40684	An15g05200	92	0.555461
TID_174067	0	146	0.555182
TID_44706	An13g00670	51	0.554707
TID_188987	An09g04510	30	0.554707
TID_185612	An14g06560	425	0.553405
TID_213962	An17g00630	190	0.553251
TID_44916	An13g03600	163	0.55301
TID_51711	An01g13920	200	0.552634
TID_35469	0	87	0.552326
TID_36647	An02g00870	165	0.552197
TID_214511	An16g08010	221	0.550658
TID_54759	An03g06920	290	0.550436
TID_43045	An18g06680	97	0.549748
TID_193964	An16g07830	347	0.549559
TID_43957	An05g02440	143	0.549424
TID_46719	An01g03760	306	0.547991
TID_56159	An07g08140	192	0.547225
TID_184942	An14g05630	203	0.545966
TID_196625	An01g04320	217	0.545902
TID_38125	An08g07510	397	0.545771
TID_51801	An01g10030	174	0.54492
TID_54362	An09g03950	167	0.544918
TID_199981	An07g07670	171	0.544361
TID_54716	An03g04650	266	0.54372
TID_211598	An12g04600	366	0.543204
TID_39630	An07g09550	171	0.542803
TID_188168	An09g06820	59	0.542074
TID_176564	An08g02380	59	0.542074
CADANGAT00005361	An07g00840	48	0.542003
TID_52568	An08g10530	288	0.542003
TID_187600	An18g06770	52	0.541685
TID_45232	An17g02230	105	0.541177
TID_44174	An04g02310	160	0.540354
TID_180772	An07g03590	310	0.540115
TID_197120	An02g03110	97	0.540091
TID_38175	An08g06730	66	0.539383
TID_174497	An02g04140	164	0.539093
TID_123434	An12g10220	84	0.538675
TID_129554	An14g05000	384	0.538407
TID_183509	An16g01740	88	0.537897
TID_49671	An12g04660	189	0.537639
CADANGAT00009451	An12g00015	50	0.537246
TID_47268	An06g01220	70	0.536504
TID_36513	An01g00560	62	0.536325
TID_49657	An12g04820	549	0.53568
TID_36209	An01g04000	160	0.535463
TID_42914	An18g04790	38	0.535336
CADANGAT00014006	An18g03690	107	0.53532
CADANGAT00005832	An07g05600	64	0.534858
TID_188885	An09g05220	269	0.534825
TID_176581	An08g02530	86	0.534507
TID_123805	An02g05750	148	0.533962
TID_43988	An04g04590	97	0.533398
TID_54972	An04g06960	218	0.533007
TID_140888	An01g07100	138	0.532982
TID_137836	An07g07010	68	0.532205
TID_38093	An08g07960	132	0.532035
TID_200656	An15g03140	735	0.531131
TID_185961	An12g03670	70	0.531001
TID_52127	An02g01580	112	0.531001
TID_199159	An11g02270	331	0.530276
TID_53046	An11g09590	229	0.530111
TID_194089	An03g01870	105	0.530095
TID_211845	An18g02170	232	0.529324
TID_177851	An08g00340	112	0.529305
TID_51700	An01g14250	187	0.528898
TID_173139	An02g07800	144	0.528554
TID_55595	An02g08000	142	0.528204
TID_52135	An02g01800	131	0.528004
TID_177427	An08g10810	215	0.527416
TID_55609	An02g09260	207	0.527019
TID_207992	An08g06320	412	0.52674
TID_119792	An04g00760	293	0.525984
TID_207117	An02g08900	177	0.525746
TID_54246	An18g06260	104	0.525047
CADANGAT00006487	An08g01670	33	0.524884
TID_203665	An04g01780	98	0.524596
TID_140060	An06g02430	174	0.524203
TID_209075	An11g09890	335	0.523824
TID_201896	An12g08370	202	0.522991
TID_39681	An07g08910	376	0.522731
TID_181700	An07g07860	118	0.522598
TID_192778	An17g01370	72	0.522077
TID_199703	An07g10390	162	0.521698
TID_36826	An02g03520	231	0.520883
TID_50822	An13g00560	70	0.520328
TID_46690	An01g04435	32	0.520164
TID_174831	An02g06980	145	0.519338
TID_212289	An18g06760	148	0.519188
TID_207465	An02g13940	422	0.518894
CADANGAT00011599	An14g06620	34	0.518489
TID_37149	0	49	0.517726
TID_128466	An15g00970	35	0.517726
TID_52969	An11g04990	410	0.517474
TID_56633	An14g06810	97	0.517371
TID_185509	An14g03310	124	0.516685
TID_213045	An04g03870	154	0.515384
TID_201714	An14g05320	81	0.514971
TID_54391	0	160	0.514511
TID_207730	An08g10480	96	0.514511
CADANGAT00005420	An07g01470	113	0.514313
TID_51871	An01g08050	292	0.514204
TID_51725	An01g13390	141	0.514141
TID_197362	An02g06150	167	0.513219
TID_127436	An01g07300	85	0.513198
TID_50094	An09g04910	122	0.511231
TID_186837	An12g03980	60	0.511054
TID_47971	0	48	0.510809
TID_209234	0	94	0.510575
TID_55693	An06g01890	52	0.510526
TID_56915	An09g04520	106	0.510186
TID_41591	An14g01570	40	0.510075
TID_176142	An06g01840	133	0.509679
TID_43752	An12g02130	62	0.509508
TID_54874	An17g00210	129	0.509304
TID_198312	An08g08600	126	0.509239
CADANGAT00007632	An09g00960	65	0.508726
TID_53119	An07g10370	207	0.508353
TID_194073	An16g07370	56	0.508198
TID_52344	0	91	0.507958
TID_205050	An03g02980	74	0.507552
TID_55859	An08g02200	520	0.507049
TID_119741	An02g04210	283	0.506802
TID_43064	0	39	0.506048
TID_40050	An07g03360	99	0.505555
TID_44096	An04g03220	272	0.505461
TID_46889	0	103	0.504501
TID_176553	An06g01180	162	0.504491
TID_181397	0	237	0.504424
TID_211968	An18g03530	355	0.504117
TID_47528	An08g05050	128	0.503564
TID_56504	An14g00080	181	0.503268
TID_180222	An07g06130	485	0.5031
TID_55675	An06g01040	128	0.502672
TID_172247	An01g04760	545	0.502602
TID_39781	An07g07460	183	0.502221
TID_212500	An09g05080	203	0.502142
TID_52388	An02g10450	249	0.502033
TID_38626	An08g00760	228	0.501877
TID_180771	An07g02760	385	0.501761
TID_199220	An11g03180	473	0.501675
TID_56149	An07g08600	174	0.500747
TID_42868	0	93	0.500245
TID_48803	An15g05690	47	0.500167
CADANGAT00007205	An08g08820	195	0.499909
TID_209521	An07g07240	246	0.499846
TID_204333	An10g00830	128	0.499578
TID_205576	An01g11820	206	0.499266
TID_50457	An04g03790	189	0.498346
TID_44363	An04g00020	449	0.497878
CADANGAT00011464	An14g05270	111	0.497555
TID_41118	An16g03410	39	0.497323
TID_211990	An18g03770	636	0.496455
TID_208912	An11g06820	140	0.495432
TID_57263	An17g00860	533	0.49493
TID_50057	An09g05860	234	0.494481
CADANGAT00006358	An08g00390	35	0.493073
TID_43435	An09g02040	83	0.493073
TID_44232	An04g01710	44	0.493073
TID_197735	An02g10550	130	0.491812
TID_50787	An03g06930	220	0.490841
TID_207885	An08g07340	372	0.489999
TID_194208	An03g02920	138	0.489525
TID_180578	An07g10220	181	0.489467
TID_186516	0	69	0.489134
TID_48158	An11g10450	119	0.488964
TID_53863	An14g04940	108	0.487555
TID_48531	An07g01640	54	0.48706
CADANGAT00011332	An14g03960	51	0.48671
TID_54669	An04g00190	51	0.48671
TID_44752	An13g01210	75	0.486585
TID_38493	An08g02460	75	0.486585
TID_205537	An01g12330	63	0.486212
TID_127004	An18g00390	63	0.485368
TID_47468	An08g06370	136	0.484756
TID_189474	An05g01830	179	0.484354
TID_120259	An18g04420	222	0.484346
TID_171010	An01g00930	92	0.484299
TID_197162	An02g03540	246	0.483893
TID_207663	An06g01600	170	0.48359
TID_56985	An12g00800	497	0.483347
TID_206769	An02g05190	113	0.483097
TID_44000	An04g04390	64	0.48301
TID_53266	An07g05260	254	0.482932
TID_128518	0	35	0.482354
TID_210556	An16g04180	157	0.482153
TID_213505	An03g04530	103	0.48215
TID_208685	An11g02550	219	0.481828
TID_55198	An04g09570	196	0.481339
TID_190051	0	135	0.481191
TID_192093	An13g02810	174	0.480194
TID_187727	An18g05720	159	0.479991
TID_47364	An08g08920	157	0.479829
TID_181047	An07g03970	155	0.479663
TID_49445	An14g06320	58	0.4793
TID_175855	An08g08710	164	0.479115
CADANGAT00006739	An08g04190	111	0.478697
TID_44910	An13g03480	33	0.47857
TID_56078	An11g10630	218	0.478441
TID_184977	An14g01860	113	0.477576
TID_45864	0	61	0.477419
TID_53082	An11g10430	77	0.477234
CADANGAT00005175	An06g01700	79	0.476972
TID_38896	An11g02720	157	0.476873
TID_213563	An03g05100	127	0.476804
TID_209750	An07g03420	266	0.476743
CADANGAT00002931	An02g14040	29	0.476637
TID_212902	An12g01900	159	0.476426
TID_40734	An15g05890	152	0.476358
TID_177970	0	19	0.476358
TID_46625	An01g05970	228	0.476358
TID_206042	An01g05320	183	0.476299
TID_175167	An02g14390	122	0.47616
TID_203222	An12g00230	453	0.475913
TID_186933	An18g04520	142	0.475224
TID_205956	An01g06210	301	0.475012
TID_52410	An02g11500	248	0.474574
CADANGAT00013860	An18g02270	162	0.474521
TID_52153	An02g02410	323	0.474466
TID_119390	An11g00940	305	0.472916
CADANGAT00012664	An16g01930	39	0.472865
TID_42104	An12g08650	105	0.472091
TID_141205	An11g08290	115	0.471219
TID_37188	An02g08510	753	0.470973
TID_188335	An09g02540	217	0.47066
TID_48217	An07g10240	122	0.46996
TID_36079	An01g05840	130	0.46902
TID_53668	0	114	0.468853
TID_51868	An01g08110	379	0.468749
TID_184612	An14g04590	438	0.468472
TID_54989	An04g06370	213	0.468395
TID_210182	An15g03150	296	0.468287
TID_41557	An14g01190	94	0.46817
TID_49148	An16g01350	25	0.468107
TID_171978	0	187	0.468044
CADANGAT00006248	An07g09750	130	0.467879
TID_209700	An07g03920	526	0.467589
TID_214323	An04g05760	341	0.467049
TID_48584	An15g00220	89	0.466845
TID_52163	An02g02890	248	0.466132
TID_193872	An16g08820	521	0.465663
TID_171480	An01g10010	188	0.465038
TID_189070	An09g06170	22	0.464897
CADANGAT00013499	An17g01030	27	0.464406
TID_49011	An16g03820	139	0.464134
TID_173727	An02g04340	144	0.464068
CADANGAT00013867	An18g02330	220	0.464013
TID_54435	An12g00040	106	0.463897
TID_195925	An01g13790	302	0.463406
TID_206447	An02g00890	133	0.462908
TID_56395	An16g05340	122	0.462335
TID_46166	0	59	0.461766
TID_184532	An14g06340	77	0.461133
CADANGAT00012004	An15g03250	24	0.461055
TID_176291	An08g02960	67	0.460966
TID_48964	An16g04660	123	0.460617
TID_47488	An08g05920	264	0.460511
TID_209060	An11g09800	183	0.460369
TID_54707	An03g04380	116	0.459614
TID_42534	An05g00350	119	0.4596
TID_133712	0	82	0.459454
TID_180214	An07g01360	91	0.459416
TID_138318	0	31	0.458558
TID_39541	An11g11150	343	0.457917
TID_202416	An18g03310	140	0.457827
TID_45614	An16g06850	476	0.457807
TID_206785	An02g05340	163	0.457519
CADANGAT00000965	An01g09660	38	0.456994
TID_197907	An02g12980	135	0.456967
TID_181414	An07g09720	50	0.456549
TID_127828	An18g02220	54	0.456444
TID_181698	An07g01580	295	0.455976
TID_206779	An02g05240	79	0.455884
TID_53463	An15g03900	184	0.455652
TID_44252	An04g01480	117	0.455443
TID_55663	An08g11040	141	0.455392
TID_209279	0	212	0.455364
TID_138508	An02g12620	20	0.455144
TID_55241	An01g13640	354	0.454288
TID_54942	An17g02280	148	0.4542
TID_201959	An12g07550	63	0.453851
TID_214244	An04g06870	199	0.453566
TID_47604	An08g03493	37	0.452323
TID_170231	An01g03190	445	0.451786
CADANGAT00010956	An14g00200	237	0.451771
TID_37866	An06g01810	113	0.451761
TID_52441	An02g12750	176	0.451461
TID_54579	An04g02500	147	0.451131
TID_184646	An14g03890	256	0.450273
TID_206787	An02g05380	201	0.449808
TID_209506	An07g07520	187	0.449778
TID_55080	An16g07460	261	0.448925
TID_50936	0	98	0.448803
TID_39100	An11g05380	222	0.448615
TID_214035	An17g01480	206	0.448336
TID_51810	An01g09830	80	0.448248
TID_212435	An09g05870	70	0.448248
TID_174274	An02g11140	63	0.448032
TID_175871	An08g06360	148	0.447698
TID_57441	An04g09230	321	0.445849
[truncated: 13,424 more rows]

## Sheet: RPKM_Group12_AS
ATCC ID	CBS ID	MAPPED_SUM	RPKM		TOTAL MAPPED READS	154825255
CADANGAT00000355	An01g03620	63456	1034.99
TID_44365	0	38772	387.054
CADANGAT00005494	An07g02220	8267	225.298
TID_202206	0	40326	117.856
CADANGAT00009381	An11g10640	4106	116.829
TID_209924	0	15228	78.309
CADANGAT00002182	An02g06640	7304	78.2351
CADANGAT00006083	An07g08090	485	17.6981
TID_53655	0	3582	13.4588
TID_46155	0	966	12.3795
CADANGAT00000602	An01g06090	317	10.1864
CADANGAT00003296	An03g02710	354	9.18252
TID_37864	An06g01770	750	8.82363
TID_123517	An18g05090	1368	8.66252
CADANGAT00002733	An02g12100	371	8.23454
CADANGAT00008495	An11g01590	167	7.0499
TID_173769	An02g14670	1459	6.90368
CADANGAT00010308	An12g08740	243	6.08338
CADANGAT00002115	An02g05990	596	5.96822
CADANGAT00011603	An14g06660	531	5.95429
TID_44190	An04g02130	811	5.61432
CADANGAT00010325	An12g08910	809	5.37577
CADANGAT00012288	An15g06090	410	5.25426
CADANGAT00011958	An15g02790	165	5.19862
CADANGAT00002644	An02g11220	552	5.12257
TID_175174	An02g11700	449	5.0348
TID_43230	An09g04890	555	4.83763
CADANGAT00001691	An02g01780	651	4.81092
TID_41120	An16g03390	449	4.62527
CADANGAT00007971	An09g04350	850	4.54099
TID_53037	An11g09380	710	4.23828
TID_53399	An15g00880	1006	3.72785
CADANGAT00008016	An09g04800	209	3.68828
CADANGAT00001773	An02g02610	496	3.59149
CADANGAT00003545	An03g05350	44	3.50854
CADANGAT00003937	An04g02250	149	3.48687
TID_56633	An14g06810	441	3.42352
TID_140888	An01g07100	578	3.24912
TID_36752	An02g02460	460	3.15402
TID_126024	An07g01730	299	3.07029
TID_187802	An18g05550	337	3.01058
TID_209889	An07g01550	335	2.94385
TID_42720	An18g02360	554	2.88102
TID_44205	0	395	2.84422
CADANGAT00001102	An01g11030	105	2.72363
CADANGAT00004786	An05g00380	254	2.70719
CADANGAT00014258	An18g06180	187	2.68403
CADANGAT00012359	An15g06800	105	2.65954
TID_53870	An14g05130	1017	2.63803
CADANGAT00001830	An02g03170	142	2.613
CADANGAT00010584	An13g00530	57	2.55665
CADANGAT00006323	An08g00040	78	2.43379
CADANGAT00006572	An08g02540	124	2.40511
CADANGAT00007953	An09g04160	131	2.3309
CADANGAT00002921	An02g13950	133	2.27257
CADANGAT00008028	An09g04920	130	2.25109
TID_143320	An17g02287	181	2.22678
CADANGAT00011960	An15g02810	457	2.22603
CADANGAT00004128	An04g04140	106	2.15296
TID_54453	An12g00560	161	2.11358
TID_128981	An07g02060	901	1.99228
CADANGAT00004457	An04g07450	58	1.98209
TID_127683	An04g00160	167	1.91247
CADANGAT00006085	An07g08110	228	1.90262
TID_211639	An12g03930	213	1.89496
TID_52684	An08g05520	475	1.89148
CADANGAT00004556	An04g08450	150	1.88857
TID_36571	0	314	1.87266
TID_54939	An17g02220	498	1.85712
CADANGAT00013580	An17g01845	62	1.82855
TID_52063	0	322	1.80066
CADANGAT00005981	An07g07080	152	1.77854
CADANGAT00006822	An08g05000	264	1.7762
CADANGAT00000395	An01g04020	317	1.76811
TID_44318	An04g00660	311	1.76203
TID_54258	An18g06610	284	1.75198
CADANGAT00014107	An18g04680	184	1.72989
CADANGAT00012375	An15g06960	516	1.7065
CADANGAT00013951	An18g03160	149	1.69731
CADANGAT00011995	An15g03160	67	1.69704
CADANGAT00002761	An02g12380	76	1.68108
CADANGAT00002509	An02g09920	146	1.68092
CADANGAT00007846	An09g03090	215	1.62227
TID_171497	An01g01080	182	1.6059
TID_196993	An02g01710	134	1.57936
TID_135107	An04g09020	245	1.57456
TID_53945	An12g08560	483	1.54975
CADANGAT00003751	An04g00433	91	1.51876
CADANGAT00004396	An04g06850	121	1.49718
TID_53386	An15g00440	487	1.49571
CADANGAT00002110	An02g05940	76	1.47854
CADANGAT00005879	An07g06070	118	1.4685
CADANGAT00014078	An18g04390	70	1.46318
CADANGAT00002141	An02g06240	120	1.45144
TID_183811	An16g04680	225	1.45035
CADANGAT00010255	An12g08210	59	1.44347
TID_44366	0	141	1.43871
TID_40412	An15g01380	140	1.39544
CADANGAT00001017	An01g10180	92	1.3787
TID_42369	An12g04975	126	1.37702
CADANGAT00004494	An04g07820	130	1.33916
CADANGAT00011394	An14g04580	50	1.32899
TID_42013	An14g07120	71	1.31776
CADANGAT00002779	An02g12530	43	1.30391
CADANGAT00008037	An09g05020	87	1.30075
CADANGAT00013470	An17g00740	133	1.26701
TID_45195	An17g01835	146	1.25733
TID_141132	An11g11240	224	1.25263
TID_42808	An18g03360	442	1.23266
TID_199510	An11g09600	449	1.23196
CADANGAT00014244	An18g06060	123	1.2092
CADANGAT00002126	An02g06100	180	1.19732
CADANGAT00010332	An12g08970	37	1.18306
TID_207689	An06g01880	250	1.1752
CADANGAT00004292	An04g05780	128	1.16278
TID_208562	0	151	1.16245
TID_41041	An16g04370	224	1.14825
CADANGAT00001966	An02g04510	134	1.14483
TID_189693	0	226	1.13685
CADANGAT00002231	An02g07150	139	1.13071
CADANGAT00006737	An08g04170	39	1.11954
CADANGAT00006441	An08g01220	51	1.11662
CADANGAT00004266	An04g05520	29	1.11493
CADANGAT00013357	An16g08930	131	1.11478
CADANGAT00004326	An04g06130	161	1.11099
TID_35381	An01g14900	240	1.10882
CADANGAT00009439	An11g11220	49	1.09891
CADANGAT00006365	An08g00460	56	1.09605
TID_187727	An18g05720	249	1.09406
CADANGAT00006608	An08g02890	46	1.08831
TID_137153	0	42	1.07648
TID_210376	An15g07110	185	1.07455
TID_43221	An09g05010	248	1.07001
CADANGAT00007204	An08g08810	94	1.06702
CADANGAT00011367	An14g04310	89	1.05864
TID_211641	An12g03900	91	1.04584
CADANGAT00012577	An16g01060	72	1.04036
CADANGAT00001755	An02g02420	17	1.03586
CADANGAT00013298	An16g08340	92	1.00715
CADANGAT00011793	An15g01150	122	0.991176
TID_44933	0	199	0.98492
CADANGAT00001015	An01g10160	92	0.972534
CADANGAT00004974	An05g02290	40	0.971262
TID_178160	An11g08020	156	0.956873
CADANGAT00001945	An02g04310	52	0.956873
TID_42227	0	373	0.947
TID_206127	An01g04260	90	0.945204
TID_56519	An14g00380	265	0.93174
TID_202011	An12g04970	256	0.928398
TID_37229	0	81	0.927607
TID_142020	0	127	0.92687
CADANGAT00011861	An15g01820	92	0.912778
CADANGAT00012027	An15g03480	32	0.906512
CADANGAT00014208	An18g05710	153	0.904955
CADANGAT00007784	An09g02500	71	0.89045
CADANGAT00002936	An02g14090	110	0.886989
CADANGAT00012890	An16g04190	90	0.88478
TID_49039	An16g03320	414	0.882502
TID_204865	An16g09210	95	0.876564
TID_42934	An18g05100	188	0.876098
CADANGAT00012819	An16g03470	90	0.872824
TID_191345	An03g03730	103	0.869629
CADANGAT00008904	An11g05690	54	0.863318
CADANGAT00004251	An04g05370	16	0.861186
TID_206756	An02g04870	137	0.857431
CADANGAT00012045	An15g03660	170	0.855816
CADANGAT00010823	An13g02910	60	0.855483
CADANGAT00012858	An16g03870	51	0.851172
CADANGAT00001901	An02g03870	17	0.851172
TID_35895	An01g08150	98	0.845089
CADANGAT00001902	An02g03880	77	0.837264
TID_42074	An12g09050	147	0.830671
CADANGAT00007036	An08g07140	45	0.828063
CADANGAT00008851	An11g05140	54	0.826494
TID_35553	An01g12540	64	0.825088
CADANGAT00008422	An11g00850	13	0.823192
TID_52857	An11g00460	231	0.819333
CADANGAT00010648	An13g01170	120	0.818445
TID_184495	An14g06840	200	0.817064
CADANGAT00005536	An07g02640	16	0.807362
CADANGAT00011339	An14g04030	60	0.802347
TID_39220	An11g06870	38	0.802085
TID_203198	An12g00030	183	0.795945
TID_45173	0	68	0.795661
CADANGAT00006740	An08g04200	88	0.78942
CADANGAT00013354	An16g08900	80	0.786471
TID_184104	An16g04440	165	0.78477
TID_54811	An13g01350	262	0.78344
CADANGAT00007831	An09g02945	45	0.781318
CADANGAT00013157	An16g06900	36	0.769934
TID_193846	An16g09310	64	0.757087
TID_180300	An07g05130	128	0.755012
TID_39560	An07g10430	132	0.753823
TID_51512	An04g09870	178	0.751427
TID_128501	An18g04850	39	0.749693
CADANGAT00008617	An11g02790	16	0.748857
CADANGAT00001760	An02g02470	33	0.747872
TID_43035	An18g06520	680	0.745046
TID_196588	An01g04720	190	0.741953
CADANGAT00002067	An02g05510	22	0.740082
TID_44771	An13g01440	194	0.739248
TID_206602	An02g02920	97	0.737942
CADANGAT00005661	An07g03900	27	0.735823
CADANGAT00005432	An07g01590	26	0.726975
TID_212618	0	89	0.72581
CADANGAT00003299	An03g02740	99	0.72252
TID_135359	An07g04010	115	0.719741
CADANGAT00002113	An02g05970	81	0.718641
TID_193773	An16g09200	326	0.708956
TID_44520	An03g05330	268	0.706236
CADANGAT00001658	An02g01460	16	0.703009
TID_54223	An18g05740	208	0.696449
TID_57452	An04g08460	97	0.691515
CADANGAT00004136	An04g04220	40	0.690791
TID_38559	An08g01570	56	0.688949
TID_143709	An18g06850	40	0.688949
CADANGAT00006848	An08g05270	16	0.688949
CADANGAT00003405	An03g03950	28	0.685034
CADANGAT00011330	An14g03940	41	0.684276
CADANGAT00014006	An18g03690	93	0.677201
TID_176601	An06g02040	272	0.67622
CADANGAT00004495	An04g07830	51	0.675007
TID_207718	An08g10540	47	0.6731
CADANGAT00014109	An18g04700	33	0.672377
TID_171843	An01g09330	89	0.672329
TID_126938	0	57	0.670596
CADANGAT00011578	An14g06410	129	0.670312
CADANGAT00006864	An08g05430	20	0.669316
CADANGAT00004369	An04g06550	50	0.660419
TID_41547	0	38	0.65978
TID_127502	An04g06020	66	0.65785
TID_54374	0	49	0.65525
CADANGAT00009519	An12g00695	24	0.654065
TID_39426	An11g09660	120	0.652414
TID_210842	An14g00190	207	0.64871
TID_180636	An07g00980	171	0.648164
CADANGAT00006883	An08g05620	18	0.645889
TID_40432	0	32	0.634002
TID_37670	An06g02490	127	0.632932
CADANGAT00006325	An08g00060	43	0.632648
CADANGAT00003809	An04g01000	57	0.632572
CADANGAT00013981	An18g03440	45	0.631848
CADANGAT00006345	An08g00260	62	0.623756
TID_177970	0	17	0.620346
CADANGAT00006950	An08g06280	35	0.617654
CADANGAT00013818	An18g01850	38	0.615133
CADANGAT00002180	An02g06620	17	0.610007
TID_56776	An18g03210	107	0.607829
CADANGAT00003003	An02g14780	14	0.598838
CADANGAT00008560	An11g02240	63	0.597519
TID_126819	An03g06440	71	0.594788
TID_175045	An02g14920	79	0.5947
TID_190815	An04g03100	163	0.594131
CADANGAT00001331	An01g13330	73	0.593828
TID_39408	0	44	0.592065
CADANGAT00001334	An01g13360	48	0.589405
CADANGAT00002238	An02g07220	29	0.585337
TID_42474	An12g03730	103	0.583567
TID_209963	An15g00210	384	0.582621
TID_42450	An12g04040	80	0.581882
TID_54341	An09g04850	77	0.581678
TID_199408	An11g06920	54	0.580333
CADANGAT00001238	An01g12395	36	0.578408
CADANGAT00012006	An15g03270	46	0.575793
TID_39088	An11g05160	94	0.571691
TID_39760	An07g07720	108	0.568509
TID_120939	An12g10430	127	0.568454
CADANGAT00008756	An11g04190	41	0.565843
TID_204597	An17g02380	30	0.564918
CADANGAT00001459	An01g14700	24	0.563685
CADANGAT00010752	An13g02210	37	0.560984
CADANGAT00002045	An02g05290	31	0.560856
TID_210245	An15g04770	133	0.560361
TID_46074	An04g09810	110	0.559873
CADANGAT00003930	An04g02180	72	0.559615
TID_53115	0	117	0.55853
CADANGAT00013105	An16g06380	65	0.558282
CADANGAT00013859	An18g02260	29	0.557464
CADANGAT00012011	An15g03320	25	0.556801
TID_42152	An12g07860	98	0.555238
TID_36604	An02g00190	150	0.552988
CADANGAT00006986	An08g06640	21	0.551369
TID_56137	An07g08990	143	0.55043
TID_203604	An04g02230	147	0.55041
TID_39526	An11g11000	172	0.550238
CADANGAT00007202	An08g08790	66	0.546522
TID_194112	An03g02820	149	0.546494
TID_184090	An12g06860	101	0.544986
TID_54952	An17g02370	77	0.540581
TID_52731	An08g03850	152	0.538536
TID_211749	0	120	0.537868
CADANGAT00009478	An12g00290	26	0.536522
CADANGAT00008526	An11g01900	37	0.534629
CADANGAT00010787	An13g02560	36	0.534529
TID_36448	0	71	0.533855
TID_187553	An18g03550	85	0.531983
CADANGAT00011576	An14g06390	33	0.53153
TID_37026	0	25	0.522564
CADANGAT00006312	An07g10380	46	0.521244
CADANGAT00010256	An12g08220	43	0.520098
TID_50645	An04g00080	54	0.514425
TID_54624	An04g01450	116	0.512821
CADANGAT00009480	An12g00310	43	0.511478
TID_134885	0	81	0.505479
TID_189398	An05g02500	103	0.505138
CADANGAT00003473	An03g04630	45	0.502855
TID_186597	An05g00040	117	0.501787
TID_121560	An04g09062	130	0.499795
CADANGAT00002778	An02g12520	71	0.497917
CADANGAT00004531	An04g08200	39	0.49782
CADANGAT00011302	An14g03670	50	0.495314
CADANGAT00005184	An06g01790	22	0.493388
TID_212768	An12g00160	135	0.487123
TID_54419	An09g00950	120	0.485631
CADANGAT00006014	An07g07410	61	0.48402
CADANGAT00000001	An01g00010	27	0.476476
TID_127901	An02g09230	21	0.475919
TID_55818	An08g03980	93	0.474469
CADANGAT00012048	An15g03690	73	0.471028
TID_212833	An12g00790	124	0.470842
TID_141870	An01g00020	55	0.470515
TID_120073	An17g02060	149	0.468994
TID_42002	An14g06970	133	0.468904
CADANGAT00000236	An01g02390	46	0.467153
CADANGAT00001868	An02g03550	32	0.465506
TID_183145	An15g00070	71	0.463214
CADANGAT00009165	An11g08420	23	0.462787
TID_37167	0	26	0.462621
CADANGAT00014125	An18g04860	18	0.46135
TID_36796	0	32	0.459299
CADANGAT00012749	An16g02780	23	0.458502
CADANGAT00004116	An04g04030	61	0.45601
CADANGAT00007006	An08g06840	33	0.451575
CADANGAT00009747	An12g03030	35	0.45122
CADANGAT00008116	An09g05810	28	0.449873
CADANGAT00001769	An02g02560	25	0.449784
TID_51629	0	89	0.448394
TID_204582	0	21	0.446174
TID_180578	An07g10220	113	0.444762
CADANGAT00009068	An11g07440	19	0.444634
TID_38782	An11g01190	85	0.44418
TID_35745	An01g10020	101	0.44227
TID_190311	An04g02300	71	0.440944
CADANGAT00007843	An09g03060	44	0.438567
TID_197446	An02g07020	88	0.437554
CADANGAT00012023	An15g03440	16	0.436044
TID_130735	An07g07190	134	0.435797
TID_45232	An17g02230	58	0.435094
CADANGAT00014042	An18g04050	20	0.434942
CADANGAT00009179	An11g08570	8	0.434211
TID_46361	An01g12240	51	0.432288
CADANGAT00012433	An15g07540	55	0.431116
CADANGAT00007893	An09g03550	28	0.430593
CADANGAT00000364	An01g03710	15	0.430593
CADANGAT00006741	An08g04210	61	0.428719
TID_187470	An18g01990	88	0.426714
TID_189060	An09g00570	44	0.426714
TID_142824	An09g00250	18	0.425861
CADANGAT00006076	An07g08020	28	0.424528
CADANGAT00000250	An01g02530	14	0.424528
CADANGAT00007939	An09g04020	25	0.423812
CADANGAT00002784	An02g12580	25	0.422703
CADANGAT00012907	An16g04360	37	0.419998
TID_186986	An18g00050	79	0.419961
TID_178560	An11g06150	108	0.418202
CADANGAT00006272	An07g09980	36	0.418202
CADANGAT00010167	An12g07350	47	0.418138
CADANGAT00006607	An08g02880	20	0.418051
TID_195170	An04g09730	115	0.417523
TID_55169	An04g08700	99	0.414676
TID_47812	An11g01040	156	0.414645
CADANGAT00008438	An11g01010	20	0.414032
TID_40016	An07g03930	49	0.413707
CADANGAT00001770	An02g02570	14	0.412897
TID_190484	An04g00040	59	0.412419
CADANGAT00006281	An07g10070	17	0.41124
TID_173684	An02g09690	107	0.409906
CADANGAT00014249	An18g06100	58	0.408078
TID_212575	An09g03980	171	0.406803
CADANGAT00002132	An02g06160	27	0.406504
TID_175427	An02g01300	47	0.406383
TID_126194	An02g03360	40	0.40622
CADANGAT00006268	An07g09940	53	0.405114
CADANGAT00009632	An12g01830	27	0.404618
TID_213343	An04g00610	200	0.403177
CADANGAT00010254	An12g08200	37	0.402322
CADANGAT00005430	An07g01570	17	0.402202
TID_48618	An15g00670	86	0.399903
TID_212337	An09g06720	54	0.398606
TID_138870	An08g09530	113	0.397525
CADANGAT00010302	An12g08680	30	0.396251
TID_43232	An09g04870	113	0.394943
CADANGAT00006420	An08g01010	22	0.39471
TID_211724	An05g00100	86	0.394226
TID_37879	An08g10740	45	0.393835
CADANGAT00002670	An02g11490	17	0.393553
CADANGAT00010252	An12g08180	64	0.39331
TID_179491	An11g01080	125	0.392877
TID_41080	0	29	0.392679
TID_125829	An14g02450	62	0.392599
CADANGAT00011805	An15g01260	30	0.391448
CADANGAT00003493	An03g04830	35	0.39111
CADANGAT00001997	An02g04810	26	0.390538
TID_197631	An02g09040	86	0.384405
TID_49535	An12g08270	72	0.383697
CADANGAT00001101	An01g11020	23	0.380909
TID_186407	An12g08360	47	0.378986
CADANGAT00004698	An04g09880	80	0.377713
CADANGAT00008439	An11g01020	10	0.377713
CADANGAT00006660	An08g03410	24	0.377162
CADANGAT00012922	An16g04510	30	0.374791
CADANGAT00004626	An04g09140	113	0.373137
CADANGAT00006585	An08g02660	45	0.372629
CADANGAT00005185	An06g01800	11	0.371978
TID_44635	0	24	0.371735
CADANGAT00005173	An06g01680	5	0.371201
CADANGAT00000444	An01g04500	26	0.36827
TID_171629	An01g07120	217	0.36729
CADANGAT00001860	An02g03470	27	0.367137
TID_35697	An01g10790	15	0.366983
TID_41218	0	69	0.366801
TID_213194	An04g02050	61	0.366505
CADANGAT00012444	An15g07650	21	0.363637
CADANGAT00002041	An02g05250	20	0.362859
CADANGAT00001339	An01g13420	50	0.36164
CADANGAT00004425	An04g07140	72	0.361056
TID_42120	An12g08410	33	0.360649
CADANGAT00001003	An01g10040	12	0.358827
CADANGAT00012087	An15g04080	32	0.357586
CADANGAT00002783	An02g12570	51	0.356497
CADANGAT00005993	An07g07200	16	0.356353
CADANGAT00000334	An01g03400	83	0.355968
TID_203625	An04g02110	40	0.355862
CADANGAT00010326	An12g08915	9	0.354452
CADANGAT00004606	An04g08950	35	0.353774
CADANGAT00000389	An01g03960	23	0.353701
CADANGAT00010392	An12g09565	19	0.352641
TID_47166	An02g13440	48	0.351504
TID_209032	An11g09650	107	0.351348
CADANGAT00007228	An08g09050	32	0.34972
TID_57034	An04g03290	93	0.347212
TID_46121	0	93	0.346411
TID_130681	An16g01390	106	0.346304
TID_125522	An02g14760	40	0.345858
TID_51398	An04g09410	43	0.345438
CADANGAT00006895	An08g05740	20	0.345395
CADANGAT00002933	An02g14060	48	0.345242
CADANGAT00004079	An04g03660	27	0.343965
TID_54260	An18g06700	48	0.341439
CADANGAT00007005	An08g06830	6	0.339942
TID_190297	An04g04070	38	0.339472
TID_44351	An04g00170	56	0.33772
CADANGAT00007004	An08g06820	4	0.335527
CADANGAT00010551	An13g00190	22	0.335131
CADANGAT00004840	An05g00890	21	0.334906
TID_35611	0	30	0.332933
CADANGAT00013392	An16g09280	32	0.332825
CADANGAT00000908	An01g09080	53	0.332029
CADANGAT00007035	An08g07130	26	0.33188
TID_35566	An01g12400	41	0.331848
CADANGAT00013373	An16g09100	22	0.331225
CADANGAT00014246	An18g06080	37	0.330538
CADANGAT00000541	An01g05490	16	0.330167
TID_139952	An07g00530	73	0.3288
TID_182927	An15g07510	85	0.328549
CADANGAT00007040	An08g07180	23	0.327935
CADANGAT00000083	An01g00840	27	0.327801
CADANGAT00010249	An12g08150	28	0.327625
TID_197269	An02g05120	39	0.325448
CADANGAT00005172	An06g01670	13	0.325448
TID_47885	An11g02640	21	0.325268
TID_44920	An13g03660	55	0.324419
TID_36148	An01g04870	34	0.323897
TID_46333	An01g12770	58	0.322667
TID_209422	An07g08470	40	0.321738
TID_44128	An04g02880	60	0.321338
TID_190721	An04g00180	113	0.320957
TID_49011	An16g03820	66	0.320758
TID_175987	An06g01960	53	0.320526
CADANGAT00005578	An07g03060	17	0.318264
TID_201349	An14g00560	147	0.317544
CADANGAT00012829	An16g03570	30	0.316612
CADANGAT00003016	An02g14910	36	0.316354
CADANGAT00008998	An11g06700	23	0.315402
TID_129799	0	121	0.315386
CADANGAT00005995	An07g07220	6	0.315068
CADANGAT00007992	An09g04560	34	0.314617
TID_57265	An17g00910	123	0.314009
CADANGAT00001328	An01g13300	24	0.313159
CADANGAT00009572	An12g01220	55	0.312711
CADANGAT00004205	An04g04910	15	0.312527
TID_42156	An12g07820	37	0.312391
TID_41964	0	16	0.310337
CADANGAT00005374	An07g00990	24	0.309408
CADANGAT00001316	An01g13180	45	0.307892
TID_37001	An02g06180	83	0.307566
CADANGAT00010566	An13g00350	10	0.307566
CADANGAT00005724	An07g04530	31	0.307095
CADANGAT00004358	An04g06440	24	0.306351
TID_189708	An12g00700	48	0.305746
CADANGAT00000812	An01g08140	21	0.305488
CADANGAT00009799	An12g03560	12	0.303948
TID_125933	An16g01770	44	0.302653
TID_38576	An08g01360	56	0.300663
TID_53099	An11g11020	54	0.300155
CADANGAT00012818	An16g03460	11	0.29978
TID_40218	An07g00950	36	0.299254
TID_170268	An01g02090	156	0.299076
TID_184073	An16g02510	50	0.299023
CADANGAT00014268	An18g06280	30	0.298562
CADANGAT00004604	An04g08930	9	0.298103
TID_134717	An04g02360	50	0.297371
CADANGAT00003567	An03g05570	19	0.29714
TID_180792	An07g06280	32	0.296961
CADANGAT00005694	An07g04230	24	0.296961
CADANGAT00000406	An01g04130	20	0.296961
CADANGAT00009295	An11g09775	4	0.296961
CADANGAT00003197	An03g01720	12	0.295827
CADANGAT00007747	An09g02140	12	0.295827
CADANGAT00006621	An08g03020	6	0.295827
CADANGAT00013069	An16g06000	17	0.295165
CADANGAT00009019	An11g06910	23	0.294751
CADANGAT00003447	An03g04370	13	0.292563
CADANGAT00013519	An17g01230	33	0.291578
CADANGAT00006896	An08g05750	22	0.29118
TID_53400	An15g00900	50	0.290679
CADANGAT00008713	An11g03750	42	0.289822
CADANGAT00006069	An07g07950	23	0.28958
TID_40787	An15g06530	25	0.289377
TID_214094	An17g02010	113	0.288937
CADANGAT00004254	An04g05400	33	0.286483
CADANGAT00011163	An14g02270	20	0.285792
CADANGAT00004568	An04g08570	16	0.285476
CADANGAT00004375	An04g06610	36	0.284951
CADANGAT00007690	An09g01570	15	0.283285
CADANGAT00000530	An01g05380	24	0.282356
CADANGAT00012839	An16g03670	24	0.282356
TID_212679	An09g01690	135	0.280822
CADANGAT00003221	An03g01970	3	0.280822
CADANGAT00004644	An04g09340	22	0.280268
TID_192184	An13g02310	35	0.280126
CADANGAT00002747	An02g12240	13	0.279885
TID_190560	An04g03860	32	0.277802
TID_54933	An17g02095	17	0.277276
TID_45547	0	22	0.27699
TID_40596	An15g04100	61	0.274177
TID_127639	An07g02290	28	0.274014
CADANGAT00008205	An09g06660	7	0.274014
CADANGAT00003710	An04g00030	8	0.273392
TID_41698	An14g02880	67	0.272682
CADANGAT00004656	An04g09460	17	0.271785
TID_119798	An02g12970	103	0.271759
CADANGAT00009897	An12g04550	13	0.271733
TID_51255	An16g08890	32	0.27124
CADANGAT00012789	An16g03180	18	0.271003
CADANGAT00006151	An07g08780	6	0.271003
CADANGAT00002738	An02g12150	19	0.270903
TID_181325	An07g05370	39	0.270276
TID_193822	An16g09290	43	0.269905
CADANGAT00008709	An11g03710	18	0.266652
TID_53523	An15g06700	92	0.266466
TID_173835	An02g14720	61	0.266391
CADANGAT00012309	An15g06300	11	0.266097
CADANGAT00012864	An16g03930	14	0.265954
CADANGAT00006588	An08g02690	9	0.265434
CADANGAT00012072	An15g03930	22	0.26461
CADANGAT00001698	An02g01850	12	0.264528
TID_44478	An03g04850	21	0.261343
TID_170730	An01g09900	25	0.261282
TID_49077	An16g02480	44	0.260965
TID_39144	An11g05890	39	0.259956
CADANGAT00013851	An18g02180	7	0.259841
CADANGAT00002297	An02g07810	6	0.258356
TID_53847	An14g04520	66	0.258199
CADANGAT00001904	An02g03900	59	0.257831
CADANGAT00005404	An07g01300	13	0.256776
CADANGAT00010193	An12g07610	15	0.256305
CADANGAT00000317	An01g03220	62	0.256207
TID_36773	An02g02820	35	0.255437
CADANGAT00000420	An01g04270	24	0.255376
CADANGAT00004274	An04g05600	32	0.252362
CADANGAT00013860	An18g02270	59	0.251535
TID_50444	An04g03950	110	0.251408
CADANGAT00008435	An11g00980	17	0.251261
CADANGAT00010178	An12g07460	17	0.250688
TID_42898	An18g04550	80	0.249981
CADANGAT00008126	An09g05910	19	0.249937
CADANGAT00013923	An18g02880	34	0.248982
CADANGAT00007852	An09g03150	21	0.248875
CADANGAT00002983	An02g14580	35	0.248419
TID_204381	An17g00340	45	0.248207
TID_188257	An09g01125	16	0.247823
CADANGAT00006982	An08g06600	20	0.247467
CADANGAT00012217	An15g05380	10	0.246523
TID_189070	An09g06170	8	0.246053
TID_48584	An15g00220	32	0.244308
TID_127307	An07g10190	25	0.243548
TID_41163	An16g02880	26	0.243379
CADANGAT00000158	An01g01610	3	0.242209
CADANGAT00008794	An11g04570	17	0.241853
CADANGAT00014237	An18g05990	13	0.241281
TID_40314	An15g00250	39	0.239902
TID_140213	An01g11710	42	0.239853
TID_36105	An01g05480	15	0.239218
TID_192726	0	10	0.239218
CADANGAT00005566	An07g02940	9	0.239218
CADANGAT00005630	An07g03580	18	0.238727
TID_38502	An08g02360	20	0.237897
CADANGAT00014293	An18g06530	16	0.237024
CADANGAT00004441	An04g07300	10	0.23659
TID_41786	An14g03980	46	0.236364
CADANGAT00001679	An02g01660	23	0.235801
CADANGAT00007892	An09g03540	14	0.235481
CADANGAT00002577	An02g10590	7	0.235481
CADANGAT00011326	An14g03900	15	0.235154
CADANGAT00004655	An04g09450	22	0.234481
CADANGAT00001725	An02g02120	11	0.234481
CADANGAT00011636	An14g06990	10	0.234018
TID_183231	An16g00650	55	0.233556
CADANGAT00007222	An08g08990	17	0.233124
TID_210364	An15g06925	16	0.232753
CADANGAT00006783	An08g04610	7	0.231858
TID_53816	An14g03360	81	0.231799
CADANGAT00003550	An03g05400	39	0.231523
CADANGAT00004293	An04g05783	25	0.231336
TID_37149	0	15	0.230675
TID_37234	0	12	0.230675
TID_36280	An01g02990	13	0.229414
TID_187756	An18g00120	56	0.228778
TID_52578	An08g10150	52	0.228478
CADANGAT00012529	An16g00570	7	0.228345
TID_131844	An16g07530	58	0.228285
CADANGAT00006702	An08g03820	37	0.228251
TID_126298	An08g10550	30	0.228229
TID_202121	An12g03630	19	0.227679
TID_209010	An11g09510	48	0.227626
TID_202514	An18g04240	148	0.227274
TID_49216	An14g00540	99	0.227232
CADANGAT00004207	An04g04930	16	0.227126
TID_42642	An18g01140	36	0.22531
CADANGAT00011273	An14g03380	16	0.225147
TID_179436	#N/A	49	0.223981
CADANGAT00010816	An13g02840	17	0.223628
CADANGAT00014319	An18g06790	11	0.223421
TID_46258	An01g14550	37	0.223136
CADANGAT00012928	An16g04570	21	0.221991
CADANGAT00013555	An17g01590	20	0.221955
TID_197387	An02g06430	83	0.221799
CADANGAT00012286	An15g06070	7	0.221629
CADANGAT00005202	An06g01970	49	0.220701
TID_42527	0	13	0.220382
CADANGAT00000445	An01g04510	5	0.21969
TID_41404	An16g00700	55	0.219283
TID_123052	An01g06190	37	0.218246
TID_52903	0	29	0.217547
TID_206101	An01g04530	35	0.217367
TID_42716	An18g02320	21	0.217367
CADANGAT00011284	An14g03490	43	0.217318
CADANGAT00012068	An15g03890	17	0.21657
TID_55595	An02g08000	40	0.21656
CADANGAT00008561	An11g02250	23	0.216237
CADANGAT00010248	An12g08140	26	0.216128
TID_37796	An06g00900	28	0.216068
CADANGAT00002044	An02g05280	14	0.21581
TID_38283	An08g05310	45	0.215776
TID_48208	An07g10410	32	0.215296
CADANGAT00001768	An02g02550	23	0.215296
CADANGAT00010641	An13g01100	18	0.215296
CADANGAT00009468	An12g00190	26	0.215021
TID_56096	An11g11140	121	0.214587
CADANGAT00008795	An11g04580	35	0.214073
TID_189424	An05g02310	34	0.214037
CADANGAT00010578	An13g00470	14	0.21377
TID_186313	An12g04770	209	0.213357
TID_195187	An04g09640	29	0.213092
TID_44987	0	18	0.212931
CADANGAT00005391	An07g01170	17	0.212793
CADANGAT00006574	An08g02560	28	0.212764
TID_205517	An01g12550	57	0.212194
TID_48025	0	11	0.212083
TID_122069	An09g03110	50	0.210662
CADANGAT00003538	An03g05280	14	0.21029
CADANGAT00002462	An02g09450	11	0.209581
CADANGAT00001108	An01g11090	19	0.209418
TID_186225	An12g06540	41	0.209174
TID_189733	An12g01130	16	0.208772
TID_173423	An02g14950	48	0.208351
TID_202763	0	9	0.208351
CADANGAT00012751	An16g02800	17	0.207957
CADANGAT00012600	An16g01290	34	0.207368
CADANGAT00001643	An02g01310	17	0.206782
TID_187909	An18g00320	55	0.206655
TID_44238	An04g01630	52	0.206558
CADANGAT00009367	An11g10500	7	0.206449
TID_42387	An12g04790	11	0.205936
TID_41250	0	39	0.205798
CADANGAT00012397	An15g07180	13	0.205798
CADANGAT00003831	An04g01220	27	0.205165
CADANGAT00013110	An16g06430	7	0.20458
TID_184708	An14g02950	55	0.204513
CADANGAT00005958	An07g06850	14	0.204119
CADANGAT00013517	An17g01210	9	0.203965
CADANGAT00001869	An02g03560	40	0.203911
TID_193384	An04g07540	16	0.203831
CADANGAT00004558	An04g08470	14	0.203659
TID_172548	An01g09630	39	0.203307
CADANGAT00011575	An14g06380	36	0.202544
CADANGAT00007884	An09g03460	10	0.202473
TID_53176	An07g08810	45	0.202262
TID_179063	0	48	0.20184
CADANGAT00013292	An16g08280	7	0.200943
CADANGAT00006739	An08g04190	32	0.20086
TID_183936	An16g01480	35	0.200409
CADANGAT00009415	An11g10980	20	0.200276
CADANGAT00006290	An07g10160	11	0.199014
CADANGAT00011973	An15g02940	11	0.199014
CADANGAT00011708	An15g00300	65	0.198782
CADANGAT00002782	An02g12560	25	0.198613
TID_38455	An08g03030	32	0.198544
CADANGAT00012742	An16g02710	11	0.198458
CADANGAT00004914	An05g01670	30	0.197721
CADANGAT00000244	An01g02470	26	0.197102
TID_53760	An14g01480	28	0.197003
CADANGAT00009387	An11g10700	6	0.196718
CADANGAT00008078	An09g05440	10	0.196319
TID_52603	An08g08750	56	0.196042
TID_210730	An16g01880	29	0.195724
CADANGAT00001874	An02g03610	20	0.195724
CADANGAT00010232	An12g07980	27	0.195067
TID_206020	An01g05580	49	0.195001
CADANGAT00007019	An08g06970	13	0.193469
TID_54354	An09g04280	47	0.192742
TID_176344	An06g01070	37	0.19257
TID_40704	An15g05520	55	0.192542
CADANGAT00010247	An12g08130	5	0.192229
CADANGAT00012531	An16g00590	11	0.190989
TID_54902	An17g01200	33	0.190818
TID_55795	An08g04890	49	0.190769
CADANGAT00012313	An15g06340	18	0.189967
CADANGAT00006534	An08g02150	3	0.189967
TID_56895	An09g05840	22	0.188957
TID_213634	0	87	0.188628
TID_129139	An01g08560	101	0.187295
TID_45652	An03g02840	22	0.187214
CADANGAT00007845	An09g03080	15	0.187034
CADANGAT00008605	An11g02680	39	0.18659
TID_40409	An15g01340	65	0.186342
TID_205557	An01g12170	33	0.185665
TID_53690	An16g01570	20	0.185334
CADANGAT00010280	An12g08460	8	0.185201
TID_49260	An14g01490	44	0.1843
TID_208043	An08g05670	52	0.184236
CADANGAT00011441	An14g05040	7	0.18379
CADANGAT00005844	An07g05720	23	0.183401
TID_184208	0	42	0.183046
CADANGAT00002624	An02g11020	7	0.183046
CADANGAT00001894	An02g03800	23	0.182499
CADANGAT00005236	An06g02300	6	0.181941
TID_172402	An01g14030	23	0.181607
CADANGAT00003426	An03g04160	8	0.181302
TID_39569	An07g10310	63	0.181091
CADANGAT00008777	An11g04400	59	0.180433
TID_182442	An15g00030	64	0.179882
TID_55278	An01g12220	27	0.179414
TID_35600	0	18	0.179414
TID_35424	0	17	0.179414
CADANGAT00009573	An12g01230	6	0.179414
CADANGAT00014248	An18g06090	6	0.179414
CADANGAT00010750	An13g02190	2	0.179414
TID_135693	An10g00890	12	0.178176
CADANGAT00009122	An11g07990	14	0.178001
TID_120809	An08g06720	47	0.177837
TID_137287	An09g03120	16	0.177564
TID_175382	An02g08070	54	0.176956
TID_210458	An16g05060	107	0.176436
TID_36407	An01g01400	9	0.176152
TID_36900	An02g04600	39	0.175783
TID_191767	An13g00480	31	0.175637
TID_36802	0	11	0.175427
TID_54270	0	35	0.175377
TID_56228	An07g03440	46	0.175286
CADANGAT00012919	An16g04480	7	0.175241
TID_143899	An04g00010	7	0.175241
TID_206982	An02g07340	122	0.174565
TID_178296	An11g04500	15	0.174565
CADANGAT00005779	An07g05070	9	0.174565
CADANGAT00011205	An14g02690	9	0.174565
TID_44363	An04g00020	108	0.174303
TID_180348	An07g02880	56	0.173977
CADANGAT00009652	An12g02030	25	0.173626
CADANGAT00000432	An01g04390	26	0.173304
CADANGAT00001973	An02g04570	14	0.173227
CADANGAT00007966	An09g04290	13	0.172769
TID_46289	An01g13630	21	0.172566
TID_36813	An02g03300	10	0.172237
TID_209376	An07g08950	34	0.171833
TID_214803	An04g08440	43	0.171758
CADANGAT00011852	An15g01730	11	0.171613
CADANGAT00006884	An08g05630	14	0.171259
CADANGAT00008567	An11g02310	13	0.171009
TID_36289	An01g02890	27	0.170971
CADANGAT00010393	An12g09570	10	0.17087
CADANGAT00014110	An18g04710	19	0.170443
TID_138062	An14g04160	12	0.169971
CADANGAT00013299	An16g08350	9	0.169971
CADANGAT00009365	An11g10480	6	0.169971
CADANGAT00006533	An08g02140	3	0.169971
TID_136125	0	17	0.169446
TID_56711	An12g04450	27	0.169311
TID_134931	An04g04640	23	0.169004
TID_197381	An02g06400	34	0.168795
TID_48679	An15g01850	39	0.168606
TID_35910	An01g07970	19	0.168339
CADANGAT00004134	An04g04200	31	0.168257
TID_189569	An12g01150	39	0.167931
CADANGAT00000706	An01g07110	29	0.167839
TID_40838	An15g07190	26	0.167596
CADANGAT00002367	An02g08500	24	0.167221
TID_54436	An12g00050	49	0.167187
TID_41395	An16g00810	57	0.166965
CADANGAT00008503	An11g01670	23	0.166915
CADANGAT00005607	An07g03350	20	0.166897
TID_42117	An12g08490	15	0.166466
CADANGAT00003265	An03g02420	21	0.165613
CADANGAT00001771	An02g02580	12	0.165613
CADANGAT00013536	An17g01400	9	0.165613
CADANGAT00001038	An01g10390	8	0.165613
TID_41681	An14g02700	47	0.165342
CADANGAT00008084	An09g05510	17	0.164867
CADANGAT00003980	An04g02680	12	0.164558
TID_193227	An04g07260	22	0.164463
TID_38230	An08g06100	43	0.164436
CADANGAT00004370	An04g06560	10	0.163931
TID_176411	An08g05720	20	0.163724
TID_40385	0	12	0.163516
TID_187681	An18g06660	6	0.163516
TID_209161	An11g10970	37	0.163237
TID_51892	An01g07140	58	0.163231
CADANGAT00008080	An09g05470	14	0.162927
CADANGAT00013843	An18g02100	14	0.162634
TID_178088	An11g04640	16	0.162488
CADANGAT00011959	An15g02800	12	0.162488
TID_142342	0	22	0.16221
TID_194532	An03g02970	70	0.161935
TID_51710	An01g13930	18	0.161922
CADANGAT00003440	An03g04300	6	0.161472
CADANGAT00013184	An16g07190	28	0.161185
CADANGAT00003349	An03g03370	8	0.160969
CADANGAT00007094	An08g07700	12	0.160802
CADANGAT00003198	An03g01730	9	0.16058
TID_171648	An01g13460	31	0.160437
TID_41393	An16g00900	15	0.160403
CADANGAT00004642	An04g09320	7	0.160327
TID_175143	An02g08260	43	0.160169
CADANGAT00004170	An04g04560	24	0.159479
CADANGAT00002482	An02g09660	20	0.159479
TID_51886	An01g07260	32	0.159356
TID_45433	An04g04900	14	0.15864
CADANGAT00013155	An16g06880	8	0.1585
TID_172459	An01g02210	29	0.158467
TID_194767	An04g08900	22	0.158412
CADANGAT00007091	An08g07670	10	0.158306
TID_128609	An07g02110	180	0.158242
TID_41416	An16g00450	22	0.157884
TID_175373	An02g14730	33	0.157534
TID_135953	An03g06790	15	0.157534
CADANGAT00011633	An14g06960	16	0.157294
TID_170869	An01g03150	16	0.157294
TID_181522	An07g03990	69	0.156869
TID_35476	An01g13670	56	0.156579
CADANGAT00006881	An08g05600	8	0.156579
TID_55026	An04g05250	29	0.156481
TID_37501	An02g13110	14	0.156174
CADANGAT00012086	An15g04070	10	0.156012
CADANGAT00002578	An02g10600	5	0.156012
TID_176015	An08g05380	21	0.155904
CADANGAT00012373	An15g06930	13	0.155492
TID_39552	An11g11270	21	0.155369
CADANGAT00007977	An09g04410	28	0.154837
TID_45461	An16g09090	67	0.154773
TID_53645	An16g02930	28	0.154045
CADANGAT00006575	An08g02570	27	0.153377
TID_189410	An12g00490	33	0.152791
CADANGAT00009491	An12g00420	17	0.152502
TID_50316	An12g01380	24	0.152422
TID_50589	An04g01350	13	0.152112
TID_170718	An01g02870	19	0.152068
TID_57344	An04g06090	27	0.151908
CADANGAT00004080	An04g03670	19	0.151132
CADANGAT00011361	An14g04250	20	0.151085
CADANGAT00005621	An07g03490	9	0.150987
TID_128466	An15g00970	7	0.150708
CADANGAT00008083	An09g05500	15	0.149974
CADANGAT00006532	An08g02120	23	0.149602
CADANGAT00006073	An07g07990	10	0.149511
CADANGAT00002734	An02g12110	12	0.149339
TID_51839	An01g08880	79	0.149197
TID_38370	An08g04090	48	0.148908
TID_178892	An11g09985	23	0.148258
CADANGAT00008504	An11g01680	11	0.148016
TID_36846	0	9	0.147914
TID_39579	An07g10200	17	0.147582
TID_39573	An07g10260	36	0.147445
CADANGAT00013154	An16g06870	9	0.147165
TID_207163	An02g09350	51	0.146924
TID_50062	An09g05760	85	0.146519
TID_210529	An16g04410	23	0.146504
CADANGAT00000378	An01g03850	7	0.145846
CADANGAT00013547	An17g01510	5	0.145471
TID_127602	0	14	0.144218
TID_213016	An04g04210	27	0.144124
CADANGAT00006579	An08g02610	10	0.143851
CADANGAT00010276	An12g08420	22	0.143822
TID_189584	An12g01070	11	0.143822
CADANGAT00002595	An02g10770	6	0.143531
CADANGAT00009123	An11g08000	5	0.143531
CADANGAT00006914	An08g05930	3	0.143531
CADANGAT00014251	An18g06115	5	0.142896
TID_47962	An11g04700	22	0.142666
CADANGAT00004816	An05g00650	8	0.142345
TID_47182	An02g14170	13	0.142074
TID_36332	An01g02230	16	0.141759
CADANGAT00001659	An02g01470	32	0.141468
CADANGAT00001278	An01g12790	4	0.141178
TID_39791	An07g07330	13	0.140646
TID_205471	An01g13040	34	0.140411
CADANGAT00003878	An04g01665	8	0.14003
CADANGAT00012389	An15g07100	8	0.14003
TID_38577	An08g01350	26	0.139943
TID_56564	An14g02590	35	0.139803
CADANGAT00010246	An12g08120	10	0.139803
CADANGAT00006652	An08g03330	9	0.139401
TID_36022	An01g06650	26	0.139246
TID_37713	0	26	0.138901
CADANGAT00007752	An09g02190	13	0.138786
CADANGAT00006738	An08g04180	14	0.138688
TID_130770	An11g02150	44	0.138293
CADANGAT00004602	An04g08910	14	0.138264
CADANGAT00007039	An08g07170	14	0.138264
TID_211758	An18g00440	34	0.137855
CADANGAT00010709	An13g01780	11	0.13769
TID_52017	An01g03140	17	0.137595
TID_41315	An16g01820	12	0.137423
CADANGAT00010467	An12g10310	9	0.137423
CADANGAT00012259	An15g05800	6	0.137423
CADANGAT00002974	An02g14480	24	0.137059
TID_180987	An07g00940	19	0.13681
TID_173132	An02g01690	80	0.136696
TID_50131	An09g03960	24	0.136696
CADANGAT00007549	An09g00080	8	0.136696
TID_45379	An04g05740	20	0.136264
CADANGAT00002360	An02g08440	22	0.135977
TID_203834	An04g00120	16	0.135977
TID_54961	An04g07230	20	0.135549
CADANGAT00003402	An03g03920	9	0.135501
CADANGAT00011579	An14g06420	11	0.135329
TID_213629	An03g06960	50	0.134954
TID_174625	An02g11260	28	0.134861
TID_36856	An02g03980	41	0.134766
TID_48891	An15g07520	11	0.13456
CADANGAT00008565	An11g02290	8	0.13456
CADANGAT00004880	An05g01310	4	0.13456
CADANGAT00002466	An02g09490	8	0.134211
TID_48970	An16g04550	20	0.134141
TID_41135	An16g03150	12	0.133863
CADANGAT00005662	An07g03910	11	0.1338
TID_49404	An14g05190	13	0.133279
TID_209940	An15g00090	14	0.132977
TID_214391	An04g05210	30	0.132899
CADANGAT00007774	An09g02400	5	0.132899
TID_199434	An11g07650	18	0.132114
CADANGAT00010233	An12g07990	11	0.132059
TID_38703	An11g00130	20	0.13168
CADANGAT00007782	An09g02480	9	0.131516
CADANGAT00011303	An14g03680	8	0.131479
CADANGAT00003861	An04g01510	4	0.131145
TID_120862	0	37	0.130804
TID_41214	0	15	0.130747
TID_212490	An09g05260	34	0.130716
TID_177987	An08g01510	21	0.130295
TID_174948	An02g11660	14	0.12992
TID_41591	An14g01570	7	0.12992
TID_47468	An08g06370	25	0.129697
CADANGAT00002183	An02g06650	10	0.129697
TID_130414	An12g06150	31	0.129345
TID_40496	An15g02410	20	0.129307
CADANGAT00009437	An11g11200	3	0.129178
CADANGAT00010490	An12g10540	3	0.129178
TID_44312	An04g00730	26	0.128979
TID_36034	An01g06450	10	0.12892
TID_129206	An12g04680	67	0.128564
TID_45332	An04g06450	13	0.128388
CADANGAT00006338	An08g00190	6	0.128322
TID_38920	An11g03070	16	0.128057
CADANGAT00006119	An07g08450	6	0.127899
TID_51478	An12g10390	31	0.127858
CADANGAT00006292	An07g10180	7	0.127718
TID_212750	An12g00020	37	0.126981
TID_200255	An07g03130	26	0.126932
CADANGAT00013585	An17g01895	13	0.126645
CADANGAT00001012	An01g10130	8	0.126645
TID_201957	An12g07570	20	0.126521
TID_212484	An09g05300	29	0.126474
CADANGAT00001374	An01g13760	8	0.126335
TID_46527	An01g08220	15	0.12615
CADANGAT00002261	An02g07450	11	0.125971
CADANGAT00001718	An02g02050	20	0.125904
TID_36513	An01g00560	10	0.125904
TID_214148	An17g02310	77	0.125876
TID_207936	An08g06710	20	0.125782
TID_186412	An12g07530	15	0.125659
CADANGAT00007632	An09g00960	11	0.125305
CADANGAT00009474	An12g00250	5	0.125172
CADANGAT00008186	An09g06470	5	0.124689
CADANGAT00010804	An13g02720	12	0.124609
CADANGAT00004791	An05g00430	7	0.124552
CADANGAT00008155	An09g06190	17	0.124491
TID_42728	An18g02470	15	0.12421
CADANGAT00007329	An08g10090	5	0.123734
CADANGAT00003452	An03g04420	4	0.123615
TID_53116	0	30	0.123027
CADANGAT00003971	An04g02590	10	0.123027
TID_170122	An01g07600	49	0.122526
TID_42452	0	7	0.122526
CADANGAT00006953	An08g06310	18	0.122379
CADANGAT00006951	An08g06290	5	0.122328
TID_37741	An06g00220	13	0.122221
CADANGAT00010713	An13g01820	9	0.122122
TID_137394	An02g04300	12	0.121294
CADANGAT00004842	An05g00910	8	0.121294
TID_214193	An04g07170	46	0.121071
CADANGAT00012533	An16g00610	5	0.120953
TID_41666	An14g02490	7	0.120888
CADANGAT00013695	An18g00590	8	0.120727
TID_40768	0	6	0.120727
TID_189049	An09g06770	56	0.120566
TID_210620	An16g03380	23	0.119609
TID_175986	An08g08010	16	0.119609
CADANGAT00008710	An11g03720	6	0.119609
CADANGAT00011750	An15g00720	5	0.119609
TID_173346	An02g02230	108	0.119119
TID_53076	An11g10210	38	0.119087
TID_50038	An09g06180	24	0.119058
TID_183471	An16g03810	27	0.118633
TID_47085	An02g09250	20	0.118621
CADANGAT00009485	An12g00360	6	0.118512
TID_177275	An08g07580	10	0.118295
CADANGAT00011304	An14g03685	5	0.118295
TID_52186	An02g03570	19	0.117886
TID_38285	An08g05290	39	0.117599
TID_206058	An01g04970	16	0.117568
CADANGAT00011785	An15g01070	9	0.117434
TID_205355	An01g14780	20	0.116903
TID_39359	An11g08940	13	0.116619
CADANGAT00008516	An11g01800	6	0.116376
TID_120572	An04g05650	36	0.116028
CADANGAT00002493	An02g09770	9	0.116028
TID_36121	An01g05280	10	0.115959
CADANGAT00005622	An07g03500	10	0.115751
TID_53675	An16g02090	76	0.115473
TID_213793	An13g01930	28	0.115264
CADANGAT00008445	An11g01090	8	0.114825
TID_207161	An02g09330	41	0.114341
TID_212116	An18g05120	25	0.114276
CADANGAT00005175	An06g01700	13	0.114239
TID_171575	An01g15060	13	0.114239
TID_37765	An06g00550	14	0.114172
TID_188319	0	7	0.114172
TID_190051	0	22	0.114133
TID_192494	An10g00840	16	0.114064
TID_170557	An01g02190	17	0.113314
CADANGAT00004179	An04g04650	10	0.113314
CADANGAT00000237	An01g02400	8	0.113314
CADANGAT00011009	An14g00730	5	0.113314
CADANGAT00007090	An08g07660	15	0.112918
CADANGAT00014139	An18g05010	19	0.112793
TID_123683	An05g01890	21	0.112749
CADANGAT00006092	An07g08180	6	0.112655
TID_52797	An08g01630	61	0.112569
TID_209193	An11g11170	12	0.112492
TID_42844	An18g03950	16	0.111964
TID_57187	An13g00090	30	0.111746
TID_141662	An16g00760	11	0.11171
CADANGAT00006086	An07g08120	18	0.111681
CADANGAT00006017	An07g07440	19	0.111664
TID_206395	An01g00190	140	0.111553
TID_183221	An16g02580	9	0.11136
CADANGAT00002005	An02g04890	13	0.110919
TID_213512	An03g04560	17	0.110798
TID_124001	An04g08710	18	0.110724
CADANGAT00004455	An04g07435	4	0.110408
TID_183804	An16g05790	7	0.110274
TID_41846	An14g04850	95	0.11026
CADANGAT00014260	An18g06200	25	0.11007
CADANGAT00006248	An07g09750	21	0.110006
TID_210558	An16g04170	38	0.109963
CADANGAT00011787	An15g01090	7	0.109739
TID_37199	An02g08640	25	0.109621
CADANGAT00003454	An03g04440	12	0.109473
CADANGAT00002481	An02g09650	9	0.109473
TID_45201	0	9	0.109473
CADANGAT00007981	An09g04450	13	0.10933
TID_37709	An06g02000	14	0.108814
CADANGAT00002423	An02g09033	10	0.108736
CADANGAT00001960	An02g04450	5	0.108736
CADANGAT00007428	An08g11110	3	0.10825
TID_45489	An16g08700	32	0.107986
CADANGAT00000825	An01g08265	7	0.107648
CADANGAT00009812	An12g03690	3	0.107648
CADANGAT00006120	An07g08460	13	0.107236
TID_209511	An07g07430	15	0.107172
TID_176473	An08g10380	33	0.107161
TID_45964	An12g10710	11	0.107161
TID_207532	An02g14860	14	0.107138
CADANGAT00000442	An01g04480	17	0.107019
CADANGAT00005595	An07g03230	13	0.106963
TID_125108	An02g02490	15	0.106935
TID_38361	An08g04220	7	0.106885
TID_35543	An01g12700	24	0.106759
CADANGAT00002751	An02g12280	4	0.106759
CADANGAT00006629	An08g03100	11	0.106678
CADANGAT00013564	An17g01680	5	0.106582
CADANGAT00000428	An01g04350	17	0.106397
TID_135398	An01g10640	17	0.106397
CADANGAT00014285	An18g06450	7	0.106382
TID_56329	An15g03190	23	0.106338
CADANGAT00014242	An18g06040	11	0.1062
CADANGAT00009458	An12g00090	5	0.105884
TID_40384	0	8	0.105667
CADANGAT00014113	An18g04740	5	0.105537
CADANGAT00007630	An09g00940	8	0.105451
TID_53860	An14g04910	32	0.105076
CADANGAT00013638	An17g02400	4	0.105023
TID_35768	An01g09760	27	0.104991
CADANGAT00008828	An11g04920	15	0.104966
CADANGAT00004112	An04g03990	5	0.104852
TID_133197	An16g08360	22	0.10479
TID_47046	An02g07780	9	0.104739
CADANGAT00013029	An16g05600	8	0.104597
TID_48569	An15g00025	10	0.104513
TID_42722	An18g02380	24	0.104176
CADANGAT00006905	An08g05840	5	0.104176
CADANGAT00000943	An01g09440	15	0.104064
TID_51351	An03g02780	17	0.103978
TID_39230	An11g07000	21	0.103936
TID_125515	An09g05990	14	0.103936
TID_41050	0	7	0.103936
TID_173659	An02g00970	7	0.103936
TID_171254	An01g09510	23	0.103884
TID_51881	An01g07460	21	0.103777
CADANGAT00012820	An16g03480	15	0.103508
CADANGAT00001863	An02g03500	10	0.103508
CADANGAT00004615	An04g09040	10	0.103508
TID_36153	0	5	0.103508
CADANGAT00008486	An11g01500	24	0.103205
CADANGAT00001291	An01g12920	12	0.103205
CADANGAT00004248	An04g05340	8	0.103136
TID_192649	An17g02350	9	0.103067
TID_46392	An01g11380	15	0.102849
TID_52503	An02g14990	41	0.102522
TID_40259	An07g00370	23	0.102522
CADANGAT00002484	An02g09680	10	0.102522
CADANGAT00004036	An04g03230	6	0.102522
CADANGAT00002887	An02g13610	4	0.102522
CADANGAT00004508	An04g07960	1	0.102522
TID_197991	An02g14340	11	0.102374
CADANGAT00002913	An02g13870	29	0.102354
TID_181835	An15g07600	20	0.102279
TID_202131	An05g00900	39	0.102272
TID_56409	An16g04790	54	0.102252
CADANGAT00004935	An05g01880	14	0.102175
CADANGAT00013288	An16g08240	9	0.101983
TID_188883	An09g01220	31	0.101741
CADANGAT00012750	An16g02790	8	0.101715
CADANGAT00008527	An11g01910	12	0.101582
TID_55644	An02g13840	12	0.101449
TID_187422	0	9	0.101449
CADANGAT00012868	An16g03970	17	0.101106
TID_131671	An12g00400	19	0.101003
TID_170303	An01g11880	24	0.100724
TID_37452	An02g12370	12	0.100528
TID_44289	An04g01090	9	0.100397
CADANGAT00014167	An18g05290	3	0.100397
CADANGAT00006051	An07g07770	10	0.100293
TID_52553	An06g01780	35	0.100249
TID_209921	0	13	0.100198
CADANGAT00001406	An01g14075	4	0.100138
CADANGAT00004086	An04g03730	2	0.100138
CADANGAT00011374	An14g04380	5	0.0999829
CADANGAT00012530	An16g00580	5	0.0996743
CADANGAT00002244	An02g07280	5	0.0993676
CADANGAT00010312	An12g08780	3	0.0993676
TID_206802	An02g05490	19	0.0992872
CADANGAT00009127	An11g08040	5	0.0990628
CADANGAT00008902	An11g05670	3	0.0988606
TID_200411	An15g00040	10	0.0986091
TID_37855	An06g01650	6	0.0986091
TID_128744	An12g01100	37	0.097862
CADANGAT00014255	An18g06150	6	0.097862
CADANGAT00002697	An02g11740	3	0.097862
TID_187212	An18g01610	29	0.0972523
TID_37158	An02g08120	5	0.0969804
TID_44995	An10g00500	4	0.0967625
TID_46884	An01g00080	15	0.09669
TID_176493	An08g08330	23	0.0963389
TID_186415	An12g07780	15	0.0961145
CADANGAT00010890	An13g03580	10	0.0961145
TID_123680	An11g04940	14	0.0959921
TID_142052	An16g02190	9	0.0959242
CADANGAT00012740	An16g02690	7	0.0955862
CADANGAT00008270	An10g00420	12	0.0953342
TID_39515	An11g10840	12	0.0953342
TID_44735	An13g01020	28	0.0952338
TID_208535	An11g00410	16	0.0951587
TID_206419	An01g00030	17	0.0951484
CADANGAT00003801	An04g00920	3	0.0949837
TID_39417	An11g09580	15	0.0947052
CADANGAT00006009	An07g07360	8	0.0946358
CADANGAT00010360	An12g09250	4	0.0946358
CADANGAT00011696	An15g00180	4	0.0946358
CADANGAT00014245	An18g06070	4	0.0946358
TID_196273	An01g08860	13	0.0945559
CADANGAT00002939	An02g14130	3	0.0945204
TID_36456	An06g00110	5	0.0944283
TID_205676	An01g09930	24	0.0942904
TID_130415	An02g03490	20	0.0942217
TID_41703	An14g02920	16	0.0941187
CADANGAT00001988	An02g04720	5	0.0938793
CADANGAT00004298	An04g05830	5	0.0938793
TID_214151	An17g02320	29	0.0937947
TID_210938	An14g01050	39	0.0937116
TID_212314	An09g06870	43	0.0936072
TID_170803	An01g03200	21	0.0936072
TID_209919	0	20	0.0936072
CADANGAT00006129	An07g08550	13	0.0936072
CADANGAT00005878	An07g06060	10	0.0936072
TID_42525	0	5	0.0936072
CADANGAT00005826	An07g05540	2	0.0936072
TID_208491	An08g00420	22	0.0933612
TID_45944	An04g08090	14	0.0930293
TID_182206	An15g07720	13	0.0929852
CADANGAT00012559	An16g00880	12	0.0929337
TID_47266	An06g01200	28	0.092886
CADANGAT00012417	An15g07380	10	0.0928002
CADANGAT00006045	An07g07710	8	0.0926006
CADANGAT00001088	An01g10890	6	0.0922699
CADANGAT00014247	An18g06085	6	0.0922699
CADANGAT00008514	An11g01780	3	0.0922699
CADANGAT00010305	An12g08710	14	0.092082
CADANGAT00009531	An12g00810	5	0.092007
TID_179409	0	5	0.092007
CADANGAT00006936	An08g06140	15	0.0917457
TID_48908	An16g06350	23	0.0917004
CADANGAT00010839	An13g03070	8	0.0916155
TID_180621	An07g02170	9	0.0913995
TID_206270	An01g02800	26	0.0911679
CADANGAT00013241	An16g07770	8	0.0911308
TID_51089	An17g02150	19	0.0911054
TID_38980	An11g03820	13	0.0909703
CADANGAT00012213	An15g05340	9	0.0909703
TID_39887	An07g05950	6	0.0909703
TID_143591	An07g05230	6	0.0909703
CADANGAT00002781	An02g12550	3	0.0909703
CADANGAT00013694	An18g00580	3	0.0909703
CADANGAT00002112	An02g05960	7	0.0907877
TID_45191	0	7	0.0907877
TID_40354	An15g00680	8	0.0906512
TID_41670	An14g02550	8	0.0906512
CADANGAT00013849	An18g02160	4	0.0906512
CADANGAT00010849	An13g03170	6	0.0905453
CADANGAT00011974	An15g02950	11	0.0903917
TID_137298	An11g07810	6	0.0903342
TID_37635	An02g14770	25	0.0903089
TID_205470	An01g13060	17	0.0897069
TID_36791	An02g03100	12	0.0897069
TID_40652	0	8	0.0897069
TID_49866	An18g03900	5	0.0897069
CADANGAT00006047	An07g07730	2	0.0897069
CADANGAT00004493	An04g07810	6	0.0890882
TID_56753	An18g01240	18	0.08902
TID_42913	An18g04780	22	0.0888653
TID_52103	0	27	0.0882095
TID_139950	An03g00870	18	0.0881426
TID_41845	An14g04840	8	0.0878761
CADANGAT00001816	An02g03030	4	0.0878761
CADANGAT00002958	An02g14320	5	0.0877567
CADANGAT00007041	An08g07190	5	0.0877567
TID_35369	An01g15070	16	0.0877269
TID_37058	0	5	0.0875189
TID_51606	An02g12210	44	0.0871753
CADANGAT00006343	An08g00240	4	0.0869885
CADANGAT00013385	An16g09220	4	0.0869885
CADANGAT00002197	An02g06800	5	0.0868131
CADANGAT00009804	An12g03610	6	0.0866966
CADANGAT00012026	An15g03470	2	0.0866966
TID_187778	An18g05600	25	0.0866733
TID_52560	An08g10750	24	0.0862624
TID_197768	An02g11180	11	0.0862231
TID_50019	An09g06550	20	0.0861186
TID_45908	An04g08610	10	0.0858896
CADANGAT00006869	An08g05480	5	0.0858896
TID_192954	An17g01440	21	0.0857918
TID_48197	An11g11160	24	0.085785
TID_45066	An17g00150	10	0.0857755
CADANGAT00001723	An02g02100	11	0.0857031
TID_36035	An01g06440	11	0.0854968
CADANGAT00006087	An07g08130	4	0.0852659
TID_51724	An01g13400	6	0.0851722
CADANGAT00001634	An02g01230	7	0.0851455
TID_185118	An14g03030	7	0.0851455
TID_127816	An04g08480	7	0.0851455
CADANGAT00013444	An17g00480	14	0.0849855
CADANGAT00012051	An15g03720	6	0.0849855
TID_50109	An09g04600	6	0.0849855
TID_42244	0	11	0.0848839
TID_53017	An11g07450	22	0.0847321
TID_212771	An12g00170	15	0.0846883
TID_209628	An07g05460	13	0.0846428
TID_171010	An01g00930	11	0.0842798
TID_54172	An18g04090	16	0.084155
CADANGAT00009370	An11g10530	11	0.0840803
TID_55586	An02g07470	18	0.0837609
CADANGAT00005739	An07g04680	4	0.0836103
CADANGAT00001077	An01g10780	5	0.0834483
CADANGAT00011412	An14g04760	18	0.0833406
CADANGAT00004228	An04g05140	6	0.0833406
TID_50833	An13g00760	6	0.0833406
CADANGAT00001896	An02g03820	15	0.0833047
CADANGAT00012285	An15g06060	14	0.0832638
CADANGAT00001913	An02g03990	8	0.0832064
TID_189793	An12g00330	10	0.0831261
TID_194344	An03g02810	19	0.0829743
TID_213855	An10g00360	23	0.0828063
TID_56000	An11g05230	16	0.0828063
TID_47429	An08g07220	11	0.0828063
CADANGAT00010231	An12g07970	5	0.0828063
CADANGAT00008498	An11g01620	4	0.0828063
CADANGAT00007669	An09g01350	3	0.0828063
CADANGAT00012508	An16g00360	11	0.0826138
TID_53356	An07g01290	14	0.0825795
TID_50432	An04g04370	27	0.0825711
TID_182383	An15g06480	11	0.0825178
CADANGAT00013220	An16g07550	3	0.082454
TID_200758	An15g05940	28	0.0823914
CADANGAT00011574	An14g06370	5	0.0821742
TID_41898	An14g05640	8	0.0820177
TID_48061	An11g07780	55	0.0819468
TID_55723	An08g08780	11	0.0818524
TID_53889	An14g06210	15	0.0817582
CADANGAT00013242	An16g07780	4	0.0817582
TID_49148	An16g01350	3	0.0817582
TID_45600	An16g07160	5	0.0815517
CADANGAT00012788	An16g03170	6	0.0814146
TID_189162	An09g01680	11	0.0813836
TID_120897	An15g00020	23	0.0813107
CADANGAT00013022	An16g05530	6	0.081244
CADANGAT00008474	An11g01380	4	0.081244
CADANGAT00006842	An08g05210	9	0.0811872
TID_35383	An01g14890	12	0.0809893
TID_52986	An11g05730	53	0.0809462
CADANGAT00001964	An02g04490	5	0.0809385
CADANGAT00013700	An18g00640	5	0.0809385
TID_39772	An07g07570	38	0.0809225
TID_54408	An09g01550	27	0.0807362
TID_48042	An11g06970	10	0.0806354
CADANGAT00006022	An07g07490	7	0.0805923
TID_36544	0	4	0.0804847
TID_35792	0	4	0.0802347
TID_52249	An02g05870	31	0.0801223
CADANGAT00012269	An15g05900	9	0.0800689
CADANGAT00002111	An02g05950	6	0.0800689
TID_213187	An04g02070	65	0.0799977
TID_191841	An13g02340	12	0.0797394
TID_35819	0	5	0.0797394
CADANGAT00012528	An16g00560	4	0.0797394
CADANGAT00010242	An12g08080	5	0.0793476
TID_43227	An09g04950	25	0.0792697
TID_44251	An04g01490	5	0.0791531
TID_131021	An12g06190	14	0.0791116
TID_43607	An12g00350	13	0.0790637
CADANGAT00012849	An16g03770	9	0.0788739
CADANGAT00005623	An07g03510	12	0.078767
CADANGAT00001962	An02g04470	3	0.078767
TID_172989	An02g07260	22	0.0786798
CADANGAT00008117	An09g05820	6	0.0786072
CADANGAT00005677	An07g04060	10	0.0785754
CADANGAT00011990	An15g03110	5	0.0785754
CADANGAT00007376	An08g10590	9	0.0785541
CADANGAT00011577	An14g06400	7	0.0784935
TID_200566	An15g01700	9	0.0784481
TID_136275	An05g00060	8	0.0782896
TID_191806	An13g01070	2	0.0782896
TID_205776	An01g08590	21	0.078267
TID_52489	An02g14560	19	0.078165
CADANGAT00006892	An08g05710	3	0.0781318
CADANGAT00013784	An18g01510	3	0.0781318
TID_41914	An14g05860	20	0.078006
CADANGAT00000489	An01g04960	5	0.078006
TID_49003	An16g03950	16	0.0779354
TID_36926	An02g05020	21	0.077818
CADANGAT00007096	An08g07720	3	0.077818
CADANGAT00012447	An15g07680	11	0.0773942
TID_52342	An02g08680	18	0.077352
TID_210350	An15g06780	20	0.0770292
TID_43845	An12g03270	11	0.0768916
TID_170651	An01g07850	8	0.0768916
TID_52771	An08g02420	26	0.0767861
TID_170115	An01g00130	18	0.0767393
CADANGAT00008518	An11g01820	9	0.0765877
TID_141231	An14g00680	12	0.0764366
TID_43507	0	5	0.0763463
TID_180245	0	13	0.0762631
CADANGAT00008352	An11g00190	8	0.0762111
TID_205368	An01g14510	22	0.0759058
CADANGAT00006817	An08g04950	6	0.0758383
CADANGAT00008815	An11g04790	5	0.0758086
TID_43064	0	4	0.0755426
TID_139169	An02g13500	26	0.0754408
TID_125004	An18g01230	9	0.0753957
TID_55214	An19g00300	16	0.0753773
CADANGAT00009492	An12g00430	7	0.0753538
CADANGAT00012135	An15g04560	9	0.075298
TID_50087	An09g05120	18	0.0752493
TID_173432	An02g01570	31	0.0752445
CADANGAT00013841	An18g02080	12	0.0751034
CADANGAT00011608	An14g06710	8	0.0751034
CADANGAT00008003	An09g04670	5	0.0751034
TID_206697	An02g04030	22	0.074945
TID_44404	An03g03710	12	0.0748857
TID_38226	An08g06160	12	0.0748857
CADANGAT00001895	An02g03810	11	0.074866
TID_186374	0	17	0.0748474
TID_177858	An06g01980	9	0.0748135
TID_46114	An19g00080	10	0.0747557
TID_170148	An01g05360	10	0.0747557
CADANGAT00010359	An12g09240	5	0.0747557
TID_186554	An12g07390	23	0.0746881
TID_43248	An09g04610	9	0.0745257
CADANGAT00003185	An03g01600	6	0.0745257
CADANGAT00002027	An02g05110	7	0.0743623
TID_53111	An11g11250	18	0.0742402
TID_40868	0	10	0.0742402
TID_35970	An01g07210	7	0.0742402
CADANGAT00011836	An15g01570	4	0.0742402
TID_176012	An08g05680	4	0.0742402
CADANGAT00002742	An02g12190	3	0.0742402
CADANGAT00000256	An01g02590	2	0.0742402
CADANGAT00000828	An01g08290	2	0.0742402
CADANGAT00009570	An12g01200	9	0.0737691
CADANGAT00004113	An04g04000	7	0.0737557
TID_137851	An11g09480	5	0.0737317
CADANGAT00001726	An02g02130	6	0.0736756
TID_175686	An08g02730	35	0.0736596
TID_43625	0	7	0.0735159
TID_38610	An08g00980	15	0.0733965
TID_56298	An15g01420	28	0.0732479
CADANGAT00006876	An08g05550	5	0.0732301
TID_45889	An04g08870	5	0.0732301
TID_51185	An04g05840	12	0.0729819
TID_194198	An03g02550	10	0.0729819
TID_35714	An01g10570	6	0.0729819
CADANGAT00001029	An01g10300	4	0.0729819
CADANGAT00013087	An16g06180	4	0.0729819
CADANGAT00005740	An07g04690	8	0.0728789
CADANGAT00012043	An15g03640	6	0.0728447
TID_202202	0	25	0.0727353
TID_43957	An05g02440	13	0.0726975
TID_184680	An14g03500	24	0.0726739
TID_129843	An02g09950	29	0.0726
TID_126281	An18g06600	6	0.0725718
TID_133628	An07g05780	14	0.0724555
TID_38235	An08g06060	11	0.0724239
CADANGAT00002926	An02g14000	6	0.0723011
CADANGAT00004482	An04g07700	7	0.0721089
TID_211780	An18g01050	16	0.0720658
TID_209768	An07g03190	11	0.0719108
TID_47780	An11g00390	22	0.0718744
CADANGAT00005596	An07g03240	10	0.0717655
CADANGAT00005960	An07g06870	5	0.0717655
CADANGAT00003401	An03g03910	2	0.0717655
CADANGAT00003827	An04g01180	2	0.0717655
CADANGAT00010614	An13g00820	2	0.0717655
TID_205639	An01g10650	17	0.0716718
TID_55626	An02g11480	25	0.0715746
TID_37524	An02g13350	6	0.0715007
TID_46947	An02g03320	14	0.0714254
CADANGAT00014241	An18g06030	6	0.071369
TID_38196	0	6	0.071369
TID_40315	An15g00260	5	0.0712902
TID_212567	An09g04070	11	0.0711902
TID_55680	An06g01370	18	0.0711506
TID_55591	An02g07880	18	0.0711071
TID_171062	An01g13780	7	0.0710885
TID_202949	An09g05170	17	0.0710228
CADANGAT00006344	An08g00250	3	0.0709769
TID_124073	An08g08770	11	0.070906
TID_194595	An03g01190	10	0.070899
TID_173663	An02g09710	5	0.0708212
TID_57441	An04g09230	35	0.0707547
TID_209685	An07g04280	15	0.0707178
TID_205620	An01g10840	28	0.070589
TID_131942	An03g05120	16	0.070589
CADANGAT00010294	An12g08600	6	0.070589
CADANGAT00002741	An02g12180	4	0.070589
CADANGAT00013246	An16g07820	7	0.070534
TID_178362	An11g03060	15	0.0703583
TID_204315	An10g00560	7	0.0703146
TID_53278	An07g04650	20	0.0702436
CADANGAT00000625	An01g06320	9	0.0702054
CADANGAT00000479	An01g04860	6	0.0702054
TID_127208	An02g05790	6	0.0702054
CADANGAT00014122	An18g04830	4	0.0702054
CADANGAT00010338	An12g09030	3	0.0702054
CADANGAT00003528	An03g05180	7	0.0700965
CADANGAT00013330	An16g08660	7	0.0700965
TID_192575	An17g01885	4	0.0700151
TID_42502	An05g00790	15	0.0699015
CADANGAT00004756	An05g00080	10	0.0699015
CADANGAT00005692	An07g04210	5	0.0699015
CADANGAT00001591	An02g00830	9	0.069784
TID_214244	An04g06870	21	0.0696645
TID_135545	An01g02660	7	0.0696645
CADANGAT00006582	An08g02630	13	0.0696232
TID_210358	An15g06860	12	0.0695752
TID_120537	An07g06750	22	0.0695525
CADANGAT00005913	An07g06410	13	0.069508
TID_40535	An15g02990	8	0.0694505
TID_126341	An04g03380	8	0.0694505
CADANGAT00011147	An14g02110	3	0.0694505
CADANGAT00010333	An12g08980	9	0.0692024
CADANGAT00011209	An14g02730	5	0.069153
TID_181867	An15g03910	21	0.0691319
CADANGAT00000613	An01g06200	2	0.0690791
TID_55860	An08g02180	11	0.0690455
CADANGAT00014270	An18g06300	5	0.0690053
TID_41870	An14g05250	8	0.0688949
TID_211376	An12g08950	17	0.0687977
CADANGAT00011927	An15g02480	4	0.0687116
TID_141284	An12g00870	13	0.0685994
TID_188589	An09g06890	5	0.0685658
TID_126891	An09g03020	5	0.0685658
TID_182617	An15g05510	12	0.0683481
TID_40561	An15g03400	8	0.0683481
CADANGAT00002127	An02g06110	6	0.0683481
TID_36692	0	4	0.0683481
CADANGAT00010315	An12g08810	3	0.0682278
CADANGAT00012743	An16g02720	5	0.0681318
CADANGAT00000472	An01g04790	3	0.0679884
CADANGAT00003537	An03g05270	7	0.0678863
CADANGAT00004596	An04g08850	6	0.0678693
CADANGAT00006372	An08g00530	4	0.0678099
TID_53646	An16g02920	6	0.0676324
TID_38904	An11g02860	10	0.0674911
TID_184433	An14g01060	37	0.0674511
TID_55204	0	104	0.0673814
TID_207264	An02g11150	15	0.0672802
CADANGAT00012568	An16g00970	3	0.0672802
TID_199618	An11g10620	14	0.0672301
TID_191589	An03g04690	9	0.0670473
TID_190892	An04g02720	12	0.0665865
TID_54217	An18g05640	10	0.0663812
TID_132709	An14g01670	15	0.0663131
TID_38774	An11g01070	14	0.0661482
CADANGAT00003551	An03g05410	7	0.0660033
TID_38849	An11g02160	7	0.0658112
TID_214397	An04g05130	17	0.0657886
TID_38224	An08g06180	16	0.0657394
TID_137372	An02g07160	6	0.0655725
CADANGAT00002952	An02g14260	4	0.0655725
TID_44589	0	25	0.0652414
CADANGAT00009411	An11g10940	11	0.0652414
TID_125918	An16g07470	8	0.0652414
TID_126673	An16g00630	7	0.0652414
CADANGAT00004963	An05g02180	2	0.0652414
CADANGAT00001640	An02g01280	1	0.0652414
CADANGAT00002925	An02g13990	5	0.0651098
CADANGAT00003731	An04g00240	6	0.0649135
TID_198441	An08g06630	10	0.0648483
CADANGAT00006079	An07g08050	3	0.064805
TID_47124	An02g11330	9	0.0645889
TID_49373	An14g04210	9	0.0645889
CADANGAT00007340	An08g10200	3	0.0645889
CADANGAT00000235	An01g02380	5	0.06446
TID_44405	An03g03720	9	0.0643744
TID_174022	An02g13830	9	0.0643744
TID_174136	An02g01070	6	0.0642676
CADANGAT00006026	An07g07525	2	0.0642676
TID_143798	An02g02760	2	0.0642676
CADANGAT00009403	An11g10860	5	0.0640763
TID_55847	An08g02770	15	0.0639073
TID_119367	An01g04570	29	0.0639058
TID_185012	An14g06850	11	0.0638345
TID_48268	An07g09180	12	0.0637916
TID_50192	An09g02230	4	0.0637916
TID_48502	An07g02840	12	0.0636344
TID_171186	0	9	0.0635301
TID_38982	An11g03860	18	0.0634261
CADANGAT00011639	An14g07020	13	0.0634181
TID_36209	An01g04000	13	0.0633225
CADANGAT00011996	An15g03170	5	0.0633225
TID_50339	An12g02100	4	0.0633225
CADANGAT00004362	An04g06480	2	0.0633225
CADANGAT00007430	An08g11130	2	0.0633225
TID_52211	An02g04580	8	0.0631677
CADANGAT00002922	An02g13960	6	0.0630136
CADANGAT00001329	An01g13310	9	0.0628433
CADANGAT00000936	An01g09370	2	0.0627077
TID_43385	An09g02760	9	0.0626401
TID_139020	An08g06580	25	0.062441
CADANGAT00011322	An14g03860	4	0.0624048
CADANGAT00006641	An08g03220	2	0.0624048
TID_173194	An02g11530	9	0.0623044
CADANGAT00002114	An02g05980	12	0.0622544
TID_45265	An04g07370	12	0.0622544
TID_45202	An17g01915	3	0.0621048
CADANGAT00000253	An01g02560	4	0.0619558
TID_187847	An18g02370	4	0.0619558
TID_187878	An18g05270	10	0.0616895
TID_182846	An15g01390	10	0.0616895
TID_208953	An11g07970	44	0.0616735
CADANGAT00010253	An12g08190	4	0.0616601
TID_129801	An08g02680	26	0.061581
TID_54150	An18g03430	10	0.0615133
TID_37733	An08g11120	7	0.0615133
TID_193906	An16g07390	6	0.0615133
CADANGAT00006240	An07g09670	4	0.0615133
TID_42698	An18g02030	3	0.0615133
TID_199203	An11g02840	14	0.0612632
CADANGAT00012341	An15g06620	7	0.0612632
TID_54287	0	7	0.0612632
TID_50547	An04g01950	13	0.0612441
TID_194252	An03g01940	6	0.0612217
TID_43224	An09g04980	16	0.0611855
TID_37071	0	4	0.061077
TID_38291	An08g05190	41	0.0610032
TID_173584	An02g01350	8	0.060933
CADANGAT00002571	An02g10530	3	0.060933
TID_203423	An05g02330	19	0.0608725
TID_38756	An11g00790	13	0.0608447
TID_41754	An14g03540	19	0.0607821
CADANGAT00013100	An16g06330	3	0.060742
CADANGAT00006101	An07g08270	8	0.0606469
CADANGAT00006790	An08g04680	6	0.0606469
TID_42969	An18g05660	4	0.0606469
TID_179076	An11g09860	24	0.0605049
TID_184220	An16g05430	10	0.0604765
TID_126952	0	5	0.0604765
TID_134460	An14g02900	11	0.0604148
TID_178329	An11g11080	25	0.0604087
TID_127247	An16g08560	6	0.0603635
TID_206955	An02g07080	4	0.0602228
TID_199220	An11g03180	39	0.0602048
TID_46006	An12g10180	13	0.0601904
TID_49658	An12g04800	10	0.0601387
TID_142662	An11g06640	5	0.0601387
TID_132947	An01g14920	12	0.0600827
CADANGAT00008652	An11g03140	8	0.060013
TID_57100	An04g01190	12	0.0598508
CADANGAT00007941	An09g04040	6	0.0598046
TID_128173	An03g04910	4	0.0598046
TID_35532	An01g12840	3	0.0598046
CADANGAT00014111	An18g04720	1	0.0598046
TID_35846	An01g08770	10	0.0597493
CADANGAT00010339	An12g09040	6	0.0597124
CADANGAT00012480	An16g00080	10	0.0596389
TID_185212	An14g07260	15	0.0595839
TID_55762	An08g06390	9	0.0595595
CADANGAT00012967	An16g04980	6	0.059529
TID_181202	An07g04040	13	0.0594237
TID_207758	An08g10050	7	0.0594116
TID_209964	An15g00240	12	0.0593013
TID_52111	An02g00610	18	0.0592559
TID_44332	0	3	0.0592559
CADANGAT00003716	An04g00090	2	0.0592559
TID_44004	An04g04360	13	0.0590476
TID_45331	0	4	0.0589853
TID_50817	An13g00510	15	0.0587172
CADANGAT00003088	An03g00630	3	0.0587172
TID_36297	0	3	0.0587172
TID_127766	0	3	0.0587172
TID_42280	An12g06140	8	0.0585841
TID_56602	An14g04920	7	0.0585651
TID_202592	An18g05220	12	0.0585398
TID_186191	An12g04360	9	0.0585398
TID_38147	An08g07240	6	0.0584515
TID_183349	An16g06420	14	0.0584138
TID_40714	An15g05670	17	0.0582809
TID_48286	An07g08760	10	0.0582407
TID_39803	An07g07170	3	0.0581882
TID_184524	An14g01350	13	0.0580675
TID_47998	An11g05750	12	0.0580575
CADANGAT00011267	An14g03320	10	0.0580314
CADANGAT00007406	An08g10890	3	0.058014
TID_213067	An04g03420	10	0.0579793
TID_41958	An14g06440	7	0.0579644
CADANGAT00006820	An08g04980	4	0.0579273
CADANGAT00000966	An01g09670	12	0.057884
CADANGAT00013366	An16g09030	10	0.0578754
TID_189722	An12g00950	12	0.0577977
TID_138447	An08g08290	3	0.0576687
TID_43315	An09g03710	11	0.0576219
TID_170260	An01g05390	20	0.0575659
TID_205518	An01g12490	15	0.0575659
TID_176279	An06g01110	19	0.0574527
TID_190654	An04g04230	8	0.0574124
TID_191974	An13g02330	39	0.0573928
TID_133810	An01g01070	9	0.0573275
CADANGAT00001650	An02g01380	7	0.0573032
TID_55296	An01g10990	14	0.0571945
CADANGAT00005323	An07g00460	2	0.0571584
TID_214129	An17g02260	19	0.0570521
TID_195474	An10g00520	9	0.0569902
CADANGAT00004805	An05g00560	5	0.0569567
CADANGAT00010356	An12g09210	6	0.0569066
CADANGAT00004961	An05g02160	9	0.0568231
CADANGAT00011984	An15g03050	4	0.0567815
TID_185409	An14g05370	14	0.056657
CADANGAT00002051	An02g05350	2	0.056657
CADANGAT00013640	An18g00020	1	0.056657
TID_37245	An02g09220	16	0.0565639
CADANGAT00006304	An07g10300	5	0.0565577
TID_214488	An16g08610	13	0.0565045
CADANGAT00004206	An04g04920	3	0.0564918
CADANGAT00014177	An18g05400	3	0.0564918
TID_184668	An14g02070	7	0.0564448
CADANGAT00013655	An18g00180	2	0.0564096
TID_46152	0	19	0.0563448
CADANGAT00006118	An07g08440	4	0.0562867
TID_41756	An14g03560	11	0.0562532
CADANGAT00003699	An03g06915	7	0.0562342
TID_126443	An09g06760	6	0.0561643
CADANGAT00009888	An12g04460	4	0.0561643
TID_195017	An12g10160	11	0.0560314
CADANGAT00004643	An04g09330	7	0.0560251
TID_42025	An12g09720	11	0.0559432
TID_174119	An02g09080	30	0.0559212
TID_138257	An04g02260	2	0.0559212
TID_57079	An04g01720	12	0.0558808
TID_125885	0	5	0.0558728
TID_39000	An11g04010	12	0.0556801
CADANGAT00010722	An13g01910	13	0.0556432
TID_42946	An18g05240	11	0.055593
TID_54669	An04g00190	4	0.0555604
CADANGAT00002148	An02g06310	9	0.0555206
TID_183336	An16g01530	9	0.0555206
TID_134044	0	10	0.0554888
TID_38517	An08g02170	5	0.0554888
TID_53159	An07g09330	19	0.0554788
CADANGAT00002725	An02g12020	3	0.055362
TID_185664	An14g04730	16	0.0552928
TID_175855	An08g08710	13	0.0552769
TID_47218	0	6	0.0552042
CADANGAT00007109	An08g07850	3	0.0552042
CADANGAT00010057	An12g06170	3	0.0552042
CADANGAT00004817	An05g00660	2	0.0552042
TID_204313	An10g00540	20	0.055063
TID_56675	An12g07810	6	0.0550474
TID_180387	An07g10210	7	0.0550028
TID_52011	An01g03340	7	0.0550028
TID_41034	An16g04460	20	0.0549927
CADANGAT00000915	An01g09150	2	0.0549693
TID_188031	An18g05540	7	0.0548027
CADANGAT00011128	An14g01920	1	0.0547364
CADANGAT00010358	An12g09230	3	0.0545822
TID_54033	An12g03770	11	0.0545682
TID_56516	An14g00300	8	0.054563
TID_186367	An12g03620	13	0.0545586
TID_57285	An17g01710	13	0.0545586
TID_47196	An02g14660	7	0.0544071
TID_188620	An09g00930	28	0.0543743
TID_177912	An08g06680	10	0.0543678
CADANGAT00005531	An07g02590	5	0.0543678
TID_55517	An02g01740	13	0.0543467
TID_44476	0	3	0.0542764
TID_185046	An14g01160	12	0.0541626
TID_127337	An18g04280	6	0.0540493
TID_122575	An02g02260	9	0.053974
TID_192720	An17g00880	12	0.0539365
TID_55027	An04g05230	10	0.053869
TID_188103	0	10	0.0538241
TID_39551	An11g11260	6	0.0538241
CADANGAT00009811	An12g03680	4	0.0538241
TID_43825	0	3	0.0538241
CADANGAT00002685	An02g11627	2	0.0538241
CADANGAT00007454	An08g11370	1	0.0538241
TID_197796	An02g11620	15	0.0536453
CADANGAT00004834	An05g00830	12	0.0536008
TID_47754	An08g00470	11	0.0535806
CADANGAT00004230	An04g05160	4	0.0534898
CADANGAT00005676	An07g04050	4	0.0534898
TID_193686	0	3	0.0533793
TID_137696	An08g01540	4	0.0531596
CADANGAT00008293	An10g00640	2	0.0531596
TID_211901	An18g02890	6	0.0530868
TID_43123	An09g06300	5	0.0530287
TID_207316	An02g11810	16	0.0530232
TID_127881	An14g05140	4	0.0528335
CADANGAT00010716	An13g01850	3	0.0527975
TID_41251	0	5	0.0527687
CADANGAT00000499	An01g05060	9	0.052654
CADANGAT00013652	An18g00150	4	0.0526183
TID_178064	An11g03890	17	0.0525868
TID_53582	An16g04710	9	0.0525113
TID_44497	An03g05020	8	0.0525113
CADANGAT00002590	An02g10720	4	0.0525113
CADANGAT00000965	An01g09660	3	0.0525113
CADANGAT00008006	An09g04700	10	0.0523836
CADANGAT00010647	An13g01160	28	0.0523745
TID_47045	An02g07760	6	0.052158
CADANGAT00014164	An18g05260	4	0.0520879
TID_212320	An09g06840	14	0.0519681
TID_206521	An02g01950	19	0.0519555
CADANGAT00002546	An02g10290	4	0.0518787
CADANGAT00013977	An18g03405	2	0.0518787
TID_182509	An15g01770	14	0.0517895
CADANGAT00010200	An12g07680	8	0.0517747
TID_170127	An01g08790	13	0.0517348
TID_191378	An03g06980	13	0.0517348
TID_119526	An06g01130	22	0.0517088
CADANGAT00003810	An04g01010	3	0.0516712
CADANGAT00006330	An08g00110	3	0.0516712
CADANGAT00008990	An11g06620	3	0.0516712
TID_49423	An14g05780	11	0.0515961
CADANGAT00003389	An03g03790	9	0.0515795
CADANGAT00005861	An07g05890	4	0.051568
CADANGAT00011828	An15g01490	6	0.0514653
CADANGAT00002530	An02g10130	4	0.0514653
TID_43555	An09g00520	37	0.0514598
CADANGAT00001544	An02g00360	7	0.051436
TID_195925	An01g13790	23	0.0513674
TID_55487	An01g02110	15	0.0513426
CADANGAT00005649	An07g03780	7	0.0513193
CADANGAT00000765	An01g07690	6	0.0512611
CADANGAT00005986	An07g07130	3	0.0512611
CADANGAT00012895	An16g04240	2	0.0512611
TID_177548	An08g06550	2	0.0512611
TID_138144	An08g00330	2	0.0512611
TID_209414	An07g08610	8	0.051109
TID_185059	An14g04750	7	0.0510873
TID_57089	An04g01430	9	0.0510809
TID_175996	An08g06250	12	0.0510585
TID_50154	An09g03450	6	0.0510585
TID_53850	An14g04640	8	0.0509577
TID_46977	An02g04620	22	0.0509486
CADANGAT00009592	An12g01420	3	0.0508574
TID_174680	An02g12630	14	0.0508288
TID_208344	An08g01950	7	0.0507433
TID_175678	An08g10330	16	0.0506828
CADANGAT00010798	An13g02660	11	0.0506761
CADANGAT00000377	An01g03840	4	0.050658
TID_130000	An11g02390	19	0.0506266
TID_57027	An04g03460	12	0.050493
TID_48713	An15g02700	15	0.0504601
CADANGAT00005392	An07g01180	1	0.0504601
TID_42664	An18g01540	11	0.0504243
TID_47583	An08g03920	10	0.0503029
TID_39259	An11g07420	5	0.0503029
TID_181216	0	12	0.0502638
CADANGAT00003480	An03g04700	10	0.0502247
CADANGAT00010567	An13g00360	6	0.0501987
CADANGAT00002483	An02g09670	4	0.0501662
TID_197959	An02g13890	17	0.0501375
TID_49873	An18g04020	16	0.050069
TID_44443	An03g04360	7	0.050069
TID_185165	An14g06720	7	0.050069
CADANGAT00008646	An11g03080	4	0.050069
CADANGAT00001601	An02g00930	2	0.050069
CADANGAT00013599	An17g02050	2	0.050069
TID_178804	An11g09950	9	0.0499399
TID_52480	An02g14280	15	0.0499142
TID_181153	An07g07830	13	0.0498905
CADANGAT00003739	An04g00320	6	0.0498756
TID_211267	An14g06180	16	0.0498516
CADANGAT00012977	An16g05080	5	0.0498371
CADANGAT00013296	An16g08320	4	0.0496838
TID_143052	An01g07070	3	0.0496838
CADANGAT00006459	An08g01392	2	0.0496838
TID_205706	An01g09520	16	0.0496122
CADANGAT00001068	An01g10690	5	0.0496075
CADANGAT00011194	An14g02580	4	0.0494934
TID_188015	An18g06440	4	0.0494934
TID_128772	An15g06880	41	0.0494242
TID_195867	An01g14840	6	0.0493673
CADANGAT00000513	An01g05210	15	0.0493548
TID_54766	An13g00010	14	0.0493314
CADANGAT00014183	An18g05460	3	0.0493045
TID_127671	0	3	0.0493045
TID_49256	An14g01460	11	0.0492362
CADANGAT00003101	An03g00760	5	0.0492294
CADANGAT00002780	An02g12540	3	0.0491794
CADANGAT00001267	An01g12680	6	0.0491171
CADANGAT00010601	An13g00700	2	0.0491171
TID_209231	An07g10290	7	0.0490904
CADANGAT00010819	An13g02870	3	0.0490549
CADANGAT00011270	An14g03350	3	0.0490549
TID_196237	An01g09270	14	0.048931
TID_53725	An14g00310	11	0.048931
TID_123984	An01g07720	7	0.048931
TID_135520	An11g10610	7	0.048931
CADANGAT00000245	An01g02480	3	0.048931
CADANGAT00002382	An02g08650	3	0.048931
CADANGAT00003132	An03g01070	3	0.048931
CADANGAT00004640	An04g09300	3	0.048931
CADANGAT00000226	An01g02290	2	0.048931
TID_212021	An18g04080	12	0.0489001
TID_130818	An01g09300	14	0.0488517
TID_209236	An07g10230	8	0.0487924
TID_123785	An07g05730	6	0.0487464
CADANGAT00002478	An02g09620	5	0.0487096
TID_194754	An04g08490	3	0.0485631
TID_178656	An11g03000	20	0.0483269
CADANGAT00006925	An08g06040	4	0.0482908
CADANGAT00004929	An05g01820	3	0.0482007
TID_172413	An01g07630	10	0.0481648
TID_36391	0	4	0.0481109
TID_49445	An14g06320	4	0.0481109
TID_36142	An01g04950	17	0.0480951
TID_48688	An15g01990	18	0.0480215
TID_52431	An02g12320	8	0.0480215
TID_208206	An08g03620	8	0.047888
TID_45907	An04g08630	7	0.0478437
TID_182571	An15g05410	3	0.0478437
CADANGAT00007008	An08g06860	2	0.0478437
TID_49324	An14g03050	34	0.0477812
TID_141555	An01g08950	7	0.0477426
TID_50766	An03g06430	8	0.0477111
TID_38787	An11g01260	6	0.0476671
TID_194111	An03g01480	23	0.0476595
TID_44662	An13g00080	5	0.047632
CADANGAT00014190	An18g05530	4	0.0475793
TID_43538	0	4	0.0475793
TID_177916	An08g00810	10	0.0475268
TID_184284	An16g05120	10	0.0475268
CADANGAT00004115	An04g04020	3	0.0474919
TID_136085	An07g07870	5	0.0474221
TID_47753	An08g00480	8	0.0473179
CADANGAT00010334	An12g08990	4	0.0473179
TID_186317	0	4	0.0473179
CADANGAT00000097	An01g00990	2	0.0473179
CADANGAT00000739	An01g07440	2	0.0473179
TID_38101	An08g07870	58	0.0473
CADANGAT00008387	An11g00540	3	0.0472602
TID_38731	An11g00520	7	0.0472437
CADANGAT00004988	An05g02430	3	0.0471452
CADANGAT00001341	An01g13440	4	0.0469738
TID_48894	An15g07590	10	0.0469056
TID_178266	An11g06860	12	0.0468885
TID_51875	An01g07870	12	0.0468319
TID_41953	An14g06330	5	0.0468036
CADANGAT00010279	An12g08450	4	0.0468036
TID_181869	An15g03770	4	0.0468036
CADANGAT00008453	An11g01170	2	0.0468036
CADANGAT00007481	An08g11650	1	0.0468036
CADANGAT00007805	An09g02705	1	0.0468036
TID_127539	0	3	0.0465786
TID_183937	An16g01340	3	0.0464669
TID_207505	An02g14450	26	0.046454
TID_55510	An01g00100	10	0.0464335
TID_178120	An11g05310	14	0.0463003
TID_194128	An03g00380	10	0.0463003
TID_121799	An04g09740	10	0.0463003
TID_201714	An14g05320	5	0.0462672
TID_44666	An13g00130	6	0.046135
TID_204434	An17g01110	4	0.046135
CADANGAT00006070	An07g07960	3	0.046135
CADANGAT00012968	An16g04990	4	0.0460527
TID_45843	0	4	0.0460527
TID_54207	An18g05210	7	0.046041
CADANGAT00002486	An02g09700	5	0.0460035
CADANGAT00007764	An09g02300	2	0.0459708
TID_213157	An04g02280	13	0.0458829
CADANGAT00005462	An07g01890	2	0.0458078
CADANGAT00002569	An02g10510	1	0.0458078
CADANGAT00002969	An02g14430	7	0.045669
TID_43130	An09g06230	6	0.0456459
TID_52216	An02g04860	7	0.0456229
TID_41394	An16g00890	10	0.0456137
TID_43069	0	4	0.0455654
TID_187258	An18g03060	22	0.0455435
TID_56084	An11g10890	7	0.045531
TID_35794	An01g09450	6	0.0454852
CADANGAT00006074	An07g08000	4	0.0454852
CADANGAT00002944	An02g14180	3	0.0454852
TID_45346	An04g06180	16	0.0454452
TID_209267	An07g09890	29	0.045397
TID_213627	An03g06950	18	0.0453787
CADANGAT00001604	An02g00957	6	0.0453787
CADANGAT00001626	An02g01150	3	0.0453787
TID_36195	0	4	0.0453256
CADANGAT00008254	An10g00260	2	0.0453256
CADANGAT00002882	An02g13560	7	0.0452575
TID_38935	An11g03220	15	0.0451671
TID_43098	An09g06560	3	0.0451671
TID_38518	An08g02160	3	0.0451671
CADANGAT00014169	An18g05310	1	0.0451671
TID_202692	An18g06250	11	0.0451384
TID_53082	An11g10430	5	0.045104
TID_44596	An03g06420	5	0.0450411
TID_121905	An11g02630	11	0.0449385
[truncated: 6,859 more rows]

## Sheet: RPKM_Group12_Sense
ATCC ID	CBS ID	MAPPED_SUM	RPKM		TOTAL MAPPED READS	160441907
CADANGAT00000001	An01g00010	10	0.170295
CADANGAT00000015	An01g00150	6550	27.5471
CADANGAT00000016	An01g00160	0	0
CADANGAT00000017	An01g00170	0	0
CADANGAT00000049	An01g00500	9	0.205476
CADANGAT00000051	An01g00520	0	0
CADANGAT00000053	An01g00540	0	0
CADANGAT00000064	An01g00650	0	0
CADANGAT00000073	An01g00740	0	0
CADANGAT00000074	An01g00750	99	2.50832
CADANGAT00000075	An01g00760	3	0.0865665
CADANGAT00000078	An01g00790	0	0
CADANGAT00000082	An01g00830	0	0
CADANGAT00000083	An01g00840	2	0.0234315
CADANGAT00000091	An01g00920	0	0
CADANGAT00000097	An01g00990	0	0
CADANGAT00000110	An01g01130	0	0
CADANGAT00000111	An01g01140	0	0
CADANGAT00000112	An01g01150	1	0.00533629
CADANGAT00000120	An01g01240	0	0
CADANGAT00000123	An01g01270	0	0
CADANGAT00000137	An01g01410	0	0
CADANGAT00000142	An01g01460	0	0
CADANGAT00000143	An01g01470	0	0
CADANGAT00000158	An01g01610	1	0.0779098
CADANGAT00000163	An01g01660	3	0.0444141
CADANGAT00000166	An01g01690	0	0
CADANGAT00000167	An01g01700	0	0
CADANGAT00000168	An01g01710	0	0
CADANGAT00000170	An01g01730	1	0.00617719
CADANGAT00000173	An01g01760	0	0
CADANGAT00000174	An01g01770	0	0
CADANGAT00000186	An01g01890	9	0.123557
CADANGAT00000196	An01g01990	0	0
CADANGAT00000201	An01g02040	4	0.0163913
CADANGAT00000224	An01g02270	0	0
CADANGAT00000226	An01g02290	0	0
CADANGAT00000235	An01g02380	19	0.236373
CADANGAT00000236	An01g02390	7	0.0685998
CADANGAT00000237	An01g02400	4	0.0546736
CADANGAT00000238	An01g02410	6	0.0536538
CADANGAT00000244	An01g02470	1	0.00731548
CADANGAT00000245	An01g02480	14	0.220351
CADANGAT00000246	An01g02490	2	0.0243468
CADANGAT00000249	An01g02520	0	0
CADANGAT00000250	An01g02530	0	0
CADANGAT00000251	An01g02540	2	0.0395732
CADANGAT00000252	An01g02550	0	0
CADANGAT00000253	An01g02560	0	0
CADANGAT00000254	An01g02570	1	0.0128247
CADANGAT00000256	An01g02590	1	0.0358206
CADANGAT00000258	An01g02610	1	0.0207069
CADANGAT00000262	An01g02650	1	0.00763822
CADANGAT00000269	An01g02730	2	0.0181449
CADANGAT00000270	An01g02740	0	0
CADANGAT00000271	An01g02750	0	0
CADANGAT00000272	An01g02760	1	0.0100854
CADANGAT00000273	An01g02770	1	0.020776
CADANGAT00000274	An01g02790	179	0.292596
CADANGAT00000277	An01g02820	0	0
CADANGAT00000283	An01g02880	0	0
CADANGAT00000287	An01g02920	0	0
CADANGAT00000296	An01g03010	8	0.18066
CADANGAT00000317	An01g03220	4	0.0159508
CADANGAT00000321	An01g03260	0	0
CADANGAT00000324	An01g03290	0	0
CADANGAT00000327	An01g03320	0	0
CADANGAT00000334	An01g03400	66	0.27315
CADANGAT00000336	An01g03430	1	0.0181186
CADANGAT00000337	An01g03440	0	0
CADANGAT00000349	An01g03560	11	0.0741998
CADANGAT00000355	An01g03620	1	0.0157394
CADANGAT00000360	An01g03670	8	0.0210656
CADANGAT00000362	An01g03690	2	0.030183
CADANGAT00000364	An01g03710	0	0
CADANGAT00000365	An01g03720	4	0.0240881
CADANGAT00000373	An01g03800	1	0.016359
CADANGAT00000374	An01g03810	0	0
CADANGAT00000377	An01g03840	5	0.0611057
CADANGAT00000378	An01g03850	5	0.100529
CADANGAT00000379	An01g03860	0	0
CADANGAT00000381	An01g03880	5	0.20776
CADANGAT00000384	An01g03910	0	0
CADANGAT00000385	An01g03920	0	0
CADANGAT00000386	An01g03930	0	0
CADANGAT00000387	An01g03940	2	0.0135495
CADANGAT00000389	An01g03960	0	0
CADANGAT00000391	An01g03980	0	0
CADANGAT00000392	An01g03990	20	0.232134
CADANGAT00000394	An01g04010	3	0.109347
CADANGAT00000395	An01g04020	19	0.102265
CADANGAT00000398	An01g04050	0	0
CADANGAT00000400	An01g04070	5	0.164889
CADANGAT00000404	An01g04110	600	3.5718
CADANGAT00000405	An01g04120	0	0
CADANGAT00000406	An01g04130	3	0.0429847
CADANGAT00000407	An01g04140	27	1.07875
CADANGAT00000410	An01g04170	3	0.0206612
CADANGAT00000412	An01g04190	0	0
CADANGAT00000413	An01g04200	1	0.15582
CADANGAT00000414	An01g04210	264	1.1539
CADANGAT00000415	An01g04220	78	0.678044
CADANGAT00000420	An01g04270	7	0.0718773
CADANGAT00000427	An01g04340	0	0
CADANGAT00000428	An01g04350	6	0.0362371
CADANGAT00000432	An01g04390	95	0.611057
CADANGAT00000439	An01g04455	58	1.12268
CADANGAT00000440	An01g04460	0	0
CADANGAT00000442	An01g04480	1	0.00607484
CADANGAT00000443	An01g04490	3	0.0483162
CADANGAT00000444	An01g04500	2	0.0273368
CADANGAT00000445	An01g04510	1	0.0423999
CADANGAT00000448	An01g04540	45	0.305196
CADANGAT00000468	An01g04750	1	0.0259699
CADANGAT00000472	An01g04790	0	0
CADANGAT00000473	An01g04800	0	0
CADANGAT00000474	An01g04810	0	0
CADANGAT00000475	An01g04820	0	0
CADANGAT00000477	An01g04840	0	0
CADANGAT00000478	An01g04850	4	0.0477608
CADANGAT00000479	An01g04860	162	1.82919
CADANGAT00000482	An01g04890	16	0.214924
CADANGAT00000485	An01g04920	5869	191.519
CADANGAT00000489	An01g04960	2	0.0301101
CADANGAT00000493	An01g05000	1	0.0162312
CADANGAT00000494	An01g05010	0	0
CADANGAT00000495	An01g05020	1	0.0360277
CADANGAT00000499	An01g05060	6	0.0338738
CADANGAT00000504	An01g05110	0	0
CADANGAT00000505	An01g05120	1	0.010388
CADANGAT00000506	An01g05130	1	0.00978459
CADANGAT00000512	An01g05200	13	0.333441
CADANGAT00000513	An01g05210	12	0.0381016
CADANGAT00000516	An01g05240	1	0.00728981
CADANGAT00000517	An01g05250	0	0
CADANGAT00000530	An01g05380	3	0.0340589
CADANGAT00000534	An01g05420	0	0
CADANGAT00000536	An01g05440	14	0.111871
CADANGAT00000541	An01g05490	133	2.64844
CADANGAT00000544	An01g05520	1	0.00821184
CADANGAT00000548	An01g05560	0	0
CADANGAT00000551	An01g05590	3	0.0253022
CADANGAT00000561	An01g05690	13	0.0496484
CADANGAT00000563	An01g05710	0	0
CADANGAT00000564	An01g05717	0	0
CADANGAT00000565	An01g05720	0	0
CADANGAT00000568	An01g05750	4	0.0280756
CADANGAT00000572	An01g05790	144	0.317932
CADANGAT00000579	An01g05860	1	0.00716412
CADANGAT00000580	An01g05870	0	0
CADANGAT00000584	An01g05910	0	0
CADANGAT00000586	An01g05930	2	0.0395732
CADANGAT00000587	An01g05940	0	0
CADANGAT00000588	An01g05955	0	0
CADANGAT00000591	An01g05980	0	0
CADANGAT00000598	An01g06050	5	0.0312891
CADANGAT00000602	An01g06090	0	0
CADANGAT00000607	An01g06140	3	0.0310089
CADANGAT00000613	An01g06200	0	0
CADANGAT00000619	An01g06260	25	0.0584251
CADANGAT00000620	An01g06270	21	0.0842268
CADANGAT00000623	An01g06300	3	0.0490771
CADANGAT00000625	An01g06320	1	0.00752752
CADANGAT00000627	An01g06332	18	0.544612
CADANGAT00000628	An01g06340	0	0
CADANGAT00000643	An01g06490	2	0.0189735
CADANGAT00000645	An01g06510	0	0
CADANGAT00000648	An01g06540	1	0.022501
CADANGAT00000651	An01g06570	2	0.0100045
CADANGAT00000652	An01g06580	0	0
CADANGAT00000654	An01g06600	1	0.0399538
CADANGAT00000664	An01g06700	0	0
CADANGAT00000666	An01g06720	0	0
CADANGAT00000668	An01g06740	3	0.0410052
CADANGAT00000684	An01g06900	0	0
CADANGAT00000687	An01g06930	0	0
CADANGAT00000689	An01g06950	1	0.00109213
CADANGAT00000692	An01g06980	0	0
CADANGAT00000696	An01g07020	60	0.215792
CADANGAT00000703	An01g07080	59	0.671048
CADANGAT00000706	An01g07110	5	0.0279247
CADANGAT00000720	An01g07250	0	0
CADANGAT00000729	An01g07340	7	0.17177
CADANGAT00000733	An01g07380	213	1.05113
CADANGAT00000734	An01g07390	182	0.762343
CADANGAT00000739	An01g07440	0	0
CADANGAT00000740	An01g07445	9	0.162594
CADANGAT00000744	An01g07480	7	0.0133956
CADANGAT00000749	An01g07530	0	0
CADANGAT00000750	An01g07540	1	0.0117158
CADANGAT00000752	An01g07560	0	0
CADANGAT00000758	An01g07615	0	0
CADANGAT00000763	An01g07670	0	0
CADANGAT00000765	An01g07690	0	0
CADANGAT00000767	An01g07710	0	0
CADANGAT00000770	An01g07740	1	0.0199769
CADANGAT00000775	An01g07780	0	0
CADANGAT00000785	An01g07872	25	0.489999
CADANGAT00000787	An01g07890	0	0
CADANGAT00000789	An01g07910	0	0
CADANGAT00000796	An01g07980	223	5.38725
CADANGAT00000800	An01g08020	3	0.031963
CADANGAT00000801	An01g08030	0	0
CADANGAT00000805	An01g08070	2	0.0161891
CADANGAT00000812	An01g08140	0	0
CADANGAT00000814	An01g08160	9	0.0429847
CADANGAT00000816	An01g08180	80	0.128379
CADANGAT00000817	An01g08190	1	0.00791968
CADANGAT00000818	An01g08200	0	0
CADANGAT00000823	An01g08250	0	0
CADANGAT00000824	An01g08260	3	0.0290347
CADANGAT00000825	An01g08265	3	0.0445199
CADANGAT00000826	An01g08270	25	0.271937
CADANGAT00000828	An01g08290	0	0
CADANGAT00000835	An01g08360	0	0
CADANGAT00000836	An01g08370	0	0
CADANGAT00000846	An01g08465	65	1.77689
CADANGAT00000851	An01g08510	4	0.0686808
CADANGAT00000866	An01g08660	0	0
CADANGAT00000871	An01g08710	4	0.0235867
CADANGAT00000881	An01g08810	5	0.091929
CADANGAT00000906	An01g09060	0	0
CADANGAT00000908	An01g09080	17	0.102771
CADANGAT00000914	An01g09140	0	0
CADANGAT00000915	An01g09150	0	0
CADANGAT00000922	An01g09230	1	0.00836616
CADANGAT00000927	An01g09280	4	0.0890398
CADANGAT00000933	An01g09340	1	0.0164889
CADANGAT00000935	An01g09360	5	0.0226812
CADANGAT00000936	An01g09370	0	0
CADANGAT00000941	An01g09420	0	0
CADANGAT00000942	An01g09430	0	0
CADANGAT00000943	An01g09440	6	0.0401683
CADANGAT00000946	An01g09470	0	0
CADANGAT00000948	An01g09490	588	6.10813
CADANGAT00000965	An01g09660	19	0.320929
CADANGAT00000966	An01g09670	35	0.162918
CADANGAT00000967	An01g09680	82	1.05379
CADANGAT00000968	An01g09690	122	1.70493
CADANGAT00000969	An01g09700	0	0
CADANGAT00000970	An01g09710	5	0.0775222
CADANGAT00000971	An01g09720	0	0
CADANGAT00000978	An01g09790	0	0
CADANGAT00000986	An01g09870	5	0.0352135
CADANGAT00000994	An01g09950	0	0
CADANGAT00000996	An01g09970	4	0.0223197
CADANGAT00001003	An01g10040	0	0
CADANGAT00001006	An01g10070	10	0.0775222
CADANGAT00001007	An01g10080	0	0
CADANGAT00001008	An01g10090	0	0
CADANGAT00001011	An01g10120	1	0.021717
CADANGAT00001012	An01g10130	0	0
CADANGAT00001015	An01g10160	17	0.173416
CADANGAT00001017	An01g10180	1	0.0144612
CADANGAT00001020	An01g10210	0	0
CADANGAT00001021	An01g10220	1	0.00953025
CADANGAT00001022	An01g10230	0	0
CADANGAT00001027	An01g10280	3	0.0114363
CADANGAT00001028	An01g10290	0	0
CADANGAT00001029	An01g10300	0	0
CADANGAT00001032	An01g10330	0	0
CADANGAT00001036	An01g10370	11	0.0673484
CADANGAT00001038	An01g10390	0	0
CADANGAT00001039	An01g10400	0	0
CADANGAT00001040	An01g10410	0	0
CADANGAT00001041	An01g10420	0	0
CADANGAT00001042	An01g10430	0	0
CADANGAT00001043	An01g10440	1	0.0399538
CADANGAT00001047	An01g10480	0	0
CADANGAT00001049	An01g10500	0	0
CADANGAT00001050	An01g10510	1	0.00689467
CADANGAT00001051	An01g10520	1	0.00876622
CADANGAT00001055	An01g10560	0	0
CADANGAT00001058	An01g10590	0	0
CADANGAT00001062	An01g10630	17	0.113566
CADANGAT00001068	An01g10690	4	0.0382967
CADANGAT00001077	An01g10780	32	0.515372
CADANGAT00001082	An01g10830	0	0
CADANGAT00001084	An01g10850	2	0.00538935
CADANGAT00001085	An01g10860	0	0
CADANGAT00001088	An01g10890	0	0
CADANGAT00001101	An01g11020	7	0.111871
CADANGAT00001102	An01g11030	0	0
CADANGAT00001108	An01g11090	2	0.0212723
CADANGAT00001120	An01g11210	0	0
CADANGAT00001126	An01g11280	3	0.0108271
CADANGAT00001128	An01g11300	0	0
CADANGAT00001131	An01g11330	0	0
CADANGAT00001133	An01g11350	0	0
CADANGAT00001148	An01g11500	1	0.00316225
CADANGAT00001152	An01g11540	0	0
CADANGAT00001154	An01g11560	0	0
CADANGAT00001155	An01g11570	0	0
CADANGAT00001161	An01g11630	232	6.78876
CADANGAT00001162	An01g11640	4	0.0178846
CADANGAT00001168	An01g11700	11	0.106296
CADANGAT00001171	An01g11730	0	0
CADANGAT00001173	An01g11750	0	0
CADANGAT00001181	An01g11830	7	0.0415915
CADANGAT00001182	An01g11840	43	0.230844
CADANGAT00001183	An01g11850	1	0.0629574
CADANGAT00001187	An01g11890	2	0.0361321
CADANGAT00001205	An01g12070	0	0
CADANGAT00001206	An01g12080	709	7.91944
CADANGAT00001214	An01g12160	0	0
CADANGAT00001223	An01g12250	0	0
CADANGAT00001224	An01g12260	1	0.0116283
CADANGAT00001232	An01g12340	0	0
CADANGAT00001238	An01g12395	26	0.403115
CADANGAT00001255	An01g12560	0	0
CADANGAT00001257	An01g12580	0	0
CADANGAT00001258	An01g12590	106	1.58435
CADANGAT00001259	An01g12600	46	0.303395
CADANGAT00001265	An01g12660	0	0
CADANGAT00001266	An01g12670	17	0.294326
CADANGAT00001267	An01g12680	4	0.0315984
CADANGAT00001272	An01g12730	1	0.00884083
CADANGAT00001278	An01g12790	0	0
CADANGAT00001282	An01g12830	8	0.0930267
CADANGAT00001284	An01g12850	1	0.0296799
CADANGAT00001285	An01g12860	0	0
CADANGAT00001287	An01g12880	0	0
CADANGAT00001288	An01g12890	1	0.00911226
CADANGAT00001291	An01g12920	3	0.0248979
CADANGAT00001297	An01g12980	2	0.0159815
CADANGAT00001301	An01g13020	55	0.62102
CADANGAT00001304	An01g13050	10	0.182245
CADANGAT00001308	An01g13090	9	0.0810622
CADANGAT00001310	An01g13110	2	0.0346266
CADANGAT00001316	An01g13180	29	0.191473
CADANGAT00001324	An01g13260	0	0
CADANGAT00001328	An01g13300	19	0.239238
CADANGAT00001329	An01g13310	25	0.168454
CADANGAT00001331	An01g13330	4	0.0313994
CADANGAT00001334	An01g13360	9	0.106645
CADANGAT00001335	An01g13370	11	0.0554698
CADANGAT00001339	An01g13420	7	0.0488572
CADANGAT00001340	An01g13430	92	1.41935
CADANGAT00001341	An01g13440	29	0.328638
CADANGAT00001347	An01g13495	7	0.100994
CADANGAT00001350	An01g13520	0	0
CADANGAT00001355	An01g13570	0	0
CADANGAT00001372	An01g13740	0	0
CADANGAT00001374	An01g13760	0	0
CADANGAT00001384	An01g13860	0	0
CADANGAT00001385	An01g13870	0	0
CADANGAT00001395	An01g13970	0	0
CADANGAT00001404	An01g14060	1	0.0205702
CADANGAT00001406	An01g14075	1	0.0241581
CADANGAT00001414	An01g14160	0	0
CADANGAT00001417	An01g14210	3	0.0147
CADANGAT00001425	An01g14360	0	0
CADANGAT00001434	An01g14450	0	0
CADANGAT00001439	An01g14500	18	0.0739065
CADANGAT00001446	An01g14570	1	0.0246355
CADANGAT00001450	An01g14610	0	0
CADANGAT00001452	An01g14630	14	0.306172
CADANGAT00001459	An01g14700	0	0
CADANGAT00001468	An01g14790	13	0.113961
CADANGAT00001470	An01g14810	0	0
CADANGAT00001472	An01g14830	0	0
CADANGAT00001474	An01g14850	0	0
CADANGAT00001492	An01g15030	0	0
CADANGAT00001493	An01g15040	4	0.0748683
CADANGAT00001494	An01g15050	0	0
CADANGAT00001497	An01g15080	0	0
CADANGAT00001502	An01g15140	0	0
CADANGAT00001508	An01g15200	2	0.00761024
CADANGAT00001509	An02g00010	4	0.0532717
CADANGAT00001510	An02g00020	1	0.0225826
CADANGAT00001521	An02g00130	14	0.110594
CADANGAT00001536	An02g00280	0	0
CADANGAT00001537	An02g00290	2	0.00567908
CADANGAT00001544	An02g00360	8	0.0567261
CADANGAT00001545	An02g00370	21	0.0402858
CADANGAT00001546	An02g00380	4	0.0519399
CADANGAT00001549	An02g00410	0	0
CADANGAT00001551	An02g00430	0	0
CADANGAT00001556	An02g00480	0	0
CADANGAT00001560	An02g00520	0	0
CADANGAT00001570	An02g00620	34	0.464725
CADANGAT00001571	An02g00630	1	0.0106543
CADANGAT00001572	An02g00640	0	0
CADANGAT00001573	An02g00650	49	0.291697
CADANGAT00001575	An02g00670	0	0
CADANGAT00001577	An02g00690	16	0.259699
CADANGAT00001580	An02g00720	29	0.577479
CADANGAT00001581	An02g00730	0	0
CADANGAT00001585	An02g00770	0	0
CADANGAT00001588	An02g00800	18	0.144761
CADANGAT00001590	An02g00820	8	0.0725797
CADANGAT00001591	An02g00830	1	0.00748234
CADANGAT00001594	An02g00860	89	0.629646
CADANGAT00001600	An02g00920	1	0.0266358
CADANGAT00001601	An02g00930	1	0.0241581
CADANGAT00001604	An02g00957	75	0.547376
CADANGAT00001610	An02g01010	0	0
CADANGAT00001611	An02g01020	0	0
CADANGAT00001613	An02g01025	0	0
CADANGAT00001614	An02g01030	0	0
CADANGAT00001617	An02g01060	0	0
CADANGAT00001626	An02g01150	2	0.0291934
CADANGAT00001628	An02g01170	1	0.0370999
CADANGAT00001630	An02g01190	0	0
CADANGAT00001634	An02g01230	4	0.0469513
CADANGAT00001637	An02g01255	0	0
CADANGAT00001640	An02g01280	9	0.566617
CADANGAT00001643	An02g01310	1	0.0117378
CADANGAT00001646	An02g01340	0	0
CADANGAT00001650	An02g01380	24	0.18959
CADANGAT00001653	An02g01410	2	0.0166875
CADANGAT00001656	An02g01440	0	0
CADANGAT00001657	An02g01450	0	0
CADANGAT00001658	An02g01460	33	1.3992
CADANGAT00001659	An02g01470	75	0.319958
CADANGAT00001661	An02g01490	8	0.0597869
CADANGAT00001674	An02g01615	1	0.0280756
CADANGAT00001679	An02g01660	0	0
CADANGAT00001680	An02g01670	46	0.624636
CADANGAT00001691	An02g01780	24	0.171152
CADANGAT00001695	An02g01820	19	0.704898
CADANGAT00001697	An02g01840	0	0
CADANGAT00001698	An02g01850	1	0.0212723
CADANGAT00001704	An02g01910	0	0
CADANGAT00001705	An02g01920	1	0.00771384
CADANGAT00001706	An02g01930	0	0
CADANGAT00001707	An02g01940	0	0
CADANGAT00001709	An02g01960	0	0
CADANGAT00001716	An02g02030	0	0
CADANGAT00001718	An02g02050	18	0.109347
CADANGAT00001721	An02g02080	0	0
CADANGAT00001722	An02g02090	0	0
CADANGAT00001723	An02g02100	5	0.0375922
CADANGAT00001724	An02g02110	39	0.412697
CADANGAT00001725	An02g02120	6	0.123421
CADANGAT00001726	An02g02130	16	0.18959
CADANGAT00001727	An02g02140	15	0.188872
CADANGAT00001729	An02g02160	1	0.016891
CADANGAT00001734	An02g02210	0	0
CADANGAT00001735	An02g02220	25	0.391507
CADANGAT00001743	An02g02300	0	0
CADANGAT00001746	An02g02330	0	0
CADANGAT00001748	An02g02350	1	0.0322942
CADANGAT00001749	An02g02360	0	0
CADANGAT00001753	An02g02400	0	0
CADANGAT00001755	An02g02420	0	0
CADANGAT00001756	An02g02430	0	0
CADANGAT00001757	An02g02440	0	0
CADANGAT00001758	An02g02450	0	0
CADANGAT00001760	An02g02470	16	0.349911
CADANGAT00001765	An02g02520	0	0
CADANGAT00001768	An02g02550	4	0.0361321
CADANGAT00001769	An02g02560	10	0.173615
CADANGAT00001770	An02g02570	13	0.369983
CADANGAT00001771	An02g02580	13	0.173133
CADANGAT00001773	An02g02610	17	0.118786
CADANGAT00001775	An02g02630	65	0.480583
CADANGAT00001777	An02g02645	22	0.283895
CADANGAT00001783	An02g02700	0	0
CADANGAT00001785	An02g02720	5	0.0232914
CADANGAT00001790	An02g02770	0	0
CADANGAT00001793	An02g02800	0	0
CADANGAT00001798	An02g02850	5	0.0105676
CADANGAT00001799	An02g02860	0	0
CADANGAT00001816	An02g03030	6	0.1272
CADANGAT00001819	An02g03060	2	0.0458293
CADANGAT00001828	An02g03150	0	0
CADANGAT00001830	An02g03170	1	0.0177572
CADANGAT00001836	An02g03230	47	0.285517
CADANGAT00001847	An02g03340	0	0
CADANGAT00001850	An02g03370	24	0.4841
CADANGAT00001856	An02g03430	0	0
CADANGAT00001857	An02g03440	2	0.0343404
CADANGAT00001858	An02g03450	13	0.0634008
CADANGAT00001860	An02g03470	0	0
CADANGAT00001863	An02g03500	0	0
CADANGAT00001866	An02g03530	1	0.012985
CADANGAT00001868	An02g03550	5	0.070189
CADANGAT00001869	An02g03560	96	0.472255
CADANGAT00001873	An02g03600	0	0
CADANGAT00001874	An02g03610	6	0.0566617
CADANGAT00001877	An02g03640	0	0
CADANGAT00001878	An02g03650	1	0.00750034
CADANGAT00001879	An02g03660	19	0.114198
CADANGAT00001884	An02g03710	18	0.235199
CADANGAT00001889	An02g03750	0	0
CADANGAT00001891	An02g03770	26	0.098572
CADANGAT00001894	An02g03800	6	0.0459419
CADANGAT00001895	An02g03810	4	0.026271
CADANGAT00001896	An02g03820	7	0.0375146
CADANGAT00001901	An02g03870	0	0
CADANGAT00001902	An02g03880	7	0.0734503
CADANGAT00001903	An02g03890	2	0.0164237
CADANGAT00001904	An02g03900	1	0.00421704
CADANGAT00001905	An02g03910	0	0
CADANGAT00001906	An02g03920	3	0.038474
CADANGAT00001907	An02g03930	0	0
CADANGAT00001913	An02g03990	14	0.140514
CADANGAT00001923	An02g04090	0	0
CADANGAT00001929	An02g04150	9	0.0700313
CADANGAT00001938	An02g04240	55	0.34522
CADANGAT00001945	An02g04310	30	0.532717
CADANGAT00001951	An02g04355	5	0.0992482
CADANGAT00001953	An02g04380	29	0.205632
CADANGAT00001960	An02g04450	1	0.0209858
CADANGAT00001962	An02g04470	1	0.0253365
CADANGAT00001964	An02g04490	1	0.015621
CADANGAT00001966	An02g04510	117	0.964598
CADANGAT00001970	An02g04550	7	0.0588792
CADANGAT00001972	An02g04560	2	0.0221021
CADANGAT00001973	An02g04570	0	0
CADANGAT00001977	An02g04610	10	0.12079
CADANGAT00001980	An02g04640	0	0
CADANGAT00001981	An02g04650	0	0
CADANGAT00001982	An02g04660	354	5.25335
CADANGAT00001983	An02g04670	1	0.00459645
CADANGAT00001986	An02g04700	0	0
CADANGAT00001987	An02g04710	2	0.0182245
CADANGAT00001988	An02g04720	0	0
CADANGAT00001989	An02g04730	35	0.161591
CADANGAT00001990	An02g04740	2	0.0659554
CADANGAT00001992	An02g04760	3	0.0122935
CADANGAT00001993	An02g04770	0	0
CADANGAT00001994	An02g04780	1	0.0104402
CADANGAT00001995	An02g04790	0	0
CADANGAT00001997	An02g04810	0	0
CADANGAT00002005	An02g04890	0	0
CADANGAT00002009	An02g04930	0	0
CADANGAT00002010	An02g04940	1	0.0314787
CADANGAT00002011	An02g04950	0	0
CADANGAT00002013	An02g04970	23	0.0936955
CADANGAT00002016	An02g05000	140	0.753532
CADANGAT00002019	An02g05030	0	0
CADANGAT00002021	An02g05050	1	0.0128247
CADANGAT00002026	An02g05100	10	0.12079
CADANGAT00002027	An02g05110	3	0.0307539
CADANGAT00002034	An02g05180	0	0
CADANGAT00002039	An02g05230	0	0
CADANGAT00002041	An02g05250	3	0.0525235
CADANGAT00002043	An02g05270	3	0.0912115
CADANGAT00002044	An02g05280	3	0.0446261
CADANGAT00002045	An02g05290	0	0
CADANGAT00002046	An02g05300	12	0.0981541
CADANGAT00002047	An02g05310	3	0.0409154
CADANGAT00002049	An02g05330	0	0
CADANGAT00002051	An02g05350	0	0
CADANGAT00002053	An02g05370	4	0.0503659
CADANGAT00002058	An02g05417	9	0.140589
CADANGAT00002060	An02g05430	1	0.0225826
CADANGAT00002067	An02g05510	1	0.0324624
CADANGAT00002071	An02g05550	2	0.0380048
CADANGAT00002073	An02g05570	4	0.04841
CADANGAT00002078	An02g05620	4	0.115422
CADANGAT00002082	An02g05660	115	0.362738
CADANGAT00002084	An02g05680	15	0.118946
CADANGAT00002087	An02g05710	16	0.173736
CADANGAT00002088	An02g05720	0	0
CADANGAT00002093	An02g05770	1	0.00901995
CADANGAT00002094	An02g05780	0	0
CADANGAT00002097	An02g05810	2	0.043434
CADANGAT00002098	An02g05820	0	0
CADANGAT00002100	An02g05840	56	0.418508
CADANGAT00002106	An02g05900	86	1.47258
CADANGAT00002107	An02g05910	4	0.0462544
CADANGAT00002109	An02g05930	4	0.0210389
CADANGAT00002110	An02g05940	11	0.206508
CADANGAT00002111	An02g05950	10	0.128777
CADANGAT00002112	An02g05960	21	0.262828
CADANGAT00002113	An02g05970	83	0.710606
CADANGAT00002114	An02g05980	64	0.3204
CADANGAT00002115	An02g05990	0	0
CADANGAT00002123	An02g06070	3	0.0100691
CADANGAT00002126	An02g06100	20	0.128379
CADANGAT00002127	An02g06110	32	0.351762
CADANGAT00002132	An02g06160	3	0.0435859
CADANGAT00002133	An02g06170	7	0.122211
CADANGAT00002135	An02g06185	22	0.952231
CADANGAT00002136	An02g06190	4	0.0432832
CADANGAT00002137	An02g06200	0	0
CADANGAT00002138	An02g06210	4	0.0415519
CADANGAT00002141	An02g06240	323	3.77002
CADANGAT00002142	An02g06250	8	0.140457
CADANGAT00002143	An02g06260	0	0
CADANGAT00002144	An02g06270	24	0.174955
CADANGAT00002146	An02g06290	0	0
CADANGAT00002148	An02g06310	34	0.202402
CADANGAT00002158	An02g06410	74	0.417399
CADANGAT00002161	An02g06440	0	0
CADANGAT00002167	An02g06490	94	1.10336
CADANGAT00002175	An02g06570	4749	17.4012
CADANGAT00002180	An02g06620	0	0
CADANGAT00002182	An02g06640	1	0.0103363
CADANGAT00002183	An02g06650	10	0.125156
CADANGAT00002185	An02g06670	9	0.0647002
CADANGAT00002190	An02g06730	0	0
CADANGAT00002196	An02g06790	7	0.0626861
CADANGAT00002197	An02g06800	1	0.0167548
CADANGAT00002208	An02g06920	0	0
CADANGAT00002209	An02g06930	0	0
CADANGAT00002215	An02g06990	1	0.0483162
CADANGAT00002226	An02g07100	14	0.282392
CADANGAT00002227	An02g07110	0	0
CADANGAT00002231	An02g07150	2	0.0156997
CADANGAT00002234	An02g07180	3	0.0537309
CADANGAT00002236	An02g07200	0	0
CADANGAT00002238	An02g07220	0	0
CADANGAT00002243	An02g07270	0	0
CADANGAT00002244	An02g07280	0	0
CADANGAT00002247	An02g07310	654	1.08009
CADANGAT00002249	An02g07330	0	0
CADANGAT00002261	An02g07450	0	0
CADANGAT00002266	An02g07500	15	0.0824443
CADANGAT00002267	An02g07510	104	1.22073
CADANGAT00002278	An02g07620	0	0
CADANGAT00002279	An02g07630	11	0.0304443
CADANGAT00002284	An02g07680	2	0.0288555
CADANGAT00002297	An02g07810	4	0.166208
CADANGAT00002315	An02g07990	0	0
CADANGAT00002335	An02g08190	3	0.0172653
CADANGAT00002340	An02g08240	0	0
CADANGAT00002348	An02g08320	0	0
CADANGAT00002351	An02g08350	3	0.0116283
CADANGAT00002360	An02g08440	13	0.077537
CADANGAT00002361	An02g08445	0	0
CADANGAT00002365	An02g08480	0	0
CADANGAT00002367	An02g08500	5	0.033618
CADANGAT00002372	An02g08550	0	0
CADANGAT00002375	An02g08580	1	0.0106
CADANGAT00002382	An02g08650	0	0
CADANGAT00002386	An02g08685	80	2.81708
CADANGAT00002389	An02g08710	0	0
CADANGAT00002395	An02g08770	2	0.0119402
CADANGAT00002397	An02g08790	3	0.0081581
CADANGAT00002398	An02g08800	0	0
CADANGAT00002399	An02g08810	1	0.012617
CADANGAT00002407	An02g08880	3	0.0167248
CADANGAT00002415	An02g08960	0	0
CADANGAT00002423	An02g09033	1	0.0104929
CADANGAT00002427	An02g09070	1	0.00935854
CADANGAT00002431	An02g09120	0	0
CADANGAT00002451	An02g09340	6	0.0322108
CADANGAT00002453	An02g09360	0	0
CADANGAT00002455	An02g09380	1890	39.2665
CADANGAT00002462	An02g09450	0	0
CADANGAT00002465	An02g09480	25	0.105355
CADANGAT00002466	An02g09490	88	1.42464
CADANGAT00002467	An02g09500	0	0
CADANGAT00002468	An02g09510	0	0
CADANGAT00002469	An02g09520	0	0
CADANGAT00002474	An02g09570	1	0.0141013
CADANGAT00002475	An02g09580	3	0.0380048
CADANGAT00002476	An02g09600	4	0.063926
CADANGAT00002478	An02g09620	1	0.00940088
CADANGAT00002479	An02g09630	4	0.0814743
CADANGAT00002480	An02g09640	4	0.0295743
CADANGAT00002481	An02g09650	1	0.0117378
CADANGAT00002482	An02g09660	16	0.123117
CADANGAT00002483	An02g09670	5	0.0605125
CADANGAT00002484	An02g09680	2	0.0197866
CADANGAT00002486	An02g09700	22	0.195329
CADANGAT00002493	An02g09770	6	0.0746441
CADANGAT00002496	An02g09795	0	0
CADANGAT00002499	An02g09820	0	0
CADANGAT00002501	An02g09840	1	0.00913898
CADANGAT00002502	An02g09850	0	0
CADANGAT00002503	An02g09860	0	0
CADANGAT00002504	An02g09870	0	0
CADANGAT00002507	An02g09900	16	0.18675
CADANGAT00002509	An02g09920	11	0.122211
CADANGAT00002515	An02g09980	106	0.824813
CADANGAT00002519	An02g10020	0	0
CADANGAT00002524	An02g10070	1	0.0167548
CADANGAT00002530	An02g10130	0	0
CADANGAT00002541	An02g10240	3	0.0483162
CADANGAT00002542	An02g10250	0	0
CADANGAT00002546	An02g10290	2	0.0250313
CADANGAT00002547	An02g10300	0	0
CADANGAT00002558	An02g10405	0	0
CADANGAT00002559	An02g10410	3	0.0842268
CADANGAT00002561	An02g10430	2	0.0322108
CADANGAT00002568	An02g10500	1	0.0117378
CADANGAT00002569	An02g10510	0	0
CADANGAT00002570	An02g10520	6	0.0678706
CADANGAT00002571	An02g10530	6	0.1176
CADANGAT00002572	An02g10540	0	0
CADANGAT00002575	An02g10570	0	0
CADANGAT00002577	An02g10590	0	0
CADANGAT00002578	An02g10600	0	0
CADANGAT00002583	An02g10650	0	0
CADANGAT00002586	An02g10680	4	0.0284602
CADANGAT00002588	An02g10700	44	0.180304
CADANGAT00002589	An02g10710	0	0
CADANGAT00002590	An02g10720	1	0.0126683
CADANGAT00002595	An02g10770	7	0.161591
CADANGAT00002600	An02g10820	206	3.84417
CADANGAT00002610	An02g10880	0	0
CADANGAT00002613	An02g10910	0	0
CADANGAT00002617	An02g10950	3	0.0450563
CADANGAT00002624	An02g11020	0	0
CADANGAT00002632	An02g11100	0	0
CADANGAT00002633	An02g11110	2	0.0554025
CADANGAT00002635	An02g11130	0	0
CADANGAT00002644	An02g11220	1	0.00895515
CADANGAT00002646	An02g11240	1	0.0211281
CADANGAT00002647	An02g11250	1	0.0157792
CADANGAT00002653	An02g11310	0	0
CADANGAT00002656	An02g11340	1	0.0141977
CADANGAT00002657	An02g11350	2	0.0237893
CADANGAT00002659	An02g11380	0	0
CADANGAT00002662	An02g11410	0	0
CADANGAT00002666	An02g11450	0	0
CADANGAT00002667	An02g11460	11	0.047711
CADANGAT00002668	An02g11470	56	0.780841
CADANGAT00002670	An02g11490	0	0
CADANGAT00002672	An02g11510	5	0.0342837
CADANGAT00002673	An02g11520	1	0.01484
CADANGAT00002675	An02g11540	0	0
CADANGAT00002681	An02g11600	0	0
CADANGAT00002682	An02g11610	3	0.0402115
CADANGAT00002684	An02g11625	3	0.0125408
CADANGAT00002685	An02g11627	0	0
CADANGAT00002687	An02g11640	0	0
CADANGAT00002688	An02g11650	2	0.031719
CADANGAT00002690	An02g11670	30	0.230844
CADANGAT00002691	An02g11680	0	0
CADANGAT00002696	An02g11730	0	0
CADANGAT00002697	An02g11740	1	0.0314787
CADANGAT00002700	An02g11770	2	0.0466875
CADANGAT00002701	An02g11780	1	0.0149467
CADANGAT00002707	An02g11840	1	0.01121
CADANGAT00002708	An02g11850	2	0.0437388
CADANGAT00002710	An02g11870	0	0
CADANGAT00002711	An02g11880	4	0.0702286
CADANGAT00002716	An02g11930	0	0
CADANGAT00002722	An02g11990	0	0
CADANGAT00002725	An02g12020	2	0.0356159
CADANGAT00002733	An02g12100	0	0
CADANGAT00002734	An02g12110	9	0.108083
CADANGAT00002736	An02g12130	14	0.171096
CADANGAT00002738	An02g12150	0	0
CADANGAT00002739	An02g12160	0	0
CADANGAT00002741	An02g12180	0	0
CADANGAT00002742	An02g12190	0	0
CADANGAT00002743	An02g12200	0	0
CADANGAT00002747	An02g12240	1	0.020776
CADANGAT00002751	An02g12280	17	0.43784
CADANGAT00002753	An02g12300	0	0
CADANGAT00002757	An02g12340	0	0
CADANGAT00002761	An02g12380	0	0
CADANGAT00002763	An02g12400	0	0
CADANGAT00002772	An02g12490	0	0
CADANGAT00002773	An02g12500	0	0
CADANGAT00002776	An02g12507	0	0
CADANGAT00002778	An02g12520	20	0.135348
CADANGAT00002779	An02g12530	1	0.0292619
CADANGAT00002780	An02g12540	21	0.332204
CADANGAT00002781	An02g12550	3	0.0877857
CADANGAT00002782	An02g12560	23	0.176327
CADANGAT00002783	An02g12570	159	1.07252
CADANGAT00002784	An02g12580	3	0.0489486
CADANGAT00002785	An02g12590	1	0.031963
CADANGAT00002792	An02g12660	0	0
CADANGAT00002796	An02g12700	3	0.0322942
CADANGAT00002798	An02g12720	0	0
CADANGAT00002799	An02g12730	11	0.0593599
CADANGAT00002800	An02g12740	0	0
CADANGAT00002807	An02g12810	0	0
CADANGAT00002812	An02g12860	3	0.057711
CADANGAT00002813	An02g12870	2	0.0677477
CADANGAT00002815	An02g12890	22	0.31963
CADANGAT00002816	An02g12900	0	0
CADANGAT00002817	An02g12910	0	0
CADANGAT00002822	An02g12960	2	0.0149467
CADANGAT00002825	An02g12990	0	0
CADANGAT00002826	An02g13000	0	0
CADANGAT00002828	An02g13020	1	0.0454948
CADANGAT00002829	An02g13030	0	0
CADANGAT00002832	An02g13060	1	0.00763822
CADANGAT00002833	An02g13070	0	0
CADANGAT00002843	An02g13170	1	0.0293999
CADANGAT00002845	An02g13190	2	0.00502441
CADANGAT00002848	An02g13220	0	0
CADANGAT00002882	An02g13560	2	0.012478
CADANGAT00002883	An02g13570	17	0.0878585
CADANGAT00002884	An02g13580	0	0
CADANGAT00002887	An02g13610	0	0
CADANGAT00002890	An02g13640	3	0.0164889
CADANGAT00002892	An02g13660	16	0.0966323
CADANGAT00002895	An02g13690	1	0.0442042
CADANGAT00002898	An02g13720	0	0
CADANGAT00002899	An02g13730	0	0
CADANGAT00002902	An02g13760	1	0.00831038
CADANGAT00002904	An02g13780	1	0.0131217
CADANGAT00002913	An02g13870	40	0.136236
CADANGAT00002914	An02g13880	0	0
CADANGAT00002916	An02g13900	56	0.375308
CADANGAT00002921	An02g13950	0	0
CADANGAT00002922	An02g13960	0	0
CADANGAT00002925	An02g13990	2	0.0251322
CADANGAT00002926	An02g14000	20	0.232567
CADANGAT00002927	An02g14005	21	0.33305
CADANGAT00002929	An02g14020	0	0
CADANGAT00002930	An02g14030	1	0.0143282
CADANGAT00002931	An02g14040	3	0.0692532
CADANGAT00002933	An02g14060	0	0
CADANGAT00002936	An02g14090	3	0.0233438
CADANGAT00002939	An02g14130	1	0.0304038
CADANGAT00002940	An02g14140	4	0.0629574
CADANGAT00002941	An02g14150	0	0
CADANGAT00002944	An02g14180	2	0.0292619
CADANGAT00002951	An02g14250	0	0
CADANGAT00002952	An02g14260	0	0
CADANGAT00002958	An02g14320	1	0.0169369
CADANGAT00002963	An02g14370	0	0
CADANGAT00002968	An02g14420	84	0.534784
CADANGAT00002969	An02g14430	129	0.812151
CADANGAT00002974	An02g14480	7	0.038576
CADANGAT00002982	An02g14570	104	1.03383
CADANGAT00002983	An02g14580	9	0.0616429
CADANGAT00002988	An02g14630	3	0.00668754
CADANGAT00002989	An02g14640	0	0
CADANGAT00002993	An02g14680	1	0.0190605
CADANGAT00002995	An02g14700	46	1.10272
CADANGAT00003003	An02g14780	1	0.0412767
CADANGAT00003016	An02g14910	16	0.13568
CADANGAT00003021	An02g14960	0	0
CADANGAT00003025	An02g15000	0	0
CADANGAT00003027	An03g00020	2	0.00602493
CADANGAT00003032	An03g00070	0	0
CADANGAT00003033	An03g00080	0	0
CADANGAT00003034	An03g00090	0	0
CADANGAT00003035	An03g00100	0	0
CADANGAT00003036	An03g00110	0	0
CADANGAT00003037	An03g00120	0	0
CADANGAT00003047	An03g00220	1	0.0199131
CADANGAT00003052	An03g00270	0	0
CADANGAT00003058	An03g00330	0	0
CADANGAT00003064	An03g00390	11	0.0772079
CADANGAT00003079	An03g00540	0	0
CADANGAT00003080	An03g00550	0	0
CADANGAT00003086	An03g00610	0	0
CADANGAT00003087	An03g00620	0	0
CADANGAT00003088	An03g00630	0	0
CADANGAT00003090	An03g00650	1	0.000915644
CADANGAT00003094	An03g00690	0	0
CADANGAT00003095	An03g00700	0	0
CADANGAT00003101	An03g00760	3	0.0285036
CADANGAT00003105	An03g00800	0	0
CADANGAT00003106	An03g00810	0	0
CADANGAT00003107	An03g00820	0	0
CADANGAT00003118	An03g00930	2	0.0500625
CADANGAT00003120	An03g00950	0	0
CADANGAT00003124	An03g00990	15	0.117748
CADANGAT00003127	An03g01020	0	0
CADANGAT00003129	An03g01040	0	0
CADANGAT00003132	An03g01070	0	0
CADANGAT00003133	An03g01080	0	0
CADANGAT00003135	An03g01100	25	0.195263
CADANGAT00003140	An03g01150	1	0.0169369
CADANGAT00003146	An03g01210	0	0
CADANGAT00003150	An03g01250	0	0
CADANGAT00003151	An03g01260	0	0
CADANGAT00003158	An03g01330	1	0.0112913
CADANGAT00003159	An03g01340	0	0
CADANGAT00003163	An03g01380	1	0.0173133
CADANGAT00003165	An03g01400	0	0
CADANGAT00003166	An03g01410	0	0
CADANGAT00003167	An03g01420	0	0
CADANGAT00003169	An03g01440	0	0
CADANGAT00003171	An03g01460	0	0
CADANGAT00003172	An03g01470	0	0
CADANGAT00003175	An03g01500	102	0.652045
CADANGAT00003176	An03g01510	8	0.1344
CADANGAT00003180	An03g01550	0	0
CADANGAT00003183	An03g01580	1	0.00699527
CADANGAT00003185	An03g01600	0	0
CADANGAT00003186	An03g01610	0	0
CADANGAT00003193	An03g01680	1	0.00891672
CADANGAT00003197	An03g01720	0	0
CADANGAT00003198	An03g01730	0	0
CADANGAT00003203	An03g01780	0	0
CADANGAT00003217	An03g01930	0	0
CADANGAT00003220	An03g01960	1	0.0269818
CADANGAT00003221	An03g01970	0	0
CADANGAT00003225	An03g02010	0	0
CADANGAT00003226	An03g02020	0	0
CADANGAT00003229	An03g02050	1	0.00809453
CADANGAT00003239	An03g02150	0	0
CADANGAT00003241	An03g02170	1	0.00948674
CADANGAT00003244	An03g02200	5	0.0542926
CADANGAT00003246	An03g02220	0	0
CADANGAT00003251	An03g02270	1	0.00975397
CADANGAT00003255	An03g02310	1	0.00937261
CADANGAT00003258	An03g02350	0	0
CADANGAT00003260	An03g02370	0	0
CADANGAT00003262	An03g02390	0	0
CADANGAT00003264	An03g02410	0	0
CADANGAT00003265	An03g02420	7	0.0532717
CADANGAT00003268	An03g02450	1	0.0112913
CADANGAT00003269	An03g02460	1	0.0177572
CADANGAT00003274	An03g02510	0	0
CADANGAT00003275	An03g02520	5	0.0698743
CADANGAT00003276	An03g02525	0	0
CADANGAT00003283	An03g02590	3	0.0483162
CADANGAT00003288	An03g02635	9	0.13356
CADANGAT00003293	An03g02680	13	0.0968055
CADANGAT00003296	An03g02710	0	0
CADANGAT00003298	An03g02730	3	0.0916586
CADANGAT00003299	An03g02740	0	0
CADANGAT00003304	An03g02790	0	0
CADANGAT00003308	An03g02830	1	0.00569204
CADANGAT00003312	An03g02870	1	0.00570768
CADANGAT00003315	An03g02900	0	0
CADANGAT00003327	An03g03020	0	0
CADANGAT00003329	An03g03040	0	0
CADANGAT00003331	An03g03060	0	0
CADANGAT00003332	An03g03070	0	0
CADANGAT00003333	An03g03080	0	0
CADANGAT00003334	An03g03090	1	0.0109156
CADANGAT00003335	An03g03100	0	0
CADANGAT00003336	An03g03110	1	0.00160805
CADANGAT00003337	An03g03120	0	0
CADANGAT00003339	An03g03270	2	0.00681179
CADANGAT00003340	An03g03280	0	0
CADANGAT00003344	An03g03320	0	0
CADANGAT00003349	An03g03370	28	0.54367
CADANGAT00003355	An03g03440	2	0.0355144
CADANGAT00003372	An03g03610	0	0
CADANGAT00003389	An03g03790	21	0.116139
CADANGAT00003398	An03g03880	0	0
CADANGAT00003401	An03g03910	0	0
CADANGAT00003402	An03g03920	0	0
CADANGAT00003405	An03g03950	0	0
CADANGAT00003407	An03g03970	0	0
CADANGAT00003408	An03g03980	0	0
CADANGAT00003409	An03g03990	0	0
CADANGAT00003410	An03g04000	0	0
CADANGAT00003411	An03g04010	0	0
CADANGAT00003412	An03g04020	3	0.0354808
CADANGAT00003413	An03g04030	0	0
CADANGAT00003414	An03g04040	1	0.0112302
CADANGAT00003415	An03g04050	0	0
CADANGAT00003417	An03g04070	0	0
CADANGAT00003420	An03g04100	0	0
CADANGAT00003425	An03g04150	11	0.264713
CADANGAT00003426	An03g04160	0	0
CADANGAT00003427	An03g04170	24	0.142872
CADANGAT00003430	An03g04200	0	0
CADANGAT00003431	An03g04210	0	0
CADANGAT00003432	An03g04220	0	0
CADANGAT00003434	An03g04240	0	0
CADANGAT00003435	An03g04250	0	0
CADANGAT00003437	An03g04270	2	0.0225826
CADANGAT00003439	An03g04290	17	0.271686
CADANGAT00003440	An03g04300	1	0.0259699
CADANGAT00003447	An03g04370	3	0.0651511
CADANGAT00003452	An03g04420	2	0.0596439
CADANGAT00003454	An03g04440	1	0.00880337
CADANGAT00003455	An03g04450	10	0.100691
CADANGAT00003456	An03g04460	0	0
CADANGAT00003457	An03g04470	15	0.0544824
CADANGAT00003458	An03g04480	3	0.0857723
CADANGAT00003459	An03g04485	3	0.0346266
CADANGAT00003464	An03g04540	16	0.339199
CADANGAT00003473	An03g04630	0	0
CADANGAT00003474	An03g04640	1	0.00895515
CADANGAT00003480	An03g04700	36	0.174479
CADANGAT00003482	An03g04720	0	0
CADANGAT00003487	An03g04770	32	0.0962128
CADANGAT00003488	An03g04780	75	0.96185
CADANGAT00003491	An03g04810	9	0.0689976
CADANGAT00003493	An03g04830	0	0
CADANGAT00003505	An03g04950	3	0.0221021
CADANGAT00003514	An03g05040	0	0
CADANGAT00003528	An03g05180	3	0.0289897
CADANGAT00003533	An03g05230	1	0.0221021
CADANGAT00003537	An03g05270	0	0
CADANGAT00003538	An03g05280	0	0
CADANGAT00003539	An03g05290	0	0
CADANGAT00003545	An03g05350	2	0.153896
CADANGAT00003547	An03g05370	2	0.0280756
CADANGAT00003549	An03g05390	0	0
CADANGAT00003550	An03g05400	2	0.0114573
CADANGAT00003551	An03g05410	2	0.0181979
CADANGAT00003561	An03g05510	0	0
CADANGAT00003565	An03g05550	4	0.159815
CADANGAT00003567	An03g05570	24	0.362196
CADANGAT00003573	An03g05640	0	0
CADANGAT00003579	An03g05700	0	0
CADANGAT00003585	An03g05760	0	0
CADANGAT00003586	An03g05770	47	0.30138
CADANGAT00003589	An03g05800	3	0.0973873
CADANGAT00003591	An03g05820	0	0
CADANGAT00003606	An03g05970	0	0
CADANGAT00003612	An03g06030	0	0
CADANGAT00003613	An03g06040	0	0
CADANGAT00003614	An03g06060	2	0.0188872
CADANGAT00003615	An03g06070	0	0
CADANGAT00003618	An03g06100	0	0
CADANGAT00003619	An03g06110	0	0
CADANGAT00003621	An03g06130	1	0.00378203
CADANGAT00003623	An03g06160	0	0
CADANGAT00003624	An03g06175	0	0
CADANGAT00003625	An03g06180	1	0.0182245
CADANGAT00003627	An03g06200	1	0.00903302
CADANGAT00003633	An03g06260	0	0
CADANGAT00003635	An03g06280	0	0
CADANGAT00003636	An03g06290	1	0.00935854
CADANGAT00003642	An03g06350	2	0.0110217
CADANGAT00003645	An03g06380	21	0.0282392
CADANGAT00003659	An03g06520	1	0.0091524
CADANGAT00003667	An03g06600	0	0
CADANGAT00003671	An03g06640	7	0.139838
CADANGAT00003675	An03g06680	3	0.01741
CADANGAT00003685	An03g06780	1	0.0120092
CADANGAT00003699	An03g06915	119	0.922514
CADANGAT00003710	An04g00030	0	0
CADANGAT00003714	An04g00070	0	0
CADANGAT00003716	An04g00090	0	0
CADANGAT00003731	An04g00240	7	0.0730812
CADANGAT00003733	An04g00260	47	0.522176
CADANGAT00003735	An04g00280	0	0
CADANGAT00003736	An04g00290	0	0
CADANGAT00003738	An04g00310	2	0.0391999
CADANGAT00003739	An04g00320	0	0
CADANGAT00003740	An04g00330	0	0
CADANGAT00003745	An04g00380	5	0.0474337
CADANGAT00003747	An04g00400	7	0.0489669
CADANGAT00003751	An04g00433	0	0
CADANGAT00003752	An04g00440	0	0
CADANGAT00003753	An04g00450	0	0
CADANGAT00003754	An04g00460	1	0.10564
CADANGAT00003755	An04g00470	8	0.0499622
CADANGAT00003762	An04g00540	0	0
CADANGAT00003763	An04g00550	9	0.13954
CADANGAT00003770	An04g00620	0	0
CADANGAT00003773	An04g00650	563	22.494
CADANGAT00003778	An04g00700	1	0.0142301
CADANGAT00003783	An04g00747	3	0.0537309
CADANGAT00003786	An04g00770	20	0.0694848
CADANGAT00003790	An04g00810	12	0.146654
CADANGAT00003798	An04g00890	4	0.0590785
CADANGAT00003801	An04g00920	0	0
CADANGAT00003803	An04g00940	2	0.038474
CADANGAT00003804	An04g00950	0	0
CADANGAT00003807	An04g00980	0	0
CADANGAT00003809	An04g01000	15	0.160639
CADANGAT00003810	An04g01010	0	0
CADANGAT00003811	An04g01020	0	0
CADANGAT00003812	An04g01030	0	0
CADANGAT00003813	An04g01040	3	0.0321278
CADANGAT00003814	An04g01050	1	0.0196
CADANGAT00003815	An04g01060	6	0.107462
CADANGAT00003816	An04g01070	117	3.7981
CADANGAT00003822	An04g01130	0	0
CADANGAT00003827	An04g01180	3	0.10388
CADANGAT00003831	An04g01220	13	0.095325
CADANGAT00003832	An04g01230	0	0
CADANGAT00003833	An04g01240	0	0
CADANGAT00003836	An04g01270	21	0.200135
CADANGAT00003849	An04g01400	3	0.0154277
CADANGAT00003852	An04g01427	2	0.0314787
CADANGAT00003861	An04g01510	85	2.68927
CADANGAT00003867	An04g01560	109	2.86656
CADANGAT00003875	An04g01640	0	0
CADANGAT00003878	An04g01665	2	0.033782
CADANGAT00003880	An04g01680	5	0.0267272
CADANGAT00003888	An04g01760	20	0.0539635
CADANGAT00003889	An04g01770	612	2.12268
CADANGAT00003909	An04g01970	446	6.5254
CADANGAT00003916	An04g02040	17	0.0432303
CADANGAT00003920	An04g02080	23	0.138909
CADANGAT00003930	An04g02180	1	0.00750034
CADANGAT00003937	An04g02250	14	0.316156
CADANGAT00003939	An04g02270	4	0.0331973
CADANGAT00003941	An04g02290	2	0.0262987
CADANGAT00003949	An04g02370	6	0.0274169
CADANGAT00003956	An04g02440	2	0.0230844
CADANGAT00003968	An04g02560	49	1.00794
CADANGAT00003971	An04g02590	0	0
CADANGAT00003975	An04g02630	71	1.69551
CADANGAT00003980	An04g02680	21	0.277895
CADANGAT00003986	An04g02740	0	0
CADANGAT00003993	An04g02810	0	0
CADANGAT00003994	An04g02820	0	0
CADANGAT00003999	An04g02870	53	0.344102
CADANGAT00004008	An04g02960	0	0
CADANGAT00004014	An04g03020	2	0.143282
CADANGAT00004015	An04g03030	2	0.0118381
CADANGAT00004016	An04g03040	1	0.0118045
CADANGAT00004024	An04g03120	0	0
CADANGAT00004032	An04g03195	0	0
CADANGAT00004036	An04g03230	1	0.0164889
CADANGAT00004041	An04g03280	5	0.0678953
CADANGAT00004050	An04g03370	0	0
CADANGAT00004053	An04g03410	0	0
CADANGAT00004055	An04g03430	1	0.00507556
CADANGAT00004057	An04g03450	0	0
CADANGAT00004059	An04g03470	38	0.839879
CADANGAT00004060	An04g03480	63	1.01464
CADANGAT00004065	An04g03520	0	0
CADANGAT00004067	An04g03540	4	0.038121
CADANGAT00004068	An04g03550	0	0
CADANGAT00004069	An04g03560	3	0.0404726
CADANGAT00004073	An04g03600	10	0.0117578
CADANGAT00004077	An04g03640	2	0.00419716
CADANGAT00004078	An04g03650	2	0.0085851
CADANGAT00004079	An04g03660	13	0.159815
CADANGAT00004080	An04g03670	2	0.0153517
CADANGAT00004086	An04g03730	0	0
CADANGAT00004087	An04g03740	0	0
CADANGAT00004097	An04g03840	0	0
CADANGAT00004110	An04g03970	9	0.0238196
CADANGAT00004112	An04g03990	0	0
CADANGAT00004113	An04g04000	1	0.0101677
CADANGAT00004114	An04g04010	5	0.0367066
CADANGAT00004115	An04g04020	0	0
CADANGAT00004116	An04g04030	5	0.0360694
CADANGAT00004117	An04g04035	6249	185.47
CADANGAT00004119	An04g04050	5	0.0532717
CADANGAT00004123	An04g04090	0	0
CADANGAT00004124	An04g04100	49	0.155899
CADANGAT00004126	An04g04120	0	0
CADANGAT00004128	An04g04140	0	0
CADANGAT00004133	An04g04190	0	0
CADANGAT00004134	An04g04200	53	0.277595
CADANGAT00004136	An04g04220	2	0.0333304
CADANGAT00004140	An04g04260	0	0
CADANGAT00004143	An04g04290	2	0.00840564
CADANGAT00004144	An04g04300	0	0
CADANGAT00004145	An04g04310	4	0.0313205
CADANGAT00004149	An04g04350	0	0
CADANGAT00004154	An04g04400	2	0.00723901
CADANGAT00004155	An04g04410	0	0
CADANGAT00004156	An04g04420	0	0
CADANGAT00004159	An04g04450	0	0
CADANGAT00004165	An04g04510	103	0.622071
CADANGAT00004166	An04g04520	0	0
CADANGAT00004169	An04g04550	23	0.138775
CADANGAT00004170	An04g04560	4	0.0256493
CADANGAT00004174	An04g04600	0	0
CADANGAT00004175	An04g04610	0	0
CADANGAT00004179	An04g04650	0	0
CADANGAT00004180	An04g04660	0	0
CADANGAT00004197	An04g04830	0	0
CADANGAT00004199	An04g04850	21	0.324785
CADANGAT00004205	An04g04910	2	0.0402115
CADANGAT00004206	An04g04920	0	0
CADANGAT00004207	An04g04930	6	0.0821906
CADANGAT00004210	An04g04960	1	0.0203022
CADANGAT00004215	An04g05010	1	0.00544824
CADANGAT00004216	An04g05020	0	0
CADANGAT00004217	An04g05030	0	0
CADANGAT00004218	An04g05040	0	0
CADANGAT00004219	An04g05050	0	0
CADANGAT00004221	An04g05070	2	0.0361321
CADANGAT00004222	An04g05080	0	0
CADANGAT00004223	An04g05090	1	0.0284602
CADANGAT00004225	An04g05110	5	0.0277753
CADANGAT00004228	An04g05140	5	0.0670192
CADANGAT00004230	An04g05160	0	0
CADANGAT00004231	An04g05170	0	0
CADANGAT00004233	An04g05190	18	0.0673815
CADANGAT00004234	An04g05200	1	0.0131493
CADANGAT00004238	An04g05240	2	0.0271581
CADANGAT00004243	An04g05290	484	21.3948
CADANGAT00004248	An04g05340	34	0.422983
CADANGAT00004249	An04g05350	3	0.031963
CADANGAT00004251	An04g05370	0	0
CADANGAT00004253	An04g05390	0	0
CADANGAT00004254	An04g05400	1	0.0083774
CADANGAT00004258	An04g05440	0	0
CADANGAT00004261	An04g05470	1	0.0111101
CADANGAT00004266	An04g05520	0	0
CADANGAT00004274	An04g05600	5	0.0380512
CADANGAT00004275	An04g05610	16	0.116094
CADANGAT00004282	An04g05680	0	0
CADANGAT00004291	An04g05770	12	0.174344
CADANGAT00004292	An04g05780	5	0.0438311
CADANGAT00004293	An04g05783	45	0.401827
CADANGAT00004298	An04g05830	2	0.0362371
CADANGAT00004301	An04g05855	107	2.48846
CADANGAT00004305	An04g05900	0	0
CADANGAT00004314	An04g06010	2	0.0128644
CADANGAT00004319	An04g06060	10	0.076948
CADANGAT00004326	An04g06130	7	0.0466127
CADANGAT00004329	An04g06160	0	0
CADANGAT00004335	An04g06220	32	0.494911
CADANGAT00004336	An04g06230	2	0.0399538
CADANGAT00004339	An04g06260	0	0
CADANGAT00004342	An04g06290	8	0.0427269
CADANGAT00004345	An04g06320	0	0
CADANGAT00004346	An04g06330	0	0
CADANGAT00004347	An04g06340	0	0
CADANGAT00004348	An04g06350	0	0
CADANGAT00004349	An04g06360	0	0
CADANGAT00004350	An04g06367	0	0
CADANGAT00004353	An04g06390	0	0
CADANGAT00004355	An04g06410	0	0
CADANGAT00004358	An04g06440	0	0
CADANGAT00004361	An04g06470	13	0.122767
CADANGAT00004362	An04g06480	0	0
CADANGAT00004366	An04g06520	8	0.104973
CADANGAT00004368	An04g06540	0	0
CADANGAT00004369	An04g06550	14	0.178444
CADANGAT00004370	An04g06560	0	0
CADANGAT00004375	An04g06610	3	0.0229147
CADANGAT00004377	An04g06630	61	0.342522
CADANGAT00004386	An04g06720	0	0
CADANGAT00004388	An04g06740	0	0
CADANGAT00004389	An04g06750	2	0.0223397
CADANGAT00004390	An04g06760	0	0
CADANGAT00004391	An04g06790	0	0
CADANGAT00004392	An04g06800	1	0.00625154
CADANGAT00004393	An04g06820	0	0
CADANGAT00004394	An04g06830	1	0.0104929
CADANGAT00004396	An04g06850	5	0.059701
CADANGAT00004397	An04g06860	1	0.0148047
CADANGAT00004425	An04g07140	13	0.0629085
CADANGAT00004440	An04g07290	25	0.152764
CADANGAT00004441	An04g07300	0	0
CADANGAT00004442	An04g07310	2	0.0198813
CADANGAT00004446	An04g07350	0	0
CADANGAT00004450	An04g07390	1	0.00448402
CADANGAT00004453	An04g07420	1	0.00546736
CADANGAT00004455	An04g07435	0	0
CADANGAT00004456	An04g07440	217	2.33595
CADANGAT00004457	An04g07450	0	0
CADANGAT00004458	An04g07460	121	0.330775
CADANGAT00004462	An04g07500	12	0.175571
CADANGAT00004464	An04g07520	0	0
CADANGAT00004467	An04g07550	0	0
CADANGAT00004468	An04g07555	25	0.752752
CADANGAT00004470	An04g07580	0	0
CADANGAT00004472	An04g07595	0	0
CADANGAT00004473	An04g07600	0	0
CADANGAT00004475	An04g07620	1	0.0109347
CADANGAT00004476	An04g07630	1	0.0270991
CADANGAT00004478	An04g07650	0	0
CADANGAT00004479	An04g07670	1	0.00381911
CADANGAT00004481	An04g07690	0	0
CADANGAT00004482	An04g07700	0	0
CADANGAT00004483	An04g07710	0	0
CADANGAT00004485	An04g07730	0	0
CADANGAT00004487	An04g07750	0	0
CADANGAT00004489	An04g07770	0	0
CADANGAT00004490	An04g07780	0	0
CADANGAT00004491	An04g07790	0	0
CADANGAT00004493	An04g07810	21	0.300893
CADANGAT00004494	An04g07820	0	0
CADANGAT00004495	An04g07830	2	0.0255442
CADANGAT00004496	An04g07840	1	0.00400307
CADANGAT00004497	An04g07850	1	0.0112913
CADANGAT00004498	An04g07860	1	0.0451651
CADANGAT00004499	An04g07870	0	0
CADANGAT00004500	An04g07880	1	0.0102513
CADANGAT00004501	An04g07890	0	0
CADANGAT00004503	An04g07910	0	0
CADANGAT00004506	An04g07940	1	0.01484
CADANGAT00004507	An04g07950	0	0
CADANGAT00004508	An04g07960	0	0
CADANGAT00004510	An04g07980	0	0
CADANGAT00004511	An04g07990	0	0
CADANGAT00004516	An04g08050	0	0
CADANGAT00004528	An04g08170	17	0.543371
CADANGAT00004529	An04g08180	161	1.84803
CADANGAT00004530	An04g08190	881	11.5846
CADANGAT00004531	An04g08200	12	0.147813
CADANGAT00004537	An04g08260	1	0.00602784
CADANGAT00004539	An04g08280	0	0
CADANGAT00004542	An04g08310	0	0
CADANGAT00004546	An04g08350	0	0
CADANGAT00004549	An04g08380	0	0
CADANGAT00004553	An04g08420	2	0.00869287
CADANGAT00004554	An04g08430	45	1.00529
CADANGAT00004556	An04g08450	10	0.121497
CADANGAT00004558	An04g08470	3	0.0421134
CADANGAT00004564	An04g08530	0	0
CADANGAT00004565	An04g08540	0	0
CADANGAT00004568	An04g08570	0	0
CADANGAT00004578	An04g08670	5	0.0175374
CADANGAT00004585	An04g08740	0	0
CADANGAT00004588	An04g08770	10	0.124407
CADANGAT00004589	An04g08780	5	0.0790963
CADANGAT00004595	An04g08840	0	0
CADANGAT00004596	An04g08850	1	0.0109156
CADANGAT00004602	An04g08910	15	0.142954
CADANGAT00004604	An04g08930	0	0
CADANGAT00004606	An04g08950	6	0.0585238
CADANGAT00004615	An04g09040	2	0.0199769
CADANGAT00004626	An04g09140	27	0.0860354
CADANGAT00004631	An04g09200	1	0.0336907
CADANGAT00004635	An04g09240	17	0.130329
CADANGAT00004636	An04g09250	0	0
CADANGAT00004640	An04g09300	0	0
CADANGAT00004641	An04g09310	1	0.012985
CADANGAT00004642	An04g09320	0	0
CADANGAT00004643	An04g09330	4	0.0308936
CADANGAT00004644	An04g09340	1	0.0122935
CADANGAT00004645	An04g09350	2	0.0157394
CADANGAT00004647	An04g09370	1	0.0159406
CADANGAT00004653	An04g09430	4	0.196308
CADANGAT00004655	An04g09450	1	0.0102851
CADANGAT00004656	An04g09460	2	0.0308554
CADANGAT00004657	An04g09470	17	0.268246
CADANGAT00004660	An04g09500	0	0
CADANGAT00004669	An04g09590	7	0.0796159
CADANGAT00004681	An04g09710	0	0
CADANGAT00004685	An04g09750	0	0
CADANGAT00004688	An04g09780	0	0
CADANGAT00004690	An04g09800	3	0.0421134
CADANGAT00004694	An04g09840	2	0.00967073
CADANGAT00004696	An04g09860	10	0.083774
CADANGAT00004698	An04g09880	0	0
CADANGAT00004703	An04g09930	0	0
CADANGAT00004705	An04g09950	0	0
CADANGAT00004707	An04g09970	6	0.121025
CADANGAT00004711	An04g10010	0	0
CADANGAT00004713	An04g10030	0	0
CADANGAT00004714	An04g10040	0	0
CADANGAT00004715	An04g10050	0	0
CADANGAT00004716	An04g10060	0	0
CADANGAT00004717	An04g10070	0	0
CADANGAT00004718	An04g10080	0	0
CADANGAT00004722	An04g10120	235	2.27792
CADANGAT00004725	An04g10150	0	0
CADANGAT00004726	An04g10160	240	17.1939
CADANGAT00004727	An04g10180	0	0
CADANGAT00004728	An04g10190	0	0
CADANGAT00004729	An04g10200	1	0.00783013
CADANGAT00004732	An04g10240	0	0
CADANGAT00004733	An04g10250	0	0
CADANGAT00004734	An04g10260	0	0
CADANGAT00004735	An04g10270	0	0
CADANGAT00004736	An04g10280	0	0
CADANGAT00004737	An04g10290	1	0.00851473
CADANGAT00004738	An04g10300	42	0.343539
CADANGAT00004739	An04g10310	0	0
CADANGAT00004740	An04g10320	0	0
CADANGAT00004741	An04g10330	0	0
CADANGAT00004742	An04g10340	0	0
CADANGAT00004743	An04g10350	0	0
CADANGAT00004744	An04g10360	0	0
CADANGAT00004745	An04g10370	0	0
CADANGAT00004746	An04g10380	0	0
CADANGAT00004747	An04g10390	0	0
CADANGAT00004748	An04g10400	0	0
CADANGAT00004756	An05g00080	2515	16.9648
CADANGAT00004768	An05g00200	1390	3.94516
CADANGAT00004769	An05g00210	0	0
CADANGAT00004771	An05g00230	6	0.123421
CADANGAT00004772	An05g00240	0	0
CADANGAT00004774	An05g00260	0	0
CADANGAT00004777	An05g00290	735	1.35255
CADANGAT00004780	An05g00320	0	0
CADANGAT00004781	An05g00330	0	0
CADANGAT00004784	An05g00360	2	0.0173857
CADANGAT00004786	An05g00380	0	0
CADANGAT00004788	An05g00400	0	0
CADANGAT00004789	An05g00410	64	0.248535
CADANGAT00004790	An05g00420	2	0.00907247
CADANGAT00004791	An05g00430	13	0.223213
CADANGAT00004793	An05g00450	17	0.10768
CADANGAT00004794	An05g00460	0	0
CADANGAT00004795	An05g00470	16	0.31963
CADANGAT00004796	An05g00478	1	0.0190605
CADANGAT00004801	An05g00520	630	1.3489
CADANGAT00004805	An05g00560	6	0.0659554
CADANGAT00004807	An05g00580	1	0.0116067
CADANGAT00004808	An05g00590	4	0.15582
CADANGAT00004809	An05g00600	0	0
CADANGAT00004811	An05g00620	0	0
CADANGAT00004812	An05g00625	6	0.00691379
CADANGAT00004814	An05g00635	12	0.0512986
CADANGAT00004816	An05g00650	1	0.0171702
CADANGAT00004817	An05g00660	2	0.0532717
CADANGAT00004819	An05g00680	0	0
CADANGAT00004821	An05g00700	0	0
CADANGAT00004822	An05g00710	0	0
CADANGAT00004825	An05g00740	12	0.17808
CADANGAT00004831	An05g00800	0	0
CADANGAT00004834	An05g00830	51	0.219829
CADANGAT00004835	An05g00840	10	0.254399
CADANGAT00004837	An05g00860	1	0.0173133
CADANGAT00004840	An05g00890	0	0
CADANGAT00004842	An05g00910	34	0.497452
CADANGAT00004843	An05g00920	6	0.0578002
CADANGAT00004845	An05g00940	6	0.0814743
CADANGAT00004853	An05g01020	1	0.019237
CADANGAT00004854	An05g01030	1	0.00911226
CADANGAT00004855	An05g01040	6	0.0272174
CADANGAT00004856	An05g01060	4	0.00153243
CADANGAT00004859	An05g01090	1	0.0187171
CADANGAT00004864	An05g01150	1	0.00865665
CADANGAT00004868	An05g01190	0	0
CADANGAT00004877	An05g01280	41	0.546035
CADANGAT00004879	An05g01300	58	0.585902
CADANGAT00004880	An05g01310	0	0
CADANGAT00004884	An05g01350	381	1.88468
CADANGAT00004885	An05g01360	0	0
CADANGAT00004886	An05g01370	0	0
CADANGAT00004888	An05g01390	1	0.0173133
CADANGAT00004891	An05g01420	0	0
CADANGAT00004895	An05g01460	0	0
CADANGAT00004900	An05g01510	2	0.0847998
CADANGAT00004902	An05g01530	0	0
CADANGAT00004904	An05g01550	2	0.0340589
CADANGAT00004906	An05g01580	0	0
CADANGAT00004913	An05g01660	0	0
CADANGAT00004914	An05g01670	17	0.10812
CADANGAT00004926	An05g01790	10	1.0388
CADANGAT00004929	An05g01820	2	0.0310089
CADANGAT00004933	An05g01860	1	0.00326153
CADANGAT00004935	An05g01880	0	0
CADANGAT00004939	An05g01920	2	0.0153328
CADANGAT00004940	An05g01930	0	0
CADANGAT00004944	An05g01980	0	0
CADANGAT00004954	An05g02090	0	0
CADANGAT00004957	An05g02120	0	0
CADANGAT00004958	An05g02130	0	0
CADANGAT00004959	An05g02140	0	0
CADANGAT00004960	An05g02150	1	0.0203686
CADANGAT00004961	An05g02160	7	0.0426486
CADANGAT00004963	An05g02180	0	0
CADANGAT00004974	An05g02290	2	0.046863
CADANGAT00004977	An05g02320	23	0.117407
CADANGAT00004981	An05g02360	0	0
CADANGAT00004985	An05g02400	0	0
CADANGAT00004988	An05g02430	0	0
CADANGAT00004997	An05g02520	0	0
CADANGAT00004998	An05g02530	0	0
CADANGAT00004999	An05g02540	0	0
CADANGAT00005000	An05g02550	1	0.00437388
CADANGAT00005001	An05g02560	3	0.0214185
CADANGAT00005002	An05g02570	13	0.0699708
CADANGAT00005003	An05g02580	0	0
CADANGAT00005004	An05g02590	0	0
CADANGAT00005005	An05g02600	0	0
CADANGAT00005006	An05g02610	0	0
CADANGAT00005007	An05g02620	0	0
CADANGAT00005008	An05g02630	0	0
CADANGAT00005009	An06g00010	0	0
CADANGAT00005010	An06g00020	0	0
CADANGAT00005012	An06g00040	0	0
CADANGAT00005013	An06g00050	0	0
CADANGAT00005014	An06g00060	0	0
CADANGAT00005015	An06g00090	0	0
CADANGAT00005017	An06g00120	0	0
CADANGAT00005018	An06g00130	0	0
CADANGAT00005019	An06g00140	0	0
CADANGAT00005023	An06g00180	9	0.138849
CADANGAT00005030	An06g00250	0	0
CADANGAT00005032	An06g00270	8	0.183994
CADANGAT00005037	An06g00320	0	0
CADANGAT00005044	An06g00390	0	0
CADANGAT00005045	An06g00400	1	0.00637299
CADANGAT00005046	An06g00410	0	0
CADANGAT00005047	An06g00420	1	0.012985
CADANGAT00005049	An06g00440	0	0
CADANGAT00005062	An06g00570	0	0
CADANGAT00005063	An06g00580	0	0
CADANGAT00005070	An06g00650	0	0
CADANGAT00005071	An06g00660	0	0
CADANGAT00005073	An06g00680	0	0
CADANGAT00005074	An06g00690	0	0
CADANGAT00005076	An06g00705	0	0
CADANGAT00005080	An06g00740	11	0.104354
CADANGAT00005085	An06g00790	0	0
CADANGAT00005093	An06g00870	0	0
CADANGAT00005094	An06g00880	0	0
CADANGAT00005103	An06g00980	0	0
CADANGAT00005106	An06g01010	0	0
CADANGAT00005114	An06g01090	0	0
CADANGAT00005136	An06g01310	3	0.0772659
CADANGAT00005138	An06g01330	0	0
CADANGAT00005140	An06g01350	0	0
CADANGAT00005146	An06g01410	0	0
CADANGAT00005150	An06g01450	1	0.00680435
CADANGAT00005151	An06g01460	0	0
CADANGAT00005161	An06g01560	0	0
CADANGAT00005166	An06g01610	0	0
CADANGAT00005172	An06g01670	0	0
CADANGAT00005173	An06g01680	0	0
CADANGAT00005175	An06g01700	488	4.13823
CADANGAT00005184	An06g01790	1	0.0216416
CADANGAT00005185	An06g01800	2	0.0652648
CADANGAT00005191	An06g01860	32	0.215854
CADANGAT00005198	An06g01930	2216	85.2584
CADANGAT00005199	An06g01940	17	0.383903
CADANGAT00005200	An06g01950	0	0
CADANGAT00005202	An06g01970	13	0.0565036
CADANGAT00005210	An06g02050	0	0
CADANGAT00005214	An06g02090	0	0
CADANGAT00005215	An06g02100	0	0
CADANGAT00005216	An06g02110	0	0
CADANGAT00005224	An06g02190	0	0
CADANGAT00005227	An06g02220	0	0
CADANGAT00005228	An06g02230	2	0.0307034
CADANGAT00005230	An06g02250	0	0
CADANGAT00005231	An06g02260	0	0
CADANGAT00005232	An06g02268	2	0.0410052
CADANGAT00005234	An06g02280	81	0.66254
CADANGAT00005235	An06g02290	0	0
CADANGAT00005236	An06g02300	0	0
CADANGAT00005238	An06g02320	71	0.661476
CADANGAT00005239	An06g02330	0	0
CADANGAT00005247	An06g02410	1	0.022501
CADANGAT00005260	An06g02550	0	0
CADANGAT00005261	An06g02560	0	0
CADANGAT00005265	An06g02600	0	0
CADANGAT00005268	An06g02630	0	0
CADANGAT00005274	An06g02690	0	0
CADANGAT00005277	An06g02730	0	0
CADANGAT00005289	An07g00120	1	0.0423999
CADANGAT00005290	An07g00130	18	0.182423
CADANGAT00005291	An07g00140	1	0.016359
CADANGAT00005293	An07g00160	0	0
CADANGAT00005295	An07g00180	0	0
CADANGAT00005296	An07g00190	0	0
CADANGAT00005298	An07g00210	0	0
CADANGAT00005299	An07g00220	0	0
CADANGAT00005300	An07g00230	0	0
CADANGAT00005304	An07g00270	0	0
CADANGAT00005307	An07g00300	0	0
CADANGAT00005311	An07g00340	4	0.0755489
CADANGAT00005316	An07g00390	0	0
CADANGAT00005318	An07g00410	1	0.0233438
CADANGAT00005319	An07g00420	0	0
CADANGAT00005320	An07g00430	0	0
CADANGAT00005323	An07g00460	2	0.0551574
CADANGAT00005326	An07g00490	1	0.0143282
CADANGAT00005327	An07g00500	0	0
CADANGAT00005333	An07g00560	0	0
CADANGAT00005334	An07g00570	1	0.00567649
CADANGAT00005337	An07g00600	2	0.0207069
CADANGAT00005339	An07g00620	11	0.0342119
CADANGAT00005342	An07g00650	0	0
CADANGAT00005343	An07g00660	1	0.0209858
CADANGAT00005345	An07g00680	41	0.241993
CADANGAT00005346	An07g00690	4	0.0506731
CADANGAT00005348	An07g00710	0	0
CADANGAT00005349	An07g00720	0	0
CADANGAT00005351	An07g00740	0	0
CADANGAT00005354	An07g00770	0	0
CADANGAT00005360	An07g00830	0	0
CADANGAT00005361	An07g00840	19	0.301331
CADANGAT00005364	An07g00870	0	0
CADANGAT00005366	An07g00900	0	0
CADANGAT00005371	An07g00960	1	0.0461688
CADANGAT00005374	An07g00990	0	0
CADANGAT00005377	An07g01020	0	0
CADANGAT00005379	An07g01040	0	0
CADANGAT00005383	An07g01080	3	0.018066
CADANGAT00005387	An07g01130	1	0.00474337
CADANGAT00005388	An07g01140	1	0.00370338
CADANGAT00005390	An07g01160	0	0
CADANGAT00005391	An07g01170	2	0.0241581
CADANGAT00005392	An07g01180	0	0
CADANGAT00005393	An07g01190	8	0.042837
CADANGAT00005395	An07g01210	2	0.0165107
CADANGAT00005398	An07g01240	0	0
CADANGAT00005399	An07g01250	25	0.0360193
CADANGAT00005400	An07g01260	5	0.021717
CADANGAT00005401	An07g01270	4	0.0100367
CADANGAT00005404	An07g01300	1	0.0190605
CADANGAT00005406	An07g01320	1	0.0223397
CADANGAT00005419	An07g01460	16	0.11691
CADANGAT00005420	An07g01470	24	0.153422
CADANGAT00005422	An07g01490	0	0
CADANGAT00005423	An07g01500	6	0.078896
CADANGAT00005430	An07g01570	76	1.73513
CADANGAT00005432	An07g01590	0	0
CADANGAT00005433	An07g01600	0	0
CADANGAT00005434	An07g01610	14	0.0873463
CADANGAT00005436	An07g01630	0	0
CADANGAT00005439	An07g01660	0	0
CADANGAT00005447	An07g01740	0	0
CADANGAT00005448	An07g01750	0	0
CADANGAT00005449	An07g01760	0	0
CADANGAT00005450	An07g01770	0	0
CADANGAT00005452	An07g01790	0	0
CADANGAT00005455	An07g01820	0	0
CADANGAT00005457	An07g01840	1	0.0153896
CADANGAT00005459	An07g01860	0	0
CADANGAT00005461	An07g01880	0	0
CADANGAT00005462	An07g01890	1	0.0221021
CADANGAT00005464	An07g01910	3	0.0132612
CADANGAT00005465	An07g01930	7	0.0154386
CADANGAT00005466	An07g01940	4	0.0176067
CADANGAT00005470	An07g01980	0	0
CADANGAT00005475	An07g02030	1	0.0205702
CADANGAT00005479	An07g02070	1	0.0136684
CADANGAT00005480	An07g02080	2	0.0104665
CADANGAT00005481	An07g02090	338	1.59115
CADANGAT00005482	An07g02100	43	0.197211
CADANGAT00005484	An07g02120	68	1.45646
CADANGAT00005485	An07g02130	1	0.00244999
CADANGAT00005486	An07g02140	0	0
CADANGAT00005494	An07g02220	1	0.0262987
CADANGAT00005495	An07g02230	9	0.183317
CADANGAT00005504	An07g02320	1	0.0223397
CADANGAT00005511	An07g02390	0	0
CADANGAT00005512	An07g02400	0	0
CADANGAT00005513	An07g02410	0	0
CADANGAT00005514	An07g02420	0	0
CADANGAT00005515	An07g02430	0	0
CADANGAT00005518	An07g02460	0	0
CADANGAT00005519	An07g02470	0	0
CADANGAT00005520	An07g02480	0	0
CADANGAT00005521	An07g02490	0	0
CADANGAT00005522	An07g02500	0	0
CADANGAT00005523	An07g02510	0	0
CADANGAT00005524	An07g02520	0	0
CADANGAT00005527	An07g02550	0	0
CADANGAT00005530	An07g02580	0	0
CADANGAT00005531	An07g02590	1	0.0104929
CADANGAT00005534	An07g02620	0	0
CADANGAT00005535	An07g02630	0	0
CADANGAT00005536	An07g02640	0	0
CADANGAT00005538	An07g02660	0	0
CADANGAT00005539	An07g02670	0	0
CADANGAT00005543	An07g02710	7	0.0314334
CADANGAT00005544	An07g02720	0	0
CADANGAT00005545	An07g02730	2	0.00871718
CADANGAT00005547	An07g02750	2	0.0419716
CADANGAT00005550	An07g02780	1	0.00758246
CADANGAT00005553	An07g02810	137	0.633451
CADANGAT00005555	An07g02833	3	0.0526714
CADANGAT00005557	An07g02850	2	0.0944361
CADANGAT00005563	An07g02910	16	0.196308
CADANGAT00005564	An07g02920	0	0
CADANGAT00005566	An07g02940	0	0
CADANGAT00005567	An07g02950	28	0.119697
CADANGAT00005570	An07g02980	7	0.104627
CADANGAT00005572	An07g03000	0	0
CADANGAT00005575	An07g03030	7	0.120191
CADANGAT00005576	An07g03040	0	0
CADANGAT00005578	An07g03060	3	0.0541981
CADANGAT00005590	An07g03180	9	0.164985
CADANGAT00005595	An07g03230	11	0.0873384
CADANGAT00005596	An07g03240	25	0.173133
CADANGAT00005603	An07g03310	0	0
CADANGAT00005607	An07g03350	1	0.00805269
CADANGAT00005613	An07g03410	0	0
CADANGAT00005615	An07g03430	113	0.795825
CADANGAT00005620	An07g03480	1	0.00944361
CADANGAT00005621	An07g03490	1	0.0161891
CADANGAT00005622	An07g03500	20	0.223397
CADANGAT00005623	An07g03510	25	0.158353
CADANGAT00005625	An07g03530	0	0
CADANGAT00005626	An07g03540	0	0
CADANGAT00005627	An07g03550	0	0
CADANGAT00005630	An07g03580	4	0.0511933
CADANGAT00005636	An07g03640	0	0
CADANGAT00005637	An07g03650	7	0.0852139
CADANGAT00005642	An07g03710	0	0
CADANGAT00005643	An07g03720	0	0
CADANGAT00005649	An07g03780	0	0
CADANGAT00005650	An07g03790	0	0
CADANGAT00005651	An07g03800	0	0
CADANGAT00005652	An07g03810	0	0
CADANGAT00005653	An07g03820	0	0
CADANGAT00005654	An07g03830	0	0
CADANGAT00005655	An07g03840	0	0
CADANGAT00005658	An07g03870	0	0
CADANGAT00005659	An07g03880	0	0
CADANGAT00005660	An07g03890	23	0.186659
CADANGAT00005661	An07g03900	11	0.289285
CADANGAT00005662	An07g03910	21	0.246494
CADANGAT00005669	An07g03980	0	0
CADANGAT00005676	An07g04050	5	0.0645216
CADANGAT00005677	An07g04060	0	0
CADANGAT00005679	An07g04080	0	0
CADANGAT00005680	An07g04090	0	0
CADANGAT00005681	An07g04100	0	0
CADANGAT00005686	An07g04147	1	0.00690231
CADANGAT00005692	An07g04210	0	0
CADANGAT00005693	An07g04220	4	0.0461688
CADANGAT00005694	An07g04230	4	0.0477608
CADANGAT00005702	An07g04310	1	0.0164889
CADANGAT00005705	An07g04340	0	0
CADANGAT00005707	An07g04360	0	0
CADANGAT00005708	An07g04370	0	0
CADANGAT00005709	An07g04380	0	0
CADANGAT00005712	An07g04410	8	0.0514575
CADANGAT00005715	An07g04440	3	0.0184039
CADANGAT00005716	An07g04450	0	0
CADANGAT00005717	An07g04460	0	0
CADANGAT00005721	An07g04500	3	0.0119402
CADANGAT00005724	An07g04530	12	0.114714
CADANGAT00005729	An07g04580	1	0.00850312
CADANGAT00005731	An07g04600	0	0
CADANGAT00005734	An07g04630	0	0
CADANGAT00005738	An07g04670	0	0
CADANGAT00005739	An07g04680	19	0.383246
CADANGAT00005740	An07g04690	0	0
CADANGAT00005741	An07g04695	1	0.113323
CADANGAT00005743	An07g04710	0	0
CADANGAT00005744	An07g04720	0	0
CADANGAT00005746	An07g04740	5	0.0173712
CADANGAT00005747	An07g04750	0	0
CADANGAT00005748	An07g04760	0	0
CADANGAT00005749	An07g04770	1545	2.80095
CADANGAT00005750	An07g04780	10	0.00863865
CADANGAT00005758	An07g04860	6	0.0249811
CADANGAT00005761	An07g04890	0	0
CADANGAT00005762	An07g04900	0	0
CADANGAT00005763	An07g04910	0	0
CADANGAT00005774	An07g05020	1	0.00400307
CADANGAT00005779	An07g05070	0	0
CADANGAT00005784	An07g05120	0	0
CADANGAT00005786	An07g05140	325	2.32834
CADANGAT00005791	An07g05190	0	0
CADANGAT00005792	An07g05200	0	0
CADANGAT00005794	An07g05220	1	0.0152764
CADANGAT00005797	An07g05250	9	0.137488
CADANGAT00005799	An07g05270	0	0
CADANGAT00005803	An07g05310	1	0.0118494
CADANGAT00005806	An07g05340	0	0
CADANGAT00005808	An07g05360	0	0
CADANGAT00005811	An07g05390	35	0.450718
CADANGAT00005812	An07g05400	1	0.00764759
CADANGAT00005819	An07g05470	0	0
CADANGAT00005825	An07g05530	0	0
CADANGAT00005826	An07g05540	0	0
CADANGAT00005827	An07g05550	46	0.446586
CADANGAT00005830	An07g05580	2	0.0569204
CADANGAT00005831	An07g05590	1	0.0670192
CADANGAT00005832	An07g05600	667	7.82913
CADANGAT00005840	An07g05680	0	0
CADANGAT00005842	An07g05700	21	0.325593
CADANGAT00005844	An07g05720	6	0.0461688
CADANGAT00005849	An07g05770	0	0
CADANGAT00005857	An07g05850	2	0.0276398
CADANGAT00005861	An07g05890	0	0
CADANGAT00005863	An07g05910	0	0
CADANGAT00005878	An07g06060	1	0.00903302
CADANGAT00005879	An07g06070	10	0.120092
CADANGAT00005881	An07g06090	1353	21.4579
CADANGAT00005883	An07g06110	1	0.0100854
CADANGAT00005884	An07g06120	0	0
CADANGAT00005890	An07g06180	7	0.135076
CADANGAT00005894	An07g06220	1	0.0226647
CADANGAT00005897	An07g06250	3	0.0229992
CADANGAT00005898	An07g06260	0	0
CADANGAT00005901	An07g06290	13	0.300097
CADANGAT00005913	An07g06410	1	0.00515959
CADANGAT00005917	An07g06450	0	0
CADANGAT00005919	An07g06470	1	0.0130666
CADANGAT00005929	An07g06560	72	2.57908
CADANGAT00005932	An07g06590	6	0.0389549
CADANGAT00005933	An07g06600	28	0.377745
CADANGAT00005935	An07g06615	7	0.126462
CADANGAT00005940	An07g06670	0	0
CADANGAT00005941	An07g06680	0	0
CADANGAT00005942	An07g06690	8	0.112302
CADANGAT00005944	An07g06710	0	0
CADANGAT00005947	An07g06740	86	0.554886
CADANGAT00005952	An07g06790	0	0
CADANGAT00005953	An07g06800	1	0.00369022
CADANGAT00005954	An07g06810	0	0
CADANGAT00005958	An07g06850	0	0
CADANGAT00005959	An07g06860	4	0.0776671
CADANGAT00005960	An07g06870	2	0.0277013
CADANGAT00005966	An07g06930	0	0
CADANGAT00005976	An07g07030	3	0.0546736
CADANGAT00005977	An07g07040	0	0
CADANGAT00005980	An07g07070	63	1.1899
CADANGAT00005981	An07g07080	1	0.0112913
CADANGAT00005985	An07g07120	13	0.0919707
CADANGAT00005986	An07g07130	1	0.0164889
CADANGAT00005993	An07g07200	0	0
CADANGAT00005995	An07g07220	10	0.506731
CADANGAT00005996	An07g07230	17	0.130009
CADANGAT00006000	An07g07270	0	0
CADANGAT00006008	An07g07350	2	0.0271581
CADANGAT00006009	An07g07360	7	0.0799075
CADANGAT00006014	An07g07410	0	0
CADANGAT00006017	An07g07440	3	0.017014
CADANGAT00006021	An07g07480	1	0.00154929
CADANGAT00006022	An07g07490	2	0.0222203
CADANGAT00006026	An07g07525	0	0
CADANGAT00006028	An07g07540	0	0
CADANGAT00006034	An07g07600	0	0
CADANGAT00006036	An07g07620	0	0
CADANGAT00006045	An07g07710	0	0
CADANGAT00006047	An07g07730	0	0
CADANGAT00006049	An07g07750	0	0
CADANGAT00006051	An07g07770	0	0
CADANGAT00006063	An07g07890	5	0.142301
CADANGAT00006064	An07g07900	0	0
CADANGAT00006069	An07g07950	0	0
CADANGAT00006070	An07g07960	90	1.3356
CADANGAT00006073	An07g07990	1	0.0144277
CADANGAT00006074	An07g08000	21	0.230437
CADANGAT00006076	An07g08020	0	0
CADANGAT00006078	An07g08040	0	0
CADANGAT00006079	An07g08050	0	0
CADANGAT00006082	An07g08080	484	7.73505
CADANGAT00006083	An07g08090	0	0
CADANGAT00006085	An07g08110	0	0
CADANGAT00006086	An07g08120	26	0.15567
CADANGAT00006087	An07g08130	36	0.740529
CADANGAT00006092	An07g08180	0	0
CADANGAT00006100	An07g08260	0	0
CADANGAT00006101	An07g08270	20	0.14631
CADANGAT00006105	An07g08310	2	0.0245869
CADANGAT00006115	An07g08410	0	0
CADANGAT00006117	An07g08430	0	0
CADANGAT00006118	An07g08440	0	0
CADANGAT00006119	An07g08450	38	0.781669
CADANGAT00006120	An07g08460	52	0.413927
CADANGAT00006122	An07g08480	0	0
CADANGAT00006123	An07g08490	5	0.0103466
CADANGAT00006124	An07g08500	2	0.0141654
CADANGAT00006125	An07g08510	5	0.0467927
CADANGAT00006127	An07g08533	13	0.267413
CADANGAT00006128	An07g08540	1	0.0329777
CADANGAT00006129	An07g08550	2	0.013897
CADANGAT00006130	An07g08560	1	0.0209858
CADANGAT00006131	An07g08570	0	0
CADANGAT00006132	An07g08580	1	0.00966323
CADANGAT00006140	An07g08660	0	0
CADANGAT00006142	An07g08680	1	0.0164453
CADANGAT00006151	An07g08780	0	0
CADANGAT00006152	An07g08790	7	0.203876
CADANGAT00006171	An07g08980	110	0.0928628
CADANGAT00006175	An07g09020	1	0.00250917
CADANGAT00006176	An07g09030	0	0
CADANGAT00006177	An07g09040	1	0.00358825
CADANGAT00006179	An07g09060	4	0.0165876
CADANGAT00006181	An07g09080	1	0.014631
CADANGAT00006183	An07g09100	3	0.0303545
CADANGAT00006194	An07g09210	0	0
CADANGAT00006197	An07g09240	2	0.0178846
CADANGAT00006203	An07g09300	2	0.0343404
CADANGAT00006204	An07g09310	0	0
CADANGAT00006206	An07g09325	2	0.0377745
CADANGAT00006208	An07g09340	410	1.99956
CADANGAT00006216	An07g09420	0	0
CADANGAT00006218	An07g09440	0	0
CADANGAT00006219	An07g09460	125	0.467085
CADANGAT00006221	An07g09480	11	0.0444622
CADANGAT00006223	An07g09500	0	0
CADANGAT00006224	An07g09510	0	0
CADANGAT00006225	An07g09520	83	1.1811
CADANGAT00006235	An07g09620	3	0.0247333
CADANGAT00006237	An07g09640	31	0.659441
CADANGAT00006239	An07g09660	1	0.0145286
CADANGAT00006240	An07g09670	4	0.0593599
CADANGAT00006241	An07g09680	3	0.0229147
CADANGAT00006248	An07g09750	147	0.743081
CADANGAT00006252	An07g09782	1	0.0112913
CADANGAT00006253	An07g09790	2	0.0113841
CADANGAT00006256	An07g09820	5	0.069718
CADANGAT00006262	An07g09880	15	0.0544824
CADANGAT00006267	An07g09930	0	0
CADANGAT00006268	An07g09940	19	0.140145
CADANGAT00006272	An07g09980	9	0.10089
CADANGAT00006274	An07g10000	11	0.190446
CADANGAT00006277	An07g10030	43	0.493572
CADANGAT00006280	An07g10060	102	2.32873
CADANGAT00006281	An07g10070	1	0.0233438
CADANGAT00006288	An07g10140	3	0.0421134
CADANGAT00006289	An07g10150	1	0.0139749
CADANGAT00006290	An07g10160	10	0.174588
CADANGAT00006291	An07g10170	8	0.151098
CADANGAT00006292	An07g10180	0	0
CADANGAT00006301	An07g10270	847	10.2309
CADANGAT00006304	An07g10300	114	1.24437
CADANGAT00006307	An07g10330	10	0.164021
CADANGAT00006310	An07g10360	0	0
CADANGAT00006312	An07g10380	1	0.0109347
CADANGAT00006314	An07g10395	53	1.37641
CADANGAT00006319	An07g10440	8	0.0995255
CADANGAT00006323	An08g00040	0	0
CADANGAT00006325	An08g00060	14	0.198768
CADANGAT00006330	An08g00110	0	0
CADANGAT00006331	An08g00120	1	0.0148754
CADANGAT00006333	An08g00140	1	0.0237893
CADANGAT00006335	An08g00160	2	0.0157195
CADANGAT00006336	An08g00170	4	0.043434
CADANGAT00006338	An08g00190	6	0.12383
CADANGAT00006339	An08g00200	0	0
CADANGAT00006342	An08g00230	0	0
CADANGAT00006343	An08g00240	22	0.461688
CADANGAT00006344	An08g00250	1	0.0228307
CADANGAT00006345	An08g00260	0	0
CADANGAT00006346	An08g00270	8	0.195538
CADANGAT00006349	An08g00300	50	0.516815
CADANGAT00006351	An08g00320	0	0
CADANGAT00006354	An08g00350	132	1.05885
CADANGAT00006358	An08g00390	53	1.04869
CADANGAT00006363	An08g00440	25	0.243849
CADANGAT00006365	An08g00460	12	0.226647
CADANGAT00006372	An08g00530	1	0.016359
CADANGAT00006384	An08g00650	0	0
CADANGAT00006397	An08g00780	2	0.0472181
CADANGAT00006401	An08g00820	27	0.33997
CADANGAT00006420	An08g01010	8	0.138506
CADANGAT00006424	An08g01050	7	0.119206
CADANGAT00006427	An08g01080	0	0
CADANGAT00006428	An08g01090	38	0.113269
CADANGAT00006439	An08g01200	167	0.499221
CADANGAT00006441	An08g01220	0	0
CADANGAT00006451	An08g01320	0	0
CADANGAT00006458	An08g01390	6	0.0579794
CADANGAT00006459	An08g01392	1	0.0239723
CADANGAT00006460	An08g01400	0	0
CADANGAT00006473	An08g01530	508	42.2167
CADANGAT00006482	An08g01620	43	0.77684
CADANGAT00006487	An08g01670	753	16.8218
CADANGAT00006494	An08g01740	0	0
CADANGAT00006495	An08g01750	834	3.7586
CADANGAT00006502	An08g01820	7	0.0168389
CADANGAT00006503	An08g01830	0	0
CADANGAT00006508	An08g01880	0	0
CADANGAT00006509	An08g01890	2	0.0114154
CADANGAT00006524	An08g02040	0	0
CADANGAT00006527	An08g02070	0	0
CADANGAT00006531	An08g02110	0	0
CADANGAT00006532	An08g02120	1	0.00627672
CADANGAT00006533	An08g02140	1	0.0546736
CADANGAT00006534	An08g02150	0	0
CADANGAT00006540	An08g02210	830	2.23658
CADANGAT00006545	An08g02270	39	0.910407
CADANGAT00006547	An08g02290	94	0.353154
CADANGAT00006548	An08g02300	0	0
CADANGAT00006549	An08g02310	0	0
CADANGAT00006550	An08g02320	0	0
CADANGAT00006553	An08g02350	7	0.0417907
CADANGAT00006559	An08g02410	2	0.011872
CADANGAT00006567	An08g02490	4	0.0602202
CADANGAT00006572	An08g02540	1	0.0187171
CADANGAT00006573	An08g02550	2	0.0219079
CADANGAT00006574	An08g02560	3	0.0219981
CADANGAT00006575	An08g02570	6	0.0328907
CADANGAT00006579	An08g02610	0	0
CADANGAT00006580	An08g02620	0	0
CADANGAT00006581	An08g02625	1	0.0335096
CADANGAT00006582	An08g02630	2	0.0103363
CADANGAT00006583	An08g02640	0	0
CADANGAT00006584	An08g02650	329	2.04242
CADANGAT00006585	An08g02660	67	0.53538
CADANGAT00006588	An08g02690	0	0
CADANGAT00006591	An08g02720	49	0.475711
CADANGAT00006593	An08g02740	0	0
CADANGAT00006594	An08g02750	0	0
CADANGAT00006603	An08g02840	0	0
CADANGAT00006607	An08g02880	0	0
CADANGAT00006608	An08g02890	0	0
CADANGAT00006613	An08g02940	440	3.90659
CADANGAT00006617	An08g02980	1	0.00637299
CADANGAT00006621	An08g03020	1	0.0475785
CADANGAT00006624	An08g03050	7	0.311639
CADANGAT00006628	An08g03090	0	0
CADANGAT00006629	An08g03100	40	0.374341
CADANGAT00006630	An08g03110	1	0.0128511
CADANGAT00006632	An08g03130	0	0
CADANGAT00006633	An08g03140	0	0
CADANGAT00006635	An08g03160	0	0
CADANGAT00006640	An08g03210	2	0.0352135
CADANGAT00006641	An08g03220	0	0
CADANGAT00006642	An08g03230	2	0.0997246
CADANGAT00006649	An08g03300	0	0
CADANGAT00006652	An08g03330	0	0
CADANGAT00006656	An08g03370	1	0.0402115
CADANGAT00006658	An08g03390	68	0.588652
CADANGAT00006660	An08g03410	1	0.0151649
CADANGAT00006670	An08g03500	1	0.0238804
CADANGAT00006674	An08g03540	0	0
CADANGAT00006697	An08g03770	2	0.00996449
CADANGAT00006700	An08g03800	0	0
CADANGAT00006701	An08g03810	32	0.22161
CADANGAT00006702	An08g03820	128	0.761983
CADANGAT00006703	An08g03830	0	0
CADANGAT00006704	An08g03840	33	0.184303
CADANGAT00006706	An08g03860	82	1.91419
CADANGAT00006719	An08g03990	125	0.965425
CADANGAT00006737	An08g04170	1	0.0277013
CADANGAT00006738	An08g04180	17	0.162511
CADANGAT00006739	An08g04190	73	0.44217
CADANGAT00006740	An08g04200	64	0.554025
CADANGAT00006741	An08g04210	3	0.0203464
CADANGAT00006743	An08g04230	1	0.0202363
CADANGAT00006744	An08g04235	90	1.06848
CADANGAT00006755	An08g04335	0	0
CADANGAT00006756	An08g04340	0	0
CADANGAT00006764	An08g04420	735	2.07571
CADANGAT00006772	An08g04500	0	0
CADANGAT00006778	An08g04560	0	0
CADANGAT00006779	An08g04570	0	0
CADANGAT00006783	An08g04610	0	0
CADANGAT00006790	An08g04680	11	0.107294
CADANGAT00006793	An08g04710	1	0.00548661
CADANGAT00006794	An08g04720	0	0
CADANGAT00006802	An08g04800	0	0
CADANGAT00006812	An08g04900	0	0
CADANGAT00006816	An08g04940	1	0.015621
[truncated: 13,424 more rows]

## Sheet: T0 AS to S ratios
ATCC ID	CBS ID	RPKM AS	RPKM S	AS/S
CADANGAT00000355	An01g03620	691.534	0.0112062	61710
CADANGAT00005494	An07g02220	133.516	0.0936214	1426.13
CADANGAT00009381	An11g10640	119.983	0	n/a
CADANGAT00002182	An02g06640	76.9877	0.00735929	10461.3
TID_44365	0	59.4368	0.212623	279.541
CADANGAT00002933	An02g14060	21.3171	0.0395337	539.213
CADANGAT00012288	An15g06090	19.1508	1.32954	14.4041
CADANGAT00004455	An04g07435	6.98628	0.056893	122.797
CADANGAT00010551	An13g00190	6.87677	0.0941955	73.0053
CADANGAT00010393	An12g09570	6.3984	0.0117398	545.016
CADANGAT00010392	An12g09565	5.83026	0.0637594	91.4416
CADANGAT00006323	An08g00040	4.73852	0	n/a
CADANGAT00010325	An12g08910	4.47427	0.0273929	163.337
CADANGAT00006083	An07g08090	4.37766	0	n/a
CADANGAT00006365	An08g00460	4.24815	0.0537897	78.9769
TID_197631	An02g09040	4.19992	0.433017	9.6992
CADANGAT00007971	An09g04350	4.06396	0.00734103	553.595
CADANGAT00012922	An16g04510	3.72518	0	n/a
TID_142689	An12g10210	3.55953	0	n/a
CADANGAT00004369	An04g06550	3.42556	0.0181499	188.737
TID_202206	0	3.25479	0.572277	5.68743
CADANGAT00001017	An01g10180	3.01363	0	n/a
CADANGAT00007890	An09g03520	2.96951	0	n/a
CADANGAT00007893	An09g03550	2.90061	0.0105658	274.527
TID_46258	An01g14550	2.82282	0.157452	17.9282
TID_43323	0	2.77934	0.00930326	298.75
CADANGAT00001015	An01g10160	2.70492	0.0726294	37.2428
TID_48042	An11g06970	2.62806	0.0110803	237.183
CADANGAT00004170	An04g04560	2.62189	0.0730478	35.8929
TID_37001	An02g06180	2.49512	2.40596	1.03706
CADANGAT00007892	An09g03540	2.40273	0	n/a
CADANGAT00013694	An18g00580	2.39715	23.8967	0.100313
TID_41218	0	2.35187	0.138791	16.9454
TID_123678	An12g05930	2.32379	0.0668573	34.7574
CADANGAT00001205	An01g12070	2.28335	0.0870128	26.2415
CADANGAT00011394	An14g04580	2.17493	0	n/a
CADANGAT00008165	An09g06275	2.10861	0.0304993	69.1363
CADANGAT00005692	An07g04210	2.08433	0	n/a
TID_35745	An01g10020	2.0618	0.00902574	228.436
TID_37167	0	1.90013	0.293399	6.47627
TID_175143	An02g08260	1.89849	0.0307104	61.819
CADANGAT00005981	An07g07080	1.88243	0.00803923	234.155
TID_44289	An04g01090	1.87974	0.045986	40.8762
CADANGAT00004292	An04g05780	1.87092	0	n/a
TID_37864	An06g01770	1.86008	0.0161663	115.059
CADANGAT00014244	An18g06060	1.84063	0.0135088	136.254
TID_39350	An11g08850	1.83227	0.00791026	231.632
TID_137394	An02g04300	1.79435	0.0833362	21.5315
CADANGAT00002041	An02g05250	1.77394	0.0124653	142.31
CADANGAT00014319	An18g06790	1.71831	0.0139549	123.133
CADANGAT00004494	An04g07820	1.67154	0.14863	11.2464
TID_43857	An12g03460	1.65945	0.0540847	30.6824
CADANGAT00005849	An07g05770	1.65396	0.0435064	38.0166
CADANGAT00006621	An08g03020	1.64112	0.0338752	48.4459
CADANGAT00006674	An08g03540	1.61567	0.0202633	79.7339
TID_181216	0	1.57138	5.09093	0.308663
CADANGAT00004464	An04g07520	1.55517	0	n/a
TID_44497	An03g05020	1.54303	0.207451	7.43802
TID_43130	An09g06230	1.48241	0.0313615	47.2684
CADANGAT00001102	An01g11030	1.45698	0.0178219	81.7524
CADANGAT00012559	An16g00880	1.43926	0.00532093	270.49
TID_40900	An16g06540	1.42206	0	n/a
CADANGAT00010804	An13g02720	1.39695	0.0642104	21.7558
CADANGAT00008084	An09g05510	1.38536	0.0533051	25.9892
TID_38455	An08g03030	1.36819	0.690586	1.9812
CADANGAT00004254	An04g05400	1.34246	0.0178938	75.0238
TID_42474	An12g03730	1.30437	0.0778536	16.7542
CADANGAT00010308	An12g08740	1.302	0.0516006	25.2322
TID_173423	An02g14950	1.29129	1.47624	0.874718
TID_130818	An01g09300	1.28002	2.18167	0.586719
TID_50087	An09g05120	1.27844	0.157975	8.09267
TID_56753	An18g01240	1.26204	0.142712	8.8433
TID_139169	An02g13500	1.25352	0.00398711	314.394
CADANGAT00012045	An15g03660	1.23928	0.0242117	51.1854
CADANGAT00014208	An18g05710	1.23866	0.0203189	60.9611
TID_36448	0	1.23573	0.278968	4.42966
CADANGAT00011793	An15g01150	1.2338	0.0167459	73.6781
CADANGAT00008617	An11g02790	1.20086	0	n/a
TID_41666	An14g02490	1.19756	0	n/a
CADANGAT00002238	An02g07220	1.1897	0.0138677	85.7896
CADANGAT00013519	An17g01230	1.16414	0.0242826	47.9412
CADANGAT00012819	An16g03470	1.15671	0.139926	8.26656
CADANGAT00010332	An12g08970	1.15298	0	n/a
CADANGAT00000336	An01g03430	1.13274	0.0129002	87.8082
CADANGAT00004136	An04g04220	1.12571	0	n/a
CADANGAT00004786	An05g00380	1.12341	0	n/a
TID_206982	An02g07340	1.11029	0.00884778	125.488
CADANGAT00005879	An07g06070	1.10462	0.0342016	32.2973
TID_35697	An01g10790	1.08579	36.493	0.0297534
TID_209924	0	1.06623	0.445179	2.39506
TID_175394	An02g08180	1.05982	0.00304366	348.205
CADANGAT00002515	An02g09980	1.05681	0.127423	8.29373
TID_38849	An11g02160	1.05615	0.0516757	20.4381
TID_212768	An12g00160	1.0434	0.622263	1.67679
CADANGAT00004642	An04g09320	1.03237	0.3462	2.98199
CADANGAT00002231	An02g07150	1.021	0.00558898	182.681
TID_183231	An16g00650	1.01886	0.0408463	24.9439
CADANGAT00002132	An02g06160	1.01271	0.0310325	32.6337
CADANGAT00001278	An01g12790	1.00346	0	n/a
TID_193846	An16g09310	1.00077	3.02346	0.331004
TID_45255	An04g07510	0.975316	0.0125092	77.9676
TID_189049	An09g06770	0.970423	0.0724817	13.3885
TID_44366	0	0.969362	0	n/a
TID_42299	An12g05890	0.967161	0.209144	4.62438
TID_207532	An02g14860	0.949904	1.03055	0.921749
TID_135398	An01g10640	0.941779	0.0258003	36.5026
CADANGAT00004495	An04g07830	0.926981	0.0545613	16.9897
TID_41575	An14g01410	0.91459	2.94635	0.310414
TID_128981	An07g02060	0.907735	0.0303845	29.875
TID_182927	An15g07510	0.90328	0.0478024	18.8961
TID_178064	An11g03890	0.898778	0.0828872	10.8434
TID_139952	An07g00530	0.893277	0.0030946	288.657
TID_51892	An01g07140	0.889921	0.00773447	115.059
TID_186554	An12g07390	0.882715	0.0513152	17.2018
CADANGAT00010467	An12g10310	0.878834	0.0209818	41.8855
TID_37502	An02g13120	0.871456	0.682716	1.27645
TID_210730	An16g01880	0.842422	0.0185482	45.418
TID_173033	An02g08990	0.833124	1.24809	0.667519
TID_48891	An15g07520	0.831307	0.0756418	10.99
CADANGAT00001973	An02g04570	0.823701	0.034005	24.2229
CADANGAT00009153	An11g08300	0.808686	0	n/a
TID_35595	An01g12040	0.808519	0.194321	4.16074
TID_36022	An01g06650	0.798473	0.0331168	24.1108
TID_52063	0	0.783319	0.134474	5.82504
CADANGAT00008016	An09g04800	0.783192	0.0242495	32.2973
CADANGAT00014078	An18g04390	0.782716	0	n/a
CADANGAT00008565	An11g02290	0.781471	0.115564	6.76224
CADANGAT00011836	An15g01570	0.77222	0.0637594	12.1115
CADANGAT00012043	An15g03640	0.766124	0.0166829	45.9227
TID_41870	An14g05250	0.764395	0.00591687	129.189
CADANGAT00005621	An07g03490	0.756174	0	n/a
TID_36813	An02g03300	0.752451	0.615355	1.22279
TID_47046	An02g07780	0.750514	0.0559704	13.4091
CADANGAT00008567	An11g02310	0.748	0	n/a
CADANGAT00007880	An09g03420	0.735661	0	n/a
TID_142020	0	0.733827	0.200572	3.65867
TID_42156	An12g07820	0.725988	0.00580085	125.152
CADANGAT00006085	An07g08110	0.723333	0	n/a
CADANGAT00013695	An18g00590	0.722062	0.362892	1.98974
TID_53655	0	0.721727	0.043886	16.4455
TID_207411	An02g13130	0.712901	0.168907	4.22066
TID_47266	An06g01200	0.710823	0.200572	3.54398
CADANGAT00014067	An18g04295	0.704226	0.418647	1.68215
TID_175045	An02g14920	0.699498	0.739609	0.945768
CADANGAT00008486	An11g01500	0.691811	0.138861	4.98202
CADANGAT00011990	An15g03110	0.686543	0.107972	6.35852
TID_192065	An13g01690	0.684464	0.00910288	75.1921
CADANGAT00014248	An18g06090	0.684273	0	n/a
CADANGAT00002141	An02g06240	0.67938	0.182825	3.71602
TID_37229	0	0.675008	0.00786818	85.7896
CADANGAT00003778	An04g00700	0.674899	0.0202633	33.3066
TID_54902	An17g01200	0.673636	0	n/a
TID_53847	An14g04520	0.664643	6.34066	0.104822
TID_189693	0	0.662762	0.0518417	12.7843
TID_41034	An16g04460	0.661631	0.79345	0.833865
CADANGAT00012027	An15g03480	0.648258	0	n/a
CADANGAT00004293	An04g05783	0.64809	0.330599	1.96035
CADANGAT00008904	An11g05690	0.643007	0	n/a
CADANGAT00012818	An16g03460	0.642539	0.13107	4.90226
CADANGAT00008668	An11g03300	0.63812	0.0238584	26.7462
TID_171629	An01g07120	0.634977	0.00697744	91.0043
TID_38703	An11g00130	0.630056	0.0271416	23.2137
TID_56782	An18g03570	0.629436	0.163212	3.85655
TID_39230	An11g07000	0.628072	0.0170025	36.94
CADANGAT00006281	An07g10070	0.620668	0.0332408	18.6719
CADANGAT00005878	An07g06060	0.616657	0.00643138	95.8825
CADANGAT00006022	An07g07490	0.614748	0.00791026	77.7153
CADANGAT00006372	An08g00530	0.61129	0.0698843	8.74718
CADANGAT00013818	An18g01850	0.606164	0	n/a
CADANGAT00012309	An15g06300	0.603893	0	n/a
CADANGAT00004840	An05g00890	0.597184	0	n/a
TID_57297	An17g02080	0.593586	0.708421	0.837901
CADANGAT00013354	An16g08900	0.593093	0.0405265	14.6347
TID_176601	An06g02040	0.589598	0.0017081	345.177
TID_49535	An12g08270	0.587575	0.135473	4.33722
TID_37234	0	0.58652	0.158488	3.70073
TID_39772	An07g07570	0.586256	0.0204837	28.6206
CADANGAT00012734	An16g02630	0.585699	0.0341358	17.1579
TID_184568	An14g07140	0.583567	0	n/a
CADANGAT00001773	An02g02610	0.582455	0.0149248	39.0259
CADANGAT00011330	An14g03940	0.578666	0	n/a
TID_141231	An14g00680	0.578632	0.0393875	14.6908
TID_38582	An08g01300	0.567255	0	n/a
CADANGAT00013638	An17g02400	0.564411	0	n/a
CADANGAT00001347	An01g13495	0.55986	0.0616341	9.08361
CADANGAT00010894	An13g03620	0.557957	0.0100513	55.5109
CADANGAT00012506	An16g00340	0.557371	0	n/a
TID_43957	An05g02440	0.554528	0.549424	1.00929
CADANGAT00014107	An18g04680	0.554155	0.00645947	85.7896
TID_54150	An18g03430	0.550262	0.202864	2.71247
TID_187681	An18g06660	0.548048	0.880041	0.622753
TID_47885	An11g02640	0.547776	1.60692	0.340886
TID_41681	An14g02700	0.539124	0.00966809	55.7632
CADANGAT00006905	An08g05840	0.534576	0.186095	2.87259
CADANGAT00002887	An02g13610	0.5332	0	n/a
TID_187258	An18g03060	0.532584	0.0867618	6.13847
TID_210842	An14g00190	0.53025	0.103351	5.13055
TID_52103	0	0.530125	0.0112232	47.2347
TID_183873	An16g00660	0.528823	0.0127794	41.3809
TID_174136	An02g01070	0.527364	0.0147186	35.8298
TID_48279	An07g08930	0.524956	2.55267	0.20565
TID_52216	An02g04860	0.515229	0.0940371	5.479
CADANGAT00009295	An11g09775	0.514813	0.81612	0.630806
TID_199408	An11g06920	0.514214	0.0738378	6.9641
TID_54453	An12g00560	0.509791	0.0180392	28.2601
TID_173835	An02g14720	0.505728	0.00600088	84.2757
CADANGAT00008998	An11g06700	0.503992	0.0847959	5.94359
CADANGAT00006092	An07g08180	0.49476	0.0516006	9.58825
TID_185180	An14g06740	0.490905	0.0300858	16.3168
CADANGAT00005808	An07g05360	0.490441	0.014292	34.3158
CADANGAT00006069	An07g07950	0.488922	0.0086504	56.5202
CADANGAT00009165	An11g08420	0.488351	0	n/a
CADANGAT00014249	An18g06100	0.487895	0.00966809	50.4645
TID_190560	An04g03860	0.48762	0.0119292	40.8762
CADANGAT00005677	An07g04060	0.484939	0.118769	4.08303
CADANGAT00000392	An01g03990	0.483752	0.0247914	19.5129
CADANGAT00006585	An08g02660	0.482341	0.227572	2.11951
TID_186313	An12g04770	0.482079	0.00350692	137.465
TID_51865	An01g08280	0.481533	0.691185	0.696678
CADANGAT00007744	An09g02110	0.476476	0	n/a
CADANGAT00002761	An02g12380	0.475497	0.0455923	10.4293
TID_190592	0	0.475155	0	n/a
CADANGAT00005995	An07g07220	0.473377	0.0360785	13.1208
TID_184104	An16g04440	0.471634	0.0196067	24.0547
TID_204582	0	0.471461	2.33561	0.201858
TID_175373	An02g14730	0.470067	0.0196792	23.8865
CADANGAT00007953	An09g04160	0.468863	0.0122249	38.353
CADANGAT00002733	An02g12100	0.46174	0	n/a
TID_51366	An03g01520	0.46146	0.0153685	30.0264
CADANGAT00010232	An12g07980	0.460913	0	n/a
CADANGAT00010335	An12g09000	0.460564	0.0711699	6.47133
TID_178113	An11g07760	0.460183	0.0278441	16.5271
CADANGAT00001997	An02g04810	0.458304	0	n/a
CADANGAT00013951	An18g03160	0.458157	0.0939186	4.87823
TID_184622	An14g00260	0.457562	0.0310869	14.7188
CADANGAT00005779	An07g05070	0.457303	0.0133263	34.3158
TID_42038	An12g09560	0.454769	0.139325	3.26409
CADANGAT00001650	An02g01380	0.454132	0.0168732	26.9144
TID_186597	An05g00040	0.452051	0.197425	2.28973
CADANGAT00001108	An01g11090	0.450945	0.00757279	59.5481
TID_46289	An01g13630	0.450167	0.203251	2.21483
TID_127337	An18g04280	0.449762	0.0495136	9.08361
CADANGAT00000389	An01g03960	0.447888	0	n/a
TID_46155	0	0.444333	0	n/a
CADANGAT00011205	An14g02690	0.443853	0	n/a
TID_135545	An01g02660	0.441677	0	n/a
TID_38787	An11g01260	0.440726	0.00545837	80.7432
TID_191841	An13g02340	0.43775	0.00456549	95.8825
CADANGAT00005547	An07g02750	0.437331	4.22847	0.103425
TID_173139	An02g07800	0.437144	0.528554	0.827057
TID_45232	An17g02230	0.436964	0.541177	0.807432
CADANGAT00004556	An04g08450	0.436538	0.0346016	12.6161
CADANGAT00003716	An04g00090	0.431451	0.0610686	7.06503
TID_39426	An11g09660	0.429791	0.037354	11.5059
TID_37670	An06g02490	0.428535	0.0102723	41.7173
CADANGAT00009019	An11g06910	0.42656	0.00880487	48.4459
CADANGAT00011805	An15g01260	0.425267	0	n/a
CADANGAT00002644	An02g11220	0.424721	0.121143	3.50595
TID_120053	An04g00780	0.424315	0.0342556	12.3867
TID_210788	An16g00850	0.424136	0.991748	0.427665
CADANGAT00004895	An05g01460	0.423927	0	n/a
CADANGAT00002115	An02g05990	0.423584	0.00688008	61.5667
CADANGAT00001755	An02g02420	0.422536	0	n/a
TID_39471	An11g10170	0.413146	0.418647	0.986861
TID_213016	An04g04210	0.410872	0.399756	1.02781
CADANGAT00012577	An16g01060	0.410814	0.0893487	4.59787
CADANGAT00013981	An18g03440	0.408941	0.733178	0.557765
CADANGAT00014246	An18g06080	0.40886	0.00613783	66.6131
TID_190721	An04g00180	0.407708	0.0956223	4.26373
CADANGAT00013923	An18g02880	0.406247	0.0100627	40.3716
CADANGAT00007143	An08g08200	0.402358	0.0104909	38.353
CADANGAT00004326	An04g06130	0.40195	0	n/a
CADANGAT00011272	An14g03370	0.393415	0.085669	4.59227
CADANGAT00013366	An16g09030	0.393306	0.0119292	32.9701
CADANGAT00005184	An06g01790	0.388791	0.0154085	25.2322
CADANGAT00009478	An12g00290	0.386357	0	n/a
CADANGAT00013069	An16g06000	0.38528	0.0238584	16.1486
TID_46249	An01g14880	0.382456	0.0410894	9.30789
CADANGAT00012919	An16g04480	0.38192	0.103201	3.70073
TID_123165	An08g06610	0.379788	0.147057	2.58259
CADANGAT00006909	An08g05880	0.379358	0	n/a
CADANGAT00009122	An11g07990	0.379118	0	n/a
TID_47962	An11g04700	0.377737	0.0311883	12.1115
TID_41786	An14g03980	0.374131	2.80663	0.133302
TID_40561	An15g03400	0.37324	0.0117398	31.7926
CADANGAT00008709	An11g03710	0.369816	0.122137	3.02787
CADANGAT00012359	An15g06800	0.368849	0	n/a
CADANGAT00000826	An01g08270	0.367377	0.325273	1.12944
TID_45778	An03g00900	0.363152	13.8427	0.0262342
CADANGAT00013288	An16g08240	0.361453	0	n/a
CADANGAT00013392	An16g09280	0.360618	1.03617	0.348031
TID_37879	An08g10740	0.358067	0.31268	1.14516
CADANGAT00006896	An08g05750	0.357943	0.0545613	6.56038
CADANGAT00000602	An01g06090	0.356527	0.0220779	16.1486
CADANGAT00011578	An14g06410	0.353121	0.032131	10.99
CADANGAT00014268	An18g06280	0.351961	0.020513	17.1579
CADANGAT00006441	An08g01220	0.349201	0	n/a
CADANGAT00013517	An17g01210	0.345738	0.0155707	22.2044
CADANGAT00004647	An04g09370	0.343648	0	n/a
CADANGAT00005986	An07g07130	0.343618	0.0234796	14.6347
TID_41513	An14g00690	0.343568	0.0845857	4.06177
TID_173432	An02g01570	0.341681	0.857179	0.39861
CADANGAT00004845	An05g00940	0.341527	0.0773447	4.41564
TID_209889	An07g01550	0.341248	0.289806	1.1775
TID_52335	An02g08430	0.341174	0.139789	2.44065
TID_127208	An02g05790	0.340784	0.0562746	6.05574
TID_141662	An16g00760	0.338028	0	n/a
TID_49633	An12g05440	0.336029	0.0134068	25.064
CADANGAT00011881	An15g02020	0.33455	0	n/a
CADANGAT00005630	An07g03580	0.331087	0.0364489	9.08361
CADANGAT00008080	An09g05470	0.330872	0.00799577	41.3809
CADANGAT00011586	An14g06490	0.330022	0	n/a
TID_40432	0	0.329733	0	n/a
TID_35381	An01g14900	0.323581	0.00317429	101.938
CADANGAT00012023	An15g03440	0.32127	0.0748971	4.28948
CADANGAT00003762	An04g00540	0.320916	0	n/a
CADANGAT00002921	An02g13950	0.31992	0	n/a
TID_38188	An08g06590	0.319698	0.110711	2.88769
TID_39515	An11g10840	0.319526	0.0491253	6.50431
CADANGAT00008083	An09g05500	0.318929	0.0893026	3.57133
TID_43507	0	0.317651	0.0209818	15.1393
CADANGAT00005724	An07g04530	0.315994	0.0408373	7.73789
TID_212379	An09g06340	0.315537	0.0738162	4.27464
TID_41846	An14g04850	0.314688	0.0103665	30.3563
TID_203198	An12g00030	0.313672	1.27601	0.245822
CADANGAT00001901	An02g03870	0.31248	0	n/a
CADANGAT00007630	An09g00940	0.310779	0.063395	4.90226
TID_184090	An12g06860	0.310565	0	n/a
CADANGAT00008352	An11g00190	0.310483	0.117814	2.63537
CADANGAT00004128	An04g04140	0.309859	0.0837293	3.70073
CADANGAT00006014	An07g07410	0.308129	0.0109033	28.2601
CADANGAT00010193	An12g07610	0.308071	0	n/a
CADANGAT00004641	An04g09310	0.307923	0	n/a
TID_54961	An04g07230	0.305485	0.0139695	21.8679
CADANGAT00011367	An14g04310	0.30519	0	n/a
TID_193722	An16g08650	0.304685	0.306913	0.992744
TID_55278	An01g12220	0.304121	0.0136965	22.2044
CADANGAT00010709	An13g01780	0.3038	0.0430005	7.06503
TID_45173	0	0.300215	0	n/a
TID_54172	An18g04090	0.299078	0.00722745	41.3809
CADANGAT00004493	An04g07810	0.298592	0.428463	0.69689
TID_182952	An15g01810	0.298592	0.0298832	9.99197
CADANGAT00000625	An01g06320	0.29751	0	n/a
TID_47196	An02g14660	0.296436	0.213605	1.38777
CADANGAT00002936	An02g14090	0.296355	0.0110803	26.7462
TID_50432	An04g04370	0.294775	0.00420232	70.1456
CADANGAT00001830	An02g03170	0.293488	0.0126429	23.2137
TID_186429	An12g07660	0.292147	2.97333	0.0982558
TID_46333	An01g12770	0.289333	0.588629	0.491537
TID_197269	An02g05120	0.289333	0.0516006	5.60716
TID_44771	An13g01440	0.288022	0.00261808	110.013
CADANGAT00002546	An02g10290	0.287799	0	n/a
CADANGAT00010482	An12g10460	0.286727	49.8624	0.00575037
TID_170319	An01g14620	0.285073	0.037854	7.53085
TID_46121	0	0.284127	0.0076776	37.0073
TID_211639	An12g03930	0.283786	0.323961	0.875987
CADANGAT00006008	An07g07350	0.282979	0.0966809	2.92694
CADANGAT00012553	An16g00820	0.282452	0	n/a
TID_41506	An14g00600	0.279295	0.140878	1.98253
CADANGAT00001904	An02g03900	0.278793	0.0330272	8.44133
CADANGAT00008514	An11g01780	0.277264	0	n/a
CADANGAT00003937	An04g02250	0.275873	2.46	0.112143
TID_141132	An11g11240	0.275325	0.330423	0.833251
TID_39526	An11g11000	0.275077	0.0219795	12.5152
TID_54083	An18g00950	0.274918	0.0113495	24.2229
TID_176473	An08g10380	0.274722	0.0111555	24.6267
TID_211749	0	0.273519	1.78923	0.15287
TID_142052	An16g02190	0.273463	0	n/a
CADANGAT00008566	An11g02300	0.273287	0.0150429	18.1672
CADANGAT00005622	An07g03500	0.272906	0.0715751	3.81287
CADANGAT00012920	An16g04490	0.272906	0	n/a
CADANGAT00001334	An01g13360	0.272479	0.0337464	8.07432
TID_55790	An08g05010	0.27187	0.0690685	3.93623
CADANGAT00001960	An02g04450	0.271447	0.0298832	9.08361
TID_214246	An04g06840	0.270653	0.111494	2.42752
TID_208043	An08g05670	0.270256	0.0730278	3.70073
CADANGAT00003296	An03g02710	0.269812	0	n/a
CADANGAT00006904	An08g05830	0.268928	0.0096892	27.7555
CADANGAT00009437	An11g11200	0.268733	0.414181	0.648829
CADANGAT00006848	An08g05270	0.268733	0	n/a
CADANGAT00004425	An04g07140	0.267759	0.0310084	8.63503
CADANGAT00006740	An08g04200	0.267488	0.104778	2.55291
TID_126020	An16g00830	0.265762	0	n/a
TID_127881	An14g05140	0.265618	0.272249	0.975646
CADANGAT00009519	An12g00695	0.264575	0	n/a
TID_210672	0	0.264501	0.0174711	15.1393
CADANGAT00004635	An04g09240	0.264436	0.00545837	48.4459
CADANGAT00005649	An07g03780	0.26436	0.0151112	17.4944
TID_42987	An18g05840	0.262845	0.767388	0.342519
TID_196993	An02g01710	0.26154	4.92353	0.0531205
TID_43555	An09g00520	0.2604	0.00764454	34.0635
CADANGAT00008453	An11g01170	0.259645	0	n/a
TID_48684	An15g01920	0.25937	0.263251	0.985259
TID_56645	An12g09130	0.258673	0.180354	1.43425
TID_185165	An14g06720	0.25792	0.0737152	3.49887
TID_206203	An01g03480	0.257699	0.0323654	7.96217
TID_43035	An18g06520	0.257564	0.134748	1.91145
TID_43508	An09g01170	0.257545	0.231252	1.1137
TID_140888	An01g07100	0.257272	0.532982	0.482704
TID_54585	An04g02380	0.256708	0.194106	1.32252
CADANGAT00011427	An14g04900	0.255936	0.0281756	9.08361
TID_171010	An01g00930	0.255025	0.484299	0.526586
CADANGAT00001860	An02g03470	0.254589	0	n/a
TID_38797	An11g01390	0.253439	0.103906	2.43912
CADANGAT00004604	An04g08930	0.252655	0	n/a
CADANGAT00011888	An15g02090	0.251109	0	n/a
TID_46527	An01g08220	0.25077	0.600932	0.417302
TID_135230	An02g08845	0.249583	0.0314727	7.93013
CADANGAT00002180	An02g06620	0.248826	0	n/a
CADANGAT00004441	An04g07300	0.246092	0	n/a
TID_212337	An09g06720	0.245698	0.182578	1.34572
CADANGAT00004068	An04g03550	0.245113	0	n/a
TID_39144	An11g05890	0.244975	0.00915924	26.7462
TID_126024	An07g01730	0.242101	0	n/a
TID_53399	An15g00880	0.241546	1.83056	0.131952
CADANGAT00001152	An01g11540	0.240246	0	n/a
TID_130414	An12g06150	0.240146	0.0688008	3.49046
CADANGAT00000512	An01g05200	0.239611	0.0547858	4.37359
TID_214831	An12g10280	0.238793	0.00795278	30.0264
CADANGAT00004644	An04g09340	0.23852	0.0262583	9.08361
CADANGAT00007852	An09g03150	0.238326	0	n/a
CADANGAT00004134	An04g04200	0.237117	0.406474	0.583351
CADANGAT00006312	An07g10380	0.23573	0.0622829	3.78484
TID_194893	An12g10250	0.235209	1.11861	0.210269
TID_126281	An18g06600	0.234847	0.440441	0.53321
TID_40016	An07g03930	0.23419	21.2195	0.0110365
CADANGAT00003454	An03g04440	0.234066	0.00626787	37.3437
TID_206419	An01g00030	0.232871	0.726791	0.320409
TID_135520	An11g10610	0.232669	0.168093	1.38417
TID_181522	An07g03990	0.231748	0.00624802	37.0914
TID_213634	0	0.231536	0.719499	0.321802
TID_45652	An03g02840	0.23014	0.0175401	13.1208
CADANGAT00004615	An04g09040	0.229686	0.213349	1.07658
TID_54712	An03g04510	0.228685	0.0276317	8.27617
TID_41124	An16g03350	0.228685	0.0110527	20.6904
TID_210291	An15g06080	0.228206	12.177	0.0187407
TID_37190	An02g08530	0.227498	0	n/a
CADANGAT00010265	An12g08310	0.22693	0.0710025	3.19608
CADANGAT00010200	An12g07680	0.224393	0.0133396	16.8215
TID_47780	An11g00390	0.224284	0.0157125	14.2742
CADANGAT00009948	An12g05040	0.223944	0.0147922	15.1393
TID_45889	An04g08870	0.223436	0.74464	0.300059
TID_42074	An12g09050	0.223356	0	n/a
TID_37000	0	0.222974	0.192106	1.16068
CADANGAT00009480	An12g00310	0.222707	0.00817247	27.2508
CADANGAT00014006	An18g03690	0.222177	0.53532	0.415035
CADANGAT00013547	An17g01510	0.221926	0	n/a
CADANGAT00009570	An12g01200	0.22167	0.106999	2.0717
CADANGAT00000967	An01g09680	0.221635	2.1319	0.103961
TID_129581	An09g05110	0.220668	11.1317	0.0198234
TID_120862	0	0.220634	0.0485786	4.5418
TID_194532	An03g02970	0.219773	0.0747026	2.94197
CADANGAT00012286	An15g06070	0.219553	0.391558	0.560716
TID_201966	An12g07520	0.218039	0.0180027	12.1115
CADANGAT00002738	An02g12150	0.217517	0	n/a
TID_36057	An01g06160	0.217329	0.0149794	14.5085
TID_48781	An15g04780	0.215746	0.042752	5.04645
TID_137408	An18g05490	0.215264	0.688008	0.31288
TID_214244	An04g06870	0.213937	0.453566	0.471678
CADANGAT00004457	An04g07450	0.21328	0	n/a
TID_44318	An04g00660	0.212157	0.206312	1.02833
TID_52986	An11g05730	0.211817	0.055615	3.80864
TID_37071	0	0.211767	0.986145	0.214742
CADANGAT00012576	An16g01050	0.211688	0.165584	1.27843
CADANGAT00008474	An11g01380	0.211268	0	n/a
TID_192184	An13g02310	0.210901	0.192463	1.0958
TID_202592	An18g05220	0.209736	0.341874	0.61349
TID_210445	An16g05320	0.209511	0.0138388	15.1393
CADANGAT00002455	An02g09380	0.209014	0.991076	0.210896
CADANGAT00002926	An02g14000	0.208903	0.31461	0.664006
CADANGAT00009415	An11g10980	0.20832	0.0344004	6.05574
CADANGAT00001988	An02g04720	0.20832	0	n/a
TID_171442	An01g06810	0.208065	0.321884	0.646399
TID_210295	An15g06110	0.206972	0.299398	0.691294
CADANGAT00006670	An08g03500	0.205925	0.0170025	12.1115
TID_194318	An03g02110	0.205617	0.0132864	15.4758
TID_44735	An13g01020	0.205193	0.149558	1.372
TID_210373	An15g07070	0.204916	0.939738	0.218056
TID_42369	An12g04975	0.204619	0.0225262	9.08361
TID_119526	An06g01130	0.203733	0.0758987	2.68428
TID_53860	An14g04910	0.202654	0.0203045	9.98075
CADANGAT00008756	An11g04190	0.200975	0.0379287	5.29877
CADANGAT00012662	An16g01910	0.200975	0	n/a
CADANGAT00003304	An03g02790	0.200807	0	n/a
TID_200208	An07g03680	0.200704	1.97287	0.101732
CADANGAT00005623	An07g03510	0.200275	0.094706	2.1147
TID_187212	An18g01610	0.199991	0.0368652	5.42493
CADANGAT00001691	An02g01780	0.199858	0.00507741	39.3623
CADANGAT00008795	An11g04580	0.199344	0	n/a
TID_43429	An09g02120	0.197078	0.0276317	7.13231
CADANGAT00007690	An09g01570	0.196442	0	n/a
TID_36456	An06g00110	0.196442	0	n/a
TID_214844	An12g09960	0.196122	0.004519	43.3994
CADANGAT00007019	An08g06970	0.19608	0	n/a
TID_127307	An07g10190	0.195909	0.0334665	5.85388
CADANGAT00010231	An12g07970	0.195233	0	n/a
CADANGAT00000544	An01g05520	0.194734	0	n/a
TID_191577	An03g04890	0.194	0.00835716	23.2137
TID_37464	An02g12503	0.191741	0.0730678	2.62415
CADANGAT00007303	An08g09820	0.190013	0	n/a
TID_54678	0	0.189738	0.148275	1.27963
TID_40732	An15g05860	0.189405	0.0110389	17.1579
TID_38980	An11g03820	0.189248	0	n/a
TID_53120	An07g10350	0.189148	3.23896	0.0583978
TID_40385	0	0.188982	0.0187243	10.0929
TID_37721	An08g10860	0.188294	0.0221219	8.51167
CADANGAT00011973	An15g02940	0.188188	0.0124304	15.1393
CADANGAT00011974	An15g02950	0.188044	0	n/a
TID_126602	An13g00040	0.188002	1.1012	0.170726
CADANGAT00006151	An07g08780	0.187925	0	n/a
TID_175174	An02g11700	0.18662	0.608636	0.30662
CADANGAT00006822	An08g05000	0.18662	0.0785834	2.3748
CADANGAT00004251	An04g05370	0.18662	0	n/a
CADANGAT00004266	An04g05520	0.18662	0	n/a
TID_45202	An17g01915	0.18662	0	n/a
TID_36617	An02g00400	0.186313	0.034005	5.479
TID_122612	An17g01450	0.186232	0.655038	0.284307
TID_35476	An01g13670	0.186135	0.0153685	12.1115
CADANGAT00006864	An08g05430	0.185653	0	n/a
TID_56133	An07g09170	0.18554	1.07461	0.172658
CADANGAT00010787	An13g02560	0.185333	0.020403	9.08361
CADANGAT00010246	An12g08120	0.184196	0.00960531	19.1765
CADANGAT00007202	An08g08790	0.183749	0.64858	0.283309
CADANGAT00014109	An18g04700	0.183676	0	n/a
CADANGAT00006325	An08g00060	0.183644	0.222388	0.825782
CADANGAT00004643	An04g09330	0.183151	0.0109979	16.6533
CADANGAT00003861	An04g01510	0.181883	0.810942	0.224287
TID_120073	An17g02060	0.181163	0.0129756	13.9618
CADANGAT00013672	An18g00360	0.180965	0.00896496	20.1858
TID_46147	0	0.180965	0	n/a
CADANGAT00006051	An07g07770	0.180824	0	n/a
TID_39551	An11g11260	0.180399	4.88758	0.0369097
TID_35696	An01g10800	0.180185	0.102015	1.76626
CADANGAT00012274	An15g05950	0.179824	0.0165739	10.8499
TID_171597	An01g00950	0.179155	1.53839	0.116456
CADANGAT00009123	An11g08000	0.179155	0.0788916	2.2709
CADANGAT00000364	An01g03710	0.179155	0	n/a
TID_35553	An01g12540	0.178797	0.00885759	20.1858
TID_39731	An07g08200	0.178264	0.662336	0.269144
CADANGAT00006582	An08g02630	0.178264	0.0183982	9.68918
CADANGAT00002974	An02g14480	0.178205	0.0470839	3.78484
TID_39233	An11g07030	0.17794	0.0086001	20.6904
CADANGAT00004771	An05g00230	0.177381	0.0146457	12.1115
TID_132947	An01g14920	0.177072	0.00344004	51.4738
CADANGAT00005228	An06g02230	0.176507	0.666741	0.264732
TID_51255	An16g08890	0.176334	0.0873554	2.01858
CADANGAT00008425	An11g00880	0.176026	0	n/a
CADANGAT00012397	An15g07180	0.175642	0.054383	3.22973
TID_35780	An01g09600	0.175642	0.0100399	17.4944
CADANGAT00008495	An11g01590	0.175642	0	n/a
TID_36008	An01g06820	0.175136	0.0369804	4.7359
CADANGAT00010336	An12g09010	0.17507	0.0626379	2.79496
CADANGAT00006100	An07g08260	0.175037	0.0102015	17.1579
TID_127450	An07g03370	0.174708	0.133759	1.30614
CADANGAT00003408	An03g03980	0.174502	0	n/a
TID_47618	An08g03260	0.173376	0.362647	0.478084
TID_180846	An07g04070	0.173376	0.0620317	2.79496
TID_211265	An14g06090	0.173097	0.12434	1.39212
TID_41914	An14g05860	0.173097	0.0696733	2.4844
TID_46024	0	0.173097	0.0535948	3.22973
CADANGAT00003021	An02g14960	0.17293	0	n/a
TID_38283	An08g05310	0.172904	0.0823618	2.09932
TID_136125	0	0.172796	0.00684823	25.2322
TID_196237	An01g09270	0.172078	7.07911	0.0243079
CADANGAT00010555	An13g00230	0.170949	0	n/a
TID_36981	An02g05800	0.170624	0.116224	1.46806
CADANGAT00011461	An14g05240	0.170538	0	n/a
CADANGAT00010249	An12g08150	0.170392	0	n/a
TID_46895	An02g00960	0.170084	0.399451	0.425794
CADANGAT00006319	An07g10440	0.169858	0.168294	1.00929
CADANGAT00003405	An03g03950	0.169654	0.0168093	10.0929
CADANGAT00002367	An02g08500	0.169105	0.0718067	2.35501
TID_185118	An14g03030	0.168696	0.242358	0.696062
CADANGAT00005662	An07g03910	0.168696	0.0585001	2.88368
TID_39681	An07g08910	0.168379	0.522731	0.322114
TID_124843	An14g06820	0.168281	0.0641279	2.62415
TID_206101	An01g04530	0.167958	0.0298688	5.62318
CADANGAT00012533	An16g00610	0.167748	0	n/a
CADANGAT00013371	An16g09080	0.167343	0.0487654	3.43158
CADANGAT00013373	An16g09100	0.167044	0.0310325	5.38288
CADANGAT00001003	An01g10040	0.165884	0	n/a
TID_38224	An08g06180	0.165251	0.0254064	6.50431
CADANGAT00001863	An02g03500	0.165087	0.00711162	23.2137
TID_190484	An04g00040	0.164807	0.23533	0.700323
TID_52621	An08g07570	0.164665	0.587336	0.280358
CADANGAT00006608	An08g02890	0.164061	0	n/a
CADANGAT00006986	An08g06640	0.163861	0	n/a
TID_50995	An17g00280	0.163738	0.164727	0.993997
TID_43884	An05g01400	0.162868	0.376528	0.432553
TID_196819	An01g02200	0.162694	0.199125	0.817044
TID_178088	An11g04640	0.161972	0.369804	0.437994
CADANGAT00006420	An08g01010	0.161737	0	n/a
TID_120939	An12g10430	0.161401	0.00922589	17.4944
TID_48030	An11g06770	0.160858	0.0298832	5.38288
TID_205676	An01g09930	0.160738	0.00539861	29.774
TID_215050	#N/A	0.160287	0.00453748	35.3251
TID_182079	An15g00010	0.160103	2.06416	0.0775631
TID_57285	An17g01710	0.160064	0.00288347	55.5109
CADANGAT00012895	An16g04240	0.15996	0.0528292	3.02787
TID_210876	An14g00530	0.159567	2.09344	0.0762224
TID_39408	0	0.158627	0	n/a
CADANGAT00011415	An14g04780	0.158264	0.0313615	5.04645
TID_48502	An07g02840	0.158121	0.0910848	1.73598
CADANGAT00006076	An07g08020	0.157707	0	n/a
CADANGAT00012907	An16g04360	0.15743	0.0467942	3.3643
TID_143899	An04g00010	0.15624	10.7501	0.0145338
CADANGAT00011273	An14g03380	0.156126	0.357719	0.436449
CADANGAT00003244	An03g02200	0.156058	0.216471	0.720921
TID_199510	An11g09600	0.156019	0.0697507	2.2368
CADANGAT00002136	An02g06190	0.155517	0.223424	0.696062
CADANGAT00010584	An13g00530	0.155517	0	n/a
TID_212167	An18g05700	0.155293	1.59868	0.0971382
TID_143709	An18g06850	0.155268	3.06494	0.0506593
TID_131581	An12g04530	0.155268	0.00394458	39.3623
TID_36802	0	0.154825	0.0219143	7.06503
CADANGAT00000395	An01g04020	0.154711	0.00766434	20.1858
CADANGAT00011493	An14g05560	0.154444	0.011771	13.1208
TID_40909	0	0.154254	0.0109167	14.1301
TID_141870	An01g00020	0.154239	0.135187	1.14094
TID_51769	An01g11910	0.15395	0.0301519	5.10582
TID_42592	An18g00380	0.153523	0.0022045	69.641
CADANGAT00008845	An11g05080	0.152343	0	n/a
CADANGAT00011382	An14g04460	0.152343	0	n/a
CADANGAT00004145	An04g04310	0.151922	0.0278747	5.45016
CADANGAT00003754	An04g00460	0.151826	0	n/a
TID_196588	An01g04720	0.151643	0.00804895	18.8401
CADANGAT00006290	An07g10160	0.15055	0.149165	1.00929
CADANGAT00002045	An02g05290	0.15055	0	n/a
CADANGAT00004358	An04g06440	0.150476	0.00877007	17.1579
CADANGAT00001101	An01g11020	0.149296	0.0113786	13.1208
CADANGAT00013304	An16g08400	0.149296	0	n/a
CADANGAT00009468	An12g00190	0.149105	0.0340921	4.37359
CADANGAT00011163	An14g02270	0.148635	0	n/a
CADANGAT00002110	An02g05940	0.148397	0	n/a
TID_192494	An10g00840	0.148307	0.0146942	10.0929
CADANGAT00005712	An07g04410	0.147909	1.04415	0.141655
TID_172523	An01g03000	0.147818	0.0175749	8.41075
TID_131844	An16g07530	0.147385	0.0378593	3.89297
TID_138062	An14g04160	0.147331	0.428195	0.344076
TID_125885	0	0.14723	0.0307104	4.79412
CADANGAT00010226	An12g07920	0.147193	4.14598	0.0355026
TID_200758	An15g05940	0.146915	1.16046	0.126601
CADANGAT00001828	An02g03150	0.146848	0	n/a
CADANGAT00006613	An08g02940	0.146744	0.202286	0.725427
TID_209349	An07g09160	0.146535	0.852181	0.171953
TID_40904	An16g06500	0.146195	0.2063	0.70865
CADANGAT00008126	An09g05910	0.145951	0.036152	4.03716
TID_42037	0	0.145928	0.0111219	13.1208
CADANGAT00011441	An14g05040	0.145655	0.288628	0.504645
CADANGAT00002462	An02g09450	0.145332	0.0392713	3.70073
CADANGAT00000075	An01g00760	0.145149	0	n/a
TID_189733	An12g01130	0.144772	0	n/a
CADANGAT00011991	An15g03120	0.144334	0.201102	0.717717
CADANGAT00006738	An08g04180	0.144258	0.0884808	1.63039
CADANGAT00013290	An16g08260	0.144206	0.226925	0.635479
TID_177858	An06g01980	0.144108	0	n/a
TID_50192	An09g02230	0.143766	14.9346	0.00962639
TID_35895	An01g08150	0.143515	0.0177743	8.07432
TID_37185	0	0.143428	0.096892	1.48029
CADANGAT00004482	An04g07700	0.142867	0.0778536	1.83507
CADANGAT00007222	An08g08990	0.142639	0	n/a
TID_174365	An02g12505	0.142544	0.00371663	38.353
TID_130480	An08g03340	0.14238	0.397011	0.358631
CADANGAT00008144	An09g06080	0.141905	0.0263623	5.38288
TID_38094	An08g07950	0.141668	0.107972	1.31208
TID_214129	An17g02260	0.141592	0.121721	1.16325
TID_211901	An18g02890	0.141115	0.194527	0.725427
CADANGAT00010462	An12g10260	0.139965	0	n/a
TID_36162	An01g04650	0.139343	0.631133	0.220782
CADANGAT00012845	An16g03730	0.138522	0.100648	1.3763
CADANGAT00003809	An04g01000	0.138522	0.0304993	4.5418
CADANGAT00011960	An15g02810	0.138487	0.210839	0.656839
TID_36623	An02g00500	0.13846	0	n/a
TID_182540	An15g07330	0.138154	0.0397402	3.47644
CADANGAT00002133	An02g06170	0.138005	0.31076	0.444087
TID_49039	An16g03320	0.13747	0.207969	0.661014
CADANGAT00007329	An08g10090	0.137284	0	n/a
CADANGAT00010197	An12g07650	0.136499	0.050716	2.69144
CADANGAT00008078	An09g05440	0.136136	0.0269766	5.04645
TID_208535	An11g00410	0.136098	0.429055	0.317205
TID_42934	An18g05100	0.135724	0.0288159	4.71002
TID_37151	0	0.135724	0.0268949	5.04645
CADANGAT00004816	An05g00650	0.135724	0.0122249	11.1022
TID_39517	0	0.135724	0.00996106	13.6254
CADANGAT00006951	An08g06290	0.135724	0	n/a
CADANGAT00012095	An15g04160	0.135724	0	n/a
CADANGAT00012529	An16g00570	0.135724	0	n/a
TID_42808	An18g03360	0.135372	0.00574826	23.5501
TID_179225	An11g08770	0.135024	0.00592703	22.7811
TID_192646	An17g01875	0.134703	0.233561	0.576737
TID_45461	An16g09090	0.134559	0.24442	0.550522
TID_129349	An15g01760	0.13454	0.726709	0.185136
CADANGAT00006572	An08g02540	0.134501	0.0533051	2.52322
TID_40838	An15g07190	0.134098	0	n/a
CADANGAT00003016	An02g14910	0.134062	0.187166	0.71627
CADANGAT00001238	An01g12395	0.133698	0.0772726	1.73021
TID_208651	An11g02140	0.133517	1.13046	0.118108
TID_43379	An09g02810	0.133189	0.0276202	4.82216
TID_53400	An15g00900	0.133036	0.107846	1.23358
TID_57102	An04g01080	0.132972	0.0498071	2.66973
TID_119367	An01g04570	0.132945	0.183199	0.725687
TID_57355	An04g05670	0.132935	0.795333	0.167143
TID_170803	An01g03200	0.132914	0.00612513	21.6997
CADANGAT00008028	An09g04920	0.132085	0	n/a
TID_45278	An04g07200	0.131921	0.102015	1.29315
CADANGAT00003618	An03g06100	0.131732	0.0145021	9.08361
CADANGAT00007573	An09g00330	0.131732	0	n/a
TID_49077	An16g02480	0.131611	0.162999	0.807432
TID_131942	An03g05120	0.131552	0.033343	3.9454
CADANGAT00010549	An13g00170	0.131547	0.254467	0.516953
CADANGAT00005430	An07g01570	0.131249	0.260082	0.504645
TID_142824	An09g00250	0.131249	0	n/a
TID_40661	An15g04850	0.130881	0.0105551	12.3998
TID_36927	An02g05040	0.130634	0.0184902	7.06503
TID_204597	An17g02380	0.130579	1.02208	0.127758
CADANGAT00010696	An13g01650	0.130338	0.563512	0.231295
TID_181662	An07g00100	0.13032	0.251444	0.518284
TID_38576	An08g01360	0.130308	0.00737764	17.6626
CADANGAT00009804	An12g03610	0.130258	0.0198553	6.56038
CADANGAT00008526	An11g01900	0.130258	0	n/a
TID_51881	An01g07460	0.13022	0.0509295	2.55687
TID_184524	An14g01350	0.130092	0.00920675	14.1301
TID_43224	An09g04980	0.129938	0.0420382	3.09095
TID_205355	An01g14780	0.129705	12.1242	0.010698
TID_42946	An18g05240	0.12967	0.0173617	7.46874
TID_44478	An03g04850	0.129447	1.55617	0.0831832
TID_37141	An02g07960	0.128967	0.0064973	19.8494
TID_55637	An02g12770	0.128601	0.30097	0.42729
TID_52489	An02g14560	0.128375	0.0367449	3.49369
CADANGAT00002044	An02g05280	0.128273	0	n/a
TID_45134	An17g01040	0.12823	0.00302499	42.3902
CADANGAT00000825	An01g08265	0.127968	0	n/a
TID_40596	An15g04100	0.12779	0.0864678	1.47789
CADANGAT00002236	An02g07200	0.127448	0.0360785	3.53251
CADANGAT00008851	An11g05140	0.127361	0	n/a
TID_47528	An08g05050	0.12706	0.503564	0.252322
TID_194573	An03g02580	0.126978	0.00571863	22.2044
TID_56702	An12g04860	0.126932	1.41035	0.0900003
TID_138870	An08g09530	0.126853	0.00725107	17.4944
TID_213512	An03g04560	0.126547	0.205986	0.61435
TID_173997	An02g12640	0.126522	0.639323	0.1979
TID_209628	An07g05460	0.12642	0.00447344	28.2601
TID_171843	An01g09330	0.125723	0.752584	0.167055
CADANGAT00001760	An02g02470	0.125723	0.0467121	2.69144
CADANGAT00009703	An12g02580	0.125576	0.0138245	9.08361
CADANGAT00011374	An14g04380	0.124798	0.0137389	9.08361
CADANGAT00010819	An13g02870	0.124728	0	n/a
TID_40412	An15g01380	0.124413	0.273929	0.45418
CADANGAT00014111	An18g04720	0.124413	0	n/a
TID_35846	An01g08770	0.124298	0.0123154	10.0929
CADANGAT00013155	An16g06880	0.12365	0	n/a
TID_129139	An01g08560	0.123449	0.0344004	3.58858
TID_38517	An08g02170	0.123131	0.0838732	1.46806
TID_37635	An02g14770	0.122743	0.0471563	2.6029
CADANGAT00000001	An01g00010	0.122374	0.0727484	1.68215
CADANGAT00000530	An01g05380	0.122374	0.0323326	3.78484
TID_42280	An12g06140	0.121874	0.276724	0.440417
TID_187553	An18g03550	0.12152	0.0086001	14.1301
CADANGAT00000244	An01g02470	0.120909	0	n/a
TID_121911	An03g03480	0.120899	0.0557144	2.16997
TID_43230	An09g04890	0.120887	0.101809	1.1874
TID_41930	An14g06050	0.1204	4.79553	0.0251067
TID_41547	0	0.1204	0	n/a
CADANGAT00013859	An18g02260	0.11997	0.184902	0.648829
TID_129206	An12g04680	0.119756	0.0237308	5.04645
TID_51834	An01g09030	0.119658	0.0100317	11.928
TID_42502	An05g00790	0.119566	0.0192106	6.22395
TID_190369	An04g01420	0.119246	0.0992446	1.20154
TID_38818	An11g01790	0.11907	0.335773	0.354615
TID_49135	An16g01610	0.118936	0.00620217	19.1765
TID_45866	An04g09090	0.118908	0.00620073	19.1765
CADANGAT00013652	An18g00150	0.118585	0	n/a
CADANGAT00007898	An09g03600	0.118489	0.0234796	5.04645
CADANGAT00004036	An04g03230	0.118489	0	n/a
TID_204315	An10g00560	0.118415	0.0483104	2.45113
CADANGAT00011971	An15g02920	0.117865	0	n/a
CADANGAT00002047	An02g05310	0.117607	0	n/a
TID_37149	0	0.117304	0.517726	0.226575
TID_51685	An01g14960	0.117248	0	n/a
TID_56136	An07g09120	0.117169	0.209712	0.558714
CADANGAT00006310	An07g10360	0.117095	0.0435064	2.69144
CADANGAT00011861	An15g01820	0.11696	0.3272	0.357457
CADANGAT00004476	An04g07630	0.11684	0.0192941	6.05574
CADANGAT00005432	An07g01590	0.116334	0.0192106	6.05574
TID_181819	An15g06980	0.116304	0.3457	0.33643
TID_43457	An09g01740	0.11627	0.0544194	2.13655
CADANGAT00014282	An18g06420	0.115652	0.0208341	5.55109
CADANGAT00008419	An11g00820	0.115584	0	n/a
CADANGAT00007035	An08g07130	0.11507	0.00877007	13.1208
CADANGAT00012820	An16g03480	0.114843	0.0805984	1.42488
CADANGAT00009221	An11g09020	0.114843	0.0758573	1.51393
CADANGAT00004274	An04g05600	0.114843	0.00541838	21.1951
CADANGAT00006783	An08g04610	0.114843	0	n/a
TID_44920	An13g03660	0.114528	0.00405265	28.2601
TID_190779	An04g03240	0.114504	0.305443	0.374879
TID_212750	An12g00020	0.114233	0.683804	0.167055
TID_211308	An14g06610	0.114215	1.3418	0.0851208
TID_210262	An15g05540	0.114167	0.0464068	2.46014
CADANGAT00001316	An01g13180	0.11387	0.0423081	2.69144
TID_184631	An14g06170	0.113813	0.0663326	1.71579
TID_54354	An09g04280	0.113749	5.52805	0.0205767
CADANGAT00013812	An18g01790	0.113595	5.20942	0.0218056
TID_192954	An17g01440	0.113318	0.0898197	1.26161
TID_39760	An07g07720	0.113158	0.0506334	2.23486
TID_183116	An15g00420	0.113103	0.0537897	2.10269
CADANGAT00010713	An13g01820	0.112913	0	n/a
CADANGAT00013843	An18g02100	0.112777	0.327237	0.344635
TID_37541	An02g13510	0.112608	0.431888	0.260733
CADANGAT00013470	An17g00740	0.112302	0	n/a
TID_53176	An07g08810	0.112206	1.29702	0.0865105
CADANGAT00002833	An02g13070	0.112159	0.00740844	15.1393
CADANGAT00002138	An02g06210	0.111972	0	n/a
TID_36700	An02g01630	0.11143	0.184008	0.605574
CADANGAT00006026	An07g07525	0.111415	0	n/a
TID_54258	An18g06610	0.111223	0.0974843	1.14094
TID_53542	An15g07260	0.111149	0.0163149	6.8127
TID_135687	An04g07000	0.111126	0.0382969	2.90171
TID_57187	An13g00090	0.111068	0.916194	0.121228
TID_143320	An17g02287	0.110906	0.371918	0.298199
CADANGAT00005653	An07g03820	0.110863	0	n/a
TID_195170	An04g09730	0.110776	0.00498893	22.2044
CADANGAT00003545	An03g05350	0.11059	0.767002	0.144184
CADANGAT00009850	An12g04080	0.11059	0.0547858	2.01858
TID_44190	An04g02130	0.110412	0.204522	0.539852
CADANGAT00001339	An01g13420	0.110342	0.00496938	22.2044
CADANGAT00007204	An08g08810	0.110201	0.00779904	14.1301
TID_38842	0	0.110007	0.00519024	21.1951
CADANGAT00004453	An04g07420	0.110007	0	n/a
TID_121842	An14g01120	0.109911	0.0574747	1.91234
CADANGAT00009061	An11g07370	0.109911	0.00777853	14.1301
CADANGAT00009503	An12g00540	0.109776	0	n/a
TID_54665	An04g00300	0.109676	0.070633	1.55275
CADANGAT00000499	An01g05060	0.109538	0.0401961	2.72508
TID_123680	An11g04940	0.109357	0.00942177	11.6068
TID_55847	An08g02770	0.109313	0.0673259	1.62364
CADANGAT00010326	An12g08915	0.109241	1.00118	0.109112
TID_40757	An15g06220	0.109057	0.00745198	14.6347
CADANGAT00004988	An05g02430	0.108975	0.0755805	1.44184
CADANGAT00009439	An11g11220	0.108862	3.0663	0.0355026
CADANGAT00012245	An15g05660	0.108862	0	n/a
CADANGAT00010978	An14g00420	0.108731	0.00828693	13.1208
CADANGAT00002486	An02g09700	0.108463	0	n/a
TID_36932	0	0.10836	0	n/a
TID_52996	An11g06590	0.108322	0.228649	0.473748
TID_186191	An12g04360	0.108251	0.0849098	1.27489
TID_41099	An16g03680	0.108043	0.0486585	2.22044
CADANGAT00006629	An08g03100	0.107601	0.113273	0.949919
TID_50766	An03g06430	0.107526	0.114732	0.937197
TID_55169	An04g08700	0.10747	0.141015	0.762117
TID_44004	An04g04360	0.10709	0.00624143	17.1579
TID_48970	An16g04550	0.106972	0.0737305	1.45085
TID_138144	An08g00330	0.10664	0.704389	0.151393
TID_143395	An15g07340	0.10664	0.0616341	1.73021
CADANGAT00003333	An03g03080	0.10664	0	n/a
CADANGAT00012870	An16g03990	0.10664	0	n/a
TID_125055	An05g00150	0.10664	0	n/a
TID_180578	An07g10220	0.106445	0.489467	0.217471
TID_36478	An01g00940	0.106151	0.681933	0.155662
TID_47967	An11g04810	0.106034	0.0840465	1.26161
TID_36075	An01g05920	0.105952	0.0763467	1.38777
TID_46074	An04g09810	0.105884	0.0349697	3.02787
CADANGAT00004065	An04g03520	0.105864	0.0322738	3.28019
TID_51026	An17g01020	0.1058	0.0116474	9.08361
CADANGAT00008527	An11g01910	0.105662	0	n/a
TID_47049	An02g07890	0.105044	0.837042	0.125494
CADANGAT00012269	An15g05900	0.104877	0.0733496	1.42983
CADANGAT00006272	An07g09980	0.104722	0	n/a
CADANGAT00005607	An07g03350	0.10416	0	n/a
TID_55591	An02g07880	0.104096	0.00542832	19.1765
TID_42387	An12g04790	0.103858	0.0643138	1.61486
CADANGAT00012994	An16g05250	0.103858	0	n/a
CADANGAT00002904	An02g13780	0.103721	0	n/a
TID_131913	An13g03690	0.103438	0.181059	0.571296
TID_194594	0	0.103408	0.0192106	5.38288
CADANGAT00002234	An02g07180	0.102963	0.0382556	2.69144
CADANGAT00009752	An12g03080	0.10257	0	n/a
CADANGAT00012217	An15g05380	0.10257	0	n/a
CADANGAT00004370	An04g06560	0.102309	0	n/a
CADANGAT00010057	An12g06170	0.102083	0.695359	0.146806
TID_135953	An03g06790	0.101958	0.0072157	14.1301
CADANGAT00004112	An04g03990	0.101793	0	n/a
CADANGAT00013585	An17g01895	0.101332	2.08161	0.0486796
CADANGAT00003299	An03g02740	0.101218	0.0050143	20.1858
TID_40384	0	0.100752	0.0272249	3.70073
TID_47261	An06g01100	0.100612	0.14149	0.71109
CADANGAT00013860	An18g02270	0.100516	0.474521	0.211826
CADANGAT00007332	An08g10120	0.100273	0.0110389	9.08361
TID_43697	An12g01470	0.100103	0	n/a
TID_56711	An12g04450	0.100014	0.0043084	23.2137
CADANGAT00008857	An11g05200	0.0999344	0.00900133	11.1022
TID_194767	An04g08900	0.0998635	0.0395777	2.52322
TID_135359	An07g04010	0.0998199	0.0086001	11.6068
TID_208078	An08g05160	0.099784	0.163834	0.609054
TID_172485	An01g11100	0.0997103	1.11075	0.0897685
CADANGAT00009491	An12g00420	0.0995306	0.246536	0.403716
CADANGAT00008201	An09g06620	0.0995306	0.0591687	1.68215
CADANGAT00006914	An08g05930	0.0995306	0	n/a
CADANGAT00008670	An11g03320	0.0995306	0	n/a
TID_121905	An11g02630	0.0991529	0.364892	0.271732
CADANGAT00004568	An04g08570	0.0989807	0.0122587	8.07432
TID_50467	An04g03570	0.098931	0.00445548	22.2044
TID_172459	An01g02210	0.0985201	0.101368	0.971908
CADANGAT00000506	An01g05130	0.0984369	0.0348324	2.82601
CADANGAT00000444	An01g04500	0.098221	0.0097317	10.0929
CADANGAT00012993	An16g05240	0.098221	0	n/a
CADANGAT00008367	An11g00340	0.0980776	0	n/a
CADANGAT00001902	An02g03880	0.0980226	0.0597664	1.6401
TID_48748	An15g03530	0.0979688	0.0844062	1.16068
TID_47754	An08g00470	0.0979543	0.110439	0.886951
CADANGAT00012433	An15g07540	0.0978395	0	n/a
CADANGAT00005150	An06g01450	0.0977921	0.0339122	2.88368
CADANGAT00013655	An18g00180	0.0977921	0	n/a
TID_173724	An02g06460	0.097769	1.04723	0.0933593
CADANGAT00001459	An01g14700	0.0977209	0.0322738	3.02787
TID_57344	An04g06090	0.0975365	0.0386555	2.52322
TID_184767	An14g00960	0.0973064	0.0798833	1.21811
CADANGAT00012389	An15g07100	0.097103	0	n/a
CADANGAT00003930	An04g02180	0.0970154	0.0160204	6.05574
TID_43607	An12g00350	0.0970002	0.183858	0.527583
TID_44635	0	0.0966664	0.0425674	2.2709
TID_202763	0	0.0963199	0.715751	0.134572
TID_194198	An03g02550	0.0961567	0.0100286	9.58825
TID_56137	An07g08990	0.0960903	1.58412	0.0606585
CADANGAT00006335	An08g00160	0.0960163	0.0559603	1.71579
TID_187777	An18g04290	0.0958781	0.384506	0.249354
TID_170177	0	0.0958781	0	n/a
CADANGAT00004817	An05g00660	0.0957025	0	n/a
TID_54939	An17g02220	0.0956804	0.571361	0.167461
TID_191505	An03g05320	0.0954799	0.0974678	0.979604
TID_203569	An04g02570	0.0954221	3.6813	0.0259208
TID_126782	An03g05130	0.0950065	0	n/a
TID_43625	0	0.0946754	0	n/a
CADANGAT00005661	An07g03900	0.0944911	0.880041	0.107371
CADANGAT00004353	An04g06390	0.0944341	0.0133664	7.06503
TID_183221	An16g02580	0.0943825	0.238035	0.396507
TID_188015	An18g06440	0.0943825	0.0510075	1.85036
TID_41964	0	0.0941506	0	n/a
TID_126848	An03g02850	0.094094	0.0559368	1.68215
CADANGAT00008652	An11g03140	0.0936351	0.00515407	18.1672
TID_178160	An11g08020	0.0935758	0	n/a
TID_51955	An01g05140	0.0933099	0.0924511	1.00929
CADANGAT00004375	An04g06610	0.0933099	0.0054383	17.1579
TID_53172	An07g08900	0.0932301	0.06833	1.36441
TID_37501	An02g13110	0.0928265	5.11212	0.0181581
TID_44100	0	0.0926664	0	n/a
CADANGAT00003751	An04g00433	0.0925866	0.0114668	8.07432
TID_56736	An05g00340	0.0924723	0.0637365	1.45085
TID_49216	An14g00540	0.0923152	0.0504637	1.82934
TID_40704	An15g05520	0.0922479	0.0144314	6.39217
TID_186986	An18g00050	0.092158	0	n/a
CADANGAT00010722	An13g01910	0.0920114	0.205855	0.446971
CADANGAT00000584	An01g05910	0.0918744	0.0531001	1.73021
TID_45102	An17g00610	0.0914056	0	n/a
TID_42441	An12g04130	0.0911731	0	n/a
TID_53863	An14g04940	0.0911267	0.487555	0.186905
TID_49423	An14g05780	0.0910737	0.00966809	9.42003
CADANGAT00008999	An11g06710	0.0910341	0.108235	0.841075
TID_41163	An16g02880	0.0908758	0	n/a
TID_54933	An17g02095	0.0904824	0.627547	0.144184
CADANGAT00006009	An07g07360	0.0902338	0.0243827	3.70073
TID_206308	An01g02310	0.0901787	0.365904	0.246454
TID_53770	An14g01840	0.0901076	0.0367616	2.45113
TID_183953	An16g04780	0.0900923	0.00850125	10.5975
TID_42013	An14g07120	0.0900923	0	n/a
CADANGAT00005655	An07g03840	0.0899373	0.0267329	3.3643
CADANGAT00010648	An13g01170	0.0898613	0.0281161	3.19608
CADANGAT00002297	An02g07810	0.0895775	0.177506	0.504645
CADANGAT00013374	An16g09110	0.0895775	0.063395	1.41301
TID_128772	An15g06880	0.0894438	0.728014	0.12286
CADANGAT00007036	An08g07140	0.0893223	0.0126429	7.06503
TID_199297	An11g04630	0.0891009	0.0913604	0.975268
CADANGAT00005658	An07g03870	0.0888163	0.050285	1.76626
CADANGAT00004207	An04g04930	0.0885932	0.00975308	9.08361
CADANGAT00012235	An15g05560	0.0885654	0	n/a
TID_36584	0	0.0883408	1.02407	0.0862641
CADANGAT00005555	An07g02833	0.0883159	0.612521	0.144184
TID_174835	An02g14980	0.0881173	1.59895	0.0551094
CADANGAT00009458	An12g00090	0.0881091	0.0145497	6.05574
TID_194178	An03g00720	0.0878211	0.899132	0.0976732
CADANGAT00009799	An12g03560	0.0878211	0.0348051	2.52322
TID_214488	An16g08610	0.0874074	0.00597262	14.6347
TID_206395	An01g00190	0.0873011	0.629571	0.138668
TID_205702	An01g09590	0.0872055	0.0172806	5.04645
CADANGAT00011326	An14g03900	0.0869685	0.053855	1.61486
TID_213924	An17g00170	0.0867579	0.107449	0.807432
CADANGAT00004205	An04g04910	0.0866879	0	n/a
CADANGAT00005433	An07g01600	0.0864345	0	n/a
TID_193941	An16g09270	0.0861322	0.170679	0.504645
TID_43028	An18g06430	0.0861322	0.123268	0.698739
CADANGAT00011250	An14g03150	0.0861322	0.056893	1.51393
CADANGAT00012400	An15g07210	0.0861322	0	n/a
TID_177987	An08g01510	0.0860495	0.0767318	1.12143
TID_40281	0	0.0860349	0	n/a
TID_36332	An01g02230	0.0860141	0.140008	0.61435
CADANGAT00006652	An08g03330	0.0859257	0.106419	0.807432
TID_211974	An18g03580	0.0858571	1.2382	0.0693405
TID_43889	An05g01470	0.0856985	0.0178757	4.79412
CADANGAT00006950	An08g06280	0.0856616	0.0121247	7.06503
TID_210656	An16g02980	0.0856382	0.01697	5.04645
TID_179747	An11g06930	0.0853119	3.08523	0.0276518
CADANGAT00010566	An13g00350	0.0853119	0.0211317	4.03716
CADANGAT00012341	An15g06620	0.0849651	0.0601308	1.41301
TID_45710	An03g01950	0.0846753	0.00441558	19.1765
TID_184532	An14g06340	0.0846212	0.461133	0.183507
CADANGAT00009400	An11g10830	0.0845071	0.0139549	6.05574
CADANGAT00003417	An03g04070	0.0845071	0	n/a
TID_45201	0	0.084348	0	n/a
TID_35794	An01g09450	0.0841104	1.46359	0.0574684
CADANGAT00004842	An05g00910	0.0841104	0.010417	8.07432
CADANGAT00012444	An15g07650	0.084054	0	n/a
CADANGAT00012754	An16g02830	0.0838741	0	n/a
TID_189722	An12g00950	0.0834988	0.0132368	6.30806
TID_174773	An02g11210	0.0834573	0.284818	0.29302
CADANGAT00000824	An01g08260	0.0834573	0.0137815	6.05574
TID_39330	An11g08520	0.0833507	0.00728679	11.4386
TID_191094	An03g06460	0.0832981	0.0380914	2.18679
TID_171186	0	0.0832141	0.0969979	0.857896
TID_43212	An09g05130	0.0831521	0.209712	0.396507
TID_53760	An14g01480	0.0829422	0.0628426	1.31984
CADANGAT00002423	An02g09033	0.0829422	0.037354	2.22044
CADANGAT00014264	An18g06240	0.0829422	0.0117398	7.06503
CADANGAT00001032	An01g10330	0.0829422	0	n/a
CADANGAT00005650	An07g03790	0.0829422	0	n/a
TID_35824	An01g09010	0.0829422	0	n/a
TID_52684	An08g05520	0.0828399	0.183306	0.451921
TID_53017	An11g07450	0.0827938	0.195818	0.42281
TID_210350	An15g06780	0.0827938	0.0132309	6.25759
TID_53893	An14g06310	0.0826234	0.0511643	1.61486
TID_205517	An01g12550	0.0826075	0.0358082	2.30695
TID_137793	An07g07370	0.0824839	0.138932	0.5937
TID_187727	An18g05720	0.0822651	0.479991	0.171389
CADANGAT00009411	An11g10940	0.0822567	0.162999	0.504645
CADANGAT00004215	An04g05010	0.0822171	0.0465488	1.76626
CADANGAT00009492	An12g00430	0.0821127	0.0147922	5.55109
CADANGAT00000739	An01g07440	0.0820307	0.0487654	1.68215
CADANGAT00000943	An01g09440	0.081784	0.0190662	4.28948
CADANGAT00008117	An09g05820	0.0817645	0.0180027	4.5418
TID_183145	An15g00070	0.0814341	1.22372	0.0665466
CADANGAT00007752	An09g02190	0.0814341	0	n/a
CADANGAT00008713	An11g03750	0.0813471	0.00948217	8.57896
CADANGAT00001869	An02g03560	0.0813056	0.0525373	1.54758
TID_44864	An13g02700	0.0812232	0.0996364	0.815195
CADANGAT00002474	An02g09570	0.0810656	0.0301198	2.69144
TID_35768	An01g09760	0.0808948	0.0160301	5.04645
CADANGAT00005958	An07g06850	0.0808826	0.0100173	8.07432
TID_54811	An13g01350	0.0808686	0.0287626	2.81159
CADANGAT00000648	An01g06540	0.0808462	0.0160204	5.04645
TID_36752	An02g02460	0.080829	0.00471088	17.1579
TID_56633	An14g06810	0.080749	0.517371	0.156076
CADANGAT00012505	An16g00330	0.0807005	0.0599683	1.34572
TID_42450	An12g04040	0.0807005	0	n/a
CADANGAT00008516	An11g01800	0.0807005	0	n/a
CADANGAT00001858	An02g03450	0.0806058	0.0416681	1.93447
TID_43349	An09g03170	0.0805553	0.00798139	10.0929
TID_124591	An08g03040	0.0805331	0.0675162	1.1928
TID_54436	An12g00050	0.0804447	0.112524	0.714913
TID_43248	An09g04610	0.0803901	0.0056893	14.1301
CADANGAT00002716	An02g11930	0.0802666	0	n/a
TID_40165	An07g01710	0.080064	0	n/a
CADANGAT00010247	An12g08130	0.0799799	0.0264146	3.02787
CADANGAT00007764	An09g02300	0.0796953	0	n/a
TID_35778	An01g09620	0.0796245	0.0808639	0.984673
CADANGAT00012989	An16g05200	0.0796245	0	n/a
CADANGAT00006737	An08g04170	0.0796245	0	n/a
TID_38370	An08g04090	0.0795958	0.0170515	4.66796
TID_177822	An08g00750	0.0795429	0.351617	0.22622
CADANGAT00013940	An18g03050	0.0794479	0.0295188	2.69144
TID_205842	An01g08000	0.0791229	0.00771095	10.2611
TID_53386	An15g00440	0.078801	0.0780757	1.00929
TID_37837	An06g01430	0.0787652	0.156081	0.504645
TID_50782	An03g06870	0.0785768	2.10205	0.0373811
TID_128523	0	0.0785768	0.986145	0.0796807
CADANGAT00006533	An08g02140	0.0785768	0	n/a
TID_134717	An04g02360	0.0783597	0.00408624	19.1765
CADANGAT00006739	An08g04190	0.0783477	0.478697	0.163669
TID_40332	An15g00490	0.0783343	0.0593513	1.31984
CADANGAT00003447	An03g04370	0.0780292	0.0309244	2.52322
TID_214094	An17g02010	0.0780169	0.119462	0.65307
TID_56298	An15g01420	0.0780039	0.0988542	0.789081
TID_125522	An02g14760	0.0779456	0.273269	0.285234
TID_42525	0	0.0778935	0	n/a
TID_191914	An13g03940	0.0778641	0.0402508	1.93447
TID_209231	An07g10290	0.0778089	1.55631	0.0499958
TID_135990	An03g02600	0.0778089	0.563741	0.138022
TID_35981	An01g07090	0.0777583	0.405758	0.191637
TID_40471	An15g02110	0.0777304	0.00531137	14.6347
TID_142099	An11g01750	0.0775563	19.1338	0.00405337
TID_43845	An12g03270	0.0775563	0	n/a
CADANGAT00010844	An13g03120	0.0774127	0.065743	1.1775
TID_191378	An03g06980	0.0772696	0.153117	0.504645
CADANGAT00000828	An01g08290	0.077222	0.918135	0.0841075
TID_53099	An11g11020	0.0770891	0.0496467	1.55275
TID_40551	An15g03260	0.0770821	0.0844119	0.913167
TID_47062	An02g08470	0.0770559	0.591687	0.130231
CADANGAT00008623	An11g02855	0.0768906	0.171412	0.448573
TID_51629	0	0.0768606	1.04191	0.0737687
CADANGAT00007091	An08g07670	0.0768435	0	n/a
TID_213629	An03g06960	0.076738	1.10153	0.0696648
CADANGAT00000327	An01g03320	0.0767259	0.00950247	8.07432
TID_175996	An08g06250	0.0767133	0.049697	1.54362
TID_182232	An15g01320	0.0766733	0.101768	0.753413
TID_54270	0	0.0764432	1.06035	0.0720921
TID_192063	An13g01640	0.0764313	18.2302	0.00419256
CADANGAT00010812	An13g02800	0.0763755	0.108104	0.706503
TID_126891	An09g03020	0.0760743	0.0282653	2.69144
CADANGAT00003980	An04g02680	0.0760743	0	n/a
CADANGAT00011204	An14g02680	0.076042	0	n/a
TID_201912	An12g08090	0.0759132	0.0601716	1.26161
TID_140243	An11g03690	0.0759132	0.0167143	4.5418
CADANGAT00001643	An02g01310	0.0759132	0	n/a
TID_47961	An11g04690	0.0755366	0.0528292	1.42983
CADANGAT00013385	An16g09220	0.075402	0.268949	0.280358
CADANGAT00010047	An12g06080	0.0752752	0.0062152	12.1115
TID_39560	An07g10430	0.075242	1.16925	0.0643507
TID_125744	An08g06990	0.075185	0.0266046	2.82601
CADANGAT00002898	An02g13720	0.075185	0	n/a
TID_39791	An07g07330	0.0750231	0.111499	0.67286
TID_44363	An04g00020	0.0749837	0.497878	0.150607
CADANGAT00004440	An04g07290	0.0746479	0.0870128	0.857896
CADANGAT00014110	An18g04710	0.0746479	0.0184902	4.03716
CADANGAT00014247	An18g06085	0.0746479	0.0105658	7.06503
TID_41041	An16g04370	0.0746479	0.00352195	21.1951
CADANGAT00009812	An12g03690	0.0746479	0	n/a
TID_200686	An15g03940	0.0745277	0.238199	0.31288
TID_37359	An02g10970	0.074429	0.0260273	2.85965
TID_172989	An02g07260	0.0743999	0.353833	0.210269
TID_49543	An12g08020	0.0743382	0.687437	0.108138
CADANGAT00005676	An07g04050	0.0741843	1.69053	0.0438822
CADANGAT00006338	An08g00190	0.0741536	0.10286	0.720921
TID_40588	An15g03880	0.074031	0.0488998	1.51393
TID_141277	An04g05330	0.0739754	0.719619	0.102798
CADANGAT00003968	An04g02560	0.0739089	1.58174	0.0467264
CADANGAT00000420	An01g04270	0.0737871	0.0511756	1.44184
TID_43351	An09g03140	0.0737264	1.36234	0.0541174
TID_35910	An01g07970	0.0737264	0	n/a
TID_180300	An07g05130	0.0736254	0.226948	0.324414
TID_143591	An07g05230	0.0735966	0.0312511	2.35501
TID_53191	An07g08350	0.0734951	0.145637	0.504645
TID_52553	An06g01780	0.0734893	0.840301	0.087456
CADANGAT00010849	An13g03170	0.0732527	0.12442	0.588752
TID_193197	0	0.0732332	0.0412268	1.77635
CADANGAT00010816	An13g02840	0.0729756	0	n/a
TID_192575	An17g01885	0.0728273	63.8469	0.00114065
TID_194344	An03g02810	0.0726795	0.156023	0.465826
TID_52038	An01g02430	0.0726304	0.223882	0.324414
TID_56149	An07g08600	0.0726147	0.500747	0.145013
TID_49260	An14g01490	0.0726147	0.0172671	4.20537
CADANGAT00004116	An04g04030	0.0725744	0.0564979	1.28455
CADANGAT00009897	An12g04550	0.0724737	0	n/a
TID_122793	An11g00380	0.0724068	0.00341621	21.1951
CADANGAT00014164	An18g05260	0.0722399	0.0447344	1.61486
TID_212509	An09g04830	0.072187	0.0130041	5.55109
TID_188662	An09g06580	0.0721504	0.0907327	0.795198
TID_190051	0	0.0719498	0.481191	0.149524
TID_43683	An12g01280	0.0719498	0.00712876	10.0929
TID_211661	An05g00930	0.0717338	0.151031	0.47496
TID_38941	An11g03310	0.0715846	0.00191691	37.3437
TID_45331	0	0.0715802	0.0202633	3.53251
TID_177119	An06g02020	0.0715376	0.0184902	3.86894
TID_49404	An14g05190	0.0710933	0.0140878	5.04645
CADANGAT00003265	An03g02420	0.0710933	0.00541838	13.1208
TID_38758	An11g00810	0.0707773	0.120529	0.587223
TID_51839	An01g08880	0.0707191	0.044117	1.60299
TID_42152	An12g07860	0.0707191	0.0155707	4.5418
TID_209963	An15g00210	0.0704921	0.341919	0.206166
TID_51875	An01g07870	0.070363	0.0643527	1.0934
CADANGAT00011995	An15g03160	0.0702569	0	n/a
CADANGAT00007884	An09g03460	0.0702018	0.0139111	5.04645
TID_54330	An09g05490	0.0701818	0.360322	0.194775
TID_43526	An09g00820	0.0700667	5.91153	0.0118525
CADANGAT00006131	An07g08570	0.0699824	0.0346692	2.01858
CADANGAT00009622	An12g01720	0.0699824	0	n/a
TID_188256	An09g05625	0.0699824	0	n/a
TID_36284	An01g02940	0.069846	0.0173008	4.03716
TID_170561	An01g14330	0.0694399	0.62576	0.110969
CADANGAT00001077	An01g10780	0.0694399	0.0458672	1.51393
CADANGAT00000428	An01g04350	0.0694399	0.0129002	5.38288
CADANGAT00013813	An18g01800	0.0693159	0.00528292	13.1208
TID_52387	An02g10440	0.0693103	1.10586	0.0626754
TID_52402	An02g11280	0.06921	0.0220413	3.14001
TID_170612	0	0.0691961	0.426937	0.162076
CADANGAT00002126	An02g06100	0.0691897	0.0137106	5.04645
TID_38230	An08g06100	0.0689466	0.0367834	1.87439
TID_127791	An16g00670	0.0689058	0.113786	0.605574
CADANGAT00002983	An02g14580	0.0689058	0.00487654	14.1301
TID_187015	An18g01300	0.0688176	0.011364	6.05574
TID_43221	An09g05010	0.0688137	0.0207506	3.31624
CADANGAT00000237	An01g02400	0.0687547	0.0097317	7.06503
TID_39821	An07g06900	0.0685542	0.135847	0.504645
CADANGAT00003197	An03g01720	0.0683798	0	n/a
TID_121899	An15g07310	0.0682495	0.050716	1.34572
TID_205254	An12g10330	0.0680828	0.0048183	14.1301
CADANGAT00013031	An16g05620	0.0678618	0.291361	0.232913
TID_39895	An07g05840	0.0678618	0.0645477	1.05134
CADANGAT00006881	An08g05600	0.0678618	0	n/a
CADANGAT00007879	An09g03410	0.0678618	0	n/a
CADANGAT00001331	An01g13330	0.0676908	0.0223559	3.02787
TID_172691	An01g10150	0.0673905	0.297898	0.22622
TID_175986	An08g08010	0.0673905	0	n/a
CADANGAT00013671	An18g00350	0.0671832	0	n/a
CADANGAT00010256	An12g08220	0.0670993	0.0332408	2.01858
TID_48025	0	0.0668489	0	n/a
CADANGAT00005763	An07g04910	0.0666958	0.00762483	8.74718
TID_170651	An01g07850	0.06665	0.0396219	1.68215
CADANGAT00010890	An13g03580	0.06665	0.0330183	2.01858
TID_212490	An09g05260	0.06665	0.0316975	2.10269
CADANGAT00003225	An03g02010	0.06665	0	n/a
TID_38920	An11g03070	0.0666004	0.0714864	0.931652
CADANGAT00007006	An08g06840	0.066424	0.0282054	2.35501
TID_53668	0	0.0664152	0.468853	0.141655
TID_45907	An04g08630	0.0663537	0.00469593	14.1301
CADANGAT00002027	An02g05110	0.0662992	0.0218963	3.02787
TID_126341	An04g03380	0.06622	0.0417521	1.58603
CADANGAT00006953	An08g06310	0.0660045	0.0140136	4.71002
TID_44251	An04g01490	0.0658658	0.0217532	3.02787
TID_172402	An01g14030	0.0657048	0.005425	12.1115
CADANGAT00001374	An01g13760	0.0657048	0	n/a
TID_46690	An01g04435	0.0656246	0.520164	0.126161
CADANGAT00006660	An08g03410	0.0653851	0.118769	0.550522
TID_212502	An09g04900	0.0653009	0.719311	0.0907826
CADANGAT00008107	An09g05720	0.0649113	0	n/a
CADANGAT00009068	An11g07440	0.0649113	0	n/a
CADANGAT00011485	An14g05480	0.0649113	0	n/a
TID_52205	An02g04290	0.0648486	0.0671074	0.966341
TID_183640	An16g00860	0.0647705	2.42258	0.0267361
CADANGAT00009566	An12g01160	0.0646769	0.0320408	2.01858
CADANGAT00011267	An14g03320	0.0643864	0.127588	0.504645
CADANGAT00003452	An03g04420	0.0642901	0	n/a
CADANGAT00004442	An04g07310	0.0642901	0	n/a
TID_53889	An14g06210	0.0642539	0.052428	1.22557
CADANGAT00003293	An03g02680	0.0642133	0.100735	0.637446
TID_186374	0	0.0641148	0.0151249	4.23902
TID_128349	An15g05930	0.063984	0.739609	0.0865105
CADANGAT00000927	An01g09280	0.063984	0.0475463	1.34572
TID_52529	An06g00840	0.063984	0	n/a
CADANGAT00012968	An16g04990	0.0638699	0.126564	0.504645
TID_39182	0	0.0638017	0.0821788	0.776377
CADANGAT00000645	An01g06510	0.0638017	0	n/a
TID_179409	0	0.0638017	0	n/a
TID_214453	An16g09060	0.063707	0.214061	0.297611
CADANGAT00007100	An08g07760	0.0635302	0	n/a
CADANGAT00013029	An16g05600	0.0634659	0.0718648	0.883128
TID_36979	0	0.0634402	0	n/a
CADANGAT00012447	An15g07680	0.0634264	0.00483405	13.1208
TID_126535	An08g04630	0.0634177	0	n/a
CADANGAT00010248	An12g08140	0.0634075	0.0799577	0.793013
TID_41958	An14g06440	0.0631636	0.16499	0.382834
CADANGAT00008815	An11g04790	0.0630828	2.71884	0.0232021
TID_43922	An05g01960	0.0628106	0.0191485	3.28019
TID_40496	An15g02410	0.062767	0.164358	0.381893
TID_44351	An04g00170	0.0627294	0.0787259	0.796807
TID_48268	An07g09180	0.0626674	0.105919	0.591652
CADANGAT00001656	An02g01440	0.0626416	0.0103442	6.05574
TID_39679	An07g08920	0.0626124	1.00774	0.0621314
TID_178797	An11g11130	0.062608	0.205182	0.305134
CADANGAT00005861	An07g05890	0.0625791	0.0265728	2.35501
CADANGAT00002493	An02g09770	0.0625791	0.0265728	2.35501
TID_120113	An08g10830	0.0625662	0.010688	5.85388
TID_52903	0	0.0624234	0.644259	0.0968918
TID_122575	An02g02260	0.0623799	0.276066	0.22596
TID_180255	An07g00470	0.0622993	0.0242495	2.5691
CADANGAT00010359	An12g09240	0.0622066	0	n/a
TID_205776	An01g08590	0.0620271	0.934647	0.0663642
TID_50236	An09g00710	0.0620079	0.0236297	2.62415
TID_195925	An01g13790	0.0619485	0.463406	0.133681
TID_133810	An01g01070	0.0618385	0.0131292	4.71002
CADANGAT00005993	An07g07200	0.0617776	0	n/a
TID_194269	An03g00880	0.0616925	0.0244499	2.52322
TID_209919	0	0.0616657	1.32165	0.0466581
TID_52111	An02g00610	0.0616359	0.174159	0.353907
TID_38782	An11g01190	0.0616027	0	n/a
TID_200411	An15g00040	0.0615418	2.02574	0.03038
CADANGAT00011261	An14g03260	0.0614949	0.0304644	2.01858
TID_125829	An14g02450	0.0614748	2.18402	0.0281475
TID_181664	An07g02740	0.0614748	0.0232034	2.64938
CADANGAT00009802	An12g03590	0.0613545	0.0202633	3.02787
TID_53545	An15g07700	0.0613545	0.0151974	4.03716
CADANGAT00013028	An16g05590	0.0613545	0	n/a
CADANGAT00011975	An15g02960	0.0613125	0.00911222	6.7286
CADANGAT00006017	An07g07440	0.0611312	0.0282653	2.16276
CADANGAT00012918	An16g04470	0.0610756	0	n/a
TID_56519	An14g00380	0.0609537	0.0966283	0.630806
CADANGAT00001658	An02g01460	0.0609371	0	n/a
TID_57391	An16g08840	0.0609016	0.936148	0.0650555
CADANGAT00002482	An02g09660	0.0608243	0.0164358	3.70073
CADANGAT00000908	An01g09080	0.0608189	0.00430422	14.1301
CADANGAT00011379	An14g04430	0.0607992	0	n/a
CADANGAT00012006	An15g03270	0.06076	0.0086001	7.06503
TID_198565	An08g05300	0.0606392	1.73234	0.0350043
CADANGAT00007228	An08g09050	0.0606278	0.0375436	1.61486
TID_212679	An09g01690	0.0605838	0.00428759	14.1301
TID_206061	An01g04930	0.0605254	0.164913	0.367014
TID_128744	An12g01100	0.0605254	0.0381616	1.58603
CADANGAT00003547	An03g05370	0.0605254	0.0299841	2.01858
CADANGAT00007089	An08g07650	0.0605254	0	n/a
TID_45894	An04g08810	0.060467	0.222525	0.271732
TID_204572	0	0.0603441	0.418521	0.144184
TID_41454	An14g00030	0.0602539	0.61026	0.0987348
TID_39579	An07g10200	0.0602	0.948369	0.0634773
TID_170105	An01g09890	0.0599582	0.172278	0.348031
TID_51089	An17g02150	0.0598514	0.224024	0.267165
CADANGAT00006579	An08g02610	0.0598514	0.00988342	6.05574
TID_35362	An01g15150	0.0598038	0.158714	0.376801
CADANGAT00008990	An11g06620	0.0597184	0.0591687	1.00929
CADANGAT00013292	An16g08280	0.0597184	0	n/a
CADANGAT00010252	An12g08180	0.0596615	0.0126669	4.71002
TID_198250	An08g10110	0.0596048	2.44661	0.0243622
TID_187242	An18g03830	0.0595595	0.0590113	1.00929
TID_53816	An14g03360	0.0595331	0.249704	0.238415
CADANGAT00014251	An18g06115	0.0594541	0.726518	0.0818343
CADANGAT00006952	An08g06300	0.0594541	0.0196356	3.02787
CADANGAT00003003	An02g14780	0.0593229	0	n/a
TID_36655	An02g00990	0.0591615	0.00689612	8.57896
CADANGAT00001725	An02g02120	0.0591271	0.0146457	4.03716
CADANGAT00005348	An07g00710	0.0591271	0	n/a
CADANGAT00001903	An02g03890	0.0590102	0.0467737	1.26161
TID_53918	An12g09580	0.0589326	0.322153	0.182934
CADANGAT00007939	An09g04020	0.0587779	0.0349422	1.68215
TID_132309	An08g09760	0.0587292	0.349132	0.168215
CADANGAT00011608	An14g06710	0.05859	0.374104	0.156614
CADANGAT00004238	An04g05240	0.0585474	0.116017	0.504645
CADANGAT00013804	An18g01710	0.0584928	0.0165584	3.53251
TID_44520	An03g05330	0.0584757	0.0108633	5.38288
CADANGAT00009888	An12g04460	0.0584201	0.0868237	0.67286
TID_179760	An11g05120	0.0583455	0.013602	4.28948
TID_56553	An14g02100	0.058331	0.157762	0.36974
TID_179063	0	0.0583187	0.260019	0.224287
TID_37150	An02g08210	0.0583187	0.0161789	3.60461
CADANGAT00006268	An07g09940	0.0583049	0.0262583	2.22044
TID_123434	An12g10220	0.0582513	0.538675	0.108138
TID_55653	An02g14460	0.0582001	0.260743	0.223208
CADANGAT00007004	An08g06820	0.0581672	0.0576319	1.00929
TID_53037	An11g09380	0.0579522	0.0533175	1.08693
TID_52578	An08g10150	0.0578902	0.268674	0.215466
CADANGAT00010806	An13g02740	0.057792	0.05726	1.00929
CADANGAT00005419	An07g01460	0.0577581	0.0780361	0.740146
TID_51907	An01g06830	0.0577387	0.0572073	1.00929
TID_38196	0	0.0577387	0.0163449	3.53251
TID_134912	An03g02280	0.0577387	0.00408624	14.1301
TID_210620	An16g03380	0.0576989	0.196514	0.293611
TID_40113	0	0.0576989	0	n/a
CADANGAT00001604	An02g00957	0.0576904	1.06524	0.054157
CADANGAT00013993	An18g03560	0.0575919	0.0219469	2.62415
TID_184950	An14g05920	0.0574545	0.0144438	3.97779
TID_47218	0	0.0574215	0.227572	0.252322
TID_36153	0	0.0574215	0.0426697	1.34572
TID_40005	An07g04110	0.0574215	0.0341358	1.68215
CADANGAT00008438	An11g01010	0.0574215	0	n/a
CADANGAT00010334	An12g08990	0.0574215	0	n/a
TID_174463	An02g10180	0.0573454	0.0450623	1.27258
TID_40829	An15g07060	0.0570962	0.0293329	1.94649
TID_176911	An08g06260	0.0569418	0.14185	0.401422
CADANGAT00001679	An02g01660	0.0568746	0	n/a
TID_48061	An11g07780	0.0568254	0.0348051	1.63267
CADANGAT00010279	An12g08450	0.0567973	0.0160785	3.53251
CADANGAT00010895	An13g03630	0.0567973	0.00803923	7.06503
TID_194526	An03g02490	0.0567665	0.028122	2.01858
TID_119798	An02g12970	0.0567178	0.0598213	0.94812
TID_193822	An16g09290	0.0565844	1.11265	0.0508557
TID_48286	An07g08760	0.0565413	0.0400149	1.41301
TID_49873	An18g04020	0.05642	0.245103	0.230189
CADANGAT00004169	An04g04550	0.0563653	0.0816219	0.690566
TID_214397	An04g05130	0.0563549	0.0345653	1.63039
TID_52301	An02g07350	0.0563381	4.47952	0.0125768
TID_171062	An01g13780	0.0563381	0.432601	0.130231
TID_119995	0	0.0562622	0.00597262	9.42003
TID_40610	An15g04280	0.0560497	0.0151456	3.70073
TID_183577	An16g02890	0.056036	0	n/a
TID_204434	An17g01110	0.055986	0.261505	0.214092
CADANGAT00003456	An03g04460	0.055986	0.0184902	3.02787
CADANGAT00013363	An16g09000	0.055986	0	n/a
CADANGAT00005985	An07g07120	0.0559224	0.0151112	3.70073
TID_42553	An05g00090	0.0559161	0.847642	0.0659666
TID_187802	An18g05550	0.0557537	0.28234	0.19747
CADANGAT00011418	An14g04810	0.0557537	0	n/a
TID_127683	An04g00160	0.0555889	0.228177	0.243622
TID_173899	An02g00060	0.0555368	0.0097104	5.71931
CADANGAT00007966	An09g04290	0.0552948	0.0273929	2.01858
CADANGAT00012530	An16g00580	0.0552948	0	n/a
TID_171497	An01g01080	0.0550682	0.139434	0.394939
TID_202949	An09g05170	0.0550444	0.0200929	2.7395
CADANGAT00005941	An07g06680	0.0549555	0.00907496	6.05574
TID_50339	An12g02100	0.0548882	0.0978894	0.560716
CADANGAT00002475	An02g09580	0.0546204	0.0992158	0.550522
TID_44600	0	0.0544876	0	n/a
TID_47307	An08g10700	0.0543993	0.14373	0.378484
TID_38285	An08g05290	0.0543655	0.190599	0.285234
TID_201280	0	0.0543475	0.0190049	2.85965
TID_47636	An08g02780	0.0542576	0.197691	0.274456
CADANGAT00003493	An03g04830	0.0542425	0	n/a
TID_171484	An01g07025	0.05418	0.314135	0.172474
CADANGAT00006892	An08g05710	0.05418	0	n/a
TID_189589	An12g00960	0.0540927	0.0267974	2.01858
CADANGAT00006567	An08g02490	0.0540927	0.010719	5.04645
CADANGAT00006969	An08g06470	0.0540927	0	n/a
TID_50856	An13g01120	0.0540626	0.156575	0.345283
TID_213490	An03g04400	0.0539624	0.225744	0.239042
TID_140966	An11g00450	0.053886	0.0722336	0.745997
TID_43300	An09g03860	0.0538003	0.10661	0.504645
TID_209594	An07g06100	0.0537824	0.174664	0.307919
CADANGAT00011951	An15g02720	0.0537036	0	n/a
TID_35374	An01g14980	0.0536685	0.135353	0.396507
CADANGAT00011075	An14g01400	0.0536392	0	n/a
TID_209752	An07g03380	0.0536071	0.382419	0.140179
TID_130000	An11g02390	0.0535839	0	n/a
TID_54952	An17g02370	0.0535518	0.39553	0.135392
TID_50555	An04g01850	0.0534791	0.0927271	0.576737
TID_174625	An02g11260	0.0534392	0.0694935	0.768982
TID_42488	An12g03510	0.0534322	0.00311414	17.1579
TID_43565	An09g00360	0.0534153	0.00264619	20.1858
CADANGAT00004884	An05g01350	0.05332	0.683258	0.0780378
TID_44000	An04g04390	0.05332	0.48301	0.110391
CADANGAT00006240	An07g09670	0.05332	0.0105658	5.04645
CADANGAT00013357	An16g08930	0.0531092	0.0116934	4.5418
TID_45949	An04g08000	0.0531011	0.186167	0.285234
CADANGAT00012566	An16g00950	0.0530045	0	n/a
TID_208048	An08g05610	0.0529066	0.0245717	2.15315
CADANGAT00002589	An02g10710	0.0526043	0.00496382	10.5975
CADANGAT00006101	An07g08270	0.052569	0.119796	0.438822
TID_38538	0	0.052569	0.0729192	0.720921
CADANGAT00003731	An04g00240	0.0525161	0.029733	1.76626
TID_202668	0	0.0524868	0.0231128	2.2709
TID_120809	An08g06720	0.0524766	0.00519936	10.0929
TID_35588	An01g12120	0.0524553	0.0219884	2.38559
TID_35543	An01g12700	0.0524386	2.26467	0.0231551
TID_171480	An01g10010	0.0524283	0.465038	0.11274
CADANGAT00013343	An16g08790	0.0522014	0.0206884	2.52322
TID_177340	An08g03610	0.0521855	1.98278	0.0263193
TID_206756	An02g04870	0.05208	0.412805	0.126161
CADANGAT00008003	An09g04670	0.05208	0.0619207	0.841075
CADANGAT00005172	An06g01670	0.05208	0	n/a
TID_48197	An11g11160	0.0520511	0.722009	0.0720921
TID_54398	0	0.0520481	0.20899	0.249045
TID_206384	An01g00370	0.0520444	0.0272993	1.90644
TID_53498	An15g05910	0.0518389	0.0616341	0.841075
CADANGAT00011333	An14g03970	0.0518389	0.030817	1.68215
CADANGAT00002453	An02g09360	0.0518389	0.0102723	5.04645
CADANGAT00009817	An12g03740	0.0518289	0.0513518	1.00929
TID_192623	An10g00460	0.051767	0.0287227	1.8023
TID_45733	An03g01650	0.0517362	0.787207	0.0657212
TID_192770	An17g02300	0.0517362	0.248977	0.207795
TID_45971	An12g10600	0.0516183	0.00786818	6.56038
TID_37245	An02g09220	0.0514813	0.415347	0.123948
CADANGAT00000494	An01g05010	0.0514813	0	n/a
TID_41077	An16g03920	0.0514813	0	n/a
TID_205291	An04g10130	0.0514419	0.0101937	5.04645
CADANGAT00011412	An14g04760	0.0513706	0.00636223	8.07432
TID_183336	An16g01530	0.0513338	0.0169538	3.02787
TID_180070	An07g03950	0.0513044	1.11323	0.0460863
TID_182509	An15g01770	0.0513044	0.0101664	5.04645
TID_35424	0	0.051229	0.188528	0.271732
TID_124001	An04g08710	0.0511872	0.181732	0.281662
CADANGAT00007577	An09g00370	0.0511872	0	n/a
CADANGAT00012396	An15g07170	0.0511287	0.0607898	0.841075
TID_214531	An16g07660	0.0510777	0.00632595	8.07432
TID_209711	An07g03860	0.0510479	2.24153	0.0227737
TID_44787	An13g01630	0.0510413	0.177	0.288368
CADANGAT00009531	An12g00810	0.0510413	0.0126429	4.03716
TID_42365	0	0.0510413	0	n/a
TID_46707	An01g04060	0.0510289	0.251351	0.203018
TID_206127	An01g04260	0.0509791	0.230902	0.220782
CADANGAT00010028	An12g05880	0.0508963	0.924511	0.0550522
CADANGAT00003079	An03g00540	0.0508963	0.201712	0.252322
CADANGAT00010255	An12g08210	0.0508963	0.184902	0.275261
TID_56436	An16g03890	0.0508602	0.0818871	0.621101
TID_35956	An01g07370	0.0508241	0.0125891	4.03716
CADANGAT00008155	An09g06190	0.0507809	0.0150941	3.3643
TID_56855	An18g06750	0.050666	0.215859	0.234718
TID_52472	An02g14070	0.0506088	9.41434	0.00537571
TID_41394	An16g00890	0.0506088	0.00940181	5.38288
TID_35714	An01g10570	0.0506088	0	n/a
TID_210632	An16g03130	0.0500433	0.0936562	0.53433
CADANGAT00006524	An08g02040	0.0500433	0	n/a
CADANGAT00007428	An08g11110	0.0500433	0	n/a
TID_132526	An08g00570	0.0499503	0.387676	0.128845
TID_44205	0	0.0499317	0	n/a
CADANGAT00011786	An15g01080	0.0497653	0.0369804	1.34572
CADANGAT00003401	An03g03910	0.0497653	0.0246536	2.01858
CADANGAT00011008	An14g00720	0.0497653	0	n/a
TID_45302	0	0.0497653	0	n/a
TID_204381	An17g00340	0.0497228	0.212219	0.234299
TID_206020	An01g05580	0.0496733	0.133977	0.370759
TID_210245	An15g04770	0.0496679	0.839478	0.0591652
TID_36571	0	0.0496274	0.581853	0.0852921
CADANGAT00012480	An16g00080	0.0496274	0.00819511	6.05574
TID_44548	An03g05730	0.0496	0.0344004	1.44184
TID_174633	An02g02690	0.0495588	0.0716081	0.692084
TID_195119	An04g09770	0.0495294	0.028042	1.76626
CADANGAT00012285	An15g06060	0.0494904	0.0367761	1.34572
CADANGAT00003198	An03g01730	0.0494904	0.0122587	4.03716
TID_40315	An15g00260	0.0494357	0.0881653	0.560716
TID_54468	An12g01020	0.0493812	0.0587121	0.841075
TID_193686	0	0.049354	0.0244499	2.01858
CADANGAT00008794	An11g04570	0.0493268	0.0195491	2.52322
TID_134585	An07g03330	0.0492726	0.00976381	5.04645
TID_173769	An02g14670	0.0492184	0.169053	0.291141
CADANGAT00010360	An12g09250	0.0492184	0.113786	0.432553
CADANGAT00011984	An15g03050	0.0492184	0	n/a
TID_173663	An02g09710	0.0491105	0.0097317	5.04645
TID_42190	An12g07420	0.0490388	0.0107972	4.5418
TID_50062	An09g05760	0.0490083	0.0378983	1.29315
CADANGAT00012664	An16g01930	0.0489495	0.472865	0.103517
TID_191100	0	0.0489495	0.0242495	2.01858
TID_178599	An11g02490	0.0489495	0.00606237	8.07432
CADANGAT00008483	An11g01470	0.0486834	0.0482354	1.00929
TID_49343	An14g03470	0.0486834	0.010719	4.5418
CADANGAT00002813	An02g12870	0.0486834	0	n/a
TID_37199	An02g08640	0.0486504	0.00301266	16.1486
TID_51359	An03g02330	0.0486306	0.0289098	1.68215
TID_133797	An18g01530	0.0486306	0	n/a
CADANGAT00006132	An07g08580	0.048608	0.0137602	3.53251
TID_189708	An12g00700	0.0485874	0.00875277	5.55109
CADANGAT00003878	An04g01665	0.0485515	0.0601308	0.807432
TID_37662	An06g02580	0.0483829	0	n/a
CADANGAT00009060	An11g07360	0.0482898	0	n/a
CADANGAT00002019	An02g05030	0.0482638	0.0286917	1.68215
TID_213067	An04g03420	0.0482464	0.163325	0.295402
TID_137087	An04g08220	0.04816	1.44104	0.0334202
CADANGAT00001753	An02g02400	0.04816	0.0477167	1.00929
CADANGAT00002197	An02g06800	0.04816	0	n/a
CADANGAT00010280	An12g08460	0.04816	0	n/a
TID_44933	0	0.0480493	0.0034005	14.1301
TID_138063	An12g06250	0.0477747	0	n/a
TID_52418	An02g11890	0.0477323	0	n/a
CADANGAT00003389	An03g03790	0.0476899	0.102377	0.465826
TID_129918	0	0.0476476	1.82935	0.0260462
CADANGAT00002261	An02g07450	0.0476476	0.0786818	0.605574
TID_129801	An08g02680	0.0476302	0.0602102	0.791065
TID_189398	An05g02500	0.0476114	0.00673903	7.06503
CADANGAT00012255	An15g05760	0.0475212	0.011771	4.03716
TID_140213	An01g11710	0.0475212	0.011771	4.03716
TID_40267	An07g00110	0.0475032	0.245416	0.193562
TID_41638	An14g02150	0.0474457	0.00313394	15.1393
CADANGAT00003710	An04g00030	0.0473955	0.117398	0.403716
TID_211789	An18g01220	0.0473329	0.073277	0.645945
CADANGAT00009402	An11g10850	0.0472883	0.120479	0.392501
CADANGAT00003941	An04g02290	0.0472455	0	n/a
TID_35391	An01g14770	0.0471984	0.386418	0.122143
TID_207193	An02g09790	0.0471912	0.0255038	1.85036
CADANGAT00013849	An18g02160	0.0471461	0.0311414	1.51393
TID_40528	An15g02870	0.047047	0	n/a
CADANGAT00005291	An07g00140	0.0470223	0	n/a
TID_41080	0	0.0469484	0.0186065	2.52322
TID_36281	An01g02980	0.0469484	0	n/a
TID_40314	An15g00250	0.0469216	0.240901	0.194775
CADANGAT00005952	An07g06790	0.0468992	0	n/a
CADANGAT00005185	An06g01800	0.0468992	0	n/a
CADANGAT00014242	An18g06040	0.0468642	0.0198998	2.35501
TID_129554	An14g05000	0.0466992	0.538407	0.0867358
CADANGAT00009942	An12g04980	0.046655	0.0462256	1.00929
TID_35423	0	0.046655	0.0346692	1.34572
TID_176493	An08g08330	0.0464734	0.0316564	1.46806
CADANGAT00006580	An08g02620	0.0464614	0.0184135	2.52322
TID_39028	An11g04300	0.0464132	0.00255478	18.1672
TID_55611	An02g09370	0.0463914	0.977788	0.0474452
CADANGAT00011339	An14g04030	0.0463652	0.0367508	1.26161
CADANGAT00010883	An13g03510	0.0463332	0	n/a
CADANGAT00000277	An01g02820	0.0462933	0	n/a
CADANGAT00001896	An02g03820	0.0462137	0.0114471	4.03716
CADANGAT00006267	An07g09930	0.046174	0.0381242	1.21115
TID_201784	An14g06640	0.0459765	0.0151844	3.02787
TID_176406	An08g06650	0.0459372	0.375494	0.122338
CADANGAT00011397	An14g04610	0.0459372	0	n/a
CADANGAT00010524	An12g10880	0.0458365	0.0259512	1.76626
CADANGAT00008902	An11g05670	0.0457028	3.26032	0.0140179
TID_209366	An07g09005	0.0457028	0.905644	0.0504645
TID_193498	An04g07020	0.0457028	0.0792438	0.576737
TID_195867	An01g14840	0.0456446	0.0226122	2.01858
CADANGAT00014355	An19g00310	0.0455865	0.0112917	4.03716
TID_38803	An11g01530	0.0455865	0	n/a
TID_175527	An02g10420	0.0455369	0.0612312	0.743687
TID_134351	An18g00570	0.0454918	0.0327804	1.38777
TID_194367	An03g00860	0.0453787	0.0044961	10.0929
CADANGAT00011270	An14g03350	0.0453557	0.0224691	2.01858
CADANGAT00002647	An02g11250	0.0453557	0	n/a
CADANGAT00014042	An18g04050	0.0452412	0.0298832	1.51393
CADANGAT00001058	An01g10590	0.0452412	0.0224124	2.01858
CADANGAT00010111	An12g06750	0.0452412	0	n/a
CADANGAT00002112	An02g05960	0.0449686	0.115842	0.388188
TID_54419	An09g00950	0.044901	0.0417073	1.07658
TID_210265	An15g05720	0.0448924	0.0769832	0.583145
TID_42223	An12g07060	0.0448528	0.00634857	7.06503
CADANGAT00002747	An02g12240	0.0447888	0	n/a
TID_42009	An14g07070	0.0447624	0.00260885	17.1579
CADANGAT00005539	An07g02670	0.04464	0	n/a
CADANGAT00009398	An11g10810	0.0446172	0.0306045	1.45786
CADANGAT00003763	An04g00550	0.0445659	5.11103	0.00871956
CADANGAT00013157	An16g06900	0.0444922	0.0146942	3.02787
CADANGAT00004335	An04g06220	0.0444554	0.319335	0.139212
TID_190605	An04g01960	0.0444333	0.00880487	5.04645
CADANGAT00009403	An11g10860	0.0444333	0	n/a
TID_126382	An18g00230	0.0444003	0.0164969	2.69144
CADANGAT00006087	An07g08130	0.0443453	1.50851	0.0293968
TID_35683	An01g10940	0.0443453	0.161103	0.275261
CADANGAT00005457	An07g01840	0.0442358	0.175315	0.252322
TID_45383	An04g05690	0.0442358	0.0438287	1.00929
TID_207055	An02g08140	0.0441994	0.0389268	1.13545
TID_52501	An02g14970	0.0441704	3.52737	0.0125222
TID_193384	An04g07540	0.0441704	0.00875277	5.04645
CADANGAT00004079	An04g03660	0.0441704	0	n/a
TID_177060	An08g00860	0.0441466	0.668034	0.0660844
TID_210827	An14g00100	0.0441199	0.408935	0.10789
CADANGAT00008270	An10g00420	0.0440726	0	n/a
CADANGAT00010242	An12g08080	0.0440184	0	n/a
CADANGAT00005495	An07g02230	0.0439106	0.159523	0.275261
TID_46582	An01g07030	0.0439106	0.0391558	1.12143
CADANGAT00002675	An02g11540	0.0439106	0.0217532	2.01858
CADANGAT00012829	An16g03570	0.0439106	0	n/a
TID_56154	#N/A	0.0438628	0.15935	0.275261
TID_184708	An14g02950	0.0438347	0.00766434	5.71931
TID_44596	An03g06420	0.0437268	0.0061892	7.06503
TID_37617	An02g14530	0.0436964	0.194824	0.224287
CADANGAT00001718	An02g02050	0.0436538	0.337365	0.129396
TID_51457	An04g08100	0.0436254	0	n/a
TID_40235	An07g00790	0.04359	0.0287926	1.51393
CADANGAT00004140	An04g04260	0.04359	0.0107972	4.03716
CADANGAT00004879	An05g01300	0.0435547	0.00719231	6.05574
CADANGAT00011819	An15g01400	0.0435446	0.28968	0.15032
TID_207264	An02g11150	0.0435446	0.0277353	1.57001
TID_197768	An02g11180	0.0434842	0.0484695	0.897146
CADANGAT00010548	An13g00160	0.0434842	0.0287227	1.51393
TID_37500	An02g13100	0.043414	0.0836391	0.519063
TID_210724	An16g02000	0.043372	0.0744861	0.582282
TID_56606	An14g04960	0.0432742	0.0964707	0.448573
CADANGAT00012973	An16g05040	0.0432742	0.0643138	0.67286
CADANGAT00005161	An06g01560	0.0432742	0	n/a
CADANGAT00006641	An08g03220	0.0432742	0	n/a
TID_188883	An09g01220	0.0432412	0.00450981	9.58825
TID_173194	An02g11530	0.0432046	0.114152	0.378484
TID_51161	An04g06270	0.0431179	0.213605	0.201858
TID_143583	An02g03130	0.0430661	0.284465	0.151393
CADANGAT00003736	An04g00290	0.0430661	0	n/a
CADANGAT00004032	An04g03195	0.0430661	0	n/a
TID_201783	An14g06630	0.0430403	0.127932	0.33643
CADANGAT00007589	An09g00490	0.0429628	0	n/a
TID_185571	An14g01470	0.0429628	0	n/a
TID_207929	An08g06810	0.0429377	0.0888665	0.48317
TID_54114	An18g02510	0.0428737	0.136877	0.313228
TID_127602	0	0.0428601	0.0849312	0.504645
TID_130735	An07g07190	0.0428493	0.654699	0.0654488
TID_47372	An08g08720	0.0427918	0.131905	0.324414
TID_188287	An09g06520	0.042656	2.13238	0.0200039
TID_127851	An01g04440	0.042656	1.11998	0.0380864
CADANGAT00011189	An14g02530	0.042656	0	n/a
CADANGAT00013556	An17g01600	0.042656	0	n/a
TID_206697	An02g04030	0.042521	0.779398	0.0545562
TID_199203	An11g02840	0.0424826	0.0871897	0.487243
TID_187805	An18g00870	0.0424136	0.323579	0.131077
TID_174157	An02g02870	0.0424136	0.0420232	1.00929
CADANGAT00012751	An16g02800	0.0424136	0.00840465	5.04645
CADANGAT00009370	An11g10530	0.0424036	0.00525166	8.07432
TID_40701	An15g05470	0.0423868	0.0233315	1.81672
TID_206723	An02g04280	0.0423766	0.208318	0.203423
CADANGAT00010578	An13g00470	0.0423534	0	n/a
TID_40244	An07g00630	0.0422935	0.00838084	5.04645
TID_45734	An03g01640	0.0422536	17.3738	0.00243202
CADANGAT00013249	An16g07850	0.0422536	0.293053	0.144184
TID_35909	An01g07990	0.0422536	0	n/a
CADANGAT00003814	An04g01050	0.0422536	0	n/a
TID_210734	An16g01840	0.0422388	0.959451	0.0440239
TID_39774	An07g07550	0.0422173	0	n/a
CADANGAT00006790	An08g04680	0.0420552	0.0347234	1.21115
CADANGAT00011749	An15g00710	0.0420552	0.010417	4.03716
TID_175708	An08g04530	0.0420552	0	n/a
TID_144265	0	0.0420552	0	n/a
TID_127805	0	0.0420552	0	n/a
TID_192304	An13g02350	0.0420014	3.4616	0.0121335
TID_213911	0	0.0418866	0.0266793	1.57001
TID_52200	An02g04120	0.0418286	0.331549	0.126161
CADANGAT00012789	An16g03180	0.0417611	0.0103442	4.03716
TID_39574	An07g10250	0.0416724	0.0287227	1.45085
TID_186114	0	0.0416156	0	n/a
CADANGAT00009632	An12g01830	0.0415673	0	n/a
TID_52270	An02g06560	0.0414711	4.72528	0.00877643
TID_170148	An01g05360	0.0414711	0.318443	0.130231
TID_137999	An15g01430	0.0414711	0.19175	0.216276
CADANGAT00001966	An02g04510	0.0414711	0.140878	0.294376
CADANGAT00013520	An17g01240	0.0414711	0	n/a
TID_53870	An14g05130	0.0413712	0.158615	0.260828
TID_179042	An11g04150	0.0413562	0.0286829	1.44184
TID_47100	An02g10190	0.0413276	0.153552	0.269144
TID_38502	An08g02360	0.041242	0	n/a
TID_51140	An04g06890	0.0412167	0.111168	0.370759
TID_171672	An01g12480	0.0411851	0.0306045	1.34572
CADANGAT00000406	An01g04130	0.0411851	0	n/a
TID_129399	An15g02820	0.0411614	0.00509782	8.07432
CADANGAT00004914	An05g01670	0.0411325	0.249052	0.165156
CADANGAT00005404	An07g01300	0.0410906	0	n/a
CADANGAT00001021	An01g10220	0.0410906	0	n/a
TID_38577	An08g01350	0.0410564	0.0591687	0.693886
TID_131595	An02g05920	0.0410154	0.0921125	0.445275
TID_191345	An03g03730	0.0409832	0.0522077	0.785003
CADANGAT00011305	An14g03690	0.0409653	0.0135294	3.02787
TID_36517	0	0.040903	0.597766	0.0684264
TID_43463	An09g01660	0.040903	0.303949	0.134572
CADANGAT00007981	An09g04450	0.0408231	0.0404474	1.00929
TID_172690	An01g07550	0.0407356	0.0161443	2.52322
CADANGAT00004361	An04g06470	0.0407171	0.0874083	0.465826
CADANGAT00009464	An12g00150	0.0407171	0	n/a
TID_125004	An18g01230	0.0406643	0.143893	0.282601
TID_37452	An02g12370	0.0406643	0.04029	1.00929
TID_194815	An04g08500	0.0406247	0.563512	0.0720921
CADANGAT00006876	An08g05550	0.0406247	0	n/a
TID_177836	An08g03550	0.0406035	0.278514	0.145786
CADANGAT00002798	An02g12720	0.0405695	0.0321569	1.26161
CADANGAT00006252	An07g09782	0.0405695	0.0160785	2.52322
TID_200589	An15g01980	0.0405469	0.00618058	6.56038
TID_213343	An04g00610	0.0405391	0.00554014	7.31735
TID_35931	An01g07765	0.0404718	0	n/a
CADANGAT00002365	An02g08480	0.0403502	0	n/a
CADANGAT00004483	An04g07710	0.0403502	0	n/a
CADANGAT00006288	An07g10140	0.0403502	0	n/a
TID_53600	An16g04280	0.0401093	0.0220779	1.81672
CADANGAT00011440	An14g05030	0.03999	0	n/a
TID_193430	An04g06590	0.0399575	0.61904	0.0645476
TID_184680	An14g03500	0.0398962	0.0145633	2.7395
TID_170122	An01g07600	0.0398816	0.0446686	0.892833
TID_124365	An12g08300	0.0398122	0.118337	0.33643
TID_49373	An14g04210	0.0398122	0.0295844	1.34572
CADANGAT00001907	An02g03930	0.0398122	0	n/a
CADANGAT00014258	An18g06180	0.0398122	0	n/a
TID_56345	An15g05440	0.0397926	0.0635202	0.626456
TID_129799	0	0.039764	0.0286531	1.38777
CADANGAT00011396	An14g04600	0.039724	0.0491979	0.807432
TID_196801	An01g02420	0.0396901	1.34309	0.0295513
TID_56389	An16g05740	0.03968	0.00491434	8.07432
TID_42720	An18g02360	0.039668	0.0607408	0.65307
TID_50239	An09g00630	0.0396361	0.589069	0.067286
TID_41272	0	0.0396361	0.562888	0.0704155
CADANGAT00013402	An17g00050	0.0396361	0	n/a
TID_211517	An12g06130	0.039586	0.0168093	2.35501
CADANGAT00002278	An02g07620	0.0395777	0.0392134	1.00929
TID_43840	An12g03220	0.0395486	0	n/a
TID_212833	An12g00790	0.0394963	0.686127	0.057564
CADANGAT00003949	An04g02370	0.0394036	0.0488012	0.807432
TID_175686	An08g02730	0.0394036	0.00433788	9.08361
TID_121662	An02g03090	0.0393747	0.412881	0.0953659
TID_133377	An04g03710	0.0393747	0.162551	0.242229
CADANGAT00004144	An04g04300	0.0392884	0.0778536	0.504645
CADANGAT00000442	An01g04480	0.0392884	0.0086504	4.5418
CADANGAT00004854	An05g01030	0.0392884	0	n/a
CADANGAT00014178	An18g05410	0.0392501	0.0734568	0.53433
TID_55214	An19g00300	0.0392024	0.0258944	1.51393
TID_186407	An12g08360	0.0391412	0.0886423	0.441564
CADANGAT00004688	An04g09780	0.0391168	0.0193784	2.01858
TID_37741	An06g00220	0.0391168	0	n/a
TID_187422	0	0.0390827	0	n/a
TID_189912	An12g01520	0.03906	0.0387005	1.00929
CADANGAT00006118	An07g08440	0.0390316	0	n/a
TID_142878	An11g00150	0.0389468	0	n/a
TID_126433	An07g08250	0.0388502	0.0219958	1.76626
TID_40261	An07g00350	0.0388286	0.0134649	2.88368
CADANGAT00012555	An16g00840	0.0387782	27.7786	0.00139597
CADANGAT00006204	An07g09310	0.0387782	0	n/a
CADANGAT00003473	An03g04630	0.0387446	0.0076776	5.04645
TID_50246	An09g00390	0.0386944	0.00638971	6.05574
TID_41135	An16g03150	0.0386777	0.0306574	1.26161
TID_190329	An04g01670	0.0385902	0.822053	0.0469437
TID_208385	An08g01590	0.0385089	0.205447	0.187439
CADANGAT00006702	An08g03820	0.0385004	0.0466229	0.825782
TID_171658	An01g09570	0.0384217	0.00815745	4.71002
TID_36604	An02g00190	0.0383465	0.027862	1.3763
TID_39069	An11g04820	0.0383062	0.00291951	13.1208
CADANGAT00001945	An02g04310	0.038281	7.08002	0.00540691
CADANGAT00001600	An02g00920	0.038281	1.36543	0.0280358
TID_44695	An13g00540	0.038281	0.102949	0.371843
TID_207276	An02g11320	0.038281	0.0448248	0.854014
CADANGAT00000775	An01g07780	0.038281	0	n/a
TID_51646	An12g08930	0.0382538	0	n/a
TID_55967	An11g03230	0.0382157	0.0605823	0.630806
TID_52676	An08g05730	0.0381831	3.32162	0.0114953
TID_194112	An03g02820	0.0381506	0.322555	0.118276
CADANGAT00009721	An12g02760	0.0381413	0.00539861	7.06503
CADANGAT00013220	An16g07550	0.0381181	0.0377673	1.00929
TID_49222	An14g00630	0.0380641	1.06437	0.0357622
CADANGAT00013360	An16g08960	0.0380445	0.0239873	1.58603
TID_51952	An01g05220	0.0380026	0.135819	0.279803
TID_51886	An01g07260	0.0379858	0.294247	0.129095
TID_52673	An08g05850	0.0379566	2.17746	0.0174316
CADANGAT00011128	An14g01920	0.0379566	0.0376072	1.00929
CADANGAT00010421	An12g09850	0.0379566	0	n/a
TID_178266	An11g06860	0.0379336	0.40806	0.0929609
CADANGAT00007509	An08g11930	0.0379164	0.00469593	8.07432
CADANGAT00002049	An02g05330	0.0378763	0	n/a
TID_53706	0	0.0378142	0.212308	0.17811
TID_38420	0	0.037701	0.0074708	5.04645
TID_200417	An15g00080	0.0376904	0.311196	0.121115
TID_47747	An08g00550	0.0376274	0.122667	0.306745
TID_175089	An02g08750	0.0375587	0.0790777	0.47496
CADANGAT00013022	An16g05530	0.0375587	0	n/a
TID_182538	An15g01620	0.0375043	0.0257255	1.45786
TID_50466	An04g03580	0.0375026	0	n/a
CADANGAT00010581	An13g00500	0.0375026	0	n/a
TID_211780	An18g01050	0.0374801	0.0680812	0.550522
TID_35383	An01g14890	0.037441	0.194756	0.192246
TID_199148	An11g02170	0.0374279	0.173056	0.216276
TID_209029	An11g09640	0.0374131	0.270072	0.13853
TID_139484	An18g00530	0.0373907	0.0529237	0.706503
TID_194111	An03g01480	0.0373599	0.0156606	2.38559
TID_178256	An11g01000	0.037324	0.702628	0.0531205
CADANGAT00006274	An07g10000	0.037324	0.0246536	1.51393
CADANGAT00008593	An11g02560	0.037324	0.0184902	2.01858
TID_128109	0	0.037324	0.0184902	2.01858
TID_191158	An03g06740	0.037324	0.0100856	3.70073
CADANGAT00007454	An08g11370	0.037324	0	n/a
CADANGAT00003440	An03g04300	0.037324	0	n/a
CADANGAT00000468	An01g04750	0.037324	0	n/a
CADANGAT00007211	An08g08880	0.037324	0	n/a
CADANGAT00013158	An16g06910	0.0372722	0.209265	0.17811
CADANGAT00012979	An16g05100	0.0371691	0.0184135	2.01858
TID_140652	An12g06010	0.0371691	0.00613783	6.05574
CADANGAT00005455	An07g01820	0.0371691	0	n/a
TID_142826	An09g06140	0.0371383	0.110389	0.33643
TID_41393	An16g00900	0.0370768	0.00734711	5.04645
CADANGAT00002751	An02g12280	0.0370155	0.183374	0.201858
CADANGAT00012787	An16g03160	0.0370155	0.110024	0.33643
CADANGAT00003034	An03g00090	0.0370155	0.0550122	0.67286
TID_39286	An11g07910	0.0369544	0.0109843	3.3643
CADANGAT00002113	An02g05970	0.0369138	0.134105	0.275261
CADANGAT00005566	An07g02940	0.0368632	0	n/a
TID_39361	An11g08960	0.0368632	0	n/a
TID_203804	An04g00410	0.0368392	0.897136	0.0410632
TID_42898	An18g04550	0.0368364	0.0601133	0.612783
TID_54217	An18g05640	0.0368253	1.07635	0.0342132
CADANGAT00006253	An07g09790	0.0368127	0.0891583	0.412891
TID_41496	An14g00510	0.0365184	0.146858	0.248666
CADANGAT00007041	An08g07190	0.0365126	0.0361765	1.00929
CADANGAT00004055	An04g03430	0.0364729	0.140935	0.258792
CADANGAT00001962	An02g04470	0.0364136	0.0541177	0.67286
TID_184506	An14g05080	0.0364136	0.0541177	0.67286
TID_37999	An08g09270	0.0364136	0.0120262	3.02787
TID_193227	An04g07260	0.0362872	0.138677	0.261668
TID_214148	An17g02310	0.0362754	1.85099	0.0195979
CADANGAT00002624	An02g11020	0.0362662	0	n/a
TID_38278	An08g05360	0.0362425	0.00231671	15.644
CADANGAT00001610	An02g01010	0.0362173	0.0478453	0.756967
CADANGAT00011785	An15g01070	0.0361929	0	n/a
TID_182049	An15g06900	0.03612	0.763467	0.0473104
CADANGAT00003106	An03g00810	0.03612	0.0357875	1.00929
CADANGAT00007810	An09g02750	0.03612	0	n/a
CADANGAT00012531	An16g00590	0.03612	0	n/a
CADANGAT00001913	An02g03990	0.0360618	0.650284	0.0554555
CADANGAT00008163	An09g06265	0.0359749	1.92477	0.0186905
CADANGAT00001285	An01g12860	0.0359749	0.0356438	1.00929
CADANGAT00010471	An12g10350	0.0359749	0.0356438	1.00929
CADANGAT00007096	An08g07720	0.0359749	0	n/a
TID_53177	An07g08740	0.0359388	0.022255	1.61486
CADANGAT00013184	An16g07190	0.0359268	0.00395513	9.08361
TID_131892	An02g00420	0.0359028	0	n/a
CADANGAT00010239	An12g08050	0.035831	0.047335	0.756967
TID_199018	An11g00070	0.0358024	0.0425674	0.841075
TID_44253	An04g01470	0.0357595	0.0797183	0.448573
TID_56895	An09g05840	0.0357357	0	n/a
CADANGAT00000334	An01g03400	0.0356883	0.256358	0.139212
CADANGAT00008077	An09g05430	0.0356883	0	n/a
CADANGAT00001544	An02g00360	0.035668	0.0302911	1.1775
TID_214877	An19g00230	0.0356409	0.176564	0.201858
CADANGAT00005049	An06g00440	0.0356173	0	n/a
TID_53494	An15g05750	0.0355843	0.0963685	0.369252
TID_177548	An08g06550	0.0355466	0.246536	0.144184
TID_181673	An07g00780	0.0355466	0.1444	0.246168
CADANGAT00007549	An09g00080	0.0355466	0	n/a
TID_121585	An16g07170	0.0355466	0	n/a
TID_204111	An13g00310	0.0355064	0.0569574	0.623385
TID_41696	An14g02860	0.0354699	0.00638971	5.55109
TID_45346	An04g06180	0.0354528	0.0585442	0.605574
CADANGAT00007556	An09g00150	0.0354061	0	n/a
TID_53850	An14g04640	0.0353363	0.118162	0.299049
CADANGAT00012068	An15g03890	0.0353363	0	n/a
CADANGAT00005715	An07g04440	0.0352667	0.0262066	1.34572
TID_41104	An16g03600	0.0352667	0.0116474	3.02787
TID_50316	An12g01380	0.0352321	0.00436347	8.07432
TID_213578	An03g05660	0.0352163	0.00634404	5.55109
CADANGAT00002736	An02g12130	0.0351284	0.0696102	0.504645
TID_205557	An01g12170	0.0351131	0.0231933	1.51393
TID_41869	An14g05220	0.0350695	0.00496382	7.06503
TID_47812	An11g01040	0.03502	2.31014	0.0151593
TID_44532	An03g05490	0.0349912	0.00770426	4.5418
CADANGAT00005392	An07g01180	0.0349912	0	n/a
CADANGAT00005536	An07g02640	0.0349912	0	n/a
TID_55880	An08g01210	0.0349776	0.275512	0.126955
TID_40316	An15g00270	0.0348212	0.0517511	0.67286
CADANGAT00010567	An13g00360	0.0348099	0	n/a
CADANGAT00002483	An02g09670	0.0347874	0.0172336	2.01858
CADANGAT00013841	An18g02080	0.03472	0.0731009	0.47496
CADANGAT00013330	An16g08660	0.03472	0.0275203	1.26161
TID_127101	An09g01760	0.03472	0	n/a
CADANGAT00001406	An01g14075	0.03472	0	n/a
CADANGAT00013599	An17g02050	0.03472	0	n/a
TID_202059	An12g04655	0.0346662	0.212952	0.162789
TID_190892	An04g02720	0.0346305	0.0228745	1.51393
TID_135894	An05g00780	0.0346193	1.82222	0.0189984
TID_211267	An14g06180	0.0345692	0.0663614	0.520924
TID_45016	An10g00810	0.0345415	2.92041	0.0118276
TID_212361	An09g06540	0.0344908	0.00488191	7.06503
TID_47077	An02g08980	0.0344794	0.017081	2.01858
TID_51400	An04g09360	0.0344529	0.290154	0.11874
TID_171254	An01g09510	0.0344529	0.121027	0.284671
TID_36484	An01g00880	0.0344529	0.00379287	9.08361
TID_36353	0	0.034434	0.00243693	14.1301
TID_194595	An03g01190	0.0344151	0.00487119	7.06503
TID_54140	An18g03150	0.0344048	0.830511	0.0414261
TID_207328	An02g11960	0.0343209	0.079345	0.432553
CADANGAT00001709	An02g01960	0.0343209	0	n/a
TID_171001	An01g11780	0.0342946	0.0135916	2.52322
CADANGAT00005146	An06g01410	0.0342771	0.0113205	3.02787
CADANGAT00011574	An14g06370	0.0341899	0.0225835	1.51393
CADANGAT00011303	An14g03680	0.0341899	0	n/a
TID_180150	An07g01420	0.0341248	0.00845267	4.03716
TID_39213	An11g06790	0.0341031	0.153929	0.221551
CADANGAT00001995	An02g04790	0.0340858	0	n/a
CADANGAT00009559	An12g01090	0.0340858	0	n/a
CADANGAT00007139	An08g08150	0.0339309	0.0806846	0.420537
TID_43641	An12g00730	0.0339309	0.0646511	0.524831
CADANGAT00007697	An09g01640	0.0339309	0.0336186	1.00929
CADANGAT00004640	An04g09300	0.0339309	0	n/a
TID_36503	An01g00670	0.0339309	0	n/a
TID_39480	An11g10280	0.0338539	0	n/a
CADANGAT00007455	An08g11380	0.0338028	0.00837293	4.03716
CADANGAT00000664	An01g06700	0.0338028	0	n/a
TID_202096	An12g03960	0.0337519	0.0735707	0.458768
TID_51185	An04g05840	0.0337392	3.49329	0.00965827
CADANGAT00001634	An02g01230	0.0337392	0.050143	0.67286
TID_36965	An02g05580	0.0337392	0	n/a
TID_42948	An18g05280	0.033712	0	n/a
TID_143563	An04g02010	0.0336758	0.422634	0.0796807
CADANGAT00010351	An12g09160	0.0336758	0.0222439	1.51393
TID_35566	An01g12400	0.0336758	0.0222439	1.51393
TID_57265	An17g00910	0.0336358	0.108749	0.309298
TID_171222	An01g00480	0.0336	0.316262	0.106241
TID_206914	An02g06700	0.0335839	0.347873	0.0965407
TID_143793	An18g04630	0.0335496	0	n/a
TID_184541	An14g02560	0.0334959	0.0474108	0.706503
TID_54566	An04g03060	0.0334245	0.272031	0.12287
CADANGAT00007427	An08g11100	0.0334245	0.0662336	0.504645
TID_41216	0	0.0334245	0.0596103	0.560716
CADANGAT00005470	An07g01980	0.0334245	0	n/a
TID_142662	An11g06640	0.0333622	0.00826379	4.03716
TID_48084	An11g08900	0.0333622	0.00550919	6.05574
TID_135973	An16g02370	0.0333622	0	n/a
TID_45867	An04g09080	0.0333208	0.0742819	0.448573
TID_184509	An14g05840	0.0332693	0	n/a
TID_192726	0	0.0331769	2.72834	0.0121601
TID_128442	An09g06570	0.0331769	1.24912	0.0265602
CADANGAT00007008	An08g06860	0.0331769	0.0493073	0.67286
CADANGAT00012601	An16g01300	0.0331769	0.0328715	1.00929
TID_36931	An02g05090	0.0331769	0.0123268	2.69144
TID_55264	An01g12780	0.0331278	6.11818	0.00541464
CADANGAT00009783	An12g03390	0.0330951	0	n/a
TID_45379	An04g05740	0.0330719	0.0421296	0.785003
TID_50188	An09g02290	0.0330076	0.0402508	0.820048
TID_37534	0	0.0329936	0.0163449	2.01858
TID_177916	An08g00810	0.0329572	0.0391846	0.841075
TID_126865	An02g01240	0.0329329	0.250162	0.131646
CADANGAT00014139	An18g05010	0.0329329	0.0815745	0.403716
TID_136085	An07g07870	0.0328846	0.749383	0.0438822
CADANGAT00008560	An11g02240	0.0328846	0.0390983	0.841075
TID_52211	An02g04580	0.0328524	0.16275	0.201858
TID_50019	An09g06550	0.0328451	0.147922	0.222044
CADANGAT00000049	An01g00500	0.0328123	0.146296	0.224287
TID_42149	An12g07890	0.0328123	0.0894033	0.367014
CADANGAT00006344	An08g00250	0.0328123	0.0162551	2.01858
TID_44851	An13g02530	0.0328123	0.00541838	6.05574
CADANGAT00011696	An15g00180	0.0328123	0	n/a
TID_56021	An11g06990	0.0327979	0.0662918	0.49475
TID_190990	An04g00430	0.0327723	0.0396863	0.825782
TID_45489	An16g08700	0.0327609	0.0602816	0.543464
TID_124989	An13g03550	0.0326925	0.0161958	2.01858
TID_130415	An02g03490	0.0326687	0.0356048	0.917536
TID_54762	An03g06970	0.0326449	0.996208	0.0327691
TID_121294	An12g01940	0.0326193	0.174026	0.187439
TID_206802	An02g05490	0.0326132	0.190288	0.171389
CADANGAT00001335	An01g13370	0.0326132	0.021542	1.51393
CADANGAT00008561	An11g02250	0.0325974	0.0322973	1.00929
TID_209267	An07g09890	0.0325658	0.189294	0.172038
TID_208472	An08g00600	0.0325342	0.311603	0.104409
TID_176989	An08g07465	0.032487	0.0214587	1.51393
CADANGAT00002696	An02g11730	0.0324556	0	n/a
CADANGAT00005819	An07g05470	0.0324556	0	n/a
CADANGAT00005826	An07g05540	0.0324556	0	n/a
CADANGAT00012086	An15g04070	0.0324556	0	n/a
TID_48811	An15g05810	0.0323815	0.234716	0.13796
TID_176373	An08g08930	0.0322802	0.103945	0.310551
TID_179483	0	0.0322366	0	n/a
TID_188257	An09g01125	0.0322221	0.074493	0.432553
CADANGAT00002701	An02g11780	0.0322221	0.0106419	3.02787
TID_215046	#N/A	0.0322011	0.150822	0.213504
TID_214710	An03g00890	0.0321932	16.08	0.00200206
CADANGAT00005504	An07g02320	0.0321066	0.0636223	0.504645
CADANGAT00003264	An03g02410	0.0321066	0	n/a
TID_208953	An11g07970	0.0320753	0.0635601	0.504645
TID_124027	An14g03090	0.0320683	0.155336	0.206446
TID_174284	An02g10100	0.0320377	0.0730086	0.438822
TID_213643	An13g00030	0.031992	1.13055	0.0282978
CADANGAT00001982	An02g04660	0.031992	1.05658	0.0302787
TID_40468	An15g02070	0.0319413	0.00351637	9.08361
CADANGAT00002480	An02g09640	0.0318781	0.0105282	3.02787
TID_130509	An04g08580	0.0318498	0.0532518	0.598097
TID_40937	An16g06010	0.0317651	0.642043	0.049475
[truncated: 7,289 more rows]

## Sheet: T1 AS to S ratios
ATCC ID	CBS ID	RPKM AS	RPKM S	AS/S
CADANGAT00000355	An01g03620	1034.99	0.0157394	65758
TID_44365	0	387.054	0.125234	3090.66
CADANGAT00005494	An07g02220	225.298	0.0262987	8566.9
TID_202206	0	117.856	7.95033	14.824
CADANGAT00009381	An11g10640	116.829	0	n/a
TID_209924	0	78.309	1.51353	51.7391
CADANGAT00002182	An02g06640	78.2351	0.0103363	7568.97
CADANGAT00006083	An07g08090	17.6981	0	n/a
TID_53655	0	13.4588	0.0978972	137.479
TID_46155	0	12.3795	0.210233	58.8849
CADANGAT00000602	An01g06090	10.1864	0	n/a
CADANGAT00003296	An03g02710	9.18252	0	n/a
TID_37864	An06g01770	8.82363	0.249766	35.3276
TID_123517	An18g05090	8.66252	0.0122211	708.814
CADANGAT00002733	An02g12100	8.23454	0	n/a
CADANGAT00008495	An11g01590	7.0499	0.122211	57.6861
TID_173769	An02g14670	6.90368	0.100455	68.724
CADANGAT00010308	An12g08740	6.08338	0	n/a
CADANGAT00002115	An02g05990	5.96822	0	n/a
CADANGAT00011603	An14g06660	5.95429	0.205595	28.9612
TID_44190	An04g02130	5.61432	3.09301	1.81516
CADANGAT00010325	An12g08910	5.37577	0.019237	279.449
CADANGAT00012288	An15g06090	5.25426	0.0494666	106.218
CADANGAT00011958	An15g02790	5.19862	0.0304038	170.986
CADANGAT00002644	An02g11220	5.12257	0.00895515	572.025
TID_175174	An02g11700	5.0348	0.216416	23.2644
TID_43230	An09g04890	4.83763	0.176638	27.3873
CADANGAT00001691	An02g01780	4.81092	0.171152	28.109
TID_41120	An16g03390	4.62527	0.318101	14.5403
CADANGAT00007971	An09g04350	4.54099	0.015466	293.612
TID_53037	An11g09380	4.23828	2.05647	2.06094
TID_53399	An15g00880	3.72785	6.55104	0.569048
CADANGAT00008016	An09g04800	3.68828	0.102177	36.097
CADANGAT00001773	An02g02610	3.59149	0.118786	30.2349
CADANGAT00003545	An03g05350	3.50854	0.153896	22.7981
CADANGAT00003937	An04g02250	3.48687	0.316156	11.029
TID_56633	An14g06810	3.42352	0.202266	16.9259
TID_140888	An01g07100	3.24912	0.0759434	42.7835
TID_36752	An02g02460	3.15402	0.00661655	476.688
TID_126024	An07g01730	3.07029	0.00990904	309.847
TID_187802	An18g05550	3.01058	0.267243	11.2653
TID_209889	An07g01550	2.94385	0.619039	4.75552
TID_42720	An18g02360	2.88102	0.0451651	63.7886
TID_44205	0	2.84422	0.0833817	34.1108
CADANGAT00001102	An01g11030	2.72363	0	n/a
CADANGAT00004786	An05g00380	2.70719	0	n/a
CADANGAT00014258	An18g06180	2.68403	0	n/a
CADANGAT00012359	An15g06800	2.65954	0	n/a
TID_53870	An14g05130	2.63803	0.020025	131.737
CADANGAT00001830	An02g03170	2.613	0.0177572	147.151
CADANGAT00010584	An13g00530	2.55665	0	n/a
CADANGAT00006323	An08g00040	2.43379	0	n/a
CADANGAT00006572	An08g02540	2.40511	0.0187171	128.498
CADANGAT00007953	An09g04160	2.3309	0.0686808	33.9381
CADANGAT00002921	An02g13950	2.27257	0	n/a
CADANGAT00008028	An09g04920	2.25109	0.0501296	44.9054
TID_143320	An17g02287	2.22678	7.44373	0.299149
CADANGAT00011960	An15g02810	2.22603	0.0611057	36.4291
CADANGAT00004128	An04g04140	2.15296	0	n/a
TID_54453	An12g00560	2.11358	0.0126683	166.841
TID_128981	An07g02060	1.99228	0.00213378	933.686
CADANGAT00004457	An04g07450	1.98209	0	n/a
TID_127683	An04g00160	1.91247	1.13826	1.68018
CADANGAT00006085	An07g08110	1.90262	0	n/a
TID_211639	An12g03930	1.89496	2.4811	0.763762
TID_52684	An08g05520	1.89148	0.0614825	30.7645
CADANGAT00004556	An04g08450	1.88857	0.121497	15.5442
TID_36571	0	1.87266	4.88609	0.383264
TID_54939	An17g02220	1.85712	0.72332	2.56749
CADANGAT00013580	An17g01845	1.82855	0	n/a
TID_52063	0	1.80066	0.388537	4.63446
CADANGAT00005981	An07g07080	1.77854	0.0112913	157.514
CADANGAT00006822	An08g05000	1.7762	0.0194775	91.1924
CADANGAT00000395	An01g04020	1.76811	0.102265	17.2895
TID_44318	An04g00660	1.76203	0.18589	9.47889
TID_54258	An18g06610	1.75198	0.11906	14.7151
CADANGAT00014107	An18g04680	1.72989	0	n/a
CADANGAT00012375	An15g06960	1.7065	0.0255311	66.8399
CADANGAT00013951	An18g03160	1.69731	0.373747	4.54133
CADANGAT00011995	An15g03160	1.69704	0.0244423	69.4306
CADANGAT00002761	An02g12380	1.68108	0	n/a
CADANGAT00002509	An02g09920	1.68092	0.122211	13.7542
CADANGAT00007846	An09g03090	1.62227	0.116501	13.925
TID_171497	An01g01080	1.6059	0.408707	3.92922
TID_196993	An02g01710	1.57936	4.59497	0.343716
TID_135107	An04g09020	1.57456	0.217062	7.25394
TID_53945	An12g08560	1.54975	0.0371552	41.7102
CADANGAT00003751	An04g00433	1.51876	0	n/a
CADANGAT00004396	An04g06850	1.49718	0.059701	25.0779
TID_53386	An15g00440	1.49571	0.0503839	29.6863
CADANGAT00002110	An02g05940	1.47854	0.206508	7.15973
CADANGAT00005879	An07g06070	1.4685	0.120092	12.2281
CADANGAT00014078	An18g04390	1.46318	0	n/a
CADANGAT00002141	An02g06240	1.45144	3.77002	0.384995
TID_183811	An16g04680	1.45035	1.66083	0.873267
CADANGAT00010255	An12g08210	1.44347	0.873534	1.65244
TID_44366	0	1.43871	0.00984642	146.115
TID_40412	An15g01380	1.39544	2.63547	0.529485
CADANGAT00001017	An01g10180	1.3787	0.0144612	95.3375
TID_42369	An12g04975	1.37702	0.242562	5.677
CADANGAT00004494	An04g07820	1.33916	0	n/a
CADANGAT00011394	An14g04580	1.32899	0	n/a
TID_42013	An14g07120	1.31776	0.0716412	18.3939
CADANGAT00002779	An02g12530	1.30391	0.0292619	44.5599
CADANGAT00008037	An09g05020	1.30075	0.721387	1.80312
CADANGAT00013470	An17g00740	1.26701	0	n/a
TID_45195	An17g01835	1.25733	0.00831038	151.296
TID_141132	An11g11240	1.25263	2.59025	0.483596
TID_42808	An18g03360	1.23266	0.00269119	458.035
TID_199510	An11g09600	1.23196	0.0767845	16.0444
CADANGAT00014244	An18g06060	1.2092	0	n/a
CADANGAT00002126	An02g06100	1.19732	0.128379	9.3265
CADANGAT00010332	An12g08970	1.18306	0	n/a
TID_207689	An06g01880	1.1752	0.0272174	43.1782
CADANGAT00004292	An04g05780	1.16278	0.0438311	26.5287
TID_208562	0	1.16245	10.3929	0.11185
TID_41041	An16g04370	1.14825	0.187973	6.10858
CADANGAT00001966	An02g04510	1.14483	0.964598	1.18685
TID_189693	0	1.13685	0.145626	7.80662
CADANGAT00002231	An02g07150	1.13071	0.0156997	72.0213
CADANGAT00006737	An08g04170	1.11954	0.0277013	40.4148
CADANGAT00006441	An08g01220	1.11662	0	n/a
CADANGAT00004266	An04g05520	1.11493	0	n/a
CADANGAT00013357	An16g08930	1.11478	0.049271	22.6254
CADANGAT00004326	An04g06130	1.11099	0.0466127	23.8344
TID_35381	An01g14900	1.10882	0.0133751	82.9022
CADANGAT00009439	An11g11220	1.09891	6.79547	0.161712
CADANGAT00006365	An08g00460	1.09605	0.226647	4.83596
TID_187727	An18g05720	1.09406	0.0763198	14.3352
CADANGAT00006608	An08g02890	1.08831	0	n/a
TID_137153	0	1.07648	0.0247333	43.5236
TID_210376	An15g07110	1.07455	0.381142	2.81928
TID_43221	An09g05010	1.07001	2.11923	0.504905
CADANGAT00007204	An08g08810	1.06702	0.0328618	32.47
CADANGAT00011367	An14g04310	1.05864	0.0344353	30.7429
TID_211641	An12g03900	1.04584	2.34007	0.446925
CADANGAT00012577	An16g01060	1.04036	0	n/a
CADANGAT00001755	An02g02420	1.03586	0	n/a
CADANGAT00013298	An16g08340	1.00715	0.0211281	47.6688
CADANGAT00011793	An15g01150	0.991176	0	n/a
TID_44933	0	0.98492	0.0143282	68.7397
CADANGAT00001015	An01g10160	0.972534	0.173416	5.60809
CADANGAT00004974	An05g02290	0.971262	0.046863	20.7255
TID_178160	An11g08020	0.956873	0	n/a
CADANGAT00001945	An02g04310	0.956873	0.532717	1.79621
TID_42227	0	0.947	0.284199	3.33217
TID_206127	An01g04260	0.945204	6.28346	0.150427
TID_56519	An14g00380	0.93174	0.335899	2.77387
TID_202011	An12g04970	0.928398	2.25374	0.411936
TID_37229	0	0.927607	0.0442042	20.9846
TID_142020	0	0.92687	0.0140854	65.8036
CADANGAT00011861	An15g01820	0.912778	0.277651	3.2875
CADANGAT00012027	An15g03480	0.906512	0	n/a
CADANGAT00014208	An18g05710	0.904955	0.0570768	15.855
CADANGAT00007784	An09g02500	0.89045	0.14523	6.13131
CADANGAT00002936	An02g14090	0.886989	0.0233438	37.9968
CADANGAT00012890	An16g04190	0.88478	0.00948674	93.265
TID_49039	An16g03320	0.882502	1.40083	0.629984
TID_204865	An16g09210	0.876564	3.5794	0.244891
TID_42934	An18g05100	0.876098	0.0134909	64.94
CADANGAT00012819	An16g03470	0.872824	0.121661	7.17423
TID_191345	An03g03730	0.869629	0.945102	0.920143
CADANGAT00008904	An11g05690	0.863318	0	n/a
CADANGAT00004251	An04g05370	0.861186	0	n/a
TID_206756	An02g04870	0.857431	0.0785138	10.9208
CADANGAT00012045	An15g03660	0.855816	0	n/a
CADANGAT00010823	An13g02910	0.855483	0.0137589	62.1766
CADANGAT00012858	An16g03870	0.851172	0	n/a
CADANGAT00001901	An02g03870	0.851172	0	n/a
TID_35895	An01g08150	0.845089	0.016643	50.7776
CADANGAT00001902	An02g03880	0.837264	0.0734503	11.3991
TID_42074	An12g09050	0.830671	0.0490771	16.9259
CADANGAT00007036	An08g07140	0.828063	0	n/a
CADANGAT00008851	An11g05140	0.826494	0	n/a
TID_35553	An01g12540	0.825088	0	n/a
CADANGAT00008422	An11g00850	0.823192	3.54413	0.232269
TID_52857	An11g00460	0.819333	0.160868	5.09319
CADANGAT00010648	An13g01170	0.818445	0.329081	2.48707
TID_184495	An14g06840	0.817064	0.248365	3.28977
CADANGAT00005536	An07g02640	0.807362	0	n/a
CADANGAT00011339	An14g04030	0.802347	0.0258086	31.0883
TID_39220	An11g06870	0.802085	0.0203686	39.3785
TID_203198	An12g00030	0.795945	0.33997	2.34122
TID_45173	0	0.795661	0.0112913	70.4669
CADANGAT00006740	An08g04200	0.78942	0.554025	1.42488
CADANGAT00013354	An16g08900	0.786471	0.0189735	41.4511
TID_184104	An16g04440	0.78477	0	n/a
TID_54811	An13g01350	0.78344	0.0346266	22.6254
CADANGAT00007831	An09g02945	0.781318	6.65166	0.117462
CADANGAT00013157	An16g06900	0.769934	0.0206384	37.306
TID_193846	An16g09310	0.757087	5.69626	0.132909
TID_180300	An07g05130	0.755012	0.0683045	11.0536
TID_39560	An07g10430	0.753823	0.821119	0.918044
TID_51512	An04g09870	0.751427	0.309602	2.42707
TID_128501	An18g04850	0.749693	13.1334	0.0570831
CADANGAT00008617	An11g02790	0.748857	0	n/a
CADANGAT00001760	An02g02470	0.747872	0.349911	2.13732
TID_43035	An18g06520	0.745046	0.0454639	16.3876
TID_196588	An01g04720	0.741953	0.060293	12.3058
CADANGAT00002067	An02g05510	0.740082	0.0324624	22.7981
TID_44771	An13g01440	0.739248	0	n/a
TID_206602	An02g02920	0.737942	0.154168	4.78661
CADANGAT00005661	An07g03900	0.735823	0.289285	2.54359
CADANGAT00005432	An07g01590	0.726975	0	n/a
TID_212618	0	0.72581	0.306917	2.36484
CADANGAT00003299	An03g02740	0.72252	0	n/a
TID_135359	An07g04010	0.719741	0.012079	59.5859
CADANGAT00002113	An02g05970	0.718641	0.710606	1.01131
TID_193773	An16g09200	0.708956	14.4613	0.0490243
TID_44520	An03g05330	0.706236	0.0279725	25.2475
CADANGAT00001658	An02g01460	0.703009	1.3992	0.502438
TID_54223	An18g05740	0.696449	0.132475	5.25721
TID_57452	An04g08460	0.691515	0.935606	0.73911
CADANGAT00004136	An04g04220	0.690791	0.0333304	20.7255
TID_38559	An08g01570	0.688949	0.0237439	29.0158
TID_143709	An18g06850	0.688949	38.0615	0.0181009
CADANGAT00006848	An08g05270	0.688949	0	n/a
CADANGAT00003405	An03g03950	0.685034	0	n/a
CADANGAT00011330	An14g03940	0.684276	0	n/a
CADANGAT00014006	An18g03690	0.677201	0.0913486	7.41337
TID_176601	An06g02040	0.67622	0.0215916	31.3186
CADANGAT00004495	An04g07830	0.675007	0.0255442	26.4251
TID_207718	An08g10540	0.6731	42.5792	0.0158082
CADANGAT00014109	An18g04700	0.672377	0	n/a
TID_171843	An01g09330	0.672329	0.123927	5.42522
TID_126938	0	0.670596	0	n/a
CADANGAT00011578	An14g06410	0.670312	0.340973	1.96588
CADANGAT00006864	An08g05430	0.669316	0	n/a
CADANGAT00004369	An04g06550	0.660419	0.178444	3.70099
TID_41547	0	0.65978	0	n/a
TID_127502	An04g06020	0.65785	2.16416	0.303975
TID_54374	0	0.65525	0.0774259	8.46293
CADANGAT00009519	An12g00695	0.654065	0.0262987	24.8707
TID_39426	An11g09660	0.652414	5.37761	0.12132
TID_210842	An14g00190	0.64871	0.0302416	21.4509
TID_180636	An07g00980	0.648164	0.46819	1.3844
CADANGAT00006883	An08g05620	0.645889	0.0346266	18.653
TID_40432	0	0.634002	0	n/a
TID_37670	An06g02490	0.632932	0	n/a
CADANGAT00006325	An08g00060	0.632648	0.198768	3.18285
CADANGAT00003809	An04g01000	0.632572	0.160639	3.93785
CADANGAT00013981	An18g03440	0.631848	0.108396	5.82906
CADANGAT00006345	An08g00260	0.623756	0	n/a
TID_177970	0	0.620346	0.140854	4.40418
CADANGAT00006950	An08g06280	0.617654	0	n/a
CADANGAT00013818	An18g01850	0.615133	0.015621	39.3785
CADANGAT00002180	An02g06620	0.610007	0	n/a
TID_56776	An18g03210	0.607829	0	n/a
CADANGAT00003003	An02g14780	0.598838	0.0412767	14.5079
CADANGAT00008560	An11g02240	0.597519	0.0183048	32.6427
TID_126819	An03g06440	0.594788	0.12126	4.90505
TID_175045	An02g14920	0.5947	1.017	0.584757
TID_190815	An04g03100	0.594131	0.0175869	33.7826
CADANGAT00001331	An01g13330	0.593828	0.0313994	18.9121
TID_39408	0	0.592065	0.0519399	11.3991
CADANGAT00001334	An01g13360	0.589405	0.106645	5.52681
CADANGAT00002238	An02g07220	0.585337	0	n/a
TID_42474	An12g03730	0.583567	0.0164021	35.5789
TID_209963	An15g00210	0.582621	5.40702	0.107753
TID_42450	An12g04040	0.581882	0.0070189	82.9022
TID_54341	An09g04850	0.581678	0.0218694	26.5978
TID_199408	An11g06920	0.580333	0.0311121	18.653
CADANGAT00001238	An01g12395	0.578408	0.403115	1.43485
CADANGAT00012006	An15g03270	0.575793	0	n/a
TID_39088	An11g05160	0.571691	0.123247	4.63857
TID_39760	An07g07720	0.568509	0.264144	2.15227
TID_120939	An12g10430	0.568454	0.621983	0.913939
CADANGAT00008756	An11g04190	0.565843	0.0932254	6.06962
TID_204597	An17g02380	0.564918	20.7336	0.0272466
CADANGAT00001459	An01g14700	0.563685	0	n/a
CADANGAT00010752	An13g02210	0.560984	0.0585238	9.58557
CADANGAT00002045	An02g05290	0.560856	0	n/a
TID_210245	An15g04770	0.560361	0.0894464	6.26477
TID_46074	An04g09810	0.559873	0.0147347	37.9968
CADANGAT00003930	An04g02180	0.559615	0.00750034	74.612
TID_53115	0	0.55853	4.05384	0.137778
CADANGAT00013105	An16g06380	0.558282	0	n/a
CADANGAT00013859	An18g02260	0.557464	0.0370999	15.026
CADANGAT00012011	An15g03320	0.556801	0.0644771	8.63564
TID_42152	An12g07860	0.555238	0.0492062	11.2839
TID_36604	An02g00190	0.552988	2.22701	0.248309
CADANGAT00006986	An08g06640	0.551369	0	n/a
TID_56137	An07g08990	0.55043	12.4656	0.044156
TID_203604	An04g02230	0.55041	1.17068	0.470163
TID_39526	An11g11000	0.550238	0.268575	2.04873
CADANGAT00007202	An08g08790	0.546522	0.399538	1.36789
TID_194112	An03g02820	0.546494	0.329159	1.66027
TID_184090	An12g06860	0.544986	0	n/a
TID_54952	An17g02370	0.540581	1.27366	0.424433
TID_52731	An08g03850	0.538536	1.3334	0.403882
TID_211749	0	0.537868	5.41963	0.0992444
CADANGAT00009478	An12g00290	0.536522	0	n/a
CADANGAT00008526	An11g01900	0.534629	0	n/a
CADANGAT00010787	An13g02560	0.534529	0.0143282	37.306
TID_36448	0	0.533855	2.47425	0.215764
TID_187553	An18g03550	0.531983	0.277818	1.91486
CADANGAT00011576	An14g06390	0.53153	0.637267	0.834077
TID_37026	0	0.522564	0.0201708	25.9069
[truncated: 8,560 more rows]
