# Supplementary material for: Trancriptional landscape of Aspergillus niger at breaking of conidial dormancy revealed by RNA-sequencing
Source: BMC Genomics. 2013 Apr 11;14:246. doi: 10.1186/1471-2164-14-246 (PMC3635940; doi:10.1186/1471-2164-14-246)
Supplement: Additional file 7 — Primers used in this study. Primers and their sequences used for strand-specific cDNA synthesis, RT-PCRs and strand-specific RT-PCRs. [file 1471-2164-14-246-S7.xls]

## Sheet: Sheet1
	CYT-Forward	5’ CCGACGATATCCTCATGAAGG ‘3
	CYT-Reverse	5’ CTTCTTCATGGCGCTAACCA ’3
	CYT-tag-AS	5’ CGATAGGCGATGATGCAGACCGACGATATCCTCATGAAGG '3
	CYT-tag-S	5’ TACCGACGATCATGGCTACCTTCTTCATGGCGCTAACCA '3
	CYT-tag-F	5’ CGATAGGCGATGATGCAGA ‘3
	CYT-tag-R	5’ TACCGACGATCATGGCTAC ‘3
